# Supplementary material for: Genome-scale transcriptomic insights into the gene co-expression network of seed abortion in triploid Siraitia grosvenorii
Source: BMC Plant Biol. 2022 Apr 5;22:173. doi: 10.1186/s12870-022-03562-4 (PMC8981669; doi:10.1186/s12870-022-03562-4)
Supplement: Supplementary file 1 — Additional file 1: Table S1. The expression level of all the annotated genes in S. grosvenorii genome. [file 12870_2022_3562_MOESM1_ESM.xls]

Table S1. The expression level of all the annotated genes in S. grosvenorii genome.
id	5DAF_1_fpkm	5DAF_2_fpkm	5DAF_3_fpkm	10DAF_1_fpkm	10DAF_2_fpkm	10DAF_3_fpkm	15DAF_1_fpkm	15DAF_2_fpkm	15DAF_3_fpkm	20DAF_1_fpkm	20DAF_2_fpkm	20DAF_3_fpkm	25DAF_1_fpkm	25DAF_2_fpkm	25DAF_3_fpkm	30DAF_1_fpkm	30DAF_2_fpkm	30DAF_3_fpkm	Symbol	Description	Pathway	K_ID	GO Component	GO Function	GO Process
MSTRG.10001	5.24	5.31	5.95	9.05	11.88	14.88	3.31	3.47	6.18	2.17	4.62	1.38	4.2	0.93	2.15	6.63	2.42	6.62	TIC32	short-chain dehydrogenase TIC 32, chloroplastic-like isoform X3 [Momordica charantia]	-	-	GO:0009528//plastid inner membrane	GO:0005515//protein binding;GO:0016628//oxidoreductase activity, acting on the CH-CH group of donors, NAD or NADP as acceptor	GO:0008104//protein localization;GO:0044710//single-organism metabolic process;GO:0051234//establishment of localization
MSTRG.1001	7.93	9.16	5.99	6.44	7.46	8.44	4.43	6.72	5.89	4.09	4.16	2.93	3.35	2.49	2.45	3.14	3.31	3.58	At5g03795	probable glycosyltransferase At3g07620 [Momordica charantia]	-	-	-	GO:0016757//transferase activity, transferring glycosyl groups	-
MSTRG.10016	0.02	0.01	0.01	0.02	0.02	0.02	0.93	0.01	0.64	0.07	1.72	23.13	8.59	20.92	20.38	8.2	3.8	7.79	RE2	integrase [Cucumis melo var. makuwa] [Cucumis melo]	-	-	-	-	-
MSTRG.10045	3.01	2.47	2.71	2.43	1.93	2.2	1.8	3.78	1.08	1.9	1.39	3.98	1.94	3.55	3.84	2.92	3.64	3.91	--	-	-	-	-	-	-
MSTRG.10072	8.12	5.44	6.51	5.83	6.2	5.92	2.66	3.16	2.86	4.15	3.27	3.26	2.76	1.75	3.56	4.31	4.02	3.29	--	histone-lysine N-methyltransferase ATX2 isoform X2 [Momordica charantia]	-	-	GO:0016020//membrane;GO:0032991//macromolecular complex;GO:0043231//intracellular membrane-bounded organelle	GO:0000975//regulatory region DNA binding;GO:0016279//protein-lysine N-methyltransferase activity;GO:0046872//metal ion binding;GO:1901981//phosphatidylinositol phosphate binding	GO:0003006//developmental process involved in reproduction;GO:0006259//DNA metabolic process;GO:0009887//organ morphogenesis;GO:0016458//gene silencing;GO:0034645//cellular macromolecule biosynthetic process;GO:0034968//histone lysine methylation;GO:0048580//regulation of post-embryonic development
MSTRG.10081	50.22	52.41	58.81	48.24	37.46	38.4	26.65	31.21	27.77	33.54	23.91	22.69	31.37	21.42	23.35	36.67	27.05	36.08	--	Metallocarboxypeptidase inhibitor [Dorcoceras hygrometricum]	-	-	GO:0043231//intracellular membrane-bounded organelle	-	-
MSTRG.10087	1.67	3.44	1.21	6.27	5.59	6.1	8.43	4.93	7.28	6.82	9.81	16.59	8.19	8.19	7.11	6.34	12.08	7.48	--	probable protein phosphatase 2C 33 [Prosopis alba]	-	-	-	-	-
MSTRG.1009	13.53	14.76	15.35	20.96	20.32	21	13.05	11.85	12.43	8.99	11.15	7.45	8.91	7.15	7.16	8.41	9.89	8.96	--	Glutamine-dependent NAD(+) synthetase [Actinidia chinensis var. chinensis] [Actinidia chinensis]	-	-	-	-	GO:0043623//cellular protein complex assembly
MSTRG.10099	0.15	0	0	0.21	0	0	0	0.09	0	0	0.14	0	1.7	0.22	0.22	0	0	0	--	KH domain-containing protein isoform X1 [Gossypium australe]	-	-	-	-	-
MSTRG.10100	0	0	0.05	0.21	0.27	0.16	0.88	0.53	0.61	0.7	6.18	1.37	0.37	0.27	0.06	0.36	0.22	0.15	--	-	-	-	-	-	-
MSTRG.10103	0	0	0	0.06	0	0	0.13	0	0	0.28	0.82	1.74	2.44	3.52	3.37	3.58	1.26	2.47	--	GATA transcription factor 8 [Cucumis sativus]	-	-	-	-	-
MSTRG.10104	0.24	0.08	0.3	0.91	0.69	0.66	0.42	0.72	0.38	4.31	6.43	2.7	2.6	1.1	0.82	1.11	1.36	1.12	Os03g0733400	zinc finger BED domain-containing protein RICESLEEPER 2-like [Momordica charantia]	-	-	-	-	-
MSTRG.10110	2.61	1.98	2.7	8.69	8.63	7.46	3.72	5.69	4.62	4.57	3.71	3.94	3.41	3.9	4.3	3.62	3.46	3.16	TIC22L	protein TIC 22-like, chloroplastic isoform X1 [Cucumis sativus]	-	-	GO:0009536//plastid	-	-
MSTRG.10139	1.97	1.99	1.32	1.86	4.74	3.81	3.16	1.75	2.56	1.88	2.19	1.51	1.38	1.41	1.85	0.89	1.26	0.95	--	-	-	-	-	-	-
MSTRG.10149	0.48	0.8	1.45	3.52	11.4	11.65	5.66	4.48	4.14	2.47	4.7	2.5	3.16	2.31	3.3	1.56	2.84	1.55	--	-	-	-	-	-	-
MSTRG.10152	3.96	4.95	4.21	0.12	0.17	0.06	0.08	0.07	0.16	0.12	1.23	0.61	0.5	0.54	0.45	0.38	0.36	0.43	--	Retrovirus-related Pol polyprotein from transposon TNT 1-94 [Vitis vinifera]	-	-	-	-	-
MSTRG.10164	0.82	2.39	4.46	2.19	2.18	1.71	0.42	0.94	0.37	0.76	0.44	0.59	0.32	0	0	1.05	0.98	0.62	RPS21C	40S ribosomal protein S21-2 [Cucumis sativus]	ko03010//Ribosome	K02971	-	-	-
MSTRG.10170	1.78	3.06	1.87	3.91	4.82	4.7	2.95	1.57	3.96	3.17	0.89	4.2	3.35	5.57	6.61	2.53	2.58	1.96	LIGB	extradiol ring-cleavage dioxygenase-like isoform X2 [Cucurbita pepo subsp. pepo] [Cucurbita pepo]	ko00965//Betalain biosynthesis	K15777	-	GO:0046872//metal ion binding;GO:0051213//dioxygenase activity	GO:0044237//cellular metabolic process;GO:0044710//single-organism metabolic process
MSTRG.10180	5.33	7.54	7.28	29.93	51.43	24.7	113.92	10.82	117.01	149.81	168.98	180.92	132.2	155.85	156.65	91.35	82.63	92.11	HD1	PREDICTED: homeobox protein knotted-1-like 7 [Cucumis melo]	-	-	GO:0043231//intracellular membrane-bounded organelle;GO:0044444//cytoplasmic part	GO:0001071//nucleic acid binding transcription factor activity;GO:0003677//DNA binding	GO:0000904//cell morphogenesis involved in differentiation;GO:0006355//regulation of transcription, DNA-templated;GO:0007015//actin filament organization;GO:0009314//response to radiation;GO:0009720//detection of hormone stimulus;GO:0009834//plant-type secondary cell wall biogenesis;GO:0010053//root epidermal cell differentiation;GO:0010087//phloem or xylem histogenesis;GO:0022610//biological adh…
MSTRG.10187	4.26	3	4.79	3.24	2.45	2.07	0.74	1.08	0.62	1.17	0.94	0.37	3.12	0.99	0.68	0.84	0.65	0.89	--	-	-	-	-	-	-
MSTRG.10192	0.06	0.05	0	0	0.19	0.05	0.08	0.13	0	0	0.13	0.17	0.26	0.28	0.46	0.29	0.87	0.19	--	-	-	-	-	-	-
MSTRG.10193	0	0	0.16	1.09	0.13	0.42	0.64	0	0.31	0.43	3.11	3.47	3.72	6.99	5.04	4.2	7.22	9.11	--	-	-	-	-	-	-
MSTRG.10196	0	0.02	0	0.23	0.27	0.15	0.77	0.03	0.63	0.53	2.11	1.68	1.75	2.57	2.2	2.45	4.31	1.77	--	-	-	-	-	-	-
MSTRG.1020	0	0	0	0	0	0	0.15	0	0.26	0	15.58	11.01	0	0.13	0	0.49	0	0.36	--	-	-	-	-	-	-
MSTRG.10207	3.58	3.69	4.3	4.74	6.2	7.16	4.52	4.82	3.96	3.3	3.44	3.34	3.29	3.3	3.42	2.77	4.18	2.7	At2g39510	WAT1-related protein At2g39510-like [Momordica charantia]	-	-	GO:0016020//membrane	-	-
MSTRG.10210	6.08	2.37	1.86	6.27	2.35	2.2	1.4	0.69	1.61	1.48	2.41	1.78	0.41	0.47	0.53	2.29	3.58	1.98	--	T4.5 [Cucumis melo var. makuwa] [Cucumis melo]	-	-	-	-	-
MSTRG.10217	4.47	4.58	4.45	6.49	7.63	7.97	11.05	4.62	9.87	7.76	10.21	10.42	7.66	7.78	8.31	6.31	5.66	6.2	ETC1	1-acyl-sn-glycerol-3-phosphate acyltransferase delta isoform 1 [Cucumis melo var. makuwa] [Cucumis melo]	-	-	GO:0043231//intracellular membrane-bounded organelle	GO:0005515//protein binding;GO:0016740//transferase activity	GO:0001708//cell fate specification;GO:0006351//transcription, DNA-templated;GO:0009737//response to abscisic acid;GO:0010054//trichoblast differentiation;GO:0043623//cellular protein complex assembly;GO:0050794//regulation of cellular process
MSTRG.10226	0.75	1.8	1.41	8.69	7.55	9.22	3.39	3.43	4.15	2.62	3.91	3.1	2.69	4.39	2.91	4.89	2.8	4.48	--	Damaged DNA binding,exodeoxyribonuclease IIIs isoform 4 [Theobroma cacao]	-	-	-	-	GO:0006260//DNA replication
MSTRG.10238	34.99	35.7	33.58	37.9	44.52	48.5	19.76	14.68	18.46	14.67	19.85	23.08	35.81	32.67	30.75	38.97	28.27	39.62	Ubr7	zinc finger protein [Trema orientale]	-	-	GO:0044424//intracellular part	GO:0003824//catalytic activity;GO:0046872//metal ion binding	GO:0006260//DNA replication
MSTRG.10239	8.72	11.16	6.86	8.1	13.6	10.18	8.23	9.57	9.37	11.29	7.73	9.01	9.88	8.56	7.66	12.25	11.82	12.59	ABCF3	ABC transporter F family member 3-like [Prosopis alba]	-	-	GO:0044444//cytoplasmic part	GO:0015604//organic phosphonate transmembrane transporter activity;GO:0016887//ATPase activity;GO:0032550//purine ribonucleoside binding	GO:0006006//glucose metabolic process;GO:0006090//pyruvate metabolic process;GO:0006405//RNA export from nucleus;GO:0006886//intracellular protein transport;GO:0006970//response to osmotic stress;GO:0006996//organelle organization;GO:0009617//response to bacterium;GO:0044765//single-organism transport;GO:0051603//proteolysis involved in cellular protein catabolic process
MSTRG.10249	5.29	4.95	6.53	10.25	9.58	8.85	15.79	7.08	18.12	10.3	14.63	5.99	10.26	7.4	6.14	10.43	7.95	12.03	--	Cox19-like CHCH family protein [Cucumis melo var. makuwa] [Cucumis melo]	-	-	-	-	-
MSTRG.1025	14.11	15.21	12.66	7.5	7.22	7.22	3.68	2.02	3.74	3.28	5.99	5.6	2.22	4.24	4.59	4	3.8	3.85	--	Transposon Ty3-I Gag-Pol polyprotein [Cucumis melo var. makuwa] [Cucumis melo]	-	-	-	-	-
MSTRG.10273	6.17	7.28	7.25	7.63	7.18	7.07	6.18	4.3	3.9	5.12	6.2	5.89	4.2	2.86	3.91	4.69	6	3.21	ASK21	SKP1-like protein 21 isoform X2 [Momordica charantia]	-	-	GO:0031461//cullin-RING ubiquitin ligase complex;GO:0043231//intracellular membrane-bounded organelle	GO:0003824//catalytic activity	GO:0019941//modification-dependent protein catabolic process;GO:0032446//protein modification by small protein conjugation
MSTRG.10274	2.88	3.69	3.69	4.61	7.78	6.74	5.72	4.62	5.43	4.2	6.04	3.72	3.53	5.35	5.06	3.25	3.26	3.04	ASK21	SKP1-like protein 21 isoform X1 [Momordica charantia]	-	-	GO:0031461//cullin-RING ubiquitin ligase complex;GO:0043231//intracellular membrane-bounded organelle	-	GO:0044267//cellular protein metabolic process
MSTRG.10277	1.38	2.78	2.09	4.78	6.16	7.95	6.08	2.9	5.14	1.68	3.69	2.21	3.17	1.49	1.46	3.59	2.24	4.32	DTX35	protein DETOXIFICATION 35-like [Momordica charantia]	-	-	-	-	-
MSTRG.10279	106.4	120.25	112.79	143.82	137.11	142.21	134.43	114.03	149.73	209.81	206.49	144.72	110.53	121.7	127.25	131.38	184.17	132.35	--	AT5g16110 [Arabidopsis thaliana]	-	-	-	-	-
MSTRG.10287	562.95	608.26	462.78	372.96	600.11	652.41	670.75	385.11	600.62	637.02	543.39	707.11	796.19	605.77	644.5	560.47	1148.63	551.73	UBC28	Ubiquitin-conjugating enzyme E2-17 kDa [Hibiscus syriacus]	ko04141//Protein processing in endoplasmic reticulum;ko04120//Ubiquitin mediated proteolysis	K06689;K06689	GO:0016020//membrane;GO:0043231//intracellular membrane-bounded organelle	GO:0016879//ligase activity, forming carbon-nitrogen bonds;GO:0019787//ubiquitin-like protein transferase activity;GO:0032550//purine ribonucleoside binding;GO:0044389//ubiquitin-like protein ligase binding	GO:0001558//regulation of cell growth;GO:0003006//developmental process involved in reproduction;GO:0006281//DNA repair;GO:0006511//ubiquitin-dependent protein catabolic process;GO:0006625//protein targeting to peroxisome;GO:0009062//fatty acid catabolic process;GO:0016192//vesicle-mediated transport;GO:0018205//peptidyl-lysine modification;GO:0032446//protein modification by small protein conjug…
MSTRG.10293	48.7	59.51	66.22	82.69	89.15	108.74	60.77	85.74	56.51	58.34	61.31	43.36	77.98	39.73	37.64	60.5	51.24	59.45	RPS13	40S ribosomal protein S13-like [Cucurbita moschata]	ko03010//Ribosome	K02953	-	-	-
MSTRG.10362	5.6	5.36	4.48	3.64	6.08	5.72	2.78	2.19	3.67	1.67	3.29	2.79	1.88	3.97	2.82	3.27	2.96	4.05	--	-	-	-	-	-	-
MSTRG.10365	44.76	35.84	38.83	25.32	26.32	26.02	15.72	23.14	15.27	23.09	15.41	17.46	12.2	17.01	17.84	12.17	22.98	11.76	RE1	Retrovirus-related Pol polyprotein from transposon RE1 [Vitis vinifera]	-	-	-	-	-
MSTRG.10399	0.71	2	0.33	0.77	3.64	3.43	2.41	0	2.38	0.8	3.95	1.25	0	0.44	0	0.75	0.16	1.09	--	Myeloid leukemia factor 1 [Cucumis melo var. makuwa] [Cucumis melo]	-	-	GO:0016020//membrane	-	-
MSTRG.10400	14.03	12.74	14.48	13.87	22.19	21.09	27.61	22.14	27.07	17.09	23.91	19.68	34.05	35.9	37.8	23.98	17.82	23.57	--	Myeloid leukemia factor 1 [Cucumis melo var. makuwa] [Cucumis melo]	-	-	-	-	-
MSTRG.10432	0	0	0	0.29	0.09	0	0.55	0.16	0.42	0.34	0.46	3.64	1.07	0.69	0.81	1.11	0.98	1.26	RE1	ARF guanine-nucleotide exchange factor GNL2 [Cannabis sativa]	-	-	-	-	-
MSTRG.10458	31.08	43.96	21.74	13.84	18.24	17.35	17	8.36	16.56	14.4	13.42	13.64	16.12	13.03	15.79	6.65	9.1	8.52	--	hypothetical protein ES288_D02G143900v1 [Gossypium darwinii]	-	-	-	-	-
MSTRG.10460	1.03	0.97	1.22	3.1	3	2.75	6.56	0.99	4.59	3.31	6.5	8.75	3.05	2.96	2.52	1.49	0.89	1.55	PREP1	BnaC01g43760D [Brassica napus]	-	-	GO:0005576//extracellular region;GO:0005739//mitochondrion;GO:0009526//plastid envelope;GO:0009532//plastid stroma	GO:0004175//endopeptidase activity;GO:0043169//cation binding	GO:0003006//developmental process involved in reproduction;GO:0006508//proteolysis;GO:0009657//plastid organization;GO:0010038//response to metal ion;GO:0042743//hydrogen peroxide metabolic process;GO:0044763//single-organism cellular process
MSTRG.10468	3.4	6.9	8.18	31.11	35.96	42.73	11.37	10.93	10.74	32.97	59.1	24.47	261.08	100.16	98.17	303.2	230.83	307.76	TUBA	tubulin alpha chain [Momordica charantia]	ko04145//Phagosome	K07374	GO:0005911//cell-cell junction;GO:0009532//plastid stroma;GO:0015630//microtubule cytoskeleton;GO:0030312//external encapsulating structure;GO:0031090//organelle membrane;GO:0043234//protein complex	GO:0005198//structural molecule activity;GO:0017111//nucleoside-triphosphatase activity;GO:0032550//purine ribonucleoside binding	GO:0006006//glucose metabolic process;GO:0006637//acyl-CoA metabolic process;GO:0006970//response to osmotic stress;GO:0006996//organelle organization;GO:0007017//microtubule-based process;GO:0009629//response to gravity;GO:0010038//response to metal ion;GO:0016192//vesicle-mediated transport;GO:0032989//cellular component morphogenesis;GO:0040007//growth;GO:0043623//cellular protein complex asse…
MSTRG.10485	3.51	3.08	1.3	2.19	1.67	2.63	0.67	1.53	1.24	1.18	0.62	0.68	1	0.37	0.64	1.59	0.79	2.37	--	-	-	-	-	-	-
MSTRG.10490	7.71	7.78	7.93	14.49	20.83	19.01	30.5	14.73	29.41	27.26	33.72	28.42	16.29	21.31	22.27	20.35	20.19	18.83	HPTG1	hydroxyproline O-galactosyltransferase HPGT1 [Cucumis melo var. makuwa] [Cucumis melo]	-	-	GO:0031090//organelle membrane;GO:0031224//intrinsic component of membrane;GO:0031984//organelle subcompartment;GO:0043231//intracellular membrane-bounded organelle	GO:0016758//transferase activity, transferring hexosyl groups	GO:0006464//cellular protein modification process;GO:0016192//vesicle-mediated transport;GO:0030243//cellulose metabolic process
MSTRG.10491	9.34	11.24	8.24	15.28	15.41	14.33	23.48	14.33	24.17	22.64	26.75	22.13	14.32	17.43	19.12	13.46	14.61	13.36	HPTG1	hydroxyproline O-galactosyltransferase HPGT1 isoform X2 [Momordica charantia]	-	-	GO:0016020//membrane;GO:0043231//intracellular membrane-bounded organelle	GO:0016757//transferase activity, transferring glycosyl groups	-
MSTRG.10492	1.73	1.76	6.25	1.34	0.95	1.62	3.97	22.47	4.9	2.86	1.1	0.9	0.86	2.11	1.9	1.61	2.31	1.05	RL5	protein RADIALIS-like 3 [Cucurbita pepo subsp. pepo] [Cucurbita pepo]	-	-	-	-	-
MSTRG.1052	12.77	12.21	12.03	10.86	10.79	11.75	12.04	7.42	10.01	7.59	10.76	10.5	5.23	10.78	10.29	7.62	9.91	7.34	HESO1	PREDICTED: protein HESO1 isoform X2 [Cucumis melo]	-	-	-	GO:0016740//transferase activity	-
MSTRG.10552	4.07	5.17	5.83	3.85	3.7	3.22	3.44	2.66	3.06	2.6	3.56	4.04	2.28	2.87	3.11	2.38	3	2.03	--	DNA-directed DNA polymerase [Handroanthus impetiginosus]	-	-	-	-	-
MSTRG.10553	3.07	2.62	2.41	2.27	1.31	1.65	2.83	2.03	1.88	1.13	1.07	1.87	1.32	1.23	1.17	1.21	1.43	1.51	--	GDSL-like lipase/acylhydrolase [Arachis hypogaea]	-	-	-	GO:0016787//hydrolase activity	-
MSTRG.10555	6.97	7.39	9.27	0.24	0.19	0.22	0.32	0.22	0.45	0.18	0.46	0.5	0.27	0.29	0.22	0.2	0.23	0.37	--	hypothetical protein F0562_002467 [Nyssa sinensis]	-	-	-	-	-
MSTRG.10556	1.93	2.92	4.78	1.54	1.47	1.94	3.28	1.83	3.31	2.75	3.19	5.29	1.47	1.79	2.16	1.36	1.8	1.13	--	hypothetical protein CDL15_Pgr007351 [Punica granatum]	-	-	-	-	-
MSTRG.1056	275.38	236.62	340.29	77.59	37.07	37.62	52.47	136.74	99.02	90.79	56.55	43.69	34.18	52.26	77.66	49.13	54.81	58.23	--	-	-	-	-	-	-
MSTRG.10567	2.89	3.75	2.82	2.23	2.42	2.19	1.12	1.7	1.46	1.32	1.69	2.85	1.42	3.21	3.13	1.55	1.89	1.64	--	-	-	-	-	-	-
MSTRG.10582	2.01	1.34	1.63	3.39	2.56	2.56	2.25	2.02	2.12	1.79	3.26	2.28	0.81	1.11	2.27	1.43	1.99	0.65	--	-	-	-	-	-	-
MSTRG.10583	21.35	20.77	21.91	18.35	20.65	21.4	18.48	17.86	16.6	14.97	17.29	14.95	11.59	11.77	12.36	10.68	14.59	10.06	EFTS	elongation factor Ts, mitochondrial [Momordica charantia]	-	-	GO:0043231//intracellular membrane-bounded organelle	GO:0008135//translation factor activity, RNA binding	GO:0010467//gene expression;GO:0034645//cellular macromolecule biosynthetic process
MSTRG.1060	28.79	26.97	26.2	32.31	31.98	35.88	22.4	23.53	21.74	18.79	25.75	21.28	15.78	18.64	18.46	20.63	23	19.13	--	PREDICTED: ZEAMMB73_Zm00001d041953 [Prunus dulcis]	-	-	-	-	-
MSTRG.10622	68.73	56.44	58.72	84.98	45.39	27.16	29.69	56.42	29.1	55.4	63.88	92.81	37.73	54.46	52.71	33.89	51.98	32.99	--	Retrovirus-related Pol polyprotein from transposon RE1 [Vitis vinifera]	-	-	-	GO:0016772//transferase activity, transferring phosphorus-containing groups	GO:0016070//RNA metabolic process
MSTRG.10624	45.06	42.74	36.07	46.78	24	22	17.1	27.48	17.18	29.51	28.45	43.81	23.43	29.27	27.28	27.49	42.78	26.38	--	Retrovirus-related Pol polyprotein from transposon RE1 [Vitis vinifera]	-	-	-	GO:0016772//transferase activity, transferring phosphorus-containing groups;GO:0016787//hydrolase activity	GO:0090501//RNA phosphodiester bond hydrolysis
MSTRG.10664	0.9	0.17	0.17	1.02	0.68	1.01	1.61	1.05	1.06	1.03	2.72	1.85	0.68	0.87	1.77	0.49	0.36	1.14	--	hypothetical protein Csa_014666 [Cucumis sativus]	-	-	-	-	-
MSTRG.10691	0.22	0.32	0.37	16.96	14.48	29.36	2.21	0.63	1.68	0.07	0.36	0.07	2.94	0	0	1.7	0	1.95	--	-	-	-	-	-	-
MSTRG.10694	8.92	9.49	9.75	14.21	15.29	16.15	16.52	12.9	15.38	10.17	13.11	7.97	12.42	8.3	8.19	9.07	8.12	8.61	LPPD	lipid phosphate phosphatase delta [Momordica charantia]	ko00600//Sphingolipid metabolism	K04716	-	GO:0003824//catalytic activity	-
MSTRG.107	15.09	13.15	9.67	0.06	1.92	3.27	2.28	3.38	1.77	1.03	0.62	0.22	0.06	0	0.12	0.05	0.42	0.11	--	cytochrome P450 CYP72A219-like protein [Cucumis melo var. makuwa] [Cucumis melo]	-	-	-	-	-
MSTRG.10750	0	0	0	0.16	0.16	0	0.38	0	0	0	0	0.64	0	0.5	0.23	0.66	0.73	0.49	--	-	-	-	-	-	-
MSTRG.10753	12.04	12.56	9.7	13.89	19.13	18.69	14.94	12.75	16.69	15.59	17.49	14.25	9.99	10.47	11.41	9.22	10.68	9.36	--	Myeloid leukemia factor 1 [Cucumis melo var. makuwa] [Cucumis melo]	-	-	GO:0016020//membrane	-	-
MSTRG.10762	38.01	31.51	27.31	23.51	28.4	31.48	33.45	73.86	38.09	45.19	35.51	51.02	79	75.39	74.5	54.51	65.62	54.04	PGSIP8	Glycogenin-2 [Gossypium arboreum]	-	-	-	GO:0016740//transferase activity;GO:0052689//carboxylic ester hydrolase activity	GO:0071555//cell wall organization
MSTRG.10775	1.34	0.89	0.54	2.34	2.15	1.61	1.49	1.12	1.32	2.01	2.35	1.07	0.54	2.77	3.39	1.21	1.51	2.07	ORP2B	oxysterol-binding protein-related protein 2A isoform X4 [Cucumis sativus]	-	-	-	-	-
MSTRG.10784	4.17	7.45	6.07	7.86	8.23	9.86	13.84	8.94	14.19	12.87	13.22	13.11	9.28	13.95	12.53	8.65	9.52	7.53	TFB5	RNA polymerase II transcription factor B subunit 5 [Momordica charantia]	ko03420//Nucleotide excision repair;ko03022//Basal transcription factors	K10845;K10845	GO:0043231//intracellular membrane-bounded organelle	-	GO:0006281//DNA repair;GO:0010468//regulation of gene expression
MSTRG.1079	2.56	0.97	1.94	4.53	5.35	5.02	5.39	2.05	4.29	5.36	3.78	4.14	6.72	5.87	5.07	4.62	4.45	6.28	--	dolichyl-phosphate beta-glucosyltransferase [Cucurbita pepo subsp. pepo] [Cucurbita pepo]	ko01100//Metabolic pathways;ko00510//N-Glycan biosynthesis	K00729;K00729	-	GO:0016740//transferase activity	-
MSTRG.10802	0.14	0.3	0.04	0.17	0.22	0.04	0.77	0.38	1.09	2.2	8.65	4.34	1.35	2.63	2.09	1.04	1.46	1.46	--	polyprotein [Cucumis melo var. makuwa] [Cucumis melo]	-	-	-	-	-
MSTRG.10806	3.21	3.34	3.72	2.49	4.38	4.22	3.8	2.41	4.21	1.86	3.06	3.02	4.1	5.13	5.79	2.63	6.96	3	--	-	-	-	-	-	-
MSTRG.10823	5.18	5.6	4.43	6.16	7.35	7.09	5.37	4.91	5.2	3.31	4.69	5.96	7.75	14.37	14.56	13.03	12.36	12.7	PPH1	protein phosphatase 2C 57-like isoform X1 [Cucurbita pepo subsp. pepo] [Cucurbita pepo]	-	-	GO:0009532//plastid stroma;GO:0031224//intrinsic component of membrane;GO:0043232//intracellular non-membrane-bounded organelle	GO:0004721//phosphoprotein phosphatase activity;GO:0043169//cation binding	GO:0006464//cellular protein modification process;GO:0006796//phosphate-containing compound metabolic process;GO:0010109//regulation of photosynthesis;GO:0022900//electron transport chain
MSTRG.10824	5.61	5.73	5.59	2.53	2.9	3.77	3.13	4.92	3.63	3.27	3.76	5.86	10.61	15.57	15.68	12.21	15.55	12.48	PPH1	protein phosphatase 2C 57 [Momordica charantia]	-	-	GO:0009532//plastid stroma;GO:0031224//intrinsic component of membrane;GO:0043232//intracellular non-membrane-bounded organelle	GO:0004721//phosphoprotein phosphatase activity;GO:0043169//cation binding	GO:0006464//cellular protein modification process;GO:0006796//phosphate-containing compound metabolic process;GO:0010109//regulation of photosynthesis;GO:0022900//electron transport chain
MSTRG.10825	0.28	0.26	0.19	18.18	8.78	8.35	0.99	0.2	0.74	0.22	0.45	0.25	0.18	0.15	0.14	0.28	0.08	0.37	--	reticulocalbin-2 isoform X1 [Cucurbita pepo subsp. pepo] [Cucurbita pepo]	-	-	GO:0044464//cell part	-	GO:0006928//movement of cell or subcellular component;GO:0050789//regulation of biological process
MSTRG.10826	3.78	6.55	4.02	3.44	4.65	6.04	2.7	0.81	2	0.88	1.35	0.43	5.53	0.24	0.23	0.46	0.4	0.33	TL17	thylakoid lumenal 17.4 kDa protein, chloroplastic-like [Cucurbita maxima]	-	-	GO:0009532//plastid stroma;GO:0031978//plastid thylakoid lumen;GO:0044434//chloroplast part	GO:0005488//binding	GO:0006090//pyruvate metabolic process;GO:0006633//fatty acid biosynthetic process;GO:0006779//porphyrin-containing compound biosynthetic process;GO:0006873//cellular ion homeostasis;GO:0009668//plastid membrane organization;GO:0016072//rRNA metabolic process;GO:0016109//tetraterpenoid biosynthetic process;GO:0030001//metal ion transport
MSTRG.10857	16.55	15.81	15.29	24.5	26.57	25.5	17.09	15.16	17.06	16.93	20.38	17.86	14.94	16.35	18.51	18.26	19.99	16.89	EMB1687	probable ribonuclease P/MRP protein subunit POP5 [Cucurbita moschata]	ko03013//RNA transport;ko03008//Ribosome biogenesis in eukaryotes	K03537;K03537	GO:0043231//intracellular membrane-bounded organelle	GO:0004540//ribonuclease activity;GO:0016491//oxidoreductase activity	GO:0044699//single-organism process;GO:0090501//RNA phosphodiester bond hydrolysis
MSTRG.1087	88.63	93.35	104.23	111.5	152.23	148.42	118.02	165.17	108.93	120.44	110.71	69.05	66.57	55.14	61.42	44.17	109.1	41.62	MTP11	PREDICTED: metal tolerance protein 11 isoform X1 [Cucumis melo]	-	-	GO:0010008//endosome membrane;GO:0031224//intrinsic component of membrane	GO:0005384//manganese ion transmembrane transporter activity	GO:0006828//manganese ion transport;GO:0010038//response to metal ion;GO:0015992//proton transport;GO:0032958//inositol phosphate biosynthetic process;GO:0046916//cellular transition metal ion homeostasis
MSTRG.10890	84.04	93.54	78.94	142.4	142.01	137.89	89.41	91.43	88.61	84.49	93.81	76.78	103.47	96.28	97.53	97.47	116.49	97.37	PLD1	phospholipase D alpha 1 [Cucumis sativus]	ko01100//Metabolic pathways;ko01110//Biosynthesis of secondary metabolites;ko04144//Endocytosis;ko00564//Glycerophospholipid metabolism;ko00565//Ether lipid metabolism	K01115;K01115;K01115;K01115;K01115	GO:0005911//cell-cell junction;GO:0009536//plastid;GO:0016020//membrane;GO:0030135//coated vesicle	GO:0004620//phospholipase activity;GO:0046872//metal ion binding;GO:1902936//phosphatidylinositol bisphosphate binding	GO:0000160//phosphorelay signal transduction system;GO:0006006//glucose metabolic process;GO:0006090//pyruvate metabolic process;GO:0006650//glycerophospholipid metabolic process;GO:0006970//response to osmotic stress;GO:0006996//organelle organization;GO:0009787//regulation of abscisic acid-activated signaling pathway;GO:0010038//response to metal ion;GO:0042044//fluid transport;GO:0044707//sing…
MSTRG.10898	0.03	0.06	0.07	6.35	6.16	6.71	1.23	1.37	1.82	0.94	0.93	0.05	0.54	1.08	1.5	0.37	0.26	0.49	Gins1	DNA replication complex GINS protein PSF1-like [Momordica charantia]	-	-	GO:0009536//plastid	-	GO:0006260//DNA replication
MSTRG.10906	1.74	2.35	1.48	2.33	2.85	3.13	1.36	1.98	1.32	0.91	1.23	1.42	1.39	1.8	1.54	1.65	2.11	2.12	RGTB1	geranylgeranyl transferase type-2 subunit beta 1-like isoform X2 [Momordica charantia]	-	-	GO:0044444//cytoplasmic part	GO:0004661//protein geranylgeranyltransferase activity;GO:0016702//oxidoreductase activity, acting on single donors with incorporation of molecular oxygen, incorporation of two atoms of oxygen	GO:0018342//protein prenylation;GO:0071267//L-methionine salvage
MSTRG.10907	17.12	15.9	14.23	23.42	27.08	27.94	19.75	18.02	19.92	17.54	20.73	14.54	15.81	13.27	15.58	19.12	15.61	18.24	--	Zinc finger, RING/FYVE/PHD-type [Cucumis melo var. makuwa] [Cucumis melo]	-	-	-	-	-
MSTRG.1091	0.46	0.51	1	6.69	1.65	1.69	4.75	16.16	4.9	14.13	19.26	35.89	14.83	23.05	24.63	9.74	9.57	8.83	--	uncharacterized protein LOC101213947 [Cucumis sativus]	-	-	-	-	-
MSTRG.1092	0.92	0.16	0.48	1.71	0.39	0.24	1.68	2.64	1.56	2.16	3.08	5.54	1.58	5.01	4.78	2.19	2.48	1.96	--	transposase [Cucumis melo var. makuwa] [Cucumis melo]	-	-	-	-	-
MSTRG.10920	43.63	43.1	44.33	47.67	55.37	51.3	50.08	37.7	48.86	54.63	60.07	44.41	40.92	34.52	35.18	40.38	34.15	39.32	AAA1	katanin p60 ATPase-containing subunit A1 isoform X2 [Momordica charantia]	-	-	GO:0015630//microtubule cytoskeleton	GO:0015631//tubulin binding;GO:0032550//purine ribonucleoside binding;GO:0042623//ATPase activity, coupled	GO:0000904//cell morphogenesis involved in differentiation;GO:0007017//microtubule-based process;GO:0016049//cell growth;GO:0030865//cortical cytoskeleton organization;GO:0042546//cell wall biogenesis
MSTRG.10921	11.73	12.89	12.89	22.47	24.72	24	45.06	10.08	45.88	27.38	38.58	25.75	30.76	29.4	29.86	22.29	26.04	21.67	ISS1	aromatic aminotransferase ISS1 [Momordica charantia]	-	-	GO:0009536//plastid	GO:0043168//anion binding;GO:0070546//L-phenylalanine aminotransferase activity	GO:0008652//cellular amino acid biosynthetic process;GO:0009072//aromatic amino acid family metabolic process;GO:0009639//response to red or far red light;GO:0009850//auxin metabolic process;GO:0010364//regulation of ethylene biosynthetic process;GO:0019438//aromatic compound biosynthetic process;GO:0032353//negative regulation of hormone biosynthetic process;GO:1901362//organic cyclic compound b…
MSTRG.10922	2.7	2.71	2.5	3.68	2.98	3.66	0.95	1.21	0.94	0.59	0.72	0.37	0.52	0.24	0.22	0.44	0.36	0.51	CYCA2-3	cyclin-A2-4-like isoform X2 [Momordica charantia]	-	-	GO:0043231//intracellular membrane-bounded organelle	GO:0005515//protein binding;GO:0019887//protein kinase regulator activity	GO:0000079//regulation of cyclin-dependent protein serine/threonine kinase activity;GO:0001558//regulation of cell growth;GO:0006511//ubiquitin-dependent protein catabolic process;GO:0007017//microtubule-based process;GO:0010374//stomatal complex development;GO:0035966//response to topologically incorrect protein;GO:0043623//cellular protein complex assembly;GO:0044786//cell cycle DNA replication…
MSTRG.10950	6.6	6.48	6.69	6.37	4.97	5.45	4.29	5.62	4.45	5.69	4.84	6.06	5.69	7.06	6.22	6.29	6.76	6.18	At2g18990	thioredoxin domain-containing protein 9 homolog [Cucurbita moschata]	-	-	-	-	GO:0019725//cellular homeostasis;GO:0035556//intracellular signal transduction
MSTRG.10966	13.78	16.83	10.47	28.67	38.98	43.42	39.31	41.92	34.87	18.98	22.18	15.53	20.49	9.68	10.66	16.95	13.72	17.13	At3g16190	probable inactive nicotinamidase At3g16190 [Momordica charantia]	-	-	GO:0043231//intracellular membrane-bounded organelle	GO:0003824//catalytic activity	-
MSTRG.10967	9.56	8.25	9.53	2.38	2.83	4.2	3.02	9.34	2.62	2.4	1.25	2.24	1.78	3	2.47	2.66	2.33	2.34	BHLH68	transcription factor bHLH68-like [Momordica charantia]	-	-	-	-	-
MSTRG.10977	0.11	0.11	0	0.21	0.43	0.64	0	0.27	0	0.11	0.22	0.11	0.11	0.33	0.11	0.1	0.11	0	--	non-specific lipid-transfer protein-like protein [Hibiscus syriacus]	-	-	GO:0009536//plastid;GO:0031224//intrinsic component of membrane	-	-
MSTRG.10980	60.96	55.96	62.56	72.02	78.97	77.95	57.22	52.16	52.85	60.58	58.2	52.73	69.21	67.06	68.86	46.63	75.68	50.24	NUP35	nuclear pore complex protein NUP35 [Momordica charantia]	ko03013//RNA transport	K14313	GO:0031090//organelle membrane;GO:0046930//pore complex	-	GO:0008104//protein localization;GO:0044763//single-organism cellular process;GO:0050658//RNA transport
MSTRG.10981	2.07	1.67	2.06	1.35	1.25	1.41	0.88	0.48	0.58	0.05	0.46	0	1.45	0.59	0.73	0.21	0.03	0.25	GATA9	GATA transcription factor 9-like [Momordica charantia]	-	-	GO:0043231//intracellular membrane-bounded organelle	GO:0001071//nucleic acid binding transcription factor activity;GO:0003677//DNA binding;GO:0046914//transition metal ion binding	GO:0006355//regulation of transcription, DNA-templated;GO:0009314//response to radiation;GO:0048511//rhythmic process
MSTRG.11	3.81	3.57	3.32	10.22	8.02	8.67	2.33	1.96	3.55	0.63	1.34	1.04	1.63	1.23	1.95	2.48	1.21	2.39	--	-	-	-	-	-	-
MSTRG.1101	3.63	3.72	4.17	1.66	1.32	0.76	1.22	1.73	1.07	1.04	1.23	1.35	1.13	1.5	1.7	1.02	1.33	1.27	--	-	-	-	-	-	-
MSTRG.1112	1.27	1.09	2.15	2.21	3.07	3.88	10.44	43.87	15.79	30.66	10.05	9.54	8.73	10.7	10.95	2.79	9.5	3.03	--	-	-	-	-	-	-
MSTRG.11155	16.49	17.21	16.33	14.52	18.84	20.13	12.32	12.29	12.44	9.48	11.21	11.33	16.18	12.99	13	12.97	12.98	13.1	--	PREDICTED: 50S ribosomal protein L9 [Cucumis melo]	ko03010//Ribosome	K02939	GO:0009536//plastid;GO:0030529//intracellular ribonucleoprotein complex	GO:0003676//nucleic acid binding;GO:0005198//structural molecule activity	GO:0010467//gene expression;GO:0022613//ribonucleoprotein complex biogenesis
MSTRG.1117	21.18	21.83	20.52	21.94	19.45	18.55	9	7.22	9.06	7.64	9.93	11.14	8.25	11.68	13.26	8.9	11.65	9.23	--	protein jagunal-like protein 1-like isoform X1 [Cucumis melo var. makuwa] [Cucumis melo]	-	-	-	-	-
MSTRG.11183	1.8	2.46	1.25	7.67	7.08	10.09	6.68	5.6	5.06	4.81	5.76	3.13	2.94	3.01	2.59	2.6	2.49	1.94	--	PREDICTED: DUF2232 domain-containing [Prunus dulcis]	-	-	-	-	-
MSTRG.11194	2	2.58	3.14	4.33	1.83	1.51	0.81	1.14	1.38	1.62	0.64	3.41	1.72	2.75	3.01	2.07	3.32	1.96	--	-	-	-	-	-	-
MSTRG.11211	1.29	2.16	1.61	4.98	5.4	5.22	0.67	0.98	0.32	0.23	0.41	0.27	0.32	0.5	0.49	0.33	0.38	0.27	Gins1	DNA replication complex GINS protein PSF1-like [Momordica charantia]	-	-	GO:0009536//plastid	-	GO:0006260//DNA replication
MSTRG.11217	2.78	2.14	3.99	1.56	1.21	3.12	1.99	2.81	0.96	2.55	3.24	1.47	1.95	2.28	1.81	1.3	0	1.56	--	WD repeat-containing protein 43 [Momordica charantia]	ko03008//Ribosome biogenesis in eukaryotes	K14546	GO:0005911//cell-cell junction;GO:0043231//intracellular membrane-bounded organelle	-	GO:0006605//protein targeting
MSTRG.11245	0	0.12	0.02	5.13	1.61	2.9	0.71	0.12	1.37	0.45	0.95	0.42	0.12	0.31	0.17	0.03	0.11	0.05	CYP71AP13	cytochrome P450 71A1-like [Momordica charantia]	-	-	GO:0016020//membrane;GO:0043231//intracellular membrane-bounded organelle	GO:0004497//monooxygenase activity;GO:0016705//oxidoreductase activity, acting on paired donors, with incorporation or reduction of molecular oxygen;GO:0046906//tetrapyrrole binding;GO:0046914//transition metal ion binding	GO:0044710//single-organism metabolic process
MSTRG.11248	13.28	14.34	12.56	17.65	18.87	19.71	14.87	10.28	12.87	10.25	14.25	14.56	9.46	9.68	10.04	7.38	7.99	7.7	Os07g0688000	manganese-dependent ADP-ribose/CDP-alcohol diphosphatase [Momordica charantia]	ko00230//Purine metabolism;ko00564//Glycerophospholipid metabolism	K01517;K01517	GO:0016020//membrane	GO:0016462//pyrophosphatase activity;GO:0043169//cation binding	GO:0001101//response to acid chemical;GO:0015698//inorganic anion transport
MSTRG.11282	0	0	0	0.61	0.11	0.04	0.68	0.28	0.64	3.37	1.07	0.53	0.42	0.51	0.84	0.33	0.16	0.62	--	transcription factor bHLH48 [Cucumis sativus]	-	-	-	-	-
MSTRG.11307	0.94	1.64	1.22	1.88	1.21	1.65	1.05	1.1	1.04	0.9	1.11	0.66	0.44	0.68	0.92	0.85	1.28	1.38	--	-	-	-	-	-	-
MSTRG.11358	15.12	13.82	15.71	35.07	31.16	28.83	20.11	10.47	20.89	8.9	14.76	23.73	12.65	22.21	21.73	26.31	31.39	25.51	CYP90A1	cytochrome P450 90A1 [Cucurbita moschata]	ko01110//Biosynthesis of secondary metabolites;ko00905//Brassinosteroid biosynthesis	K09588;K09588	GO:0031224//intrinsic component of membrane;GO:0043231//intracellular membrane-bounded organelle	GO:0016709//oxidoreductase activity, acting on paired donors, with incorporation or reduction of molecular oxygen, NAD(P)H as one donor, and incorporation of one atom of oxygen;GO:0046906//tetrapyrrole binding;GO:0046914//transition metal ion binding	GO:0005976//polysaccharide metabolic process;GO:0009826//unidimensional cell growth;GO:0009909//regulation of flower development;GO:0010208//pollen wall assembly;GO:0016129//phytosteroid biosynthetic process;GO:0043479//pigment accumulation in tissues in response to UV light;GO:0048588//developmental cell growth;GO:0055088//lipid homeostasis
MSTRG.11379	4.81	5.28	6.12	7.14	7.58	7.54	4.94	3.48	3.76	2.72	3.65	3.09	2.98	3.14	3.84	1.84	2.99	1.75	--	-	-	-	-	-	-
MSTRG.11393	0	0	0	0	0.48	0.08	0	0	0.03	0	0	0	0	0	0	0.22	0	0.34	--	Cln5-like protein [Actinidia chinensis var. chinensis] [Actinidia chinensis]	-	-	GO:0009536//plastid	-	-
MSTRG.11398	0	0.01	0.07	4.75	5.61	5.16	4.85	0.6	5.33	2.8	8.7	4.15	7.1	5.88	7.19	4.59	17.77	4.08	--	-	-	-	-	-	-
MSTRG.11409	1.03	1.61	0.16	0.65	0.81	0.65	1.92	1.21	0.85	0.99	0.49	1.12	0.81	1.5	0.51	0.62	0.85	0.93	--	protein CPR-5 [Momordica charantia]	-	-	GO:0031224//intrinsic component of membrane;GO:0043231//intracellular membrane-bounded organelle	-	GO:0000302//response to reactive oxygen species;GO:0000904//cell morphogenesis involved in differentiation;GO:0009642//response to light intensity;GO:0009648//photoperiodism;GO:0009756//carbohydrate mediated signaling;GO:0009814//defense response, incompatible interaction;GO:0009867//jasmonic acid mediated signaling pathway;GO:0010260//organ senescence;GO:0033554//cellular response to stress
MSTRG.11426	7.45	5.48	5.6	4.72	5.9	5.39	5.18	2.29	5.01	3.64	4.09	5.18	3.58	4.46	4.32	3.19	3.04	2.69	DDB_G0277003	LOW QUALITY PROTEIN: branched-chain-amino-acid aminotransferase-like protein 1 [Momordica charantia]	-	-	GO:0044444//cytoplasmic part	GO:0016740//transferase activity	-
MSTRG.11433	7.18	6.26	6.28	6.87	7.38	5.6	3.7	3.8	3.64	3.63	4.88	4.09	3.16	2.11	2.5	2.26	3.25	2.79	--	TMV resistance protein N [Cucumis melo var. makuwa] [Cucumis melo]	-	-	-	-	-
MSTRG.11450	37.37	46.12	37.01	65.36	76.46	97.17	96.41	90.27	95.93	82.93	113.92	71.23	124.7	52.05	51.2	551.37	53.3	529.26	ACP1	acyl carrier protein 1, chloroplastic [Momordica charantia]	-	-	GO:0009526//plastid envelope;GO:0009532//plastid stroma	GO:0044620//ACP phosphopantetheine attachment site binding	GO:0006090//pyruvate metabolic process;GO:0006631//fatty acid metabolic process;GO:0006996//organelle organization;GO:0007275//multicellular organism development;GO:0009639//response to red or far red light;GO:0009642//response to light intensity;GO:0009725//response to hormone;GO:0009814//defense response, incompatible interaction;GO:0016072//rRNA metabolic process;GO:0034285//response to disacc…
MSTRG.11453	0.76	1.35	1.5	1.36	1.16	1.16	0.69	1.45	1.01	0.72	0.65	0.71	0.97	1.26	0.95	1.06	1.63	0.87	--	translation initiation factor eIF-2B subunit epsilon [Momordica charantia]	ko03013//RNA transport	K03240	GO:0044444//cytoplasmic part	-	GO:0006412//translation
MSTRG.11469	5.09	5.22	7.96	2.8	1.71	2.01	3.54	2.8	0.72	0.17	0.08	1.15	1.17	2.15	2.3	0.3	2.09	0.2	Os05g0310800	coatomer subunit delta-like [Cucumis melo var. makuwa] [Cucumis melo]	-	-	GO:0005911//cell-cell junction;GO:0030119//AP-type membrane coat adaptor complex;GO:0030120//vesicle coat;GO:0030660//Golgi-associated vesicle membrane	-	GO:0006498//N-terminal protein lipidation;GO:0015031//protein transport;GO:0048193//Golgi vesicle transport
MSTRG.11483	7.49	7.22	8.1	9.35	7.11	7.87	4.48	2.48	4.54	5.21	4.86	4.03	5.72	3.95	4.4	3.49	2.17	3.35	At1g30440	BTB/POZ domain-containing protein At1g30440 isoform X2 [Momordica charantia]	-	-	GO:0016020//membrane	-	GO:0009314//response to radiation;GO:0032446//protein modification by small protein conjugation
MSTRG.11489	9.67	13.68	14.53	17.15	19.73	20.56	14.32	13.55	11.1	11.32	13.91	8.45	11.28	6.6	6.9	8.08	6.78	6.72	NFD6	protein NUCLEAR FUSION DEFECTIVE 6, chloroplastic/mitochondrial-like isoform X3 [Momordica charantia]	-	-	GO:0043231//intracellular membrane-bounded organelle	-	-
MSTRG.11524	11.78	14.45	8.03	13.25	23.13	24.13	30.59	27.43	27.71	9.61	14.01	25.04	10.58	15.85	19.29	13.84	16.4	14.45	AG2	floral homeotic protein AGAMOUS [Cucurbita moschata]	-	-	GO:0043231//intracellular membrane-bounded organelle	GO:0001071//nucleic acid binding transcription factor activity;GO:0003676//nucleic acid binding;GO:0005515//protein binding	GO:0000904//cell morphogenesis involved in differentiation;GO:0009664//plant-type cell wall organization;GO:0009888//tissue development;GO:0010468//regulation of gene expression;GO:0034645//cellular macromolecule biosynthetic process;GO:0048437//floral organ development;GO:0048496//maintenance of organ identity;GO:0048580//regulation of post-embryonic development;GO:0048827//phyllome development
MSTRG.11530	16.77	15.16	10.85	26.36	29.26	35.49	80.96	44.32	61.17	55.59	62.16	65.83	74.93	65.14	61	45.5	57.98	48.07	--	vacuolar protein sorting-associated protein 2 homolog 2 [Cucumis sativus]	ko04144//Endocytosis	K12191	-	-	-
MSTRG.11538	7.89	10.11	8.8	11.29	15.26	13.66	16.13	15.94	17.42	13.15	16.83	15.15	19.9	18.71	22.55	19.58	19.65	17.7	--	nuclear transcription factor Y subunit A-7-like isoform X2 [Cucurbita moschata]	-	-	-	-	-
MSTRG.1154	2.97	5.15	3.58	4.22	2.63	2.68	0.9	1.45	1.33	0.93	1.63	0.81	0.36	0.73	0.43	1.07	0.69	0.68	--	-	-	-	-	-	-
MSTRG.11542	84.38	103.87	89.62	35.43	52.17	51.05	59.53	70.37	61.62	68.42	34.68	27.58	22.07	24.92	25.38	22.87	85.58	23.2	ARF6	auxin response factor 6 [Momordica charantia]	-	-	GO:0043231//intracellular membrane-bounded organelle	GO:0001071//nucleic acid binding transcription factor activity;GO:0005515//protein binding	GO:0003002//regionalization;GO:0009755//hormone-mediated signaling pathway;GO:0009799//specification of symmetry;GO:0009933//meristem structural organization;GO:0010468//regulation of gene expression;GO:0034645//cellular macromolecule biosynthetic process;GO:0044765//single-organism transport;GO:0048580//regulation of post-embryonic development;GO:0090567//reproductive shoot system development
MSTRG.11548	78.48	81.37	95.7	497.01	456.62	413.1	184.38	144.45	181.3	216.56	130.7	49.69	65.57	46.53	49.32	44.76	57.88	41.99	--	DUF642 domain-containing protein [Cucumis melo var. makuwa] [Cucumis melo]	-	-	GO:0005618//cell wall;GO:0031224//intrinsic component of membrane;GO:0043231//intracellular membrane-bounded organelle	-	-
MSTRG.11555	1.05	0.76	0.43	4.77	4.64	5.67	0.67	0.78	0.74	0.32	0.77	0	0.14	0.47	0.3	0.49	0.12	0.38	--	-	-	-	-	-	-
MSTRG.11560	1.56	1.15	1.64	2.12	1.86	1.31	1.26	1.33	0.9	1.1	1.26	1.23	0.94	1.46	1.3	1.2	1.54	1.53	CHR4	protein CHROMATIN REMODELING 4 isoform X2 [Momordica charantia]	-	-	GO:0043231//intracellular membrane-bounded organelle	GO:0017111//nucleoside-triphosphatase activity;GO:0032550//purine ribonucleoside binding;GO:0046914//transition metal ion binding	GO:0008152//metabolic process
MSTRG.11591	1.35	1.03	1.2	2.86	3.96	3.79	1.79	2.17	2.41	1.45	2.15	2.2	3.02	3.26	2.24	2.9	2.09	2.89	--	structural maintenance of chromosomes protein 1-like [Momordica charantia]	-	-	-	-	-
MSTRG.11610	2.37	3.77	2.99	5.33	6.99	8.65	7.78	7.16	7.2	5.37	7.64	7.18	4.19	5.2	5.25	5.33	4.98	5.69	ARPC2A	actin-related protein 2/3 complex subunit 2A [Cucumis sativus]	ko04144//Endocytosis	K05758	GO:0005856//cytoskeleton;GO:0043234//protein complex	GO:0003677//DNA binding;GO:0016787//hydrolase activity	GO:0000904//cell morphogenesis involved in differentiation;GO:0006259//DNA metabolic process;GO:0006974//cellular response to DNA damage stimulus;GO:0044710//single-organism metabolic process;GO:0045010//actin nucleation
MSTRG.11611	14.76	12.72	11.82	7.8	3.84	3.15	2.75	6.14	2.81	3.61	3.08	5.29	4	6.25	6.34	4.65	7.96	4.62	POL	reverse transcriptase [Cucumis melo var. makuwa] [Cucumis melo]	-	-	-	-	-
MSTRG.11625	72.31	65.48	62.99	58.16	33.78	26.88	19.82	28.48	19.82	22.17	23.18	37.6	27.3	38.07	37.12	34.04	50.95	34.09	RE2	Retrovirus-related Pol polyprotein from transposon TNT 1-94 [Vitis vinifera]	-	-	-	-	-
MSTRG.11629	65.94	60	56.07	49.62	65.16	62.5	44.21	58.45	42.64	44.91	32.83	25.47	32.6	27.77	28.14	31.61	40.67	29.1	RHC1A	probable E3 ubiquitin-protein ligase RHC1A [Cucurbita moschata]	-	-	-	GO:0046872//metal ion binding	-
MSTRG.11634	0.22	0	0	2.17	1.08	0.85	0.6	0.23	1.05	4.28	7.69	3.81	1.38	1.44	2.07	0.5	1.08	0.34	--	retrotransposon protein [Cucumis melo var. makuwa] [Cucumis melo]	-	-	-	-	-
MSTRG.11673	0.84	1.11	0.79	0.84	0.56	1.09	0.8	0.97	1.22	1.42	1.07	0.53	0.66	1.03	1.1	0.68	0.39	0.53	--	-	-	-	-	-	-
MSTRG.11675	9.04	12.89	10.76	20.35	30.67	30.91	36.22	23.28	32.66	27.55	29.81	37.63	36.4	38.69	34.66	25.14	28.2	27.29	--	MEF2BNB-like protein [Trema orientale]	-	-	-	-	-
MSTRG.11710	0	0	0.2	0	0	0.19	0	0	0	0	0	0	0	0	0	0	0	0	rplO	50S ribosomal protein L15 [Cucumis melo var. makuwa] [Cucumis melo]	ko03010//Ribosome	K02876	GO:0009536//plastid;GO:0044391//ribosomal subunit	GO:0005198//structural molecule activity	GO:0006221//pyrimidine nucleotide biosynthetic process;GO:0010467//gene expression;GO:0022613//ribonucleoprotein complex biogenesis;GO:0032774//RNA biosynthetic process
MSTRG.11724	0	0	0.04	2.94	3.07	2.94	1.45	0.37	1.61	1.35	5.5	1.02	1.1	0.92	0.98	1.04	2.46	1.2	--	Protein ALP1-like [Vitis vinifera]	-	-	-	-	-
MSTRG.11735	2.51	3.49	3.09	4.47	6.19	4.24	31.52	2.16	31.23	44.98	46.39	47.93	36.1	39.15	34.9	11.69	9.87	12.07	--	-	-	-	-	-	-
MSTRG.11744	11.02	7.9	6.43	7.7	7.1	7.24	21.61	9.14	19.52	14.81	15.56	14.62	13.95	13.07	12.51	15.54	6.57	17.6	RZPF34	E3 ubiquitin-protein ligase RZFP34 [Momordica charantia]	ko04120//Ubiquitin mediated proteolysis	K10144	-	GO:0046914//transition metal ion binding	-
MSTRG.11758	42.63	35.96	38.23	21.7	21.66	26.04	17.54	20.17	16.99	12.87	11.79	14.13	14.77	15.3	16.82	14.98	21.94	13.8	APSR1	nitrate regulatory gene2 protein [Cucurbita maxima]	-	-	GO:0005911//cell-cell junction;GO:0016020//membrane;GO:0043234//protein complex	-	GO:0006464//cellular protein modification process;GO:0006625//protein targeting to peroxisome;GO:0009062//fatty acid catabolic process
MSTRG.11759	150.62	133.42	127.4	68.77	66.99	78.1	56.71	73.9	54.64	45.64	43.06	43.01	55.12	57.48	59.59	57.29	65.89	56.84	NRG2	protein ROLLING AND ERECT LEAF 2 [Cucumis sativus]	-	-	-	-	GO:0044237//cellular metabolic process;GO:0044238//primary metabolic process;GO:0044710//single-organism metabolic process;GO:0044763//single-organism cellular process;GO:0071704//organic substance metabolic process
MSTRG.11767	3.36	0.4	0.04	0.69	0	0	0	0.61	0	0.27	0.57	0	0	0.23	0	0.3	1.31	0	MAD1	mitotic spindle checkpoint protein MAD1 isoform X2 [Momordica charantia]	-	-	GO:0012505//endomembrane system	-	GO:0009606//tropism
MSTRG.11770	0	0	0	0.64	0.08	0.08	0.23	0.05	0.19	5.3	0.21	3.13	0.29	0.19	0.27	0.28	0.29	0.27	--	nucleolar protein 58-like [Gossypium australe]	-	-	-	-	-
MSTRG.11793	8.41	7.6	5.51	32.2	32.13	22.82	20.17	3.37	21.99	14.37	26.19	7.15	1.67	2.72	2.39	3.05	2.61	2.54	--	DUF1680 domain-containing protein [Cucumis melo var. makuwa] [Cucumis melo]	-	-	GO:0005618//cell wall;GO:0043231//intracellular membrane-bounded organelle	GO:0004553//hydrolase activity, hydrolyzing O-glycosyl compounds	GO:0019566//arabinose metabolic process
MSTRG.11814	22.47	23.27	18.34	20.88	21.97	25.99	17.73	15.3	22.15	13.41	19.16	22.09	13.63	25.58	22.22	17.07	18.99	16.63	HUB2	E3 ubiquitin-protein ligase BRE1-like 2 isoform X1 [Momordica charantia]	-	-	GO:0043231//intracellular membrane-bounded organelle	GO:0003824//catalytic activity;GO:0046914//transition metal ion binding;GO:0046983//protein dimerization activity	GO:0006355//regulation of transcription, DNA-templated;GO:0006513//protein monoubiquitination;GO:0006952//defense response;GO:0007346//regulation of mitotic cell cycle;GO:0007389//pattern specification process;GO:0009628//response to abiotic stimulus;GO:0009793//embryo development ending in seed dormancy;GO:0009887//organ morphogenesis;GO:0009933//meristem structural organization;GO:0010564//regu…
MSTRG.11818	19.94	67.27	83.75	10.38	14	17.09	19.62	11.81	21.68	19.26	26.49	10.7	5.46	3.87	4.82	4.31	1.68	4.17	FL	PREDICTED: flavonol synthase/flavanone 3-hydroxylase [Cucumis melo]	ko01100//Metabolic pathways;ko01110//Biosynthesis of secondary metabolites;ko00941//Flavonoid biosynthesis	K05278;K05278;K05278	GO:0044424//intracellular part	GO:0016706//oxidoreductase activity, acting on paired donors, with incorporation or reduction of molecular oxygen, 2-oxoglutarate as one donor, and incorporation of one atom each of oxygen into both donors;GO:0046872//metal ion binding	GO:0009411//response to UV;GO:0009617//response to bacterium;GO:0009725//response to hormone;GO:0009813//flavonoid biosynthetic process;GO:0034285//response to disaccharide;GO:0046148//pigment biosynthetic process
MSTRG.11887	17.56	12.38	42.78	0.89	1.09	1.08	0.93	1.12	0.74	0.13	0.33	0.23	0.36	0.31	0.15	0.42	0.13	0.62	PP2C51	probable protein phosphatase 2C 8 [Cucurbita pepo subsp. pepo] [Cucurbita pepo]	ko04075//Plant hormone signal transduction;ko04016//MAPK signaling pathway - plant	K14497;K14497	-	GO:0004721//phosphoprotein phosphatase activity;GO:0043169//cation binding	GO:0006464//cellular protein modification process
MSTRG.11893	53.95	61.14	60.58	55.99	77.9	81.24	53.91	75.58	56.25	44.97	42.27	28.5	40.84	29.1	29.06	32.61	37.34	33.24	FSD2	superoxide dismutase [Fe], chloroplastic-like [Momordica charantia]	ko04146//Peroxisome	K04564	GO:0031976//plastid thylakoid;GO:0042170//plastid membrane;GO:0042646//plastid nucleoid	GO:0003824//catalytic activity;GO:0016209//antioxidant activity;GO:0046914//transition metal ion binding	GO:0000302//response to reactive oxygen species;GO:0006355//regulation of transcription, DNA-templated;GO:0006801//superoxide metabolic process;GO:0009416//response to light stimulus;GO:0009657//plastid organization;GO:0010038//response to metal ion;GO:0016072//rRNA metabolic process;GO:0044710//single-organism metabolic process;GO:0048511//rhythmic process
MSTRG.11898	1.95	1.58	1.85	2.34	3.17	3.26	4.65	2.34	4.72	1.92	3.54	6.15	2.89	5.71	7.27	4.58	5.43	4.9	--	-	-	-	-	-	-
MSTRG.11903	4.24	1.77	2.6	29.96	33.28	2.53	1826.51	11.08	1875.59	2252.07	2483.61	1633.98	711.03	781.08	773	438.01	203	426.63	LAC17	laccase-17-like [Momordica charantia]	-	-	GO:0005576//extracellular region	GO:0016682//oxidoreductase activity, acting on diphenols and related substances as donors, oxygen as acceptor;GO:0043169//cation binding	GO:0009699//phenylpropanoid biosynthetic process;GO:0009808//lignin metabolic process;GO:0042546//cell wall biogenesis;GO:0045491//xylan metabolic process
MSTRG.11907	5.18	6.36	6.48	19.38	23.58	28.41	21.85	16.81	21.13	23.02	28.7	18.66	18.78	15.94	16.54	12.8	18.06	13.53	TIM10	mitochondrial import inner membrane translocase subunit TIM10 [Momordica charantia]	-	-	GO:0005739//mitochondrion;GO:0009536//plastid;GO:0031970//organelle envelope lumen	GO:0008320//protein transmembrane transporter activity;GO:0043169//cation binding	GO:0006605//protein targeting;GO:0006839//mitochondrial transport;GO:0006996//organelle organization;GO:0009451//RNA modification;GO:0043094//cellular metabolic compound salvage
MSTRG.11914	0.14	0.17	0.67	1.33	1.47	0.64	2.53	0.52	2.58	3.28	5.48	8.57	4.45	8.62	9.3	5.99	11.36	7.21	At1g01540	probable serine/threonine-protein kinase At1g01540 isoform X2 [Momordica charantia]	-	-	GO:0016020//membrane	GO:0004672//protein kinase activity;GO:0005488//binding	GO:0006468//protein phosphorylation;GO:0007154//cell communication;GO:0009725//response to hormone;GO:0050794//regulation of cellular process
MSTRG.11917	1.01	1.1	0.79	1.74	4.48	3.38	1.31	0.88	1.73	3.69	3.09	3.67	2.14	2.03	1.82	1.89	1.08	1.36	--	-	-	-	-	-	-
MSTRG.11930	23.01	25.53	22.55	76.31	69.93	61.04	71.37	30.26	74.07	40.9	106.68	30.09	48.64	14.28	16.81	9.36	21.05	10.77	--	-	-	-	-	-	-
MSTRG.11939	4	2.1	4.18	1.34	2.58	1.95	1.02	1.66	0.25	0.56	0.71	0.85	0.55	1.61	1.56	1.28	2.14	1.2	NRPC1	DNA-directed RNA polymerase III subunit 1 [Momordica charantia]	ko01100//Metabolic pathways;ko00230//Purine metabolism;ko00240//Pyrimidine metabolism;ko03020//RNA polymerase	K03018;K03018;K03018;K03018	-	GO:0016740//transferase activity	-
MSTRG.11941	0.42	0	0	0	0	0	0	0	0	0.07	0	0.07	1.6	1.16	1.53	2.43	0	2.68	--	hypothetical protein Csa_011296 [Cucumis sativus]	-	-	-	-	-
MSTRG.11946	6.74	6.42	6.26	8.2	11.1	13.29	18.64	16.61	19.6	12.52	16.35	17.43	15.45	17.03	15.27	10.96	19.46	12.06	ATS3B	embryo-specific protein ATS3B-like isoform X3 [Momordica charantia]	-	-	GO:0005911//cell-cell junction;GO:0031090//organelle membrane;GO:0031224//intrinsic component of membrane;GO:0043231//intracellular membrane-bounded organelle;GO:0043232//intracellular non-membrane-bounded organelle	GO:0003676//nucleic acid binding;GO:0019899//enzyme binding;GO:0032550//purine ribonucleoside binding;GO:0042623//ATPase activity, coupled	GO:0006950//response to stress;GO:0009451//RNA modification;GO:0009694//jasmonic acid metabolic process;GO:0010467//gene expression
MSTRG.11975	0	0.09	0	0.09	0.09	0.36	0	0	0	0.09	0.09	0	0	0	0.1	0	0.1	0.09	--	-	-	-	-	-	-
MSTRG.11977	10.5	7.98	9.91	7.55	11.22	11.95	11.91	8.88	12.51	13.75	15.19	10.51	22.78	17.66	17.21	27.37	26.76	25.63	MEB1	membrane protein of ER body 2-like isoform X1 [Momordica charantia]	-	-	-	-	-
MSTRG.11979	2.21	0.69	2.09	0.69	1.38	1.97	1.76	1.97	2.48	2.61	1.89	2.35	1.69	0.92	2.28	4.38	3.23	3.99	--	-	-	-	-	-	-
MSTRG.1200	0.11	0.02	0.06	0.04	0.05	0.05	0.73	0.31	0.54	0.23	4.55	2.46	1	1.71	1.36	0.92	0.64	0.75	At3g47110	probable LRR receptor-like serine/threonine-protein kinase At3g47570 [Cucurbita maxima]	-	-	GO:0016020//membrane	GO:0004672//protein kinase activity	GO:0006796//phosphate-containing compound metabolic process
MSTRG.12001	0.23	0	0	0	0	0.08	0	0.14	0	0.92	0	0	0.55	0	0	0.62	0.22	0	KIWI	RNA polymerase II transcriptional coactivator KIWI-like isoform X1 [Momordica charantia]	-	-	GO:0043231//intracellular membrane-bounded organelle	GO:0003676//nucleic acid binding;GO:0003712//transcription cofactor activity	GO:0006950//response to stress;GO:0010468//regulation of gene expression;GO:0034645//cellular macromolecule biosynthetic process
MSTRG.12023	0	0	0	0.24	0	0	0.41	0	0.24	0.35	1.02	1.91	1.89	3.43	4.01	4.49	3.88	3.18	--	-	-	-	-	-	-
MSTRG.12024	0	0.18	0	0	0.18	0	0.64	0	0	0.36	0.85	0.34	1.55	0.7	1.37	1.49	0.95	1.59	--	-	-	-	-	-	-
MSTRG.12036	14.35	14.75	16.16	16.52	14.68	12.65	9.66	8.72	10.48	13.48	8.95	11.71	12.5	8.72	8.59	10.51	10.05	12.24	PDIL2-1	probable protein disulfide-isomerase A6 [Cucumis sativus]	ko04141//Protein processing in endoplasmic reticulum	K09584	-	-	-
MSTRG.12048	2.24	1.25	0.66	4	0.98	2.04	0.61	0.25	0.68	0.39	1.15	1.16	1.11	0.91	1.59	0.99	0.68	0.74	MSH6	DNA mismatch repair protein MSH6 isoform X1 [Durio zibethinus]	ko03430//Mismatch repair	K08737	-	-	-
MSTRG.12050	119.09	114.07	88.71	156.59	204.15	218.18	244.25	197.09	246.57	233.91	250.82	280.29	333.19	272.32	274.64	260.69	275	252.83	SAR1A	PREDICTED: GTP-binding protein SAR1A [Cucumis melo]	ko04141//Protein processing in endoplasmic reticulum	K07953	GO:0043231//intracellular membrane-bounded organelle;GO:0044425//membrane part;GO:0044444//cytoplasmic part	GO:0032550//purine ribonucleoside binding	GO:0006006//glucose metabolic process;GO:0006090//pyruvate metabolic process;GO:0006605//protein targeting;GO:0006970//response to osmotic stress;GO:0006996//organelle organization;GO:0010038//response to metal ion;GO:0016192//vesicle-mediated transport;GO:0016482//cytoplasmic transport;GO:0019941//modification-dependent protein catabolic process;GO:0032989//cellular component morphogenesis;GO:00…
MSTRG.12068	452.55	450.59	613.89	450.39	292.98	288.57	408.38	880.3	706.03	636.17	395.83	323.07	239.81	410.54	569.99	219.52	454.9	248.76	--	-	-	-	-	-	-
MSTRG.12074	0	0	0	0.09	0.27	0.44	0.32	0.11	0.28	1.45	1.34	0.62	0.27	0.18	0.28	0.43	0.75	0.09	YUC10	probable indole-3-pyruvate monooxygenase YUCCA10 [Cucurbita maxima]	ko01100//Metabolic pathways;ko00380//Tryptophan metabolism	K11816;K11816	-	GO:0000166//nucleotide binding;GO:0016491//oxidoreductase activity	GO:0009653//anatomical structure morphogenesis;GO:0042743//hydrogen peroxide metabolic process;GO:0044710//single-organism metabolic process;GO:0065007//biological regulation
MSTRG.12104	0.8	0.07	0.53	1.13	1.05	1.27	1.78	0.19	2.43	0.61	2.48	1.78	1.2	3.23	2.12	1.44	1.02	1.01	--	-	-	-	-	-	-
MSTRG.12115	31.5	41.9	46.66	44.07	60.93	66.77	44.14	50.35	41.64	41.21	46.39	24.49	47.21	19.39	20.11	18	28.32	16.44	RPL44	PREDICTED: 60S ribosomal protein L44-like [Gossypium hirsutum]	ko03010//Ribosome	K02929	GO:0030529//intracellular ribonucleoprotein complex	-	GO:0010467//gene expression
MSTRG.12125	16.98	19.46	20.57	33.17	29.51	33.01	22.22	21.1	18.69	15.4	22.15	14.51	14.92	13.02	13.54	16.87	14.72	15.91	--	nodal modulator 1 [Cajanus cajan]	-	-	GO:0005618//cell wall;GO:0031090//organelle membrane;GO:0043231//intracellular membrane-bounded organelle	-	GO:0006498//N-terminal protein lipidation
MSTRG.12157	0	0	0	0	0	0	0	0	0	0	0	0	0.62	0	0	5.01	0	4.63	At5g19250	PREDICTED: uncharacterized GPI-anchored protein At3g06035 [Cucumis melo]	-	-	GO:0031225//anchored component of membrane	-	GO:0006721//terpenoid metabolic process;GO:0006873//cellular ion homeostasis;GO:0006970//response to osmotic stress;GO:0009746//response to hexose;GO:0030001//metal ion transport;GO:0042044//fluid transport;GO:0048509//regulation of meristem development
MSTRG.12160	5.63	7.17	5.83	9.02	11.37	11.97	6.88	6.7	8.45	7.16	7.54	7.78	9.18	6.63	7.47	9.3	8.38	8.72	--	exportin-4 isoform X5 [Cucurbita moschata]	-	-	-	-	-
MSTRG.12170	3.73	3.43	3.08	6.33	6.75	7.19	6.25	6.39	5.17	3.17	3.66	3.61	8.22	7.56	5.72	5.38	6.64	6.24	--	reverse transcriptase [Corchorus capsularis]	-	-	-	-	-
MSTRG.12172	7.43	6.53	6.51	8.6	9.16	10.78	8.15	6.44	8.82	8.29	8.69	6.39	11	6.58	8.07	14.98	8.73	17.67	--	N-alpha-acetyltransferase 40 isoform X4 [Cucurbita moschata]	-	-	-	GO:0016740//transferase activity	-
MSTRG.12178	0.94	1.95	1.45	2.59	2.57	1.97	0.67	0.61	0.8	0.84	1.25	0.36	0.12	0.12	0.15	0.42	0.1	0.33	--	probable cyclic nucleotide-gated ion channel 20, chloroplastic [Momordica charantia]	ko04626//Plant-pathogen interaction	K05391	-	-	-
MSTRG.122	0	0	0	0	0	0	0	0	0.31	0.4	0	2.7	0.1	0	0	0	0.21	0	--	GRF zinc finger protein [Medicago truncatula]	-	-	-	-	-
MSTRG.12215	44.46	42.8	75.05	13.55	10.32	16.39	5.94	33.11	7.79	1.62	0.42	0.04	21.11	0.31	0.09	13.88	0.26	15.59	--	periodic tryptophan protein 2 isoform X2 [Cucurbita maxima]	-	-	-	-	GO:0071555//cell wall organization
MSTRG.12216	66.95	72.17	44.1	47.95	56.78	63.9	44.51	54.29	44.93	34.42	31.14	24.36	28.75	24.39	23.41	19.84	52.97	20.84	--	PREDICTED: probable amino-acid racemase [Cucumis melo]	-	-	-	GO:0016855//racemase and epimerase activity, acting on amino acids and derivatives	GO:0008152//metabolic process
MSTRG.12242	2.68	3.65	2.15	2.25	3.77	5.68	3.19	3.75	3.61	2.73	2.37	1.9	5.22	2.2	2.41	5.9	3.06	5.84	--	PREDICTED: LOC110784230 [Prunus dulcis]	-	-	-	-	-
MSTRG.12244	2.28	2.44	2.22	1.6	1.44	1.37	0.86	0.96	0.87	0.87	0.98	0.88	0.68	0.54	0.75	0.69	1.09	0.74	FPG1	formamidopyrimidine-DNA glycosylase isoform X3 [Momordica charantia]	ko03410//Base excision repair	K10563	GO:0043231//intracellular membrane-bounded organelle	GO:0003676//nucleic acid binding;GO:0004520//endodeoxyribonuclease activity;GO:0019104//DNA N-glycosylase activity	GO:0003006//developmental process involved in reproduction;GO:0006281//DNA repair;GO:0006310//DNA recombination;GO:0006997//nucleus organization
MSTRG.12249	3.09	2.9	2.72	3.6	3.66	4.42	2.65	2.96	2.78	2.74	2.65	2.14	1.6	2.54	2.69	1.91	2.63	1.98	SRP-54B	signal recognition particle 54 kDa protein 2 isoform X2 [Lactuca sativa]	ko03060//Protein export	K03106	GO:0048500//signal recognition particle	GO:0003723//RNA binding;GO:0017111//nucleoside-triphosphatase activity;GO:0032550//purine ribonucleoside binding	GO:0002252//immune effector process;GO:0006613//cotranslational protein targeting to membrane;GO:0030422//production of siRNA involved in RNA interference;GO:0043623//cellular protein complex assembly
MSTRG.12280	2.88	1.94	3.08	2.93	2.67	3.76	4.16	2.14	4.9	1.39	4.61	3.08	4.21	3.34	3.73	3.76	2.13	3.26	AGD15	probable ADP-ribosylation factor GTPase-activating protein AGD15 [Momordica charantia]	ko04144//Endocytosis	K12486	GO:0031984//organelle subcompartment;GO:0043231//intracellular membrane-bounded organelle;GO:0044444//cytoplasmic part	GO:0008047//enzyme activator activity;GO:0043169//cation binding	GO:0003006//developmental process involved in reproduction;GO:0006498//N-terminal protein lipidation;GO:0043087//regulation of GTPase activity
MSTRG.12297	15.76	19.76	14.43	22.98	23.22	20.69	13.09	14.69	13.27	19.04	15.8	12.4	12.22	9.62	12.65	20.27	21.87	18.22	YSL5	probable metal-nicotianamine transporter YSL7 isoform X1 [Cucurbita moschata]	-	-	GO:0016020//membrane	GO:0015197//peptide transporter activity	GO:0015833//peptide transport;GO:0046942//carboxylic acid transport
MSTRG.12317	0.2	0.05	0.1	1.06	1.47	1.28	7.63	2.36	7.69	18.65	16.33	15.29	15.27	19.28	20.24	8.41	13.88	8.06	--	reverse transcriptase-like protein, partial [Camellia sinensis var. sinensis] [Camellia sinensis]	-	-	-	-	-
MSTRG.12324	1.35	3.49	2.28	3.63	5.34	3.52	0.48	0.03	0.54	0.05	0.11	0.03	0	0	0	0.18	0.03	0.39	--	Retrovirus-related Pol polyprotein from transposon TNT 1-94 [Cucumis melo var. makuwa] [Cucumis melo]	-	-	-	-	-
MSTRG.12328	19.69	19.29	17.91	23.29	24.38	31.14	19.92	21.87	16.9	10.62	15.21	11.78	16.83	12.1	14.69	15.76	17.28	16.35	Ssu72	RNA polymerase II subunit A C-terminal domain phosphatase SSU72 [Cucurbita moschata]	ko03015//mRNA surveillance pathway	K15544	GO:0009536//plastid	-	GO:0006396//RNA processing;GO:0006464//cellular protein modification process;GO:0006796//phosphate-containing compound metabolic process
MSTRG.12333	4.57	4.95	4.53	2.89	3.27	3.63	1.96	2	1.75	0.93	0.95	0.68	1.6	0.27	0.15	2.05	1.1	2.11	RPV1	TMV resistance protein N-like isoform X1 [Momordica charantia]	-	-	-	-	-
MSTRG.12344	1.01	1.04	0.98	4.14	4.06	3.57	2.31	2.02	2.34	1.38	1.6	0.66	1.32	0.39	0.4	0.76	0.46	0.61	--	uncharacterized protein LOC110753341 isoform X2 [Prunus avium]	-	-	-	-	-
MSTRG.12349	13.16	11.56	10.26	7.99	3.78	2.82	1.45	1.95	1.4	2.17	2.37	4.45	2.69	3.73	3.44	4.55	5.37	4.49	--	Ulp1-like peptidase [Cucumis melo var. makuwa] [Cucumis melo]	-	-	-	-	-
MSTRG.12350	9.99	7.53	3.98	0.03	1.92	3.33	2.46	1.91	1.93	0.21	0.19	0	0	0	0	0	0	0	--	-	-	-	-	-	-
MSTRG.12382	0.69	1.27	0.95	0.98	1.4	0.98	0.52	1.22	0.37	0.65	0.43	0.43	0.55	1.33	1.37	0.53	0.7	0.31	YLPM1	YLP motif-containing protein 1 [Vitis vinifera]	-	-	GO:0043231//intracellular membrane-bounded organelle	GO:0003824//catalytic activity	-
MSTRG.12383	69.35	65.82	68.82	68.13	48.95	48.53	26.98	51.15	27.91	35.36	38.26	44.53	31.1	48.38	48.98	29.92	55.1	29.85	--	YLP motif-containing protein 1 [Vitis vinifera]	-	-	-	-	-
MSTRG.12393	43.8	41.78	64.77	65.23	54.02	54.57	37.99	34.26	36.54	47.89	45.72	42.21	34.22	45.04	44.63	27.13	29.95	26.47	AHA4	PREDICTED: plasma membrane ATPase 2-like [Juglans regia]	ko00190//Oxidative phosphorylation	K01535	GO:0031224//intrinsic component of membrane	GO:0015662//ATPase activity, coupled to transmembrane movement of ions, phosphorylative mechanism;GO:0032550//purine ribonucleoside binding;GO:0043169//cation binding	GO:0009152//purine ribonucleotide biosynthetic process;GO:0015992//proton transport
MSTRG.12398	1.71	1.97	2.26	1.96	1.31	0.79	0.76	0.76	0.79	0.89	0.35	0.87	0.67	0.78	0.79	1.49	1.51	1.04	--	LINE-1 retrotransposable element ORF2 protein [Vitis vinifera]	-	-	-	-	-
MSTRG.12412	13.78	16.93	14.48	11.37	17	15.55	14.68	17.59	15.45	12.62	11.48	10.46	10.74	8.83	8.17	9.01	13.85	9.42	ACO3	Aconitate hydratase 2 [Spatholobus suberectus]	ko01100//Metabolic pathways;ko01110//Biosynthesis of secondary metabolites;ko01200//Carbon metabolism;ko01230//Biosynthesis of amino acids;ko00630//Glyoxylate and dicarboxylate metabolism;ko01210//2-Oxocarboxylic acid metabolism;ko00020//Citrate cycle (TCA cycle)	K01681;K01681;K01681;K01681;K01681;K01681;K01681	GO:0005576//extracellular region;GO:0005911//cell-cell junction;GO:0009532//plastid stroma;GO:0030312//external encapsulating structure;GO:0031090//organelle membrane	GO:0003729//mRNA binding;GO:0016641//oxidoreductase activity, acting on the CH-NH2 group of donors, oxygen as acceptor;GO:0016705//oxidoreductase activity, acting on paired donors, with incorporation or reduction of molecular oxygen;GO:0016836//hydro-lyase activity;GO:0019842//vitamin binding;GO:0032550//purine ribonucleoside binding;GO:0046914//transition metal ion binding;GO:0051536//iron-sulfu…	GO:0000160//phosphorelay signal transduction system;GO:0006006//glucose metabolic process;GO:0006090//pyruvate metabolic process;GO:0006101//citrate metabolic process;GO:0006486//protein glycosylation;GO:0006970//response to osmotic stress;GO:0006996//organelle organization;GO:0009692//ethylene metabolic process;GO:0009725//response to hormone;GO:0010039//response to iron ion;GO:0010087//phloem o…
MSTRG.12443	34.42	30.78	49.8	20.4	11.85	12.12	16	19.59	16.77	12.94	17.14	27.32	12.41	17.29	15.95	10.31	13.46	10.09	ATXR3	histone-lysine N-methyltransferase ATXR3, partial [Trifolium pratense]	ko00310//Lysine degradation	K22748	-	GO:0018024//histone-lysine N-methyltransferase activity	GO:0034968//histone lysine methylation;GO:0048437//floral organ development
MSTRG.12444	3.91	4.71	3.99	5.67	5.4	4.17	5.09	2.4	5.99	5	9.41	6.67	3.67	4.7	5.71	3.76	4.69	3.83	ATXR3	PREDICTED: histone-lysine N-methyltransferase ATXR3 [Raphanus sativus]	ko00310//Lysine degradation	K22748	-	-	-
MSTRG.12450	0	0.06	0.06	0.06	0.06	0.01	0.06	0	0	0.06	0.05	3.05	5.14	10.68	0.06	0.01	0.06	0.26	F3GGT1	UDP-glycosyltransferase 79B30-like [Momordica charantia]	ko00944//Flavone and flavonol biosynthesis	K22794	-	GO:0016757//transferase activity, transferring glycosyl groups	-
MSTRG.12451	26.42	35.26	27.87	24.72	32.69	36.45	35.06	32.66	34.75	22.17	26.16	31.23	40.21	28.56	36.98	58.18	35.14	57.82	F3GGT1	UDP-glycosyltransferase 79B30-like [Momordica charantia]	ko00944//Flavone and flavonol biosynthesis	K22794	-	GO:0016757//transferase activity, transferring glycosyl groups	-
MSTRG.12467	29.93	34.38	49.55	36.58	47.55	52.11	76.14	57.97	75.13	46.84	66.97	87.02	62.48	64.95	67.18	81.16	53.46	75.68	At3g04780	PITH domain-containing protein At3g04780-like [Cucurbita moschata]	-	-	-	-	-
MSTRG.12469	22.95	22.7	21.27	23.2	33.19	31.67	30.71	17.96	27.06	19.76	30.36	29.08	29.96	30.41	30.74	30.59	33.32	27.63	AKR1	probable aldo-keto reductase 1 isoform X1 [Momordica charantia]	-	-	-	GO:0004033//aldo-keto reductase (NADP) activity	GO:0044710//single-organism metabolic process;GO:1901564//organonitrogen compound metabolic process
MSTRG.12503	7.09	6.63	5.08	11.91	21.64	20.9	21.11	14.23	18.79	18.05	21.3	9.29	7.94	7.01	7.87	6.68	9.39	6.69	MYCBP	c-Myc-binding protein homolog [Cucurbita pepo subsp. pepo] [Cucurbita pepo]	-	-	GO:0043231//intracellular membrane-bounded organelle	GO:0042578//phosphoric ester hydrolase activity	GO:0010468//regulation of gene expression
MSTRG.1251	21.69	31.61	33.27	37.63	45.95	52.74	41.45	43.8	33.63	38.81	38.95	26.91	42.63	20.77	22.02	35.43	26.19	34.15	At2g39795	Mitochondrial glycoprotein [Parasponia andersonii]	-	-	GO:0044429//mitochondrial part	-	GO:0000338//protein deneddylation;GO:0003006//developmental process involved in reproduction;GO:0006221//pyrimidine nucleotide biosynthetic process;GO:0006605//protein targeting;GO:0009451//RNA modification;GO:0009639//response to red or far red light;GO:0016571//histone methylation;GO:0048580//regulation of post-embryonic development
MSTRG.12515	8.98	10.68	7.42	12.85	10.65	8.49	5.35	7.57	4.87	4.88	6.54	5.82	4.17	8.61	8.55	3.86	9.12	5.22	BETAB-AD	Beta-adaptin-like protein C [Nymphaea thermarum]	-	-	GO:0005911//cell-cell junction;GO:0030119//AP-type membrane coat adaptor complex;GO:0030662//coated vesicle membrane	GO:0005515//protein binding;GO:0022892//substrate-specific transporter activity	GO:0009606//tropism;GO:0015031//protein transport;GO:0016192//vesicle-mediated transport;GO:0030243//cellulose metabolic process
MSTRG.12516	28.98	26.52	25.81	17.35	13.58	12.92	6.48	8.34	6.93	5.88	7.48	6.79	6.96	9.1	8.87	7.6	10.08	7.72	BETAB-AD	beta-adaptin-like protein C [Cucumis sativus]	-	-	GO:0005911//cell-cell junction;GO:0030119//AP-type membrane coat adaptor complex;GO:0030662//coated vesicle membrane	GO:0005515//protein binding;GO:0022892//substrate-specific transporter activity	GO:0009606//tropism;GO:0015031//protein transport;GO:0016192//vesicle-mediated transport;GO:0030243//cellulose metabolic process
MSTRG.12520	0	0	0.24	0	0.16	0.08	0.1	0	0.08	0	0	0.08	0.16	0.75	0.17	0.08	0.08	0.08	--	-	-	-	-	-	-
MSTRG.12525	0.38	0.71	0.89	0.89	1.09	0.92	1.89	3.37	2.28	2.11	1.67	1.66	1.51	1.92	1.27	0.88	3.31	1.04	--	CASP-like protein [Hibiscus syriacus]	-	-	-	-	-
MSTRG.12532	1.41	3.88	2.17	5.41	5.21	4.29	0.68	0	0.51	0	0.15	0.02	0	0	0	0.16	0	0.04	--	Retrovirus-related Pol polyprotein from transposon TNT 1-94 [Cucumis melo var. makuwa] [Cucumis melo]	-	-	-	-	-
MSTRG.12542	0	0	0	1.2	2.27	2.35	0.81	0.23	1.47	0.41	1.36	0.19	0.86	0.24	0	0.05	0.56	0.11	At2g20710	pentatricopeptide repeat-containing protein At2g20710, mitochondrial [Momordica charantia]	-	-	GO:0043231//intracellular membrane-bounded organelle	-	GO:0003006//developmental process involved in reproduction
MSTRG.12549	4.76	5.21	5.36	5.82	4.99	5.44	10.42	3.77	9.28	5.24	9.21	9.32	5.94	6.61	6.02	5.51	4.5	5.95	ULT1	protein ULTRAPETALA 1-like [Momordica charantia]	-	-	GO:0043231//intracellular membrane-bounded organelle;GO:0044444//cytoplasmic part	-	GO:0009909//regulation of flower development;GO:0010075//regulation of meristem growth;GO:0010468//regulation of gene expression;GO:0034645//cellular macromolecule biosynthetic process
MSTRG.12556	4.85	4.65	4.54	3.5	4.61	4.94	5.35	4.14	5.6	5.5	4.64	5.03	5.32	3.88	4.31	3.52	3.62	3.62	ARPC1A	actin-related protein 2/3 complex subunit 1A isoform X2 [Cucumis sativus]	ko04144//Endocytosis	K05757	-	-	-
MSTRG.12571	2.96	1.42	2.05	9.68	8.95	11.98	28.31	0.42	26.98	0.76	36.11	25.74	12.86	5.94	6.12	1.26	0.05	1.1	TBL43	protein trichome birefringence-like 43 [Momordica charantia]	-	-	-	-	-
MSTRG.12585	25.77	41.04	27.54	44.44	50.53	61.84	57.59	43.99	52.63	33.71	44.55	60.88	51.17	64.02	68.13	48.23	47.95	47.64	F3GGT1	UDP-glycosyltransferase 79B30-like [Momordica charantia]	ko00944//Flavone and flavonol biosynthesis	K22794	-	GO:0016757//transferase activity, transferring glycosyl groups	-
MSTRG.12586	3.61	3.15	3.46	3.17	3.81	4.77	4.03	4.96	4.19	3.87	3.53	2.44	4.82	5.62	5.9	3.09	2.13	3.8	SPBC1703.11	optic atrophy 3 protein homolog [Cucurbita pepo subsp. pepo] [Cucurbita pepo]	-	-	GO:0043231//intracellular membrane-bounded organelle	-	-
MSTRG.12602	4.05	3.36	3.46	6.08	8.48	9.19	7.26	3.97	6.41	5.26	6.42	6.65	5.15	4.07	4.54	3.34	5.32	3.27	BETAB-AD	RmlC-like cupins superfamily protein [Cucumis melo var. makuwa] [Cucumis melo]	-	-	GO:0009536//plastid	-	GO:0044237//cellular metabolic process;GO:0044238//primary metabolic process;GO:0071704//organic substance metabolic process
MSTRG.12616	13.17	12.04	11.11	12.09	14.76	10.65	4.51	0.22	7.76	1.15	1.49	1.12	9.06	21.98	19.41	9	100.16	8.72	--	glycine-rich protein DC7.1-like [Cucurbita maxima]	-	-	-	-	-
MSTRG.12622	0	0.01	0	0	0.05	0	1.57	0.06	1.6	0.52	26.02	1.48	5.57	9.15	8.74	14.9	3.94	14.76	--	F15O4.13 [Arabidopsis thaliana]	-	-	-	-	-
MSTRG.12635	0	0.13	0	3.08	0.51	0.38	1.37	1.75	1.74	11.7	1.8	4.82	3.46	3.94	2.81	2.21	0.54	0.98	--	-	-	-	-	-	-
MSTRG.1264	20.88	17.37	17.52	8.6	9.43	8.76	7.65	20.14	8.69	3.37	5.52	5.64	3.74	5.87	6.64	4.65	4.24	4.68	Os11g0706600	thaumatin-like protein [Momordica charantia]	-	-	GO:0043231//intracellular membrane-bounded organelle	-	GO:0043207//response to external biotic stimulus
MSTRG.12644	1.8	0.92	5.03	0	0	0	0	0	0	0	0	0	0	0	0	0	0	0	--	-	-	-	-	-	-
MSTRG.12653	279.6	336.06	266.48	260.5	383.76	442.41	485.52	573.61	510.75	386.2	542.53	658.39	606.64	397.99	400.56	647.87	286.41	647.79	SODA	superoxide dismutase [Luffa aegyptiaca]	ko04146//Peroxisome	K04564	GO:0044429//mitochondrial part	GO:0004672//protein kinase activity;GO:0016209//antioxidant activity;GO:0032550//purine ribonucleoside binding;GO:0046914//transition metal ion binding	GO:0003006//developmental process involved in reproduction;GO:0006006//glucose metabolic process;GO:0006090//pyruvate metabolic process;GO:0006464//cellular protein modification process;GO:0006801//superoxide metabolic process;GO:0006970//response to osmotic stress;GO:0006996//organelle organization;GO:0009617//response to bacterium;GO:0009685//gibberellin metabolic process;GO:0010038//response t…
MSTRG.12687	0.64	0.22	0.73	0.24	0.43	0.1	2.07	0.6	1.49	0.22	0.19	3.81	0.73	3.63	3.29	1.91	0.87	1.81	HLS1	PREDICTED: probable N-acetyltransferase HLS1 [Cucumis melo]	-	-	-	-	-
MSTRG.12702	0.94	0.11	0.89	4.09	3.41	3.73	30.35	3.02	27.67	1.34	158.62	85.94	0.44	0.57	0.23	0.95	2.21	0.85	--	extensin-like, partial [Cucurbita pepo subsp. pepo] [Cucurbita pepo]	-	-	-	-	-
MSTRG.12742	0	0	0	0	0	0	0	0	0.17	0	0.5	2.38	0	0	0	0	0.09	0	--	-	-	-	-	-	-
MSTRG.12772	2.66	3.94	5.21	2.59	1.37	1.45	1.15	1.71	1.27	1.64	1.54	2.16	1.38	0.58	1.44	1.48	1.28	1.55	NET4B	PREDICTED: protein NETWORKED 4A [Cucumis melo]	-	-	-	GO:0016772//transferase activity, transferring phosphorus-containing groups	GO:0006796//phosphate-containing compound metabolic process
MSTRG.12797	43.26	41.62	38.94	52.66	26.63	23.03	12.55	21.14	12	16.15	18.51	24.31	16.7	28.59	27.27	18.96	26.37	18.81	pol	pol protein [Cucumis melo var. makuwa] [Cucumis melo]	-	-	-	-	-
MSTRG.12799	6.53	7.89	5.01	5.29	4.39	3.87	2.27	8.65	6.06	7.24	6.51	3.91	9.42	8.7	10.26	11.31	4.76	12.07	--	protein indeterminate-domain 5, chloroplastic-like [Momordica charantia]	-	-	-	-	-
MSTRG.128	4.56	4.52	4.48	9.41	9.89	8.63	20.88	4.97	21.08	52.89	32.75	10.8	5.38	8.56	8.14	3.39	7.95	3.61	MLO11	MLO-like protein 11 [Momordica charantia]	-	-	GO:0031224//intrinsic component of membrane;GO:0043231//intracellular membrane-bounded organelle	-	GO:0006950//response to stress
MSTRG.12871	35	32.88	30.98	24.85	24.36	22.41	14.13	14.56	13.54	13.67	16.46	17.14	27.84	21.38	19.76	26.32	24.75	26.19	--	PREDICTED: DUF1446 domain-containing [Prunus dulcis]	-	-	-	-	-
MSTRG.12876	2.82	2.75	2.45	7.49	8.9	10.82	9.97	6.23	7.52	6.9	8.13	6.95	6.15	5.57	5.65	5.18	4.29	6.75	--	UvrABC system protein A [Trema orientale]	-	-	-	-	GO:0006355//regulation of transcription, DNA-templated
MSTRG.12886	0.11	0.4	0.2	0.8	1.5	1.9	0.12	0.5	1.05	0.2	0.2	0.2	0.3	0.41	0.53	0.39	0.63	0.1	--	-	-	-	-	-	-
MSTRG.12891	1.3	1.29	0.92	4.44	5.4	6.01	3.04	1.45	3.06	3.83	5.43	5.1	2.91	3.55	4.14	2.57	2.82	2.86	Gins4	DNA replication complex GINS protein SLD5 [Momordica charantia]	-	-	GO:0031261//DNA replication preinitiation complex	-	GO:0006260//DNA replication;GO:0007049//cell cycle;GO:0051052//regulation of DNA metabolic process
MSTRG.12899	33.37	37.72	31.38	62.97	98.47	101.55	113.2	92.31	117.85	126.65	134.81	119.47	90.39	93.15	92.18	74.51	81.85	74.8	BPS1	protein BPS1, chloroplastic-like isoform X1 [Momordica charantia]	-	-	GO:0016020//membrane;GO:0043231//intracellular membrane-bounded organelle	-	GO:0003006//developmental process involved in reproduction;GO:0006605//protein targeting;GO:0044767//single-organism developmental process
MSTRG.12906	0	0.04	0.04	0.7	0.43	1.09	0.37	0.58	0.24	1.51	0.67	0.19	0.2	0.32	0.16	0.26	0.53	0.19	HIPP39	PREDICTED: neurofilament light polypeptide-like [Gossypium hirsutum]	-	-	-	GO:0043169//cation binding	-
MSTRG.12940	19.29	18.09	23.83	1.69	3.77	2.51	29.85	141.15	33.08	7.16	0.52	4.87	20.56	20.14	21.34	1.48	37.55	1.36	WRKY53	probable WRKY transcription factor 46 isoform X1 [Momordica charantia]	-	-	-	-	-
MSTRG.12942	42.59	47.82	51.27	24.1	32.09	31.27	26.31	19.91	25.17	22.66	25.38	21.18	33.04	12.44	13.31	10.37	11.56	9.76	PYL3	abscisic acid receptor PYL9 [Momordica charantia]	ko04075//Plant hormone signal transduction;ko04016//MAPK signaling pathway - plant	K14496;K14496	-	GO:0019840//isoprenoid binding;GO:0060089//molecular transducer activity	GO:0009755//hormone-mediated signaling pathway
MSTRG.12945	6.76	6.33	7.2	13.67	17.25	21.04	16.07	10.78	15.69	11.2	13.92	11.34	10.46	10.32	12.09	8.54	12.38	8.67	Os05g0200100	thioredoxin-like 2, chloroplastic [Momordica charantia]	-	-	-	-	-
MSTRG.12948	16.06	14.9	13.64	18.87	24.7	22.33	18.94	17.79	17.72	14.6	13.74	11.9	8.6	10.3	11.36	11.93	13.15	12.25	--	embryo defective [Trema orientale]	-	-	GO:0043231//intracellular membrane-bounded organelle	-	GO:0003006//developmental process involved in reproduction
MSTRG.12985	8.41	8.75	7.31	12.38	17.74	18.15	7.37	5.65	6.53	5.96	6.54	4.74	2.94	3.3	3	4	3.91	4.29	FKBP20-2	peptidyl-prolyl cis-trans isomerase FKBP20-2, chloroplastic isoform X1 [Momordica charantia]	-	-	-	-	-
MSTRG.12995	7.28	6.67	7.47	13.89	17.91	18.02	14	12.84	12.52	11.51	11.91	9.96	12.22	9.02	10.31	12.16	11.48	12.56	PKSA	pentatricopeptide repeat-containing protein At1g02060, chloroplastic-like [Cucurbita pepo subsp. pepo] [Cucurbita pepo]	-	-	GO:0043231//intracellular membrane-bounded organelle	GO:0016747//transferase activity, transferring acyl groups other than amino-acyl groups	GO:0009698//phenylpropanoid metabolic process;GO:0010208//pollen wall assembly;GO:0019438//aromatic compound biosynthetic process;GO:0030638//polyketide metabolic process
MSTRG.13000	35.84	40.65	35.4	59	90.78	91.07	102.02	69.7	101.08	87.48	98.27	103.01	109.53	68.93	75.88	95.89	69.74	99.19	At2g45070	protein transport protein Sec61 subunit beta-like [Momordica charantia]	ko04141//Protein processing in endoplasmic reticulum;ko04145//Phagosome;ko03060//Protein export	K09481;K09481;K09481	GO:0031224//intrinsic component of membrane	GO:0022892//substrate-specific transporter activity	GO:0000302//response to reactive oxygen species;GO:0008104//protein localization;GO:0009642//response to light intensity;GO:0033554//cellular response to stress;GO:0044267//cellular protein metabolic process
MSTRG.13023	6.2	4.83	5.12	8.01	6.85	7.01	5.18	1.79	4.81	3.21	5.74	2.68	2.25	2.81	2.32	2.18	2.69	2.73	At1g02270	uncharacterized calcium-binding protein At1g02270-like isoform X6 [Papaver somniferum]	-	-	GO:0031224//intrinsic component of membrane;GO:0043231//intracellular membrane-bounded organelle	GO:0004518//nuclease activity;GO:0046872//metal ion binding	GO:0006950//response to stress;GO:0090304//nucleic acid metabolic process
MSTRG.13031	1.49	3.34	1.21	0.87	0.69	1.28	0.46	0.1	0.66	0.38	1.8	4.28	1.53	1.33	1.23	0.95	0.15	0.81	BHLH67	LOW QUALITY PROTEIN: transcription factor bHLH67 [Momordica charantia]	-	-	-	-	GO:0010467//gene expression
MSTRG.13034	9.51	12.6	13.27	24.84	27.15	35.35	17.24	21.01	19.27	16.03	16.77	8.37	19.89	9.54	9.67	14.75	12.73	13.85	--	-	-	-	-	-	-
MSTRG.13058	43.44	44.23	36.82	45.74	68.71	65.76	89.39	74.97	82.57	103.08	99.64	96.6	78.97	71.65	72.28	52.49	57.5	49.6	BPS1	protein BPS1, chloroplastic-like isoform X1 [Momordica charantia]	-	-	GO:0016020//membrane;GO:0043231//intracellular membrane-bounded organelle	-	GO:0003006//developmental process involved in reproduction;GO:0006605//protein targeting;GO:0044767//single-organism developmental process
MSTRG.1307	25.51	26.51	27.83	49.77	58.46	52.07	154.02	34.95	157.71	137.58	196.08	227	77.79	109.84	107.53	77.3	53.14	79	UXS1	UDP-glucuronic acid decarboxylase 1 [Cucumis melo var. makuwa] [Cucumis melo]	ko01100//Metabolic pathways;ko00520//Amino sugar and nucleotide sugar metabolism	K08678;K08678	GO:0000139//Golgi membrane;GO:0031224//intrinsic component of membrane;GO:0031984//organelle subcompartment	GO:0016831//carboxy-lyase activity;GO:0048037//cofactor binding	GO:0009226//nucleotide-sugar biosynthetic process;GO:0019321//pentose metabolic process
MSTRG.13079	0.35	0.41	0.47	0.44	0.22	0.32	0.29	0.15	0.19	0.19	6.34	9.32	2.22	5.53	5.11	1.05	0.77	1.32	--	RNA-binding protein 25-like [Gossypium australe]	-	-	-	-	-
MSTRG.13087	14.15	12.4	15.03	4.49	3.18	6.61	2.89	5.85	2.57	0.7	0.3	0.23	0.07	0	0.05	0.03	0.11	0.07	--	-	-	-	-	-	-
MSTRG.13088	0	0	0	0	0	0	0.1	0	0.04	0.04	0.73	3.39	2.14	4.03	3.61	3.3	1.14	2.43	--	GATA transcription factor 8-like [Ziziphus jujuba]	-	-	-	-	-
MSTRG.13100	0.16	0.78	0.67	0.36	0.25	0.08	0.09	0.68	0.33	0.16	0.17	0.33	0.33	1.31	0.23	0.51	0.33	0.24	JMJ25	lysine-specific demethylase JMJ25 isoform X2 [Ziziphus jujuba]	-	-	-	GO:0046914//transition metal ion binding	GO:0010468//regulation of gene expression
MSTRG.13106	1.42	1.87	1.86	2.58	2.96	2.78	2.45	3.6	3.29	3.2	3.02	1.94	1.53	1.15	1.18	1.77	2.59	1.77	--	-	-	-	-	-	-
MSTRG.13141	0	0	0	0.62	0.23	0.46	1.46	0.19	2.01	0.31	2.46	5.48	0.85	1.97	1.69	0.89	0.24	1.4	--	-	-	-	-	-	-
MSTRG.13153	5.49	5.44	5.16	7.53	9.46	12.77	7.79	9.65	8.93	6.71	8.95	7.13	11.5	7.88	8.91	13.59	8.33	12.54	--	acyl-coenzyme A thioesterase 13-like [Cucurbita moschata]	-	-	GO:0042579//microbody	GO:0016289//CoA hydrolase activity	-
MSTRG.13197	5.95	4.08	6.92	0.72	0.37	0.49	0.12	0.3	0.26	0.12	0.4	0.41	18.36	0.46	0.47	5.8	0.19	5.62	--	Transposon Ty3-I Gag-Pol polyprotein [Vitis vinifera]	-	-	-	-	-
MSTRG.13205	48.47	46.45	42.09	58.66	63.04	57.26	35.1	27.92	32.39	30.94	28.47	21.35	62.59	29.38	30.27	44.2	20.16	45.91	BAG7	BAG family molecular chaperone regulator 7 [Momordica charantia]	-	-	GO:0005911//cell-cell junction;GO:0009536//plastid;GO:0016020//membrane	GO:0005515//protein binding	GO:0006986//response to unfolded protein;GO:0009408//response to heat;GO:0009409//response to cold;GO:0044267//cellular protein metabolic process
MSTRG.13272	5.36	7	4.02	6.22	9.1	8.29	5.48	4.71	6.75	5.25	5.48	4.25	3.84	4.02	3.27	4.2	6.93	3.84	RAB1A	PREDICTED: ras-related [Prunus dulcis]	-	-	-	-	-
MSTRG.1328	31.44	35.51	32.19	74.02	105.98	123.53	68.07	70.43	72.46	66.07	67.68	48.18	95.72	51.99	59.94	51.44	71.81	54.29	RPS23	Ribosomal protein S23, eukaryotic/archaeal [Corchorus olitorius]	ko03010//Ribosome	K02973	GO:0015935//small ribosomal subunit;GO:0043231//intracellular membrane-bounded organelle	GO:0005198//structural molecule activity;GO:0005515//protein binding;GO:0046914//transition metal ion binding	GO:0009059//macromolecule biosynthetic process;GO:0010468//regulation of gene expression
MSTRG.13316	0	0	0	0	0	1.37	0	0	0	0	0	1.18	0	0	0	0	0	0	OHP2	light-harvesting complex-like protein OHP2, chloroplastic [Cucurbita pepo subsp. pepo] [Cucurbita pepo]	-	-	GO:0031976//plastid thylakoid;GO:0044434//chloroplast part	-	GO:0009639//response to red or far red light;GO:0009642//response to light intensity;GO:0034285//response to disaccharide;GO:0043269//regulation of ion transport
MSTRG.13330	17.86	14.87	15.47	7.02	12.16	13.06	7.45	3.87	6.92	4.23	5.74	4.08	1.81	2.1	2.95	3.02	4.3	2.59	GLTP3	glycolipid transfer protein 3 isoform X2 [Cucumis sativus]	-	-	-	GO:0005319//lipid transporter activity;GO:0008289//lipid binding	GO:0006869//lipid transport
MSTRG.13331	0.24	0.22	0.45	0.62	0.56	0.56	0	0	0	0.11	0.34	0.94	1.63	2.93	3.99	2.31	4.06	2.09	--	PREDICTED: pathogen-related protein-like [Lupinus angustifolius]	-	-	-	-	-
MSTRG.13350	66.07	82.03	106.84	156.63	177.53	225.38	146.97	201.21	147.56	149.8	155.38	83.16	96.73	63.75	68.2	106.11	90.58	103.94	RPS18A	40S ribosomal protein S18-like [Cucurbita moschata]	ko03010//Ribosome	K02964	-	-	-
MSTRG.13353	3.01	3.07	2.64	5.2	6.86	7.2	6.95	5.62	6.04	6.33	8.27	6.16	4.92	4.17	4.06	3.45	4.65	3.34	OHP2	light-harvesting complex-like protein OHP2, chloroplastic [Cucurbita pepo subsp. pepo] [Cucurbita pepo]	-	-	GO:0031976//plastid thylakoid;GO:0044434//chloroplast part	-	GO:0009639//response to red or far red light
MSTRG.13360	5.99	6.97	6.88	12.13	13.29	11.9	8.52	7.44	9.46	7.63	7.83	8.57	6.38	9.7	10.17	7.92	9.36	7.17	--	-	-	-	-	-	-
MSTRG.13362	24.58	21.43	21.95	30.31	15.28	11.73	10.3	22.54	13.76	12.51	9.31	20.06	9.93	15.08	15.89	8.48	19.56	11.02	--	-	-	-	-	-	-
MSTRG.13374	11.92	12.91	11.7	8.64	4.78	4.09	4.22	3.23	2.14	7.78	4.53	3.8	1.78	2.39	2.29	1.71	1.01	3.41	--	-	-	-	-	-	-
MSTRG.13376	0.98	0.33	1.77	4.78	5.17	4.24	3.47	5.09	2.1	2.38	4.45	4.89	2.93	4.38	3.85	3.53	5.19	4.25	--	-	-	-	-	-	-
MSTRG.13378	12.9	13.53	12.4	20.87	15.35	11.88	9.47	17.01	10.5	11.66	14.23	17.37	11.04	19.35	18.41	11.12	14.05	11.58	--	-	-	-	-	-	-
MSTRG.13382	3.58	2.95	2.44	14.9	13.32	11.62	9.34	9.98	11.14	7.57	14.05	13.2	11.58	13.16	15.86	8.92	9.97	10.03	--	-	-	-	-	-	-
MSTRG.13385	39.05	38.91	36.23	34.46	22.81	20.47	18.27	32.43	20.05	22.7	27.39	31.79	21.35	35.16	33.06	19.02	18.63	18.9	--	nuclear pore complex protein NUP1 [Momordica charantia]	-	-	-	-	-
MSTRG.13387	21.68	22.17	22.87	24.46	16.93	15.96	16.23	24.32	17.92	21.73	24.85	24.27	15.78	26.56	25.22	12.44	14.55	11.21	--	sister chromatid cohesion protein PDS5 homolog A isoform X3 [Momordica charantia]	-	-	-	-	-
MSTRG.13388	25.87	24.86	23.49	8.92	7.65	5.37	3.49	6.6	3.36	3.89	5.96	5.63	5.15	8.12	7.26	4.49	6.57	4.52	--	-	-	-	-	-	-
MSTRG.13389	28.11	30.23	29.19	13.59	8.26	9.77	3.45	7.24	3.32	9.74	5.82	5.36	4.16	4.6	4.79	2.47	2.66	2.47	NUP1	nuclear pore complex protein NUP1 [Cucumis sativus]	-	-	-	-	-
MSTRG.13390	33.6	29.94	30.23	16.12	4.8	6.28	4.02	5.3	2.72	14.34	5.27	5.78	2.24	4.29	3.8	2.32	1.49	2.04	--	nuclear pore complex protein NUP1-like isoform X1 [Cucurbita maxima]	-	-	-	-	-
MSTRG.13395	13.63	14.75	14.72	10.65	9.7	9.37	6.38	7.37	6.51	5.09	4.78	3.63	5.66	5.85	5.63	3.86	6.27	4.06	--	PREDICTED: LOW QUALITY PROTEIN [Prunus dulcis]	-	-	-	GO:0003676//nucleic acid binding;GO:0005515//protein binding	-
MSTRG.13409	0.6	0.56	0.73	0.73	0.2	0.4	3.02	0.15	2.19	1.68	2.51	5.03	3.23	4.81	4.93	2.75	1.23	2.4	AAT	bifunctional aspartate aminotransferase and glutamate/aspartate-prephenate aminotransferase-like [Camellia sinensis]	ko01100//Metabolic pathways;ko01110//Biosynthesis of secondary metabolites;ko01230//Biosynthesis of amino acids;ko00360//Phenylalanine metabolism;ko00350//Tyrosine metabolism;ko00400//Phenylalanine, tyrosine and tryptophan biosynthesis;ko00950//Isoquinoline alkaloid biosynthesis;ko00960//Tropane, piperidine and pyridine alkaloid biosynthesis	K15849;K15849;K15849;K15849;K15849;K15849;K15849;K15849	GO:0009532//plastid stroma	GO:0005515//protein binding;GO:0043168//anion binding;GO:0070546//L-phenylalanine aminotransferase activity	GO:0003006//developmental process involved in reproduction;GO:0006558//L-phenylalanine metabolic process;GO:0009073//aromatic amino acid family biosynthetic process
MSTRG.13421	0.11	0.1	1.29	1.64	0.38	0.24	0.76	0.67	0.61	3.87	3.51	5.07	0.84	0.94	1.13	0.61	0.69	0.46	--	CACTA en-spm transposon protein [Cucumis melo var. makuwa] [Cucumis melo]	-	-	-	-	-
MSTRG.13433	0	0	0	0.05	0	0	0	0	0	0	0	3.75	0	0	0	0	0	0	--	-	-	-	-	-	-
MSTRG.13434	0	0.41	0.22	3.65	0.46	0.23	0.43	0	0.21	0.67	0.22	2.75	1.66	1.16	0.2	2.09	0	1.09	--	-	-	-	-	-	-
MSTRG.13435	0.27	0	0.75	3.49	0.95	1.24	0.21	1.9	0.14	1.11	0.24	0.99	2.02	0	0.81	1.31	1.34	1.94	--	-	-	-	-	-	-
MSTRG.13444	1.87	1.63	3.18	6.14	4.55	3.93	3.57	6.24	3.61	4.17	2.92	3.89	2.88	4.85	3.81	4.92	5.29	5	RH7	DEAD-box ATP-dependent RNA helicase 7 [Momordica charantia]	-	-	GO:0043231//intracellular membrane-bounded organelle;GO:0043232//intracellular non-membrane-bounded organelle	GO:0003676//nucleic acid binding;GO:0019899//enzyme binding;GO:0032550//purine ribonucleoside binding;GO:0042623//ATPase activity, coupled	GO:0009451//RNA modification;GO:0010467//gene expression
MSTRG.13461	4.26	2.08	3.41	1.98	2.03	2.46	1.32	2.15	1.74	2.44	1.67	2.02	4.84	5.64	7.17	1.54	2.34	1.36	--	transcription factor bHLH62 [Cucumis sativus]	-	-	-	-	-
MSTRG.13468	10.94	8.43	6.11	20.17	26.53	19.07	23.33	13.32	20.67	16.44	13.67	3.87	2.88	2.81	2.3	1.96	4.59	2.2	--	PREDICTED: LOW QUALITY PROTEIN [Prunus dulcis]	-	-	-	-	-
MSTRG.13473	8.32	6.68	5.86	5.21	1.17	1.33	0.74	0.5	0.72	0.47	0.92	2.37	1.82	1.85	1.6	1.81	2.28	2.34	pol	polyprotein [Cucumis melo var. makuwa] [Cucumis melo]	-	-	-	-	-
MSTRG.13481	10.58	8.96	9.26	9.52	12.16	10.96	14.48	25.92	15.7	19.85	18.95	28.56	28.79	35.29	36.03	29.46	35.98	27.36	--	sigma factor binding protein 1, chloroplastic-like [Cucurbita moschata]	-	-	-	-	-
MSTRG.13487	0.88	0.62	0.69	4.49	3.02	2.67	4.74	0.09	5.69	0.42	7.05	4.51	3.59	3.96	4.76	4.77	6.31	5.82	--	STE20/SPS1-related proline-alanine-rich protein kinase isoform X2 [Momordica charantia]	-	-	-	-	-
MSTRG.13493	0.84	0.84	0.79	4.57	3.37	4.15	7.75	0.28	7.71	4.23	6.44	6.98	12.2	8.68	10.02	24.52	12.62	26.09	MEBL	membrane protein of ER body 1-like [Momordica charantia]	-	-	-	-	-
MSTRG.13509	21.13	25.43	24.38	0	0	0.05	0	0	0	0	0	0	4.26	0.42	0.27	2.29	0	2.18	--	-	-	-	-	-	-
MSTRG.1352	5.48	4.08	2.56	5.38	5.83	6.69	6.64	6.25	7.2	5.86	6.51	10.43	9.87	11.69	10.95	11.52	9.97	10.72	--	ATP synthase subunit b like [Actinidia chinensis var. chinensis] [Actinidia chinensis]	-	-	-	-	-
MSTRG.13523	9.81	12.06	11.73	23.18	31.06	32.4	20.28	11.85	19.79	15.53	22.85	12.39	14.78	15.8	15.63	12.64	12.78	12.09	--	-	-	-	-	-	-
MSTRG.13537	0.11	0.14	0.12	1.28	1.39	1.37	3.9	0.31	4.54	2.81	4.78	7.34	6.22	8.27	8.5	9	6.13	9.01	--	protein LONGIFOLIA 1 isoform X2 [Gossypium australe]	-	-	-	-	-
MSTRG.13544	2	1.94	1.08	2.6	2.47	3.42	1.91	3.38	2.39	0.94	2.25	3.07	2.08	1.8	1.7	2.19	0.8	2.13	WRKY35	probable WRKY transcription factor 65 [Momordica charantia]	-	-	GO:0043231//intracellular membrane-bounded organelle	GO:0003677//DNA binding	GO:0000041//transition metal ion transport;GO:0001101//response to acid chemical;GO:0003006//developmental process involved in reproduction;GO:0009267//cellular response to starvation;GO:0010468//regulation of gene expression;GO:0015698//inorganic anion transport;GO:0034645//cellular macromolecule biosynthetic process;GO:0048229//gametophyte development
MSTRG.13557	0.04	0	0	19.34	22.7	26.33	16.63	17.2	17.82	11.48	11.16	9.32	11.48	7.48	7.64	7.35	8.94	6.42	HEMC	porphobilinogen deaminase, chloroplastic-like [Cucurbita pepo subsp. pepo] [Cucurbita pepo]	ko01100//Metabolic pathways;ko01110//Biosynthesis of secondary metabolites;ko00860//Porphyrin and chlorophyll metabolism	K01749;K01749;K01749	GO:0005576//extracellular region;GO:0009526//plastid envelope;GO:0009532//plastid stroma	GO:0016765//transferase activity, transferring alkyl or aryl (other than methyl) groups	GO:0000097//sulfur amino acid biosynthetic process;GO:0006090//pyruvate metabolic process;GO:0006091//generation of precursor metabolites and energy;GO:0006355//regulation of transcription, DNA-templated;GO:0006739//NADP metabolic process;GO:0006743//ubiquinone metabolic process;GO:0006779//porphyrin-containing compound biosynthetic process;GO:0009617//response to bacterium;GO:0009696//salicylic …
MSTRG.13587	22.96	15.56	11.95	12.93	17.32	14.76	20.07	13.83	22.99	19.41	23.04	26.7	25.21	27.12	27.48	25.87	24.9	24.4	Pigf	phosphatidylinositol-glycan biosynthesis class F protein [Momordica charantia]	ko01100//Metabolic pathways;ko00563//Glycosylphosphatidylinositol(GPI)-anchor biosynthesis	K05287;K05287	GO:0031224//intrinsic component of membrane	-	GO:0006497//protein lipidation
MSTRG.13589	8.31	10.01	8.26	15.61	19.82	20.06	14.15	9.21	12.56	11.95	14.81	10.95	11.62	11.88	11.18	8.15	7.45	9.59	RAD23B	ubiquitin receptor RAD23b-like [Momordica charantia]	ko04141//Protein processing in endoplasmic reticulum;ko03420//Nucleotide excision repair	K10839;K10839	GO:0043231//intracellular membrane-bounded organelle	GO:0032403//protein complex binding;GO:0043130//ubiquitin binding	GO:0000280//nuclear division;GO:0006281//DNA repair;GO:0006511//ubiquitin-dependent protein catabolic process;GO:0033043//regulation of organelle organization
MSTRG.13606	0.1	0.1	0.2	0.19	0.29	0.39	1.15	0.12	0.1	0.59	1.56	3.75	0.78	0.8	1.02	0.84	0	0.93	--	probable serine/threonine protein kinase IRE [Cucurbita moschata]	-	-	-	-	-
MSTRG.13608	17.56	17.69	16.41	21.88	36.16	33.46	27.52	24.53	23.38	25.71	23.5	14.38	18.74	12.2	16.12	16.55	22.4	16.44	At2g41970	probable receptor-like protein kinase At2g47060, partial [Olea europaea var. sylvestris] [Olea europaea]	ko04626//Plant-pathogen interaction	K13436	GO:0031224//intrinsic component of membrane	GO:0004702//receptor signaling protein serine/threonine kinase activity;GO:0032550//purine ribonucleoside binding	GO:0032147//activation of protein kinase activity
MSTRG.13611	0	0	0.03	0.06	0.06	0.04	3.3	0	2.86	0.33	3.58	3.48	1.64	2.59	2.82	2.69	1.7	2.67	Os03g0733400	zinc finger BED domain-containing protein RICESLEEPER 2-like [Cucumis melo var. makuwa] [Cucumis melo]	-	-	-	GO:0016787//hydrolase activity	-
MSTRG.13613	4.78	2.36	4.6	1.84	0.76	1.23	0.25	1.23	0.3	0.06	0.18	0.33	0.29	0.21	0.12	0.04	0.11	0.06	--	Retrovirus-related Pol polyprotein from transposon 17.6 [Cucumis melo var. makuwa] [Cucumis melo]	-	-	-	-	-
MSTRG.13614	0	0	0.06	0.36	0	0.09	0.29	1.35	0.38	0.79	7.22	0.42	0.09	0	0.16	0.06	0.22	0.14	--	-	-	-	-	-	-
MSTRG.13616	4.13	3.7	4.58	7.34	5.82	6.22	3.73	2.73	4.5	3.41	5.73	4.59	1.99	4.85	5.94	2.86	3.4	2.74	--	-	-	-	-	-	-
MSTRG.13619	0.7	1.04	0.19	4.64	8.32	6.61	4.72	1.97	4.2	4.59	4.88	1.57	1.78	3.02	2.87	4.19	5.32	3.67	--	uncharacterized protein LOC105435001 [Cucumis sativus]	-	-	-	-	-
MSTRG.1365	3.73	7.91	6.88	3.9	4	4.24	3.3	1.13	2.56	0.86	2.12	0.52	2.11	4.53	4.27	2.06	0.95	1.96	--	-	-	-	-	-	-
MSTRG.13650	5.12	7.4	6.1	5.85	4.6	4.2	3.28	4.25	3.04	2.96	2.86	2.78	2.58	2.31	2.29	2.64	4.6	2.34	--	WD repeat-containing protein 6 isoform X1 [Cucurbita maxima]	-	-	-	-	-
MSTRG.13671	0.09	0	0.09	0.51	0.21	0.26	0.34	0.54	0.47	4.29	11.82	2.7	0.19	0.4	0.66	0.14	0.65	0.3	--	PREDICTED: L10-interacting MYB domain-containing protein-like [Cucumis melo]	-	-	-	-	-
MSTRG.13678	4.75	3.33	2.61	2.5	2.86	3	2.66	3.45	6.35	3.47	3.45	10.82	4.98	9.09	10.05	6.38	7.99	8.59	EZ3	histone-lysine N-methyltransferase EZA1 isoform X4 [Momordica charantia]	ko00310//Lysine degradation	K11430	GO:0005911//cell-cell junction;GO:0043231//intracellular membrane-bounded organelle;GO:0043234//protein complex	GO:0003723//RNA binding;GO:0008168//methyltransferase activity	GO:0003006//developmental process involved in reproduction;GO:0006305//DNA alkylation;GO:0006355//regulation of transcription, DNA-templated;GO:0006402//mRNA catabolic process;GO:0007154//cell communication;GO:0009409//response to cold;GO:0009791//post-embryonic development;GO:0016571//histone methylation;GO:0030422//production of siRNA involved in RNA interference;GO:0045087//innate immune respo…
MSTRG.13694	4.26	1.96	5.55	1.3	0.41	0.5	0.17	0	0.03	0	0	0	0.03	0	0.03	0	0.06	0	--	-	-	-	-	-	-
MSTRG.13697	0	0	0	0.01	0	0	0.11	0	0.07	0.06	0.24	2.58	2.92	7.08	7.29	2.04	3.35	1.92	--	En/Spm-like transposon protein [Cucumis melo var. makuwa] [Cucumis melo]	-	-	-	-	-
MSTRG.13710	0	0	0	0	0	0.15	0	0	0.16	0.15	0	0.15	0.75	1.68	1.87	2.71	1.1	2.71	--	-	-	-	-	-	-
MSTRG.13715	5.57	5.68	4.82	10.26	6.59	8.33	6.39	6.31	5.11	5.67	3.38	3.9	1.5	2.88	2.06	1.14	2.06	2.33	--	PREDICTED: beta-glucosidase 11 isoform X1 [Eucalyptus grandis]	ko01100//Metabolic pathways;ko01110//Biosynthesis of secondary metabolites;ko00940//Phenylpropanoid biosynthesis;ko00500//Starch and sucrose metabolism;ko00460//Cyanoamino acid metabolism	K01188;K01188;K01188;K01188;K01188	-	GO:0016798//hydrolase activity, acting on glycosyl bonds	GO:0008152//metabolic process
MSTRG.13730	0.05	0.2	0.38	3.83	3.82	3.11	0.52	1.91	0.73	0.2	0.64	0.09	24.21	15.01	13.07	1.15	0.02	1.18	At4g02290	endoglucanase 17-like [Cucurbita pepo subsp. pepo] [Cucurbita pepo]	-	-	GO:0009536//plastid	GO:0004553//hydrolase activity, hydrolyzing O-glycosyl compounds	GO:0009799//specification of symmetry;GO:0009825//multidimensional cell growth;GO:0009933//meristem structural organization;GO:0009943//adaxial/abaxial axis specification;GO:0010087//phloem or xylem histogenesis;GO:0030243//cellulose metabolic process;GO:0048437//floral organ development;GO:0051707//response to other organism;GO:0071555//cell wall organization
MSTRG.13739	0.82	1.29	1.64	0	0	0	0	0	0	0	0	0	0	0	0	0	0	0	--	Retrotransposon gag protein [Gossypium australe]	-	-	-	-	-
MSTRG.13740	0.43	0.13	0.17	7.68	8.52	7.87	2.88	0.98	2.47	2.58	3.72	6.95	3.71	6.17	7.44	3.31	9.27	3.47	BGLU11	beta-glucosidase 11 [Momordica charantia]	ko01100//Metabolic pathways;ko01110//Biosynthesis of secondary metabolites;ko00940//Phenylpropanoid biosynthesis;ko00500//Starch and sucrose metabolism;ko00460//Cyanoamino acid metabolism	K01188;K01188;K01188;K01188;K01188	-	GO:0016798//hydrolase activity, acting on glycosyl bonds	GO:0008152//metabolic process
MSTRG.13756	0.25	0.25	0.94	1.67	1.14	1.88	4.54	4.68	5.24	7.36	11.45	16.99	4.03	3.83	3.85	1.4	4.48	1.28	--	-	-	-	-	-	-
MSTRG.13758	0.7	0.8	0.95	0.68	0.26	0.26	0.17	0.31	0.22	0.57	1.52	2.49	1.19	3.87	3.87	1.94	3.61	1.77	TY3B-I	DNA/RNA polymerases superfamily protein [Cucumis melo var. makuwa] [Cucumis melo]	-	-	-	GO:0004175//endopeptidase activity;GO:0046914//transition metal ion binding	GO:0006259//DNA metabolic process;GO:0019538//protein metabolic process
MSTRG.1376	31.49	32.29	26.95	48.45	59.28	70.46	65.45	55.6	66.06	40.58	57.61	54.49	93.54	67.03	68.13	107.36	98.56	113.08	--	Translation initiation factor IF-2 like, partial [Actinidia chinensis var. chinensis] [Actinidia chinensis]	-	-	-	-	-
MSTRG.13768	32.35	30.46	31.53	31.02	28.04	25.76	23.76	41.67	24.54	25.02	19.94	21.13	21.39	30.9	31.11	21.54	26.36	21	--	protein piccolo isoform X4 [Momordica charantia]	-	-	-	-	-
MSTRG.13783	0.13	0	0	0.12	0.24	0.25	0.43	0.15	0	0.5	0.12	0.12	0.12	0	0	0.12	0	0.12	--	cytochrome B5-like protein isoform X2 [Momordica charantia]	-	-	-	-	-
MSTRG.1379	52.79	61.36	49.79	104.51	114.68	128.03	99.89	75.63	104.4	65.62	80.15	59.91	65.36	53.85	53.46	51.66	61.08	52.27	--	heparan-alpha-glucosaminide N-acetyltransferase-like [Hibiscus syriacus]	-	-	GO:0009526//plastid envelope	-	-
MSTRG.13807	3.46	2.96	2.34	2.05	1.76	3.06	1.55	2.66	2.24	3.22	1.68	3.6	3.08	3.54	3.61	3.22	3.23	3.48	--	protein SYM1-like isoform X1 [Cucurbita moschata]	ko04146//Peroxisome	K13348	-	-	-
MSTRG.13819	0	0	0	0	0	0	0	0	0	0.37	0	0	0	0	0	0	0	0	HAK20	potassium transporter 5-like [Momordica charantia]	-	-	GO:0031224//intrinsic component of membrane	GO:0046873//metal ion transmembrane transporter activity;GO:0046914//transition metal ion binding	GO:0030001//metal ion transport;GO:0034220//ion transmembrane transport
MSTRG.13820	0.1	0.09	0.65	4.79	2.28	3.03	1.46	0.09	1.93	3.36	3.69	10.6	2.86	1.56	3.33	1.71	2.86	1.97	POT5	potassium transporter 5 [Cucumis sativus]	-	-	GO:0031224//intrinsic component of membrane	GO:0022820//potassium ion symporter activity	GO:0030001//metal ion transport;GO:0034220//ion transmembrane transport
MSTRG.13838	0.82	0.53	0.54	0.12	0	0	0	0	0	0	0.06	0.35	0	0.06	0.12	0.06	0	0.06	--	-	-	-	-	-	-
MSTRG.13842	5.06	3.12	3.37	9.48	6.93	6.6	17.84	5.42	17.11	20.18	20.71	21.78	18.37	20.81	18.93	16.55	12.67	18.94	--	PREDICTED: transaldolase [Cucumis melo]	ko01100//Metabolic pathways;ko01110//Biosynthesis of secondary metabolites;ko01200//Carbon metabolism;ko01230//Biosynthesis of amino acids;ko00030//Pentose phosphate pathway	K00616;K00616;K00616;K00616;K00616	GO:0009532//plastid stroma	GO:0016744//transferase activity, transferring aldehyde or ketonic groups	GO:0006090//pyruvate metabolic process;GO:0006739//NADP metabolic process;GO:0009699//phenylpropanoid biosynthetic process;GO:0019632//shikimate metabolic process;GO:0045333//cellular respiration
MSTRG.13843	3.17	2.85	3.46	2.8	3.25	2.2	5.05	3.47	6.56	9.36	7.4	7.97	3.3	5.23	5.88	2.95	5.2	3.93	tal	PREDICTED: transaldolase [Cucumis melo]	ko01100//Metabolic pathways;ko01110//Biosynthesis of secondary metabolites;ko01200//Carbon metabolism;ko01230//Biosynthesis of amino acids;ko00030//Pentose phosphate pathway	K00616;K00616;K00616;K00616;K00616	GO:0009532//plastid stroma	GO:0016744//transferase activity, transferring aldehyde or ketonic groups	GO:0006090//pyruvate metabolic process;GO:0006739//NADP metabolic process;GO:0009699//phenylpropanoid biosynthetic process;GO:0019632//shikimate metabolic process;GO:0045333//cellular respiration
MSTRG.13852	1.39	1.45	1.77	1.1	0.35	0.25	0.7	1.03	0.52	0.94	0.73	4.38	3.49	16.29	17.06	6.71	13.21	7.77	--	DNA/RNA polymerases superfamily protein [Cucumis melo var. makuwa] [Cucumis melo]	-	-	-	-	-
MSTRG.13853	1.7	0.9	1.8	2.61	2.72	3.19	4.15	2.76	1.55	3.43	3.41	2.79	1.95	2.49	3.16	2.1	2.17	1.55	--	-	-	-	-	-	-
MSTRG.13862	0	0	0	0.21	0.32	0.32	0.5	0.92	0.11	1.4	0.11	0	5.42	2.07	2.44	1.02	0.78	0.61	--	-	-	-	-	-	-
MSTRG.1393	6.77	8.85	8.74	2.73	3.93	4.59	4.32	5.94	4.95	6.99	2.88	1.39	2.76	1.04	1.67	0.63	2.21	0.58	UGT73C1	UDP-glycosyltransferase 73C6-like [Cucurbita pepo subsp. pepo] [Cucurbita pepo]	ko00944//Flavone and flavonol biosynthesis	K22771	-	-	-
MSTRG.13936	6.48	6.69	8.16	10.52	19.03	20.44	15.57	18.24	16.12	13.18	16.08	10.22	15.05	11.22	14.78	27.47	22.26	28.7	--	zinc finger, C3HC4 type family protein [Trema orientale]	-	-	GO:0009536//plastid	-	-
MSTRG.13946	1.32	1.46	1.53	2.31	3.44	3.31	3.63	1.8	3.45	3.16	3.98	4.38	4.69	6.17	6.73	5	10.92	5.07	--	E3 ubiquitin-protein ligase complex slx8-rfp subunit slx8-like [Momordica charantia]	-	-	-	-	-
MSTRG.13956	27.14	31.84	33.28	44.77	46.45	52.81	37.18	37.97	34.03	35.5	37.79	27.65	27.84	25.64	27.11	17.78	32.51	17.22	ACER	alkaline ceramidase-like [Momordica charantia]	ko00600//Sphingolipid metabolism	K04711	GO:0031224//intrinsic component of membrane;GO:0043231//intracellular membrane-bounded organelle	GO:0016810//hydrolase activity, acting on carbon-nitrogen (but not peptide) bonds	-
MSTRG.13978	2.22	2.51	2.02	11.04	13.57	11.29	9.19	3.22	9.16	4.46	11.86	4.73	6.15	3.7	3.68	3.46	3.39	3.49	At3g23870	probable magnesium transporter NIPA2 [Momordica charantia]	-	-	GO:0031224//intrinsic component of membrane	-	GO:0070838//divalent metal ion transport
MSTRG.13979	0.15	0.14	0.35	14.42	20.13	12.54	12.15	1.25	10.97	4.13	19.23	3.76	9.21	2.6	3.26	4.29	3.38	4.27	At4g13800	probable magnesium transporter NIPA2 [Cucumis sativus]	-	-	GO:0031224//intrinsic component of membrane	GO:0046873//metal ion transmembrane transporter activity	GO:0070838//divalent metal ion transport
MSTRG.13980	3.15	3.11	2.93	2.71	5.25	5.17	2.4	2.68	2.88	2.31	2.44	1.41	4.27	0.52	0.69	2.09	1.15	2.53	--	-	-	-	-	-	-
MSTRG.13986	0	0.24	0	0	0	0.12	0.29	0	0.12	0	0	0	0	0	0.13	0	0	0	LUH	transcriptional corepressor LEUNIG_HOMOLOG-like [Cucurbita pepo subsp. pepo] [Cucurbita pepo]	-	-	GO:0043231//intracellular membrane-bounded organelle	GO:0003712//transcription cofactor activity;GO:0004683//calmodulin-dependent protein kinase activity	GO:0006355//regulation of transcription, DNA-templated;GO:0009664//plant-type cell wall organization;GO:0045489//pectin biosynthetic process;GO:0090567//reproductive shoot system development
MSTRG.13988	3.96	5.18	3.61	11.69	13.16	13.7	10.59	7.55	11.38	11.43	11.31	13.03	14.87	12.97	13.15	10.08	8.97	10.27	TYRAAT1	arogenate dehydrogenase 1, chloroplastic [Momordica charantia]	ko01100//Metabolic pathways;ko01110//Biosynthesis of secondary metabolites;ko01230//Biosynthesis of amino acids;ko00400//Phenylalanine, tyrosine and tryptophan biosynthesis	K15227;K15227;K15227;K15227	GO:0009536//plastid	GO:0016628//oxidoreductase activity, acting on the CH-CH group of donors, NAD or NADP as acceptor	GO:0006566//threonine metabolic process;GO:0006570//tyrosine metabolic process;GO:0008652//cellular amino acid biosynthetic process
MSTRG.1400	26.95	24.83	24.05	23.87	30.71	42.8	47.97	52.45	52.64	37.51	46.63	64.29	84.49	60.71	66.22	71.46	66.35	70.91	--	dnaJ homolog subfamily C member 28-like [Cucurbita moschata]	-	-	-	GO:0015205//nucleobase transmembrane transporter activity	GO:0006812//cation transport;GO:0071702//organic substance transport
MSTRG.14025	37.9	45.06	42.7	41.03	60.78	67.6	58.85	75.82	56.2	48.8	49.52	30.49	61.25	29.19	30.03	47.58	33.64	48.58	MTACP1	PREDICTED: acyl carrier protein 1, mitochondrial-like [Cucumis melo]	ko01100//Metabolic pathways;ko00190//Oxidative phosphorylation	K03955;K03955	GO:0044425//membrane part;GO:0044429//mitochondrial part	GO:0046914//transition metal ion binding	GO:0002252//immune effector process;GO:0006631//fatty acid metabolic process;GO:0006950//response to stress;GO:0007275//multicellular organism development;GO:0030422//production of siRNA involved in RNA interference
MSTRG.14037	0.1	0.18	0.27	0.2	0.22	0	1.65	0	2.06	2.27	3.97	75.05	10.28	13.45	11.59	2.12	2.43	2.42	--	-	-	-	-	-	-
MSTRG.1404	0	0	0	0.33	0.26	0.22	0.12	0	0.11	0	0.69	0	5.39	0.06	0	7.41	0	8.32	PAB7	polyadenylate-binding protein 7 [Momordica charantia]	ko03013//RNA transport;ko03015//mRNA surveillance pathway;ko03018//RNA degradation	K13126;K13126;K13126	GO:0044424//intracellular part	GO:0003723//RNA binding	GO:0006412//translation;GO:0031440//regulation of mRNA 3'-end processing
MSTRG.14043	7.27	7.49	5.66	8.7	7.16	7.24	3.94	5.95	4.47	2.97	3.35	1.86	1.05	1.27	1.09	1.33	2.01	1.52	ABCC9	ATP-binding cassette [Vigna unguiculata]	-	-	GO:0031224//intrinsic component of membrane	GO:0015405//P-P-bond-hydrolysis-driven transmembrane transporter activity;GO:0017111//nucleoside-triphosphatase activity;GO:0032550//purine ribonucleoside binding	GO:0044763//single-organism cellular process;GO:0051234//establishment of localization
MSTRG.14044	5.01	5.01	3.29	5.55	4.53	4.21	3.38	2.41	2.51	1.86	2.33	1.27	1.04	1.06	1.26	1.4	2.05	1.29	ABCC9	ABC transporter C family member 9-like isoform X2 [Momordica charantia]	-	-	GO:0031224//intrinsic component of membrane	GO:0015405//P-P-bond-hydrolysis-driven transmembrane transporter activity;GO:0016628//oxidoreductase activity, acting on the CH-CH group of donors, NAD or NADP as acceptor;GO:0017111//nucleoside-triphosphatase activity;GO:0032550//purine ribonucleoside binding	GO:0044710//single-organism metabolic process;GO:0044763//single-organism cellular process;GO:0051234//establishment of localization
MSTRG.14045	0.27	0.53	1.46	0	0.3	0	0.46	1.31	0	0.5	0	0	0.19	0	0.38	0	0	0	ABCC9	ABC transporter C family member 9-like [Cucurbita maxima]	-	-	GO:0031224//intrinsic component of membrane	GO:0015405//P-P-bond-hydrolysis-driven transmembrane transporter activity;GO:0016628//oxidoreductase activity, acting on the CH-CH group of donors, NAD or NADP as acceptor;GO:0017111//nucleoside-triphosphatase activity;GO:0032550//purine ribonucleoside binding	GO:0044710//single-organism metabolic process;GO:0044763//single-organism cellular process;GO:0051234//establishment of localization
MSTRG.14046	3.09	2.55	1.22	2.26	2.55	2.46	0.97	0.18	1.12	1.55	1.46	0.39	1.08	0.43	0.05	0.31	0.9	0.63	ABCC9	ABC transporter C family member 9-like isoform X2 [Momordica charantia]	-	-	GO:0031224//intrinsic component of membrane	GO:0015405//P-P-bond-hydrolysis-driven transmembrane transporter activity;GO:0016628//oxidoreductase activity, acting on the CH-CH group of donors, NAD or NADP as acceptor;GO:0017111//nucleoside-triphosphatase activity;GO:0032550//purine ribonucleoside binding	GO:0044710//single-organism metabolic process;GO:0044763//single-organism cellular process;GO:0051234//establishment of localization
MSTRG.1405	0.45	0.56	0.7	2.36	1.33	1.96	0.36	0.41	0.38	0.03	1.12	0.13	12	0.31	0.18	21.12	0.1	21.65	pabpc1-b	polyadenylate-binding protein 7 [Momordica charantia]	ko03013//RNA transport;ko03015//mRNA surveillance pathway;ko03018//RNA degradation	K13126;K13126;K13126	GO:0044424//intracellular part	GO:0003676//nucleic acid binding	-
MSTRG.14065	23.78	19.83	23.05	16.77	14.6	11.54	14.27	13.25	16.49	15.64	22.76	37.62	20.17	34.56	36.34	14.46	18.26	14.99	--	-	-	-	-	-	-
MSTRG.14078	2.35	2.91	2.14	0.55	0.29	0.35	0.63	0.22	0.65	0.82	1.15	0.53	0.43	0.37	0.37	0.76	0.66	0.75	AtMg00310	PREDICTED: retrotransposon [Prunus dulcis]	-	-	-	-	-
MSTRG.14079	27.17	28.13	26.16	0.03	0	0	0	0	0	0.05	0.17	1.37	0	0	0	3.42	0.08	3.93	--	nuclear envelope integral membrane protein 1 isoform X1 [Cucumis melo var. makuwa] [Cucumis melo]	-	-	-	-	-
MSTRG.14106	4.86	5.24	4.74	13.15	15.22	15.96	12.96	10.44	12.93	12.34	13.68	10.23	12.03	12.56	12.42	11.55	13.33	12.44	SRP19	signal recognition particle 19 kDa protein [Momordica charantia]	ko03060//Protein export	K03105	GO:0048500//signal recognition particle	GO:0003723//RNA binding	GO:0006613//cotranslational protein targeting to membrane
MSTRG.14116	36.19	40.87	47.24	36.64	28.34	21.32	16.97	22.66	17.53	21.65	19.41	24.49	11.82	19.5	16.27	18.71	16.79	21.16	TIC	protein TIME FOR COFFEE isoform X3 [Momordica charantia]	-	-	GO:0043231//intracellular membrane-bounded organelle	-	GO:0001101//response to acid chemical;GO:0006073//cellular glucan metabolic process;GO:0006950//response to stress;GO:0048571//long-day photoperiodism;GO:0050789//regulation of biological process
MSTRG.14133	10.38	9.19	8.76	13.78	16.28	16.83	19.97	14.94	17.29	19.38	26.41	31.11	20.09	25.04	25.21	20.8	20.03	19.89	DSPTP1	dual specificity protein phosphatase 1-like [Momordica charantia]	-	-	-	-	-
MSTRG.14154	4.05	4.79	5.13	7.39	7.82	7.49	7.28	6.01	8.22	5.21	5.6	4.59	3.38	3.57	3.72	2.8	4.46	3.23	At3g06270	probable protein phosphatase 2C 35 isoform X1 [Cucumis sativus]	-	-	GO:0016020//membrane	GO:0004721//phosphoprotein phosphatase activity;GO:0016772//transferase activity, transferring phosphorus-containing groups;GO:0043169//cation binding	GO:0006464//cellular protein modification process;GO:0016310//phosphorylation
MSTRG.14155	10.68	8.3	9.99	7.9	6.49	6.13	6.39	6.74	5.24	4.53	4.87	6.88	2.97	5.16	4.77	3.22	7.91	3.17	At3g06270	PREDICTED: probable protein phosphatase 2C 35 [Cucumis melo]	-	-	GO:0016020//membrane	GO:0004721//phosphoprotein phosphatase activity;GO:0016772//transferase activity, transferring phosphorus-containing groups;GO:0043169//cation binding	GO:0006464//cellular protein modification process;GO:0016310//phosphorylation
MSTRG.14179	0.04	0.08	0.23	0	0.19	0.23	0	0	0.04	0.08	0.31	0.23	0.85	0.71	1.01	2.7	4.91	2.81	RCOM_0680180	CASP-like protein 1E1 [Cucurbita maxima]	-	-	GO:0016020//membrane	-	-
MSTRG.14181	42.08	42.77	43.12	73	59.73	58.61	37.94	33.2	39.06	43.72	50.34	43.37	38.1	53.63	49.06	54.29	50.7	53.85	Os01g0367900	PREDICTED: ISWI chromatin-remodeling complex ATPase CHR11 isoform X1 [Cucumis melo]	-	-	GO:0031010//ISWI-type complex;GO:0044444//cytoplasmic part	GO:0003676//nucleic acid binding;GO:0003682//chromatin binding;GO:0032550//purine ribonucleoside binding;GO:0042623//ATPase activity, coupled	GO:0000280//nuclear division;GO:0003006//developmental process involved in reproduction;GO:0006260//DNA replication;GO:0006305//DNA alkylation;GO:0006338//chromatin remodeling;GO:0006342//chromatin silencing;GO:0007017//microtubule-based process;GO:0009606//tropism;GO:0033043//regulation of organelle organization;GO:0034968//histone lysine methylation;GO:0035194//posttranscriptional gene silencin…
MSTRG.14185	15.69	16.98	15.55	23.27	26.86	27.66	24.54	20.54	22.77	21.1	19.8	21.52	19.22	17.45	18.57	15.36	17.38	14.13	--	E3 ubiquitin-protein ligase Topors [Momordica charantia]	-	-	-	GO:0046872//metal ion binding	-
MSTRG.14188	104.84	101.57	103.12	86.65	85.22	79.76	67.47	73.97	66.2	79.43	85.43	99.01	69.89	86.93	85.82	79.75	80.09	79.83	CUL1	cullin-1 [Cucumis sativus]	ko04141//Protein processing in endoplasmic reticulum;ko04120//Ubiquitin mediated proteolysis	K03347;K03347	GO:0000151//ubiquitin ligase complex;GO:0000228//nuclear chromosome;GO:0015630//microtubule cytoskeleton;GO:0044444//cytoplasmic part	GO:0044389//ubiquitin-like protein ligase binding	GO:0000160//phosphorelay signal transduction system;GO:0001101//response to acid chemical;GO:0006498//N-terminal protein lipidation;GO:0006865//amino acid transport;GO:0007059//chromosome segregation;GO:0009755//hormone-mediated signaling pathway;GO:0009793//embryo development ending in seed dormancy;GO:0009888//tissue development;GO:0010467//gene expression;GO:0016482//cytoplasmic transport;GO:0…
MSTRG.1421	9.79	9.83	10.92	13.85	17.77	19.57	19.88	17.84	20.24	19.6	19.16	17.63	19.36	20.46	20.14	17.17	20.2	16.9	At3g23620	ribosome production factor 2 homolog [Cucurbita moschata]	-	-	GO:0043231//intracellular membrane-bounded organelle;GO:0043232//intracellular non-membrane-bounded organelle;GO:0044444//cytoplasmic part	GO:0004611//phosphoenolpyruvate carboxykinase activity	GO:0006101//citrate metabolic process;GO:0009451//RNA modification
MSTRG.14211	1.04	2.26	2.62	0	0	0	0	0	0	0	0	0	0	0	0	0	0	0	RPS21B	Ribosomal protein [Parasponia andersonii]	ko03010//Ribosome	K02971	GO:0030529//intracellular ribonucleoprotein complex	-	GO:0010467//gene expression
MSTRG.14214	11.05	10.6	13.28	8.1	6.34	6.99	3.61	2.36	4.22	1.04	3.45	10.16	7.56	14.15	15.08	7.85	8.18	9.37	RPS21C	40S ribosomal protein S21-2 isoform X1 [Cucurbita moschata]	ko03010//Ribosome	K02971	-	-	-
MSTRG.14227	18.18	18.26	21.71	18.61	16.79	17.36	12.12	16.34	12.4	10.79	11.44	10.32	11.58	11.81	11.53	10.38	10.79	11.09	--	WD repeat-containing protein 43 [Cucurbita maxima]	ko03008//Ribosome biogenesis in eukaryotes	K14546	-	-	GO:0044699//single-organism process
MSTRG.14237	1.05	0.47	1.94	6	7.19	7.32	18.9	0.82	17.93	19.87	30.6	28.5	11.44	14.43	15.05	6.75	17.06	8.05	--	Endosulfine domain-containing protein [Cephalotus follicularis]	-	-	GO:0043231//intracellular membrane-bounded organelle	-	GO:0048511//rhythmic process
MSTRG.14258	7.24	7.09	8.44	7.57	7.42	5.61	10.94	10.52	11.51	12.07	13.04	30	16.69	51.02	49.73	19.6	49.35	19.82	Tf2-12	DNA/RNA polymerases superfamily protein [Cucumis melo var. makuwa] [Cucumis melo]	-	-	-	GO:0046872//metal ion binding	GO:0043170//macromolecule metabolic process;GO:0044238//primary metabolic process
MSTRG.14273	2.14	2.12	1.58	2.73	3.3	2.56	2.06	4.05	2.13	1.79	2.75	1.07	0.76	0.78	0.87	0.45	1.65	0.61	--	-	-	-	-	-	-
MSTRG.14277	3.4	2.81	2.86	4.18	2.59	2.61	1.27	3.2	1.23	1.83	1.75	2.36	1.55	2.91	3.13	2.04	2.63	1.68	--	importin beta-like SAD2-like protein isoform X2 [Cucumis melo var. makuwa] [Cucumis melo]	-	-	GO:0044424//intracellular part	-	-
MSTRG.14290	6.15	6.53	6.62	3.55	4.31	4.63	2.62	3.23	3.54	0.78	0.96	0.69	1.77	0.92	1.19	1.39	1.47	1.45	RE1	PREDICTED: uncharacterized mitochondrial protein AtMg00810-like [Cucumis melo]	-	-	-	-	-
MSTRG.14305	9.61	9.56	10.63	31.81	32	39.31	23.13	17.37	22.1	11.82	14.78	10.65	12.51	12.26	11.65	6.51	10.64	5.3	dlc-1	dynein light chain 1, cytoplasmic-like [Cucurbita moschata]	-	-	GO:0005929//cilium;GO:0043234//protein complex	-	GO:0000097//sulfur amino acid biosynthetic process
MSTRG.14315	4.04	5.53	4.58	5.83	5.76	5.73	4	2.83	3.61	2.76	5.63	6.13	4.2	6.71	6.58	4.88	6.51	4.55	LIGB	extradiol ring-cleavage dioxygenase-like isoform X2 [Cucurbita pepo subsp. pepo] [Cucurbita pepo]	ko00965//Betalain biosynthesis	K15777	-	GO:0016491//oxidoreductase activity;GO:0046872//metal ion binding	-
MSTRG.14320	24.03	22.78	25.83	17.16	18.8	20.11	16.77	22.35	19.73	14.97	14.85	15.53	16.09	14.08	12.22	15.1	15.54	14.47	--	dynein beta chain, ciliary protein [Parasponia andersonii]	-	-	GO:0043231//intracellular membrane-bounded organelle	-	-
MSTRG.14329	173.67	166.23	140.36	3.65	53.93	60	21.16	9.74	18.89	10.16	6.23	0.08	0.08	0	0	1.33	0	1.94	CPQ	cucurbitadienol synthase [Siraitia grosvenorii]	ko01100//Metabolic pathways;ko01110//Biosynthesis of secondary metabolites;ko00100//Steroid biosynthesis	K01853;K01853;K01853	GO:0043231//intracellular membrane-bounded organelle	GO:0031559//oxidosqualene cyclase activity	GO:0006090//pyruvate metabolic process;GO:0006355//regulation of transcription, DNA-templated;GO:0006633//fatty acid biosynthetic process;GO:0006694//steroid biosynthetic process;GO:0006779//porphyrin-containing compound biosynthetic process;GO:0009668//plastid membrane organization;GO:0016104//triterpenoid biosynthetic process;GO:0016109//tetraterpenoid biosynthetic process;GO:0046471//phosphati…
MSTRG.1437	2.17	2.79	6.35	1.18	1.02	0.56	1.91	1.97	2.5	0.2	1.16	1.16	1.18	3.55	2.96	1.44	1.97	1.67	CYP94C1	cytochrome P450 94C1 [Cucumis sativus]	-	-	GO:0043227//membrane-bounded organelle	GO:0016712//oxidoreductase activity, acting on paired donors, with incorporation or reduction of molecular oxygen, reduced flavin or flavoprotein as one donor, and incorporation of one atom of oxygen;GO:0016713//oxidoreductase activity, acting on paired donors, with incorporation or reduction of molecular oxygen, reduced iron-sulfur protein as one donor, and incorporation of one atom of oxygen;GO…	GO:0001101//response to acid chemical;GO:0006972//hyperosmotic response;GO:0009694//jasmonic acid metabolic process;GO:0009755//hormone-mediated signaling pathway;GO:0051707//response to other organism
MSTRG.14385	16.15	13.97	13.69	18.79	12.67	12.92	10.59	12.69	11.01	18.73	15.96	10.46	9.72	9.77	9.8	9.59	11.96	9.28	At1g09760	protein NYNRIN-like [Coffea arabica]	-	-	-	-	-
MSTRG.14387	6.21	6.49	7.01	1.56	1.75	2.16	1.64	0.77	2.04	1.06	1.41	1.05	0.64	0.61	0.63	0.65	0.91	0.69	ABCI12	PREDICTED: protein ABCI12, chloroplastic isoform X1 [Cucumis melo]	-	-	GO:0009536//plastid;GO:0031224//intrinsic component of membrane	-	GO:0005982//starch metabolic process;GO:0009893//positive regulation of metabolic process
MSTRG.1439	2.79	3.37	2.96	5.58	6.84	9.31	8.16	3.54	7.63	2.54	5.76	5.84	6.16	3.97	4.79	5.8	4.01	5.18	--	-	-	-	-	-	-
MSTRG.14391	0.15	0.14	0.36	0	0	0.03	0	0	0.04	0	0	0	19.68	0.04	0	51.28	0	48.1	--	Transmembrane protein [Trema orientale]	-	-	GO:0043231//intracellular membrane-bounded organelle	-	-
MSTRG.14400	9.52	11.48	6.67	22.57	38.55	39.14	27.88	22.66	27.66	24.75	27.5	19.75	16.17	17.49	16.13	13.86	25.49	14.69	--	protein WVD2-like 7 [Cucumis sativus]	-	-	-	-	-
MSTRG.14430	0.11	3.09	0.04	264.77	295.39	215.68	667.15	14.17	654.24	590.38	1210.75	1562.43	1168.32	1364.86	1359.22	1576.65	759.31	1597.5	N3	bidirectional sugar transporter SWEET15 [Momordica charantia]	-	-	GO:0016021//integral component of membrane;GO:0043231//intracellular membrane-bounded organelle	GO:0015154//disaccharide transmembrane transporter activity	GO:0006970//response to osmotic stress;GO:0009737//response to abscisic acid;GO:0009751//response to salicylic acid;GO:0010260//organ senescence;GO:0015766//disaccharide transport
MSTRG.1444	0	0.07	0	1.96	0.85	2.16	1.77	1.24	1.41	2.6	7.06	6.16	46.95	75.04	73.3	65.64	16.03	66.72	CET2	CEN-like protein 2 [Rosa chinensis]	-	-	GO:0016020//membrane;GO:0043231//intracellular membrane-bounded organelle	-	GO:0006605//protein targeting;GO:0009648//photoperiodism;GO:0009909//regulation of flower development;GO:0034285//response to disaccharide;GO:0048523//negative regulation of cellular process;GO:0048869//cellular developmental process;GO:2001141//regulation of RNA biosynthetic process
MSTRG.14466	56.77	59.77	61.41	76.68	79.35	84.03	51.11	64.23	52.65	45.66	47.68	33.03	36.07	37.84	38.29	30.45	44.82	30.31	PDIL1-6	protein disulfide isomerase-like 1-6 [Momordica charantia]	ko04141//Protein processing in endoplasmic reticulum	K09580	-	-	-
MSTRG.14468	21.76	31.46	21.83	28.6	30.28	34.43	18.63	20.71	22.98	15.41	14.41	6.35	6.95	7.82	8.26	6.09	7.19	5.8	At1g79820	probable plastidic glucose transporter 3 isoform X1 [Momordica charantia]	-	-	GO:0031224//intrinsic component of membrane;GO:0031984//organelle subcompartment;GO:0042170//plastid membrane	GO:0016491//oxidoreductase activity;GO:0022891//substrate-specific transmembrane transporter activity	GO:0003002//regionalization;GO:0003006//developmental process involved in reproduction;GO:0006812//cation transport;GO:0009653//anatomical structure morphogenesis;GO:0009799//specification of symmetry;GO:0044763//single-organism cellular process;GO:0050789//regulation of biological process
MSTRG.14507	53.51	50.6	50.57	43.63	37.98	35.32	25.86	33.3	23.43	25.52	25.68	26.65	21.62	39.01	37.25	25.73	35.28	24.81	gdh	NADP-specific glutamate dehydrogenase-like isoform X1 [Cucurbita maxima]	ko01100//Metabolic pathways;ko00250//Alanine, aspartate and glutamate metabolism;ko00910//Nitrogen metabolism;ko00220//Arginine biosynthesis	K00262;K00262;K00262;K00262	-	GO:0003824//catalytic activity	GO:0006596//polyamine biosynthetic process;GO:0019752//carboxylic acid metabolic process;GO:0045491//xylan metabolic process
MSTRG.14508	18.32	20.14	16.4	16.55	20.24	18.28	14.2	15.01	14.09	15.11	13.04	13.24	12.84	15.03	15.3	12.38	14.67	12.9	At1g51745	PREDICTED: At1g51745 [Prunus dulcis]	-	-	-	-	-
MSTRG.14531	8.23	7.5	7.71	12.28	13.21	13.89	12.42	11.52	10.83	8.82	10.16	10.53	9.51	11.21	10.87	8.57	10.76	8.74	PRFB1	peptide chain release factor PrfB1, chloroplastic [Momordica charantia]	-	-	GO:0009532//plastid stroma	GO:0003747//translation release factor activity	GO:0006355//regulation of transcription, DNA-templated;GO:0009658//chloroplast organization;GO:0009668//plastid membrane organization;GO:0009887//organ morphogenesis;GO:0016072//rRNA metabolic process;GO:0031399//regulation of protein modification process;GO:0043623//cellular protein complex assembly;GO:0043624//cellular protein complex disassembly;GO:0048869//cellular developmental process
MSTRG.14532	6.24	6.69	6.31	10.35	11.22	12.91	11.41	9.39	11.82	13.21	12.01	8.89	7.23	6.86	7.64	7.1	9.27	7.31	PRFB1	PREDICTED: F-box protein At3g07870-like [Cucumis melo]	-	-	GO:0009532//plastid stroma	GO:0003747//translation release factor activity	GO:0006355//regulation of transcription, DNA-templated;GO:0009658//chloroplast organization;GO:0009668//plastid membrane organization;GO:0009887//organ morphogenesis;GO:0016072//rRNA metabolic process;GO:0031399//regulation of protein modification process;GO:0043623//cellular protein complex assembly;GO:0043624//cellular protein complex disassembly;GO:0048869//cellular developmental process
MSTRG.14607	13.92	16.77	12.94	21.06	19.54	21.73	12.71	15.23	13.53	9.27	12.53	8	7.28	9.47	8.44	6.15	10.96	6.36	PAP10	probable plastid-lipid-associated protein 10, chloroplastic isoform X1 [Cucurbita pepo subsp. pepo] [Cucurbita pepo]	-	-	GO:0044434//chloroplast part	-	-
MSTRG.14628	24.66	25.52	23.33	27.28	34.98	33.74	35.33	24.99	36.16	29.15	37.47	27.82	25.1	26.19	27.76	21.64	26.46	20.91	GAMMA-ADR	AP-1 complex subunit gamma-2-like isoform X2 [Momordica charantia]	-	-	GO:0030131//clathrin adaptor complex	GO:0005515//protein binding;GO:0022892//substrate-specific transporter activity	GO:0015031//protein transport
MSTRG.14658	45.6	56.95	58.45	95.8	115.94	138.48	132.69	121.22	127.29	135.86	139.36	126.24	158.12	105.86	110.89	118.12	151.42	114.93	Os06g0701100	eukaryotic initiation factor 4A-8 [Cucumis sativus]	ko03013//RNA transport	K03257	GO:0005576//extracellular region;GO:0005618//cell wall;GO:0005911//cell-cell junction;GO:0031090//organelle membrane;GO:0043231//intracellular membrane-bounded organelle;GO:0043232//intracellular non-membrane-bounded organelle;GO:0044444//cytoplasmic part	GO:0008135//translation factor activity, RNA binding;GO:0032550//purine ribonucleoside binding;GO:0042623//ATPase activity, coupled	GO:0006006//glucose metabolic process;GO:0006090//pyruvate metabolic process;GO:0006412//translation;GO:0006970//response to osmotic stress;GO:0009746//response to hexose;GO:0010038//response to metal ion;GO:0034285//response to disaccharide
MSTRG.14670	1.66	1.93	1.81	9.41	8.05	5.91	6.08	2.23	5.73	2.83	7.8	5.97	4.01	4.32	4.85	2.56	7.81	2.67	ACD6	ankyrin repeat-containing protein At5g02620-like [Momordica charantia]	-	-	-	-	-
MSTRG.14672	32.25	31.9	25.53	62.43	67.08	62.66	49.75	52.92	50.46	63.63	53.33	46.02	34.07	39.02	40.47	30.69	50.61	30.8	MYOB1	myosin-binding protein 1-like [Momordica charantia]	-	-	-	-	-
MSTRG.14678	61.98	71.47	69.58	91.09	88.25	88.62	81.37	56.4	89.91	98.46	116.51	70.23	64.88	60.69	65.18	64.98	69.97	64.63	At4g31490	coatomer subunit beta-1-like [Momordica charantia]	-	-	GO:0005911//cell-cell junction;GO:0030120//vesicle coat;GO:0030660//Golgi-associated vesicle membrane	GO:0005515//protein binding	GO:0015031//protein transport
MSTRG.14686	0.23	0.45	0.43	1.43	1.85	1.65	2.59	0.17	3.59	1.52	5.39	3.68	4.47	3.89	3.82	6.24	4.02	6.01	--	UPF0725 protein At1g02770-like [Cucurbita pepo subsp. pepo] [Cucurbita pepo]	-	-	-	-	-
MSTRG.147	0.1	0.28	0.29	0.19	0.09	0.1	0.45	0.25	0.61	0	0.3	1.06	1.22	0.4	1.34	1.31	0.21	2.09	--	probable leucine-rich repeat receptor-like serine/threonine-protein kinase At3g14840 isoform X2 [Momordica charantia]	-	-	-	GO:0004672//protein kinase activity;GO:0032550//purine ribonucleoside binding	GO:0006464//cellular protein modification process;GO:0006796//phosphate-containing compound metabolic process
MSTRG.14703	26.69	36.3	23.36	34.25	49.79	56.37	90.53	31.64	89.68	75.37	105.1	124.67	117.15	87.88	96.43	77.29	58.1	76.45	GSTZ1	glutathione S-transferase zeta class-like [Momordica charantia]	ko01100//Metabolic pathways;ko00350//Tyrosine metabolism	K01800;K01800	GO:0044444//cytoplasmic part	GO:0016209//antioxidant activity;GO:0016765//transferase activity, transferring alkyl or aryl (other than methyl) groups;GO:0016859//cis-trans isomerase activity	GO:0006511//ubiquitin-dependent protein catabolic process;GO:0006520//cellular amino acid metabolic process;GO:0009062//fatty acid catabolic process;GO:0009404//toxin metabolic process;GO:0019336//phenol-containing compound catabolic process;GO:0035966//response to topologically incorrect protein;GO:0043248//proteasome assembly
MSTRG.14708	0	0	0	29.83	19.83	20.42	11.14	8.84	12.16	11.48	14.86	15.44	8.87	19.02	19.12	17.15	23.11	17.09	Tf2-12	RNA-directed DNA polymerase [Dendrobium catenatum]	-	-	-	-	-
MSTRG.14745	0.07	0.3	0.14	5.67	4.06	4.91	3.68	2.8	4.92	7.9	7.34	6.04	7.71	10.22	7.82	4.26	10.23	4.64	--	protein NUCLEAR FUSION DEFECTIVE 4 [Brassica rapa]	-	-	-	-	-
MSTRG.14746	2.97	2.72	3.43	2.87	2.55	2.39	1.82	2.26	1.51	3.06	2.96	0.7	3.08	0.7	1.03	1.98	1.39	1.5	--	Retrovirus-related Pol polyprotein from transposon TNT 1-94 [Cucumis melo var. makuwa] [Cucumis melo]	-	-	-	-	-
MSTRG.14747	4.13	3.72	4.32	6.15	5.09	5.3	2.14	3.48	2.83	2.11	3.53	2.46	1.68	2.09	2.69	2.34	3.42	2.99	OXI1	serine/threonine-protein kinase OXI1-like [Cannabis sativa]	ko04016//MAPK signaling pathway - plant	K20714	-	-	-
MSTRG.14749	0	0	0	0.03	0	0	0.2	0	0.25	0.07	0.32	2.41	1.43	3.12	2.9	0.95	0.41	0.98	--	DNA-directed DNA polymerase [Handroanthus impetiginosus]	-	-	-	-	-
MSTRG.14764	0	0.32	0.19	1.19	0.6	0.45	0.46	1	0.6	3.56	12.37	2.28	0.34	0.67	0.41	0.61	0.35	0.4	--	L10-interacting MYB domain-containing protein-like [Cucumis melo var. makuwa] [Cucumis melo]	-	-	-	-	-
MSTRG.14765	0.1	0.15	0.18	1.67	0.45	0.5	1.58	1.49	0.72	1.92	5.09	2.28	0.68	0.8	0.85	0.36	0.97	0.39	--	protein ALP1-like [Cucumis melo var. makuwa] [Cucumis melo]	-	-	-	-	-
MSTRG.14780	2.28	2.14	5.23	5.92	2.14	2.32	2.34	2.67	1.12	0.36	0.9	0.71	0.9	0.55	0.75	0.17	0.75	0.17	--	PREDICTED: uncharacterized protein LOC103502794 [Cucumis melo]	-	-	-	-	-
MSTRG.14786	1.34	1.01	0.87	0.66	0.26	0.3	0.6	0.21	0.48	0.21	0.41	0.05	0.05	0.21	0.28	0.24	0.48	0.24	--	-	-	-	-	-	-
MSTRG.14790	0.27	0.11	0	0.82	0.48	1.12	13.22	0	13.92	0	9.1	1.14	0	0	0	0	0	0	UGT73C6	UDP-glycosyltransferase 73C6-like [Cucurbita pepo subsp. pepo] [Cucurbita pepo]	ko00944//Flavone and flavonol biosynthesis	K22771	-	-	-
MSTRG.14793	5.59	8.82	5.08	4.82	6.58	7.3	2.31	4.16	1.94	2.29	2.72	1.27	0.46	0.94	0.83	0.41	1.89	0.23	--	MLO-like protein 4 isoform X2 [Medicago truncatula]	-	-	GO:0031224//intrinsic component of membrane	-	GO:0006950//response to stress
MSTRG.14838	0.61	0	0.29	5.21	6.54	6.95	4.06	0.53	4.91	3.33	4.5	3.67	1.79	1.9	2.24	6.92	0.52	6.01	--	dnaJ homolog subfamily C member 17 [Populus trichocarpa]	-	-	-	-	-
MSTRG.14839	5.48	5.43	5.39	5.68	1.78	3.08	1.34	1.15	2.05	2.2	1.37	2.04	1.76	3.28	2.7	1.78	3.25	1.19	--	epimerase family protein SDR39U1 homolog, chloroplastic isoform X1 [Cucumis sativus]	-	-	-	-	-
MSTRG.14849	153.96	142.88	124.7	143.85	196.96	206.25	188.47	166.04	193.4	173.05	144.24	162.89	182.53	180.13	190.66	82.59	121.91	88	APX1	cytosolic ascorbate peroxidase [Arachis hypogaea]	ko00480//Glutathione metabolism;ko00053//Ascorbate and aldarate metabolism	K00434;K00434	GO:0005911//cell-cell junction;GO:0009532//plastid stroma;GO:0016020//membrane;GO:0030312//external encapsulating structure	GO:0004601//peroxidase activity;GO:0005488//binding	GO:0000302//response to reactive oxygen species;GO:0003006//developmental process involved in reproduction;GO:0006006//glucose metabolic process;GO:0006090//pyruvate metabolic process;GO:0006498//N-terminal protein lipidation;GO:0006575//cellular modified amino acid metabolic process;GO:0006595//polyamine metabolic process;GO:0006725//cellular aromatic compound metabolic process;GO:0006970//respo…
MSTRG.14871	0	0	0	1.11	0	0	0	0	0	0.64	0.8	0.31	0.16	0	0.33	0	0	0	--	-	-	-	-	-	-
MSTRG.14896	5.78	5.48	7.07	6.77	7.17	8.3	2.48	2.22	2.91	2.03	3.12	1.99	2.42	4.31	4.94	4.27	3.69	4	--	protein NLRC3 isoform X2 [Cucumis sativus]	-	-	-	-	-
MSTRG.14902	0.09	0.17	0.26	0.95	0.94	0.86	0.51	1.07	0.45	0.61	0.6	0.6	1.46	0.97	0.63	3.14	0.63	2.39	--	tobamovirus multiplication protein 1-like [Cucurbita maxima]	-	-	-	-	-
MSTRG.14903	0	0	0.03	0.11	0	0	2.15	0.07	2.11	0.04	2.84	26.44	3.1	4.1	3.71	4.74	2.72	4.45	RE1	Retrovirus-related Pol polyprotein from transposon RE2 [Vitis vinifera]	-	-	-	-	-
MSTRG.1491	0	0	0	0	0.16	0	0	0	0	0	0	0	0	0	0.17	0	0	0	LTP2	lipid transfer protein [Gossypium hirsutum]	-	-	GO:0043231//intracellular membrane-bounded organelle	GO:0005488//binding	GO:0006950//response to stress;GO:0044765//single-organism transport;GO:0051704//multi-organism process
MSTRG.14949	0.53	0.85	3.03	0.63	0.45	0.67	0.48	3.91	0.47	2.24	1.17	0.22	0.18	0.05	0	0.35	0.9	0.34	--	-	-	-	-	-	-
MSTRG.15	18.07	18.87	15.51	27.79	37.87	39.2	36.09	44.37	36.7	30.26	35.6	36.13	37.35	42.49	44.11	33.59	42.08	33.12	PPX2	serine/threonine-protein phosphatase PP-X isozyme 2 [Momordica charantia]	-	-	GO:0044435//plastid part	GO:0004721//phosphoprotein phosphatase activity;GO:0043169//cation binding	GO:0006796//phosphate-containing compound metabolic process;GO:0009404//toxin metabolic process;GO:0009926//auxin polar transport
MSTRG.15007	12.86	13.77	12.22	18.73	28.62	29.95	24.25	20.52	24.22	20.95	22.76	24.55	21.03	26.17	26.02	21.99	23.66	22.06	--	pre-mRNA-splicing factor syf2-like [Cucurbita pepo subsp. pepo] [Cucurbita pepo]	ko03040//Spliceosome	K12868	-	GO:0016772//transferase activity, transferring phosphorus-containing groups	GO:0044237//cellular metabolic process
MSTRG.15013	3.5	3.02	3.48	4.21	1.36	1.1	1.04	1.97	1.13	1.73	1.77	2.55	3.1	3.52	4.07	4	4.53	4.16	--	plasmodesmata-located protein 7 isoform X1 [Cucumis sativus]	-	-	-	-	-
MSTRG.15014	12.04	9.74	17.6	4.53	2.69	2.35	1.72	1.6	1.51	1.6	1.58	2.62	2.74	4.36	4.64	3.2	4.63	2.58	--	F15O4.13 [Arabidopsis thaliana]	-	-	-	-	-
MSTRG.15018	0.68	0.77	0.94	1.2	0.68	0.6	0.52	0.69	0.57	0.61	0.47	0.93	1.45	2.02	2.02	1.88	2.28	1.95	pol	DNA-directed DNA polymerase [Handroanthus impetiginosus]	-	-	-	-	-
MSTRG.15020	0	0.19	0	0	0	0	0.12	0	0	0	0	0.49	0.2	0.2	0.21	0	0.21	0.38	--	-	-	-	-	-	-
MSTRG.15027	0	0	0	1.88	0.5	0.25	1.63	0	1.31	0.25	0.75	0	0	0	0	0	0.39	0	--	-	-	-	-	-	-
MSTRG.15028	0	0	0	0.73	0.16	0.16	0.24	0.05	0.3	1.44	0.57	3.61	0.53	0.25	0.38	0.31	0.43	0.35	--	-	-	-	-	-	-
MSTRG.15035	3.89	4.17	3.35	0.87	0.86	1.03	1.26	2.11	1.01	0.54	0.84	1.16	0.67	0.41	0.98	0.99	0.74	0.89	--	arogenate dehydratase/prephenate dehydratase 2, chloroplastic [Momordica charantia]	ko01100//Metabolic pathways;ko01110//Biosynthesis of secondary metabolites;ko01230//Biosynthesis of amino acids;ko00400//Phenylalanine, tyrosine and tryptophan biosynthesis	K05359;K05359;K05359;K05359	-	-	-
MSTRG.15036	11.76	10.18	12.41	10.93	7.4	7.68	4.84	9.92	5.63	3.4	3.73	5.94	5.98	7.54	7.93	6.66	7.76	6.91	--	Integrase [Actinidia chinensis var. chinensis] [Actinidia chinensis]	-	-	-	-	-
MSTRG.15046	0.96	1.78	1.34	2.79	2.68	3.46	0.77	0.85	0.36	1.11	0.65	1.04	0.44	0	0	0.12	0.37	0.09	CYP71B26	PREDICTED: cytochrome P450 71B26-like, partial [Cucumis melo]	-	-	-	-	-
MSTRG.15047	1.29	3.62	2.66	4.73	5.69	6.14	1.04	0.64	1.2	4.03	3.91	0.69	2.59	0.76	0.6	0.27	1.41	0.23	CYP71B9	cytochrome P450 71B34-like isoform X2 [Momordica charantia]	-	-	-	-	-
MSTRG.1508	2.33	2.28	2.14	5.05	3.62	4.16	6.84	1.92	5.74	4.59	7.89	11.66	7.26	11.54	11.6	4.1	4.41	4.39	SIEL	protein SIEL isoform X2 [Momordica charantia]	-	-	-	-	-
MSTRG.15085	1.68	2.34	2.28	3.42	2.52	2.57	2.75	1.52	2.1	0.79	1.87	1.78	1.65	0.27	0.58	4.14	0.65	4.28	--	-	-	-	-	-	-
MSTRG.15090	12.88	12.58	11.94	6.38	4.73	4.13	3.15	4.56	2.89	2.85	2.87	5.63	2.84	4.3	3.91	3.12	6.03	3.45	RE2	Retrovirus-related Pol polyprotein from transposon TNT 1-94 [Vitis vinifera]	-	-	-	GO:0003824//catalytic activity	GO:0016070//RNA metabolic process
MSTRG.151	0.4	0	0	0.56	0	0	0	0.23	0	0	1.12	1.66	1.12	0.57	0.78	0.18	0.78	0.18	--	-	-	-	-	-	-
MSTRG.15120	19.54	19.76	16.17	26.75	41.42	39.91	57.39	33.3	57.25	64.82	61.97	59.54	57.67	68.62	68.27	47	62.61	49.08	--	protein STU1 [Jatropha curcas]	-	-	GO:0009536//plastid	-	-
MSTRG.15123	0.18	0.02	0.1	0.19	0.17	0.12	0.31	0.12	0.28	1.8	4.93	0.52	1.15	1.18	1.4	0.37	0.45	0.46	--	-	-	-	-	-	-
MSTRG.15134	3.76	5.77	46.3	18.92	7.85	9.69	2.53	4.4	2.79	4.07	3.35	1.52	2.27	3.56	2.44	1.86	2.88	1.66	--	zf-CCHC domain-containing protein/UBN2 domain-containing protein [Cucumis melo var. makuwa] [Cucumis melo]	-	-	-	-	-
MSTRG.15139	0	0	0	0.06	0.07	0	0.33	0	0.35	0.14	0.62	0.42	0.4	0.55	0.58	0.35	0.64	0.35	--	acyl transferase 4, partial [Momordica charantia]	-	-	-	-	-
MSTRG.15149	0.31	0.13	0.53	1.84	1.22	1.3	8.7	10.17	8.75	12.45	6.11	17.58	7.08	8.73	10.42	1.38	2.22	1.01	--	-	-	-	-	-	-
MSTRG.15154	0.14	0	0	0	0.13	0	1.54	0	2.18	0.26	1.57	1.16	0.52	0.94	0.41	2.88	0	2	--	-	-	-	-	-	-
MSTRG.15164	2.34	2.28	1.42	4.42	5.08	6.2	5.1	1.98	5.23	1.57	2.81	1.83	1.32	1.57	0.98	1.2	1.7	1.4	--	-	-	-	-	-	-
MSTRG.15171	1.85	1.63	0.93	1.78	2.02	1.46	0.92	0.62	0.76	0.6	0.52	0.94	0.75	0.45	0.55	0.3	0.33	0.41	LOX6	lipoxygenase 6, chloroplastic [Cucurbita maxima]	ko01100//Metabolic pathways;ko01110//Biosynthesis of secondary metabolites;ko00592//alpha-Linolenic acid metabolism;ko00591//Linoleic acid metabolism	K00454;K00454;K00454;K00454	GO:0009536//plastid	GO:0016702//oxidoreductase activity, acting on single donors with incorporation of molecular oxygen, incorporation of two atoms of oxygen	GO:0006633//fatty acid biosynthetic process;GO:0055114//oxidation-reduction process
MSTRG.15172	1.84	0.72	2.19	3.7	2.4	0.85	28.35	1.29	29.87	11.56	36.43	91.82	27.33	19.06	21.69	18.88	3.93	18.87	prfA	peptide chain release factor 1-like [Cucumis melo var. makuwa] [Cucumis melo]	-	-	GO:0044424//intracellular part	GO:0003747//translation release factor activity	GO:0043624//cellular protein complex disassembly
MSTRG.15174	5.99	5.94	6.57	7.53	6.94	6.59	9.73	7.59	8.78	8.03	8.97	10.79	8.83	11.18	11.89	7.72	8.6	7.14	--	PREDICTED: chaperone protein DnaJ [Cucumis melo]	-	-	-	GO:0003676//nucleic acid binding;GO:0005515//protein binding	GO:0009648//photoperiodism;GO:0044267//cellular protein metabolic process
MSTRG.15184	18.12	22.99	17.67	23.32	36.6	40.85	43.35	33.02	42.7	24.22	38.86	33.12	30.87	31.45	30.3	25.26	29.26	26	--	cytochrome oxidase assembly protein [Trema orientale]	-	-	GO:0031224//intrinsic component of membrane	-	-
MSTRG.15203	44.44	34.84	44.27	7.76	7.68	10.09	9.55	16.5	10.01	3.19	0.48	3.26	2.77	1.66	1.6	0.75	2.21	0.7	ABCC5	ABC transporter C family member 3-like isoform X2 [Cucurbita pepo subsp. pepo] [Cucurbita pepo]	ko02010//ABC transporters	K05665	-	GO:0003824//catalytic activity	-
MSTRG.15210	3.67	2.86	2.12	1.53	1.12	1.59	0.98	1.65	1.31	0.87	1.24	0.6	1.13	0.76	1.01	0.99	0.94	1.16	RE1	Copia protein [Cajanus cajan]	-	-	GO:0043231//intracellular membrane-bounded organelle	-	-
MSTRG.15229	3.57	6.35	4.87	9.76	11.39	11.5	8.55	5.48	8.99	7.68	8.6	6.16	5.44	5.63	6.66	3.51	4.39	3.01	--	-	-	-	-	-	-
MSTRG.15233	0	0	0	0.09	0	0	0.34	0	0.21	0.79	0.54	4.65	1.32	3.6	3.67	2.68	1.1	2.68	--	-	-	-	-	-	-
MSTRG.15248	0.7	0.22	1	0.12	0.03	0.02	0.02	0.04	0	0	0.07	0.68	0.33	5.35	5.53	1.73	5.72	1.24	Tf2-12	DNA/RNA polymerases superfamily protein [Cucumis melo var. makuwa] [Cucumis melo]	-	-	-	GO:0004175//endopeptidase activity;GO:0046914//transition metal ion binding	GO:0006259//DNA metabolic process;GO:0019538//protein metabolic process
MSTRG.15274	5.01	4.74	3.69	1.35	0.91	1.03	1.93	1.85	2.54	4.13	5	8.28	2.39	2.07	3.19	2.07	2.85	2.37	--	GDSL-like lipase/acylhydrolase [Arachis hypogaea]	-	-	-	GO:0016787//hydrolase activity	-
MSTRG.15288	2.34	1.68	2.01	3.33	3.01	3.21	2.43	2.35	2.25	1.77	2.11	1.52	1.39	1.26	1.29	1.13	1.29	1.52	--	Zinc knuckle CX2CX4HX4C [Parasponia andersonii]	-	-	-	-	-
MSTRG.15306	0.55	0.95	1.05	2.61	1.65	1.82	1.65	1.26	1.57	0.5	1.13	0.23	0.78	1.28	0.76	0.42	0.49	0.47	--	uncharacterized protein LOC114258226 [Camellia sinensis]	-	-	-	-	-
MSTRG.15310	0	0.08	0	40.56	15.22	48.77	0.54	0.47	0.48	0	0.23	0.08	0.3	0	0	0.07	0	0.08	--	metallothionein-like protein LSC54 [Cucurbita maxima]	-	-	-	-	-
MSTRG.15316	3.81	3.17	3.34	3.46	1.99	2.91	1.73	1.65	1.67	1.49	1.47	2.5	1.33	2.32	2.64	2.55	2.1	3.19	--	-	-	-	-	-	-
MSTRG.1533	12.61	15.34	12.65	25.77	31.94	34.01	19.75	30.97	21.46	19.98	19.62	14.83	21.3	23.37	21.53	20.26	27	18.86	RCOM_1202350	arginine biosynthesis bifunctional protein ArgJ, chloroplastic [Momordica charantia]	ko01100//Metabolic pathways;ko01110//Biosynthesis of secondary metabolites;ko01230//Biosynthesis of amino acids;ko01210//2-Oxocarboxylic acid metabolism;ko00220//Arginine biosynthesis	K00620;K00620;K00620;K00620;K00620	-	-	-
MSTRG.15332	3.72	3.34	2.72	1.68	2.14	1.85	0.82	0.78	1.04	0.9	1.05	1.18	0.94	1.56	1.35	0.99	1.54	1.1	--	zinc finger CCCH domain-containing protein 16 [Cucurbita pepo subsp. pepo] [Cucurbita pepo]	ko03013//RNA transport	K14321	-	-	-
MSTRG.15353	15.14	7.94	7.53	3.53	11.08	11.34	10.01	21	10.45	7	2.98	2.61	2.26	1.84	2.21	1.69	15.15	1.5	--	BnaC04g31640D [Brassica napus]	-	-	-	-	-
MSTRG.15357	2.31	1.34	0.95	2.48	5	5.3	4.25	8.31	4.82	3.5	1.48	0.8	1.29	0.79	1.16	0.68	5.76	0.58	--	40S ribosomal protein S13-like [Cucumis melo var. makuwa] [Cucumis melo]	-	-	-	-	-
MSTRG.15363	13.9	14.06	15.5	19.21	13.72	18.31	16.89	12.75	16.91	9.55	12.53	21.04	21.88	23.12	24.51	15.14	15.03	16.09	--	reverse transcriptase [Corchorus capsularis]	-	-	-	-	-
MSTRG.1538	22.03	20.55	22.66	17.1	21.7	27.32	23.31	26.36	21.87	20.3	17.88	21.76	19.15	18.67	17.85	19.63	17.94	19.92	--	PREDICTED: HSP20 [Prunus dulcis]	-	-	GO:0009526//plastid envelope	-	GO:0000302//response to reactive oxygen species;GO:0006486//protein glycosylation;GO:0006972//hyperosmotic response;GO:0009642//response to light intensity
MSTRG.15382	0.1	0	0	0	0	0.02	1.39	0.02	1.39	0.09	5.58	2.66	0.67	0.84	0.57	0.61	0.24	0.45	--	F15O4.13 [Cucumis melo var. makuwa] [Cucumis melo]	-	-	-	-	-
MSTRG.15396	0	0.02	0.08	3.42	0.08	0.05	3.33	2.23	3.72	5.21	6.16	5.35	1.95	2.78	3.29	0.42	0.34	0.29	MAIL3	Serine/threonine-protein phosphatase 7 long form-like [Vitis vinifera]	-	-	-	-	-
MSTRG.15397	7.85	8.34	7.27	6.28	7.07	7.44	6.28	5.45	4.99	4.78	6.7	3.82	2.58	2.88	2.79	5.62	3.35	5.99	RE1	secreted RxLR effector protein 161-like [Pistacia vera]	-	-	-	-	-
MSTRG.15402	1.92	1.94	2.65	4.39	2.79	3.27	3.89	2.11	2.83	2.79	1.94	2.67	2.51	3.63	3.17	2.7	2.73	2.5	ATX5	histone-lysine N-methyltransferase ATX3 [Momordica charantia]	-	-	GO:0043231//intracellular membrane-bounded organelle	GO:0003676//nucleic acid binding;GO:0008168//methyltransferase activity;GO:0046872//metal ion binding	GO:0010468//regulation of gene expression;GO:0016568//chromatin modification;GO:0032259//methylation;GO:0044238//primary metabolic process;GO:0044260//cellular macromolecule metabolic process
MSTRG.15408	0.16	0.1	0.12	3.96	1.42	0.89	1.47	3.54	1.78	5.19	10.85	4.15	3.69	3.33	3.53	5.06	8.06	4.88	GIP	Retrovirus-related Pol polyprotein from transposon TNT 1-94 [Vitis vinifera]	ko01100//Metabolic pathways;ko00230//Purine metabolism;ko00240//Pyrimidine metabolism;ko03020//RNA polymerase	K03006;K03006;K03006;K03006	-	GO:0016787//hydrolase activity	-
MSTRG.15411	1.75	1.79	1.97	3.55	4.52	3.82	3.12	2.63	2.83	2.78	2.8	3.59	2.59	3.4	3.79	2.43	3.59	1.98	--	tRNA wybutosine-synthesizing protein 4 [Momordica charantia]	-	-	-	-	-
MSTRG.15431	9.94	4.7	10	7.16	2.48	1.74	2.13	3.84	2.16	3.51	4.3	17.58	13.52	64.98	63.95	29.15	62.71	28.18	TY3B-I	reverse transcriptase [Cucumis melo var. makuwa] [Cucumis melo]	-	-	-	GO:0046872//metal ion binding	GO:0043170//macromolecule metabolic process;GO:0044238//primary metabolic process
MSTRG.15434	16.19	19.43	26.15	40.99	54.84	65.8	42.04	40.37	40.7	28.13	42.18	24.28	55.51	28.53	26.01	37.35	28.98	38.83	RPL29A	60S ribosomal protein L29-1 isoform X1 [Vigna unguiculata]	ko03010//Ribosome	K02905	GO:0015934//large ribosomal subunit	GO:0005198//structural molecule activity	GO:0009451//RNA modification;GO:0010467//gene expression;GO:0022613//ribonucleoprotein complex biogenesis;GO:0043094//cellular metabolic compound salvage
MSTRG.15436	15.63	14.95	18.47	0.29	0.43	0.38	0.51	0.3	0.3	0.39	1.35	0.96	0.77	0.89	0.96	0.42	0.76	0.42	--	-	-	-	-	-	-
MSTRG.15439	8.08	7.16	6.79	1.71	0.85	0.51	0.07	0.07	0	0	0.06	0.17	0.34	0.64	0.3	0	0	0.11	--	-	-	-	-	-	-
MSTRG.1544	51.69	47.22	48.48	30.36	36.09	45.01	50.3	53.67	59.09	40.83	45.35	61.25	87.11	62.8	53.79	69.32	58.52	71.18	--	dnaJ homolog subfamily C member 28-like [Cucurbita moschata]	-	-	-	GO:0015205//nucleobase transmembrane transporter activity	GO:0006812//cation transport;GO:0071702//organic substance transport
MSTRG.15444	7.63	7.3	6.58	4.03	5	4.97	3.26	6.25	5.07	3.45	2.92	4.31	2.92	4.82	5.05	4.24	4.75	3.66	TAF6	transcription initiation factor TFIID subunit 6-like [Cucurbita moschata]	ko03022//Basal transcription factors	K03131	GO:0043231//intracellular membrane-bounded organelle	GO:0008135//translation factor activity, RNA binding;GO:0046983//protein dimerization activity	GO:0000904//cell morphogenesis involved in differentiation;GO:0006355//regulation of transcription, DNA-templated;GO:0006412//translation;GO:0008380//RNA splicing;GO:0009409//response to cold;GO:0009648//photoperiodism
MSTRG.15461	27.37	30.33	25.66	49.09	63.13	66.32	49.76	53.33	50.78	37.73	47.44	37.64	38.13	36.32	38.04	45.82	50.75	43.57	--	IGR protein motif [Macleaya cordata]	-	-	-	-	-
MSTRG.15468	0.03	0	0.03	4.45	2.87	1.78	3.38	4.53	3.41	9.26	5.63	6.24	4.92	6.64	7.88	5.76	9.46	5.98	--	retrotransposon protein [Cucumis melo var. makuwa] [Cucumis melo]	-	-	-	-	-
MSTRG.15476	1.29	1.86	2.43	1.21	4.58	2.4	4.44	1.06	4.12	4.86	3.4	7.36	8.65	9.63	6.98	5.09	7.66	7.9	--	-	-	-	-	-	-
MSTRG.15479	0	0.02	0.06	0.24	0.03	0.02	0.02	0.04	0.13	1.09	5.02	0.09	0.19	0.26	0.03	0.53	0.41	0.5	MAIL3	serine/threonine-protein phosphatase 7 long form homolog [Momordica charantia]	-	-	-	-	-
MSTRG.15480	5.83	4.64	6.44	6.97	5.16	7.12	4.16	5.29	5.12	3.09	2.83	2.11	4.28	3.81	2.79	5.58	4.54	4.85	rpc11	DNA-directed RNA polymerase III subunit RPC10-like [Momordica charantia]	ko01100//Metabolic pathways;ko00230//Purine metabolism;ko00240//Pyrimidine metabolism;ko03020//RNA polymerase	K03019;K03019;K03019;K03019	GO:0043231//intracellular membrane-bounded organelle	GO:0001071//nucleic acid binding transcription factor activity;GO:0003676//nucleic acid binding;GO:0034062//RNA polymerase activity;GO:0046914//transition metal ion binding	GO:0010468//regulation of gene expression;GO:0032774//RNA biosynthetic process;GO:0034645//cellular macromolecule biosynthetic process
MSTRG.15489	18.58	21.65	18.29	14.77	16.43	19.01	14.02	12.83	15.43	9.28	9.64	9.69	12.39	11.76	13.5	10	14.18	9.55	--	membrane-bound O-acyltransferase C24H6.01c [Pyrus ussuriensis x Pyrus communis]	-	-	GO:0031224//intrinsic component of membrane	GO:0016740//transferase activity	GO:0048193//Golgi vesicle transport
MSTRG.15494	0.28	0.07	0.27	1.12	0.66	0.52	0.78	0.16	0.34	0.54	0.73	0.46	3.24	0	0.14	4.62	0.07	3.92	--	-	-	-	-	-	-
MSTRG.15495	0	0.04	0	0.04	0.07	0.04	0.37	0.25	0.55	0.36	1.15	0.24	3.09	1.36	0.83	2.71	0.3	2.51	--	UvrABC system protein C [Theobroma cacao]	-	-	-	-	-
MSTRG.15498	8.73	7.07	9.15	11.71	11.34	14.82	7.23	6.45	7.44	3.85	2.29	3.94	6.84	3.77	3.09	8.14	4.35	7.29	--	HNH endonuclease [Parasponia andersonii]	-	-	-	GO:0004518//nuclease activity	GO:0006970//response to osmotic stress;GO:0009414//response to water deprivation;GO:0090304//nucleic acid metabolic process
MSTRG.15540	5.41	7.18	6.13	8.18	7.86	8.52	7.96	6.49	7.89	6.86	10.16	9.86	12.83	11.76	12.62	11.16	17.05	11.02	--	NADH-quinone oxidoreductase subunit I 1 [Striga asiatica]	-	-	GO:0043231//intracellular membrane-bounded organelle	-	-
MSTRG.15564	7.34	5.96	9.42	6.65	7.89	8.49	12.1	23.83	13.64	26.93	11.4	20.35	18.39	39.32	36.97	14.92	31.57	15.28	--	-	-	-	-	-	-
MSTRG.15586	7.4	7.62	6.15	6.52	7.25	6.7	6.55	6.04	7.39	6.7	7.45	8.74	6.29	6.76	7.06	5.79	7.38	6.29	COQ5	2-methoxy-6-polyprenyl-1,4-benzoquinol methylase, mitochondrial-like [Cucurbita maxima]	ko01100//Metabolic pathways;ko01110//Biosynthesis of secondary metabolites;ko00130//Ubiquinone and other terpenoid-quinone biosynthesis	K06127;K06127;K06127	-	-	-
MSTRG.15591	0	0	0	2.71	0.89	0.86	1.58	0.41	1.4	3.84	2.57	0.59	0.26	0.24	0.32	0.18	0.72	0.2	--	nucleolar protein 58-like [Gossypium australe]	-	-	-	-	-
MSTRG.15602	3.65	3.69	4.53	5.98	5.39	6.43	9.16	8.84	10.18	11.35	11.02	7.75	6.42	6.43	6.01	5.74	4.64	6.1	--	GAG1At protein [Theobroma cacao]	-	-	GO:0043231//intracellular membrane-bounded organelle	-	-
MSTRG.15608	6.28	7.75	4.21	9	10.44	9.2	10.99	5.8	10.17	8.62	8.95	10.88	7.05	8.58	8.05	7.03	7.65	7.28	--	protein SOGA3-like [Cucumis melo var. makuwa] [Cucumis melo]	-	-	-	-	-
MSTRG.15615	13.95	16.01	12.52	14.04	12.95	13.65	10.34	14.07	11.01	10.35	8.26	9.27	10.86	9.31	8.92	9.37	17.83	9.59	NAC100	NAC domain-containing protein 92-like [Momordica charantia]	-	-	GO:0043231//intracellular membrane-bounded organelle	GO:0001071//nucleic acid binding transcription factor activity;GO:0046983//protein dimerization activity	GO:0000160//phosphorelay signal transduction system;GO:0000302//response to reactive oxygen species;GO:0001763//morphogenesis of a branching structure;GO:0003002//regionalization;GO:0003006//developmental process involved in reproduction;GO:0003156//regulation of organ formation;GO:0006605//protein targeting;GO:0006952//defense response;GO:0006972//hyperosmotic response;GO:0009620//response to fu…
MSTRG.15626	0.42	0.39	0.73	17.71	21.89	28.47	7.63	1.39	7.1	3.13	6.96	1.1	0.59	0	0.14	0.13	0.55	0.06	--	-	-	-	-	-	-
MSTRG.15627	0	0	0	0	2.64	0	0.41	0	0.27	0	0.09	0.34	0.26	0.09	0	1.31	3.69	1.07	--	-	-	-	-	-	-
MSTRG.15628	0	0	0	0	11.71	0	0	0	0.17	0	0	0	0	0	0	0	0	0	--	-	-	-	-	-	-
MSTRG.15629	9.16	10.42	8.99	10.59	11.4	12.32	9.18	7.99	8.05	9.52	8.2	7.17	5.8	6.75	6.65	5.1	6.84	6.66	EML4	protein EMSY-LIKE 3-like isoform X1 [Prosopis alba]	-	-	-	-	-
MSTRG.15649	0.66	0.77	0.27	2.33	1.15	2.07	0.67	0.46	0.58	0.61	0.45	0.91	0.55	0.57	0.54	0.16	0.55	0.67	MRL1	pentatricopeptide repeat-containing protein MRL1, chloroplastic-like [Cucurbita pepo subsp. pepo] [Cucurbita pepo]	-	-	GO:0043231//intracellular membrane-bounded organelle	-	GO:0006090//pyruvate metabolic process;GO:0006351//transcription, DNA-templated;GO:0009451//RNA modification;GO:0009658//chloroplast organization;GO:0009668//plastid membrane organization;GO:0009886//post-embryonic morphogenesis;GO:0043488//regulation of mRNA stability
MSTRG.15659	0.05	1.19	0.47	1.83	2.21	2.33	0.49	0	0.62	0.05	0	0	0	0	0	0	0	0	RL2	protein RADIALIS-like 2 [Momordica charantia]	-	-	-	-	-
MSTRG.15660	1.07	1.14	1.42	1.47	0.96	1.83	2.19	3.9	2.8	1.75	7.48	6.1	10.14	2.57	8.48	4.88	9.44	3.59	--	uncharacterized protein LOC111015434 isoform X3 [Momordica charantia]	-	-	-	-	-
MSTRG.15676	7.23	10.61	7.32	16.36	24.22	28.1	22.83	19.2	20.47	20.52	22.05	21.04	37.05	21.11	24	40.86	25.48	44.64	--	PREDICTED: LOC105628591 isoform [Prunus dulcis]	-	-	GO:0043231//intracellular membrane-bounded organelle	-	-
MSTRG.15677	8.23	8.04	8.35	6.72	5.82	4.93	4.5	5.05	5.46	5.19	4.61	3.83	3.24	3.48	4.58	2.65	5.52	2.35	--	WD repeat-containing protein 13 [Cucurbita maxima]	-	-	-	-	-
MSTRG.15693	3.67	2.96	1.61	2.27	2.03	2.76	2.43	3.27	1.44	2.62	1.32	1.81	2.13	3.28	2.28	1.91	4.53	2.03	--	small G protein signaling modulator 2-like [Cucurbita pepo subsp. pepo] [Cucurbita pepo]	-	-	-	-	-
MSTRG.15718	4.43	4.5	3.97	7.4	12.39	11.83	12.04	9.29	9.8	9.1	8.99	9.04	10.32	9.23	8.99	8.95	10	9.55	HP30-1	PREDICTED: mitochondrial import inner membrane translocase subunit TIM22-like [Pyrus x bretschneideri]	-	-	GO:0031224//intrinsic component of membrane	-	-
MSTRG.15726	12.76	16.2	11.91	27.1	33.66	38.12	30.43	25.19	30.2	27.9	31.95	23.34	33.08	31.9	32.55	25.63	26.1	25.42	SR34A	serine/arginine-rich splicing factor SR34A-like isoform X4 [Cucurbita maxima]	ko03040//Spliceosome	K12890	GO:0030529//intracellular ribonucleoprotein complex;GO:0043232//intracellular non-membrane-bounded organelle;GO:0044444//cytoplasmic part	GO:0005198//structural molecule activity;GO:0097159//organic cyclic compound binding	GO:0006396//RNA processing;GO:0034645//cellular macromolecule biosynthetic process
MSTRG.15747	0	0	0	0.16	0	0	0	0	0	0	0.63	0	0.09	0	0	0	0	0	--	Transmembrane protein [Trema orientale]	-	-	GO:0044464//cell part	-	GO:0006625//protein targeting to peroxisome;GO:0009062//fatty acid catabolic process
MSTRG.1575	150.62	109.07	84.04	0.56	32.27	44.79	4.37	1.35	5.21	1.82	1.14	0.02	0.56	1.21	1.31	0.5	0	0.25	UGT73C2	PREDICTED: UDP-glycosyltransferase 73C3-like [Cucumis melo]	ko00944//Flavone and flavonol biosynthesis	K22771	-	-	-
MSTRG.15754	7	7.2	5.86	17.02	21.34	23.74	29.25	14.22	28.79	23.12	32.01	31.94	26.32	30.2	29.52	21.61	21.13	21.36	GIP1	mitotic-spindle organizing protein 1B-like [Cucurbita moschata]	-	-	GO:0015630//microtubule cytoskeleton;GO:0044430//cytoskeletal part	-	-
MSTRG.15759	7.49	5.95	7.65	6.44	3.44	3.11	1.95	3.84	1.95	2.15	5.57	19.51	3.27	6.29	6.13	4.49	5.78	4.52	--	Integrase [Actinidia chinensis var. chinensis] [Actinidia chinensis]	-	-	-	-	-
MSTRG.15800	1.41	1.17	1.68	0.93	1.71	1.8	2.32	1.58	2.31	2.2	1.77	2	2.66	2.02	3.38	2.5	5.51	1.89	--	basic leucine zipper and W2 domain-containing protein 2-like [Momordica charantia]	-	-	GO:0043231//intracellular membrane-bounded organelle;GO:0044444//cytoplasmic part	-	GO:0006006//glucose metabolic process;GO:0006417//regulation of translation
MSTRG.15812	5.74	6.42	4.45	7.54	5.64	5.75	3.98	2.75	3.95	2.98	3.45	2.78	4.05	3.41	3.92	7.03	4.74	5.91	TBL20	PREDICTED: protein ALTERED XYLOGLUCAN 4-like [Cucumis melo]	-	-	-	GO:0032550//purine ribonucleoside binding	-
MSTRG.15813	0.03	0	0.03	1.45	0.48	0.3	2.36	3.3	2.31	5.04	5.16	31.74	6.19	11.3	10.42	7.44	11.11	7.33	--	transposable element gene [Prunus dulcis]	-	-	-	-	-
MSTRG.15826	3.9	3.87	3.63	2.99	4.31	3.6	2.93	1.79	1.99	1.53	2.38	2.54	2.24	2.84	2.47	2.69	3.25	2.36	--	En/Spm-like transposon protein [Cucumis melo var. makuwa] [Cucumis melo]	-	-	-	-	-
MSTRG.15827	0.01	0	0.64	0	0	0	0.75	0	0	0.1	0	0	0	0	0	0	0	0	--	-	-	-	-	-	-
MSTRG.15828	14.32	17.48	19.97	0.55	0.08	0.19	0.4	6.87	0.35	1.19	0.75	0.37	0.08	0.16	0.14	0.08	0.93	0.16	--	Integrase [Actinidia chinensis var. chinensis] [Actinidia chinensis]	-	-	-	-	-
MSTRG.15857	7.92	7.4	7.36	9.24	9.49	9.61	6.02	6.58	6.55	5.78	6.61	6.41	5.17	6.07	7.05	6.55	6.97	6.37	MFDR	NADPH:adrenodoxin oxidoreductase, mitochondrial [Momordica charantia]	-	-	GO:0016020//membrane;GO:0044429//mitochondrial part	GO:0003824//catalytic activity	GO:0042743//hydrogen peroxide metabolic process;GO:0044710//single-organism metabolic process
MSTRG.15873	0	0.24	0	10.97	15.24	15.87	22.13	0	17.89	1.15	3.34	3.17	0.08	0	0	0	0.09	0.08	--	-	-	-	-	-	-
MSTRG.15875	6.61	6.98	7.71	4.4	5.56	5.02	3.36	2.46	3.01	2.57	2.5	2.12	1.76	1.45	2.08	2.49	2.06	2.48	MTERF4	transcription termination factor MTERF4, chloroplastic [Cucurbita maxima]	-	-	GO:0043231//intracellular membrane-bounded organelle	GO:0043566//structure-specific DNA binding	GO:0006396//RNA processing;GO:0009303//rRNA transcription;GO:0010468//regulation of gene expression;GO:0044767//single-organism developmental process
MSTRG.15897	13.91	9.55	22.28	9.76	2.03	2.89	0.74	4.36	0.71	3.44	2.43	3.59	1.58	5.32	2.59	3.05	4.66	3.45	PRP38	Pre-mRNA-splicing factor [Spatholobus suberectus]	ko03040//Spliceosome	K12849	-	-	GO:0006396//RNA processing
MSTRG.1590	1.17	2.26	3.2	4.66	7.82	7.36	4.41	0.79	4.98	1.81	2.76	1.26	2.77	3.9	3.62	1.91	4.27	1.47	--	-	-	-	-	-	-
MSTRG.15902	0	0	0	0	0	0.05	1.39	0	1.34	1.92	26.63	3.83	0.14	0.12	0.2	0	1.46	0	ADS3	palmitoyl-monogalactosyldiacylglycerol delta-7 desaturase, chloroplastic-like [Momordica charantia]	-	-	GO:0009536//plastid;GO:0031090//organelle membrane;GO:0044425//membrane part;GO:0044446//intracellular organelle part	GO:0042389//omega-3 fatty acid desaturase activity	GO:0000038//very long-chain fatty acid metabolic process;GO:0006090//pyruvate metabolic process;GO:0006633//fatty acid biosynthetic process;GO:0006779//porphyrin-containing compound biosynthetic process;GO:0006952//defense response;GO:0009625//response to insect;GO:0009644//response to high light intensity;GO:0016109//tetraterpenoid biosynthetic process;GO:0042221//response to chemical;GO:0046471…
MSTRG.15928	2.8	2.07	2.94	4.78	5.71	5.48	6.88	4.6	6.08	11.16	15.71	12.47	8.65	9.57	8.35	6.87	9.34	6.43	PCMP-E98	pentatricopeptide repeat-containing protein At4g39952, mitochondrial isoform X1 [Momordica charantia]	-	-	-	-	-
MSTRG.15940	5.55	6.21	7.43	10.02	12.24	16.74	12	9.75	11.88	8.66	11.4	8.56	12.08	7.01	9.4	13.76	8.49	15.92	SEC11A	signal peptidase complex catalytic subunit SEC11A [Cinnamomum micranthum f. kanehirae]	ko03060//Protein export	K13280	GO:0009536//plastid;GO:0031090//organelle membrane;GO:0031224//intrinsic component of membrane	GO:0016787//hydrolase activity	GO:0009814//defense response, incompatible interaction;GO:0019538//protein metabolic process;GO:0033554//cellular response to stress
MSTRG.15941	12.43	20.16	13.48	21.52	33.02	37.38	36.45	39.5	31.88	25.8	26.97	34.5	38.17	29.75	34.81	31.38	33.42	28.77	GRXS15	monothiol glutaredoxin-S15, mitochondrial [Momordica charantia]	-	-	GO:0044435//plastid part	GO:0015036//disulfide oxidoreductase activity;GO:0043169//cation binding;GO:0051536//iron-sulfur cluster binding	GO:0003006//developmental process involved in reproduction;GO:0019725//cellular homeostasis;GO:0044710//single-organism metabolic process;GO:0044765//single-organism transport
MSTRG.15942	26.39	30.8	24.99	30.65	36.01	51.2	50.2	56.91	54.84	39.27	47.76	53.27	63.76	52.11	54.01	46.21	48.4	45.13	GRXS15	monothiol glutaredoxin-S15, mitochondrial [Momordica charantia]	-	-	GO:0043231//intracellular membrane-bounded organelle	GO:0015036//disulfide oxidoreductase activity;GO:0043169//cation binding;GO:0051536//iron-sulfur cluster binding	GO:0003006//developmental process involved in reproduction;GO:0019725//cellular homeostasis;GO:0044710//single-organism metabolic process
MSTRG.15969	0	0	0.02	6.3	0	0.05	22.66	0.71	24.66	28.62	34.18	29.58	4.11	10.24	9.17	0.57	0.77	0.38	MAIL3	serine/threonine-protein phosphatase 7 long form homolog [Momordica charantia]	-	-	-	-	-
MSTRG.15981	0	0	0	0	0	0	0	0	0.29	0.07	0.55	1.49	2.34	2.18	1.65	1.65	0.43	2.3	--	-	-	-	-	-	-
MSTRG.15982	0	0	0	0	0	0	0	0	0	0	0	0	0	0.08	0	0	0	0	MCM2	DNA replication licensing factor MCM2 [Cucumis melo var. makuwa] [Cucumis melo]	ko03030//DNA replication	K02540	GO:0043231//intracellular membrane-bounded organelle;GO:0043234//protein complex;GO:0044444//cytoplasmic part	GO:0003676//nucleic acid binding;GO:0004386//helicase activity;GO:0032550//purine ribonucleoside binding;GO:0042623//ATPase activity, coupled;GO:0043169//cation binding	GO:0003006//developmental process involved in reproduction;GO:0006260//DNA replication;GO:0006305//DNA alkylation;GO:0006637//acyl-CoA metabolic process;GO:0008283//cell proliferation;GO:0009117//nucleotide metabolic process;GO:0010075//regulation of meristem growth;GO:0032508//DNA duplex unwinding;GO:0034968//histone lysine methylation;GO:0044403//symbiosis, encompassing mutualism through parasi…
MSTRG.16004	0.9	1.04	1.23	1.05	1.6	1.68	1.53	1.6	1.48	1.26	2.45	1.32	1.45	2.09	1.51	1.82	2.19	1.58	PAM16L1	mitochondrial import inner membrane translocase subunit tim16 [Cucumis melo var. makuwa] [Cucumis melo]	-	-	-	-	-
MSTRG.16022	0	0	0	0.2	0	0	0	0	0	0	0.05	0.23	0	0	0.19	0.05	0.11	0.05	--	-	-	-	-	-	-
MSTRG.16023	0.04	0	0	0.26	0.22	0.11	0.09	0.05	0.17	0.04	0.38	0.85	1.52	1.95	1.67	2.81	2.54	3.31	--	-	-	-	-	-	-
MSTRG.16026	2937.82	2464.99	3450.57	2686.96	1926.66	1953.18	2664.97	4871.91	2867.71	3014.41	2084.28	2340.63	1816.91	2169.09	2400.07	1296.91	2862	1323.68	--	hypothetical protein CJ030_MR3G018699 [Morella rubra]	-	-	-	-	-
MSTRG.16027	1184.06	1080.31	1514.68	920.47	716.46	689.09	806.03	1932.5	954.67	1087.67	811.48	895.04	721.88	750.18	758.49	412.53	1022.06	385.13	--	hypothetical protein CJ030_MR3G018699 [Morella rubra]	-	-	-	-	-
MSTRG.16033	40.88	38.61	33.06	32.24	43.02	46.63	51.53	67.35	46.6	40.92	41.31	30.66	22.79	24.29	26.31	31.13	31.64	32.96	Ufd1	PREDICTED: ubiquitin fusion degradation protein 1 homolog isoform X1 [Cucumis melo]	ko04141//Protein processing in endoplasmic reticulum	K14016	GO:0009536//plastid	-	GO:0019941//modification-dependent protein catabolic process
MSTRG.16038	3.85	3.01	2.68	1.82	1.72	2.32	3.87	2.7	3.56	3.95	4.07	11.2	25.95	24.84	24.93	8.89	17.48	7.77	BBX20	B-box zinc finger protein 20 isoform X1 [Momordica charantia]	-	-	GO:0005622//intracellular	GO:0046872//metal ion binding	GO:0010467//gene expression;GO:0034645//cellular macromolecule biosynthetic process
MSTRG.1605	0.67	1.25	0.87	0.96	1.04	1.11	0.34	1.16	0.58	0.14	0.39	0.91	0.67	0.3	0.46	0.57	0.57	0.78	--	Thioredoxin-like protein [Cucumis melo var. makuwa] [Cucumis melo]	-	-	GO:0009526//plastid envelope;GO:0031976//plastid thylakoid;GO:0044434//chloroplast part	GO:0015036//disulfide oxidoreductase activity	GO:0006091//generation of precursor metabolites and energy;GO:0019725//cellular homeostasis;GO:0031399//regulation of protein modification process;GO:0044710//single-organism metabolic process
MSTRG.16072	3.64	2.52	2.77	10.75	7.06	6.6	4.51	2.59	5.06	5.83	6.73	6.87	6.28	7.5	7.56	6.44	7.99	6.29	REV3	LOW QUALITY PROTEIN: DNA polymerase zeta catalytic subunit-like [Momordica charantia]	ko01100//Metabolic pathways	K02350	-	GO:0003676//nucleic acid binding;GO:0034061//DNA polymerase activity	GO:0006259//DNA metabolic process
MSTRG.16085	0	0	0	0	0	0	0.35	0.17	0.8	0.07	1.11	28.11	2.91	10.47	10.01	4.44	1.59	4.5	--	-	-	-	-	-	-
MSTRG.16087	0	0	0	0	0	0	0	0	0	0	0.07	0	12.5	11.25	10.05	30.65	0	29.35	--	probable calcium-binding protein CML47 [Cucumis sativus]	-	-	-	-	-
MSTRG.16090	16.48	17.02	24.52	18.45	12.89	11.87	5.06	10.87	4.45	5.17	5.09	5.3	4.23	9.97	9.06	4.57	8.09	4.25	ABCB11	ABC transporter B family member 4-like [Cucurbita moschata]	ko02010//ABC transporters	K05658	-	GO:0042626//ATPase activity, coupled to transmembrane movement of substances	GO:0044763//single-organism cellular process;GO:0044765//single-organism transport
MSTRG.16098	15.25	16.68	19.72	12.45	10.54	9.65	5.5	7.02	5.87	5.68	7.26	7.96	7.63	10.93	10.51	6.08	8.14	5.83	ATXR3	PREDICTED: histone-lysine N-methyltransferase ATXR3-like isoform X2 [Nelumbo nucifera]	ko00310//Lysine degradation	K22748	GO:0031224//intrinsic component of membrane	GO:0015405//P-P-bond-hydrolysis-driven transmembrane transporter activity;GO:0017111//nucleoside-triphosphatase activity;GO:0018024//histone-lysine N-methyltransferase activity;GO:0032550//purine ribonucleoside binding	GO:0034968//histone lysine methylation;GO:0048437//floral organ development;GO:0051234//establishment of localization
MSTRG.16101	6.32	2.66	4.73	2.32	3.12	2.25	0.93	2.96	2.54	2.66	0	5.95	2.99	1.65	1.78	2.65	1.48	3.4	TOPP9	serine/threonine-protein phosphatase PP1 [Cucurbita pepo subsp. pepo] [Cucurbita pepo]	ko03015//mRNA surveillance pathway	K06269	GO:0008287//protein serine/threonine phosphatase complex;GO:0043231//intracellular membrane-bounded organelle;GO:0043232//intracellular non-membrane-bounded organelle	GO:0004721//phosphoprotein phosphatase activity;GO:0043169//cation binding	GO:0006498//N-terminal protein lipidation;GO:0006796//phosphate-containing compound metabolic process;GO:0010467//gene expression
MSTRG.16105	0.1	0	0	0	0.31	0.53	0.65	0.13	0.1	0.44	0.12	0.61	0.32	0.22	0	0.54	0.12	0.11	TOPP9	serine/threonine-protein phosphatase PP1 [Momordica charantia]	ko03015//mRNA surveillance pathway	K06269	GO:0008287//protein serine/threonine phosphatase complex	GO:0004721//phosphoprotein phosphatase activity;GO:0043169//cation binding	GO:0006464//cellular protein modification process;GO:0006796//phosphate-containing compound metabolic process
MSTRG.16118	0	0	0	0	0	0	0	0	0	0	0.41	0	31.01	28.33	28.67	64.12	0.19	60.53	--	probable calcium-binding protein CML47 [Cucumis sativus]	-	-	-	-	-
MSTRG.16135	2.13	2.72	3.38	0	0	0	0	0	0	0	0	0	0	0	0	0	0	0	--	-	-	-	-	-	-
MSTRG.16138	12.75	14.14	13.14	12.86	19.76	20.91	17.86	14.94	21.57	20.05	21.23	17.63	14.95	15.9	17.39	15.49	18.34	14.23	--	Ubiquitin system component Cue [Trema orientale]	-	-	-	-	GO:0016192//vesicle-mediated transport;GO:0032989//cellular component morphogenesis;GO:0040007//growth;GO:0061024//membrane organization
MSTRG.16139	25.64	24.97	20.73	33.6	26.99	19.43	11.06	21.41	13.11	11.69	12.2	12.96	8.94	12.99	12.41	12.09	15.69	12.48	--	-	-	-	-	-	-
MSTRG.16140	38.52	41.46	30.18	81.6	60.21	47.27	31.63	53.57	40.25	36.71	35.7	47.31	31.35	47.77	41.3	35.41	49.51	33.34	--	-	-	-	-	-	-
MSTRG.16149	1.25	1.5	1.35	1.43	1.01	0.75	0.9	0.31	0.79	0.43	0.51	2.91	1.26	1.73	1.93	1.05	1.33	0.72	--	putative nuclease HARBI1 isoform X1 [Cucurbita moschata]	-	-	-	-	-
MSTRG.1616	5.72	7.13	5.79	8.69	9.7	9.75	5.55	5.58	5.62	4.45	5.1	4.1	3.97	3.83	4.35	5.21	5.33	5.37	--	PREDICTED: glutathione S-transferase-like protein gedE [Camelina sativa]	-	-	-	-	-
MSTRG.16164	1.03	0.8	1.14	28.8	4.11	5.38	1.63	3.51	1.6	4.02	0.97	2.24	4.37	1.91	2.54	14.51	9.51	12.55	--	-	-	-	-	-	-
MSTRG.16191	478.43	584.17	420.84	1008.15	1362.85	1648.53	1274.36	1400.07	1319.29	1585.4	1321.3	864.43	1998.97	936.01	1063.16	1555.71	1317.27	1623.84	rps16	ribosomal protein S16 [Corallocarpus boehmii]	ko03010//Ribosome	K02959	GO:0009526//plastid envelope;GO:0030529//intracellular ribonucleoprotein complex	GO:0005198//structural molecule activity	GO:0002252//immune effector process;GO:0003006//developmental process involved in reproduction;GO:0009058//biosynthetic process;GO:0009668//plastid membrane organization;GO:0030422//production of siRNA involved in RNA interference
MSTRG.16197	543.18	399.38	1215.35	199.49	70.88	67.98	24.36	154.61	75.99	81.15	50.23	54.52	75.18	66.04	50.14	72.29	83.78	72.45	--	Retrovirus-related Pol polyprotein from type-2 retrotransposable element R2DM [Cucumis melo var. makuwa] [Cucumis melo]	-	-	-	-	-
MSTRG.16219	0.94	1.54	0.33	3.18	5.59	5.5	4.94	3.48	3.62	3.67	4.62	3.91	4.91	4.35	3.82	3.93	5.5	4.63	PIP2-2	transmembrane protein 147 isoform X1 [Amborella trichopoda]	-	-	-	-	-
MSTRG.16220	3.49	4.51	3.19	1.26	1.64	0.72	0.41	0.57	0.72	0.08	0.69	1.17	2.03	1.22	1.52	2.02	0.84	2.16	--	Plant transposase [Cucumis melo var. makuwa] [Cucumis melo]	-	-	-	-	-
MSTRG.16221	1.2	1.65	2.88	1.51	0.3	0.38	0.27	0.37	0.39	0.38	0.3	0.45	0.45	0.23	0.24	0.14	0.32	0.43	--	-	-	-	-	-	-
MSTRG.16223	0	0	0	0.31	0.27	0	0.13	0.19	0.21	1.85	2.91	2.8	1.71	1.51	1.99	0.67	0.87	0.68	--	protein ALP1-like [Camellia sinensis]	-	-	-	-	-
MSTRG.16225	5.36	6.08	11.76	1.31	1.85	0.49	0.58	0.96	0.59	0.31	0.78	1.23	1.09	0.22	0.24	1.41	1.24	1.43	pol	pol protein [Cucumis melo var. makuwa] [Cucumis melo]	-	-	-	-	-
MSTRG.16228	2.22	2.29	1.08	3.24	3.02	3.35	2.08	1.54	1.58	1.74	2.05	2.24	0.54	0.89	1.43	1.14	0.93	0.85	OST1A	dolichyl-diphosphooligosaccharide--protein glycosyltransferase subunit 1A [Momordica charantia]	ko01100//Metabolic pathways;ko04141//Protein processing in endoplasmic reticulum;ko00510//N-Glycan biosynthesis	K12666;K12666;K12666	GO:0005618//cell wall;GO:0031090//organelle membrane;GO:0031224//intrinsic component of membrane;GO:0043231//intracellular membrane-bounded organelle;GO:0044444//cytoplasmic part	GO:0004576//oligosaccharyl transferase activity	GO:0000097//sulfur amino acid biosynthetic process;GO:0006498//N-terminal protein lipidation;GO:0030243//cellulose metabolic process
MSTRG.16261	0.27	0.33	0.72	1.54	0.76	2.3	0.81	0.73	0.71	0.52	0.5	0.19	0.33	0	0.09	0.36	0.17	0.5	PPH	Cryptochrome DASH [Cucumis melo var. makuwa] [Cucumis melo]	-	-	-	GO:0003824//catalytic activity	GO:0044237//cellular metabolic process
MSTRG.16286	3.54	2.8	3.93	4.56	5.5	5.61	3.88	4.54	4.96	1.95	3.79	1.27	4.43	3.03	3.15	1.05	1.75	1.91	--	-	-	-	-	-	-
MSTRG.16295	0	0	0	0	0	0	0	0	0	0	0	0	0.25	0.6	0.61	0	0	0	--	-	-	-	-	-	-
MSTRG.16298	3.22	1.64	3.24	8.42	1.14	1.03	1.61	10.47	1.35	2.8	13.73	2.17	3.63	2.02	2.33	1.03	1.1	0.94	--	CACTA en-spm transposon protein [Cucumis melo var. makuwa] [Cucumis melo]	-	-	-	-	-
MSTRG.16303	0.68	2.28	0.14	5.83	6.65	6.23	3.38	1.76	3.31	1.44	3.12	1.81	3.16	1.64	1.93	5.52	2.56	5.35	--	transposase [Cucumis melo var. makuwa] [Cucumis melo]	-	-	-	-	-
MSTRG.16304	0	0	0	0.15	0.02	0.09	0.03	0.03	0.16	0.49	2.1	1.47	0.09	0.02	0.02	0.04	0.02	0.08	--	-	-	-	-	-	-
MSTRG.16305	0	0	0	0.23	0.37	0.17	0.08	0.21	0.49	1.6	5.23	3.05	0.27	0.14	0.14	0.1	0.32	0.1	--	transposase [Cucumis melo var. makuwa] [Cucumis melo]	-	-	-	-	-
MSTRG.16314	3.99	2.57	2.48	2.73	3.42	2.97	1.84	0.56	0.88	0.46	0.71	0.13	2.14	1.06	1.08	0.87	0.89	0.75	--	-	-	-	-	-	-
MSTRG.16320	1.99	2.71	3.67	7.2	8.53	7.54	15.43	15.48	15.72	13.17	11.84	62.96	27.32	38.56	32.26	31.71	141.58	30.02	--	HAD-superfamily hydrolase, subfamily IA, variant 3 [Cucumis melo var. makuwa] [Cucumis melo]	-	-	-	GO:0003824//catalytic activity	GO:0001101//response to acid chemical;GO:0015698//inorganic anion transport
MSTRG.16350	3.36	5.96	2.12	60.99	66.44	46.41	60.52	14.9	59.44	64.42	94.52	146.14	110.77	147.69	148.67	118.19	124.55	120.25	AKR1	PREDICTED: perakine reductase-like [Cucumis melo]	-	-	-	GO:0004033//aldo-keto reductase (NADP) activity	GO:0044710//single-organism metabolic process
MSTRG.16351	0.09	0.3	0.33	31.82	43.13	32.29	13.05	5.19	13.35	11.23	22.62	3.46	1.92	3.17	4	2.39	3.07	2.49	--	-	-	-	-	-	-
MSTRG.16395	1.01	2.08	1.49	2.91	3.23	3.13	3.05	2.31	2.74	3.14	3.77	4.63	5.06	2.45	2.34	3.57	2.1	2.51	--	-	-	-	-	-	-
MSTRG.16407	19.45	17.83	20.04	26.97	15.62	15.21	11.42	18.69	12.97	23.08	13.22	16.72	20.94	34.47	34.11	28.09	48.72	28.06	RNP1	heterogeneous nuclear ribonucleoprotein 1-like [Cucurbita maxima]	ko03015//mRNA surveillance pathway	K14411	-	GO:0003676//nucleic acid binding	-
MSTRG.1645	7.32	8.22	7.29	11.26	14.48	15.45	13.85	13.15	13.12	9.78	13.32	12.78	10.66	11.38	9.5	11.13	11.31	11.71	--	Kynurenine formamidase [Actinidia chinensis var. chinensis] [Actinidia chinensis]	-	-	GO:0005618//cell wall;GO:0009532//plastid stroma	-	-
MSTRG.16475	1023.72	2178.28	864.09	78.14	1559.09	2448.62	3280.04	14339.59	4160.21	4933.16	2468.96	119.05	145.23	76.99	81.54	39.94	2324.64	40.78	eef1aknmt	methyltransferase-like protein 13 [Momordica charantia]	-	-	-	-	-
MSTRG.16482	43.49	44.15	31.98	24.77	31.11	34.72	32.33	41.89	35.7	22.81	17.97	38.83	52.36	60.26	59.02	73.73	66.33	70.55	ATJ20	chaperone protein dnaJ 20, chloroplastic-like [Cucurbita pepo subsp. pepo] [Cucurbita pepo]	-	-	GO:0009536//plastid	GO:0005488//binding	GO:0006457//protein folding;GO:0006787//porphyrin-containing compound catabolic process;GO:0010565//regulation of cellular ketone metabolic process;GO:0051338//regulation of transferase activity
MSTRG.16495	2.5	2.7	3.35	4.03	5.27	5.69	4.38	3.75	3.88	3.82	2.15	3.39	4.04	2.27	3.05	2.49	2.77	3.5	--	F16G16.3 protein [Theobroma cacao]	-	-	GO:0043231//intracellular membrane-bounded organelle	-	-
MSTRG.16501	8.95	10.52	8.81	10.8	20.25	21.53	19.43	22.48	17.26	11.32	13.51	14.73	16.3	9.82	11.95	18.23	10.36	19.89	--	Prefoldin beta-like [Trema orientale]	-	-	GO:0043234//protein complex	GO:0005515//protein binding	-
MSTRG.16513	0	0.1	0	5.09	6.26	7.79	3.01	0.74	3.49	1.11	2.8	0.4	0.95	0.51	0.94	0.29	1.94	0.1	At1g02190	protein ECERIFERUM 1-like [Cucumis melo var. makuwa] [Cucumis melo]	ko01110//Biosynthesis of secondary metabolites;ko00073//Cutin, suberine and wax biosynthesis	K15404;K15404	GO:0031224//intrinsic component of membrane	GO:0003824//catalytic activity	GO:0006631//fatty acid metabolic process
MSTRG.16514	0	0	0	1.74	1.7	1.53	0.39	0	1.37	0.11	0.65	0	0	0	0	0.23	0.62	0	CER1	protein ECERIFERUM 1-like [Cucurbita maxima]	ko01110//Biosynthesis of secondary metabolites;ko00073//Cutin, suberine and wax biosynthesis	K15404;K15404	GO:0031224//intrinsic component of membrane	GO:0003824//catalytic activity	GO:0006631//fatty acid metabolic process
MSTRG.16515	0.06	0.5	0	31.7	26.21	29.8	13.11	1.28	13.61	2.56	9.6	2.6	2.56	2.16	2.38	0.78	6.82	0.82	CER1	protein ECERIFERUM 1-like [Cucurbita pepo subsp. pepo] [Cucurbita pepo]	ko01110//Biosynthesis of secondary metabolites;ko00073//Cutin, suberine and wax biosynthesis	K15404;K15404	GO:0031090//organelle membrane;GO:0031224//intrinsic component of membrane	GO:0016830//carbon-carbon lyase activity	GO:0006081//cellular aldehyde metabolic process;GO:0006631//fatty acid metabolic process;GO:0006950//response to stress;GO:0007275//multicellular organism development;GO:0009058//biosynthetic process;GO:0009617//response to bacterium;GO:0009620//response to fungus;GO:0043446//cellular alkane metabolic process
MSTRG.16544	61.51	83.11	72.38	114.79	129.64	143.74	82.08	103.23	84.1	75.48	81.13	50.5	113.41	52.79	54.03	65.82	54.2	65.79	RPS13	40S ribosomal protein S13-like [Momordica charantia]	ko03010//Ribosome	K02953	-	-	-
MSTRG.16575	28.79	31.34	27.1	43.6	53.05	56.6	66.23	40.27	62.55	40.82	65.84	52.87	44.1	39.29	40.63	33.68	58.95	32.27	PEX11D	peroxisomal membrane protein 11C-like [Cucurbita pepo subsp. pepo] [Cucurbita pepo]	ko04146//Peroxisome	K13352	GO:0005911//cell-cell junction;GO:0009536//plastid;GO:0031231//intrinsic component of peroxisomal membrane	GO:0005515//protein binding	GO:0007031//peroxisome organization;GO:0009062//fatty acid catabolic process;GO:0009685//gibberellin metabolic process;GO:0009814//defense response, incompatible interaction;GO:0010476//gibberellin mediated signaling pathway;GO:0048511//rhythmic process
MSTRG.1658	20.06	21.21	30.12	45.7	40.06	21.11	273.95	19.79	308.66	391.65	475.14	523.75	473.81	526.17	508.05	342.03	206.59	334.77	FLA17	fasciclin-like arabinogalactan protein 17 [Cucurbita pepo subsp. pepo] [Cucurbita pepo]	-	-	GO:0043231//intracellular membrane-bounded organelle	-	GO:0022610//biological adhesion
MSTRG.16582	1.67	2.72	1.93	4.88	5.2	6.46	7.47	5.26	7.11	5.7	3.36	3.03	3.97	2.98	3.26	4.14	2.88	3.93	--	LINE-1 retrotransposable element ORF2 protein [Cucumis melo var. makuwa] [Cucumis melo]	-	-	-	-	-
MSTRG.16583	1.43	1.87	1.54	2.46	2.6	3.55	4.27	4.1	3.97	1.99	2	1.82	2.31	2.01	2.01	2.62	2.18	2.58	--	LINE-1 retrotransposable element ORF2 protein [Cucumis melo var. makuwa] [Cucumis melo]	-	-	-	-	-
MSTRG.16586	0.46	0.66	0.15	2.15	2.06	2.31	1.55	0.36	1.76	1.39	1.66	2.22	3.23	2.21	2.55	3.46	2.44	4.32	--	uncharacterized protein LOC111807661 [Cucurbita pepo subsp. pepo] [Cucurbita pepo]	-	-	-	-	-
MSTRG.16608	2.5	1.53	2.44	9.22	4.51	4.69	3.34	2.65	2.41	6.1	6.96	4.49	2.7	2.81	5.25	2.63	1.61	2.6	--	-	-	-	-	-	-
MSTRG.16627	17.05	20.08	15.88	43.79	94.66	90.62	170.91	55.57	176.18	112.29	169.6	187.37	177.01	226.85	227.57	142.98	110.52	148.5	HIPP39	PREDICTED: neurofilament light polypeptide-like [Gossypium hirsutum]	-	-	-	GO:0043169//cation binding	-
MSTRG.16664	21.13	19.47	10.03	0.07	0	0	0	0	0	0.05	0.04	0.22	0.19	0.15	0.14	0.4	0	0.51	RE1	Retrovirus-related Pol polyprotein from transposon RE1 [Vitis vinifera]	-	-	GO:0043231//intracellular membrane-bounded organelle	-	-
MSTRG.16673	12.32	11.78	19.27	4.7	0.33	0.88	1.22	33.44	1.28	5.78	2.1	1.54	0.45	1.33	1.3	0.51	4.59	0.83	--	Transposon Ty3-G Gag-Pol polyprotein [Vitis vinifera]	-	-	-	-	-
MSTRG.16675	0	0	0.04	0.91	0.15	0.22	1.26	0.8	1.02	6.29	6.49	10.24	1.32	0.77	0.43	0.93	1.31	1.13	--	-	-	-	-	-	-
MSTRG.16717	4.2	4.29	4.47	5.4	4.58	4.46	2.62	2.67	2.34	2.55	2.51	2.68	1.78	2.2	2.42	1.88	2.91	1.87	PCMP-H36	DYW domain containing protein [Trema orientale]	-	-	-	-	-
MSTRG.16718	6.74	9.69	10.36	20.73	25.6	25.33	50.89	26.56	53.9	116.56	94.33	65.56	58.73	53.03	51.76	46.84	34.61	43	NAC083	NAC domain-containing protein 83-like isoform X2 [Cucurbita maxima]	-	-	GO:0005623//cell	GO:0005488//binding	GO:0001101//response to acid chemical;GO:0006355//regulation of transcription, DNA-templated;GO:0006605//protein targeting;GO:0006970//response to osmotic stress;GO:0009725//response to hormone;GO:0009891//positive regulation of biosynthetic process;GO:0010087//phloem or xylem histogenesis;GO:0010260//organ senescence;GO:0043067//regulation of programmed cell death
MSTRG.16737	4.95	6.44	5.34	14.99	23.97	25.97	35.26	17.81	36.79	22.7	35.8	35.58	40.48	34.09	37.11	31.37	34.34	32.35	Os02g0178400	protein transport protein Sec61 subunit gamma [Cucumis sativus]	ko04141//Protein processing in endoplasmic reticulum;ko04145//Phagosome;ko03060//Protein export	K07342;K07342;K07342	GO:0031090//organelle membrane;GO:0031224//intrinsic component of membrane	GO:0008320//protein transmembrane transporter activity	GO:0006812//cation transport;GO:0006886//intracellular protein transport;GO:0009814//defense response, incompatible interaction;GO:0033554//cellular response to stress;GO:0046942//carboxylic acid transport
MSTRG.16738	2.81	3.13	2.27	4.33	5.89	5.36	6.09	2.9	5.91	5.86	4.34	10.66	9.07	13.11	14.06	7.7	14.24	7.68	Os02g0178400	plant/MOJ10-14 protein [Cucumis melo var. makuwa] [Cucumis melo]	-	-	GO:0016020//membrane;GO:0043231//intracellular membrane-bounded organelle	-	GO:0006812//cation transport;GO:0006886//intracellular protein transport;GO:0009814//defense response, incompatible interaction;GO:0033554//cellular response to stress;GO:0046942//carboxylic acid transport
MSTRG.16759	0	0	0	3.37	6.94	5.75	2.63	2.93	3.55	2.6	3.93	3.54	2.2	3.27	2.53	4.13	2.7	4.69	--	myb-related protein 315-like [Pyrus ussuriensis x Pyrus communis]	-	-	GO:0009536//plastid	GO:0001071//nucleic acid binding transcription factor activity;GO:0005488//binding	GO:0010468//regulation of gene expression
MSTRG.16775	16.56	17.07	14.9	15.19	14.23	12.87	20.69	7.94	21.36	21.82	20.38	16.22	13.09	14.07	13.65	15.41	35.56	14.19	RGLG1	E3 ubiquitin-protein ligase RGLG2-like [Momordica charantia]	-	-	GO:0016020//membrane;GO:0043231//intracellular membrane-bounded organelle	GO:0019787//ubiquitin-like protein transferase activity;GO:0046914//transition metal ion binding	GO:0006725//cellular aromatic compound metabolic process;GO:0006952//defense response;GO:0042445//hormone metabolic process;GO:0044763//single-organism cellular process;GO:0048585//negative regulation of response to stimulus;GO:0071704//organic substance metabolic process
MSTRG.16777	0.31	0.88	0.74	1.33	0.37	1.03	0.79	3.94	0.69	5.1	5.62	2.78	3.7	4.77	6.33	0.71	1.01	0.92	--	zinc finger BED domain-containing protein DAYSLEEPER-like isoform X1 [Momordica charantia]	-	-	-	-	-
MSTRG.16792	15.21	14.63	7.53	5.47	6.54	7.28	12.06	20.04	14.01	10.53	11.69	39.13	18.6	26.05	22.62	17.86	14.68	17.49	--	PREDICTED: F-box/LRR-repeat protein 4 [Cucumis melo]	-	-	-	-	GO:0006952//defense response
MSTRG.1683	4.14	4.73	2	4.26	7.07	6.35	6.25	3.75	6.53	4.3	4.44	1.97	2.13	1.54	3.01	1.9	4.37	2.2	BHLH48	transcription factor bHLH48 [Ziziphus jujuba]	-	-	GO:0043231//intracellular membrane-bounded organelle	GO:0001071//nucleic acid binding transcription factor activity;GO:0003676//nucleic acid binding;GO:0005515//protein binding	GO:0010468//regulation of gene expression;GO:0034645//cellular macromolecule biosynthetic process
MSTRG.16833	0	0.36	0	2.2	0.12	0.12	0.72	0	0.38	1.11	1.22	4.34	0.73	0.75	0.51	0.35	0.64	0.23	--	retrotransposon protein [Cucumis melo var. makuwa] [Cucumis melo]	-	-	-	-	-
MSTRG.16835	0.48	0.37	0.53	0.27	0.16	0.05	0.19	0.08	0.1	0.76	2.27	1.95	0.14	0.46	0.34	0.25	0.37	0.34	AtMg00310	PREDICTED: retrotransposon [Prunus dulcis]	-	-	-	-	-
MSTRG.16837	36.12	34.48	30.66	27.31	32.28	30.57	25.16	30.45	21.78	17.18	16.26	17.1	29.92	20.96	26.64	28.13	27.78	29.43	--	mediator of RNA polymerase II transcription subunit 8 isoform X1 [Abrus precatorius]	-	-	GO:0043231//intracellular membrane-bounded organelle	-	GO:0000280//nuclear division;GO:0000723//telomere maintenance;GO:0006355//regulation of transcription, DNA-templated;GO:0007059//chromosome segregation;GO:0007275//multicellular organism development;GO:0022402//cell cycle process;GO:0033043//regulation of organelle organization;GO:0048856//anatomical structure development;GO:0050896//response to stimulus
MSTRG.16846	3.31	3.3	5.15	0	0	0	0	0	0	0	0	0	0	0	0	0	0	0	--	-	-	-	-	-	-
MSTRG.16848	2.18	3.21	1.14	0	0	0	0.06	0.37	0.05	0.41	0	0	0	0	0	0	0.26	0	--	Retrotransposon gag protein [Gossypium australe]	-	-	-	-	-
MSTRG.16849	0	0	0	0.04	5.58	11.55	5.03	0.52	3.78	0.98	0.46	0	0.04	0	0	0.04	1.11	0.04	--	ribonuclease MC-like [Momordica charantia]	-	-	GO:0071944//cell periphery	GO:0004519//endonuclease activity;GO:0004540//ribonuclease activity	GO:0006950//response to stress;GO:0007154//cell communication;GO:0016070//RNA metabolic process;GO:0051716//cellular response to stimulus;GO:0090305//nucleic acid phosphodiester bond hydrolysis
MSTRG.16896	31.48	28.21	21.75	45.57	37.65	35.78	16.4	14.99	15.86	15.92	13.75	5.29	24.47	4.7	4.48	16.12	9.11	15.29	At5g58090	glucan endo-1,3-beta-glucosidase 6-like [Cucurbita pepo subsp. pepo] [Cucurbita pepo]	ko00500//Starch and sucrose metabolism	K19893	GO:0005618//cell wall;GO:0005911//cell-cell junction;GO:0031225//anchored component of membrane;GO:0043231//intracellular membrane-bounded organelle	GO:0008422//beta-glucosidase activity	GO:0006950//response to stress;GO:0044238//primary metabolic process
MSTRG.16903	8.44	8.12	7.53	10.97	13.07	13.45	10.93	10.62	10.95	8.98	10.2	9.43	10.44	12.1	12.3	8.25	9.38	8.33	--	Chaperone binding,ATPase activators [Theobroma cacao]	-	-	GO:0043231//intracellular membrane-bounded organelle	GO:0005515//protein binding	GO:0010208//pollen wall assembly;GO:0043462//regulation of ATPase activity
MSTRG.16966	1.4	1.37	0.76	6.51	9.85	12.43	9.43	5.93	7.58	2.73	4.59	4.6	11.96	5.76	6.67	9.45	5.08	7.71	--	-	-	-	-	-	-
MSTRG.16972	21.77	11.03	27.6	2.68	4.2	4.65	1.74	1.33	1.72	0.04	0.04	0.08	0	0	0.04	0	0	0	AHP1	histidine-containing phosphotransfer protein 1-like [Momordica charantia]	ko04075//Plant hormone signal transduction	K14490	GO:0043231//intracellular membrane-bounded organelle;GO:0044444//cytoplasmic part	GO:0004871//signal transducer activity;GO:0016628//oxidoreductase activity, acting on the CH-CH group of donors, NAD or NADP as acceptor;GO:0019901//protein kinase binding	GO:0006796//phosphate-containing compound metabolic process;GO:0006820//anion transport;GO:0009755//hormone-mediated signaling pathway;GO:0009845//seed germination;GO:0009966//regulation of signal transduction;GO:0030001//metal ion transport;GO:0035556//intracellular signal transduction;GO:0040007//growth;GO:0044710//single-organism metabolic process;GO:0048229//gametophyte development;GO:0080090…
MSTRG.16974	0	0	0	0.97	0.77	0.19	6.24	0	5.7	0	9.59	8.71	1.21	1.84	1.97	1.07	0	1.39	--	-	-	-	-	-	-
MSTRG.16990	0	0	0	0	0	0	0.11	0.46	0	0.56	0.18	0	0	0.28	0	0	0.1	0	--	-	-	-	-	-	-
MSTRG.16999	0	0	0	0	0	0	0	0	0	0	3.5	0	0	0	0	0	0	0	--	defensin-like protein 21 [Durio zibethinus]	-	-	-	-	-
MSTRG.17003	2.45	2.04	1.18	1.1	0.45	0.8	0.48	0.18	0.57	0.06	0.12	0.22	0.79	0.96	1.23	1.31	1.93	1.19	ORF	Enzymatic polyprotein [Cucumis melo var. makuwa] [Cucumis melo]	-	-	-	-	-
MSTRG.17015	7.26	2.26	11.1	3.57	2.84	2.69	1.38	3.76	1.43	5.52	2.99	1.7	15.22	7.62	7.97	2.02	13.5	1.75	RE1	Retrovirus-related Pol polyprotein from transposon RE1 [Vitis vinifera]	-	-	GO:0043231//intracellular membrane-bounded organelle	-	-
MSTRG.17023	0	0	0	0.41	0.25	0	18.2	0	17.57	4.05	7.9	7.28	22.34	26.11	27.72	1.75	0.66	1.57	--	uncharacterized protein E6C27_scaffold285G00220 [Cucumis melo var. makuwa] [Cucumis melo]	-	-	-	-	-
MSTRG.17027	0	0	0.02	0	0.01	0	0.78	0	1.18	1.49	6.03	13.44	6.9	8.81	8.81	2.55	0.97	2.25	RE1	Luminal-binding protein 2 [Morus notabilis]	-	-	-	GO:0032550//purine ribonucleoside binding	-
MSTRG.17030	0.16	0	0	5.11	3.98	2.81	7.71	4.51	6.62	25.59	36.33	46.54	15.16	11.76	14.14	5.22	8.13	5.4	--	retrotransposon protein [Cucumis melo var. makuwa] [Cucumis melo]	-	-	-	-	-
MSTRG.17040	0	0	0	0.04	0.12	0	0	0.1	0	0.2	1.29	2.11	0.04	0.04	0	0	0.04	0	--	dr1-associated corepressor homolog isoform X2 [Momordica charantia]	-	-	-	-	-
MSTRG.17056	0	0	0	1.34	0.6	0.89	1.31	0.18	1.92	8.84	8.99	7.01	0.52	0.34	0.24	0.06	0.42	0.06	--	protein FAR1-RELATED SEQUENCE 4-like [Momordica charantia]	-	-	-	-	-
MSTRG.17062	0	0	0	0	0.12	0	0	0	0	0	0.06	0.15	0.87	1.09	0.65	3.2	1.54	2.69	DTX3	protein DETOXIFICATION 14-like [Momordica charantia]	-	-	GO:0016020//membrane	GO:0022857//transmembrane transporter activity	-
MSTRG.17066	0	0	0	0	0	0	0.03	0	0	0	6.22	0.75	9.27	5.5	5.23	13.21	0	13.19	--	Alpha/beta-Hydrolases superfamily protein isoform 1 [Cucumis melo var. makuwa] [Cucumis melo]	-	-	-	GO:0003824//catalytic activity	-
MSTRG.17081	0	0	0	0	0	0	0	0	0	0	4.07	0	0	0	0	0.91	0	1.74	--	-	-	-	-	-	-
MSTRG.17090	0	0	0	0.5	0.38	0.35	0.61	1.06	0.79	4.8	6.95	8.81	2.3	2.87	2.67	0.04	0.33	0.13	--	CACTA en-spm transposon protein [Cucumis melo var. makuwa] [Cucumis melo]	-	-	-	-	-
MSTRG.17091	0.33	0.61	0.61	1.33	1.78	1.42	1.48	0.91	1.68	1.1	3.21	1.64	1.4	1.17	1.34	0.93	2.78	0.81	--	-	-	-	-	-	-
MSTRG.17106	3.65	5.73	3.58	7.96	8.64	8.39	4.37	3.47	4.29	3.63	5.84	2.93	2.68	4.77	4.86	5.73	3.06	5.93	LIGB	extradiol ring-cleavage dioxygenase-like isoform X1 [Cucurbita pepo subsp. pepo] [Cucurbita pepo]	ko00965//Betalain biosynthesis	K15777	-	GO:0016491//oxidoreductase activity;GO:0046914//transition metal ion binding	-
MSTRG.17135	43.7	46.76	43.98	43.23	37.8	39.33	17.94	23.08	17.11	19.38	21.86	22.51	19.81	27.7	27.59	23.49	33.61	23.31	HCS1	biotin--protein ligase 2-like isoform X1 [Cucumis melo var. makuwa] [Cucumis melo]	ko01100//Metabolic pathways;ko00780//Biotin metabolism	K01942;K01942	GO:0009536//plastid	GO:0018271//biotin-protein ligase activity	GO:0009059//macromolecule biosynthetic process;GO:0015980//energy derivation by oxidation of organic compounds;GO:0036211//protein modification process
MSTRG.17147	28.21	27.28	25.4	28.64	37.22	39.16	31.4	30.11	29.19	24.58	22.15	19.71	23.83	14.87	15.13	28.55	21.93	28.32	VPS9A	vacuolar protein sorting-associated protein 9A-like [Momordica charantia]	-	-	GO:0043231//intracellular membrane-bounded organelle;GO:0044444//cytoplasmic part	GO:0005088//Ras guanyl-nucleotide exchange factor activity;GO:0005488//binding	GO:0003006//developmental process involved in reproduction;GO:0006464//cellular protein modification process;GO:0009791//post-embryonic development;GO:0022607//cellular component assembly;GO:0051234//establishment of localization
MSTRG.17179	160.61	136.86	153.76	232.53	95.04	155.33	249.66	524.95	338.46	379.09	230.39	177.46	130.26	230.51	306.21	221.32	206.03	257.73	--	-	-	-	-	-	-
MSTRG.17191	4.3	4.39	3.58	9.95	10.32	11.44	6.14	4.56	5.98	4.48	3.94	1.69	2.38	1.45	1.82	1.68	2.56	1.74	RLK902	probable inactive receptor kinase At3g02880 [Momordica charantia]	-	-	-	-	-
MSTRG.17213	4.43	3.92	7.19	0.85	1.85	2.47	1.94	8.19	3.24	5.78	0.45	1	3.5	0.93	1.3	3.36	0.77	3.19	--	uncharacterized protein LOC111011803 [Momordica charantia]	-	-	-	-	-
MSTRG.17215	6.48	4.99	4.93	7.3	13.12	14	8.54	15.11	11.87	10.88	13.94	12.75	13.48	12.6	12.51	8.11	9.5	8.07	--	GRIP and coiled-coil domain-containing protein [Actinidia chinensis var. chinensis] [Actinidia chinensis]	-	-	GO:0043231//intracellular membrane-bounded organelle	-	GO:0006950//response to stress;GO:0046474//glycerophospholipid biosynthetic process
MSTRG.17228	3.5	3.28	3.56	5.25	6.24	5.6	6.76	4.42	7.83	6.03	7.02	3.65	15.68	12.79	12.26	3.99	3.72	4.25	RING1	E3 ubiquitin-protein ligase RING1 [Momordica charantia]	-	-	-	GO:0046872//metal ion binding	GO:0010243//response to organonitrogen compound
MSTRG.17230	7.24	6.72	5.98	21.57	18.47	20.34	10.14	16.31	9.6	8.17	7.15	2.04	0.78	0.66	1.24	0.57	3.32	0.53	--	-	-	-	-	-	-
MSTRG.17232	31.69	32.41	32.17	36.44	43.85	42.11	39.81	34.27	35.96	27.57	34.92	27.73	29.8	37.18	35.62	33.27	30.37	32.05	At5g23290	probable prefoldin subunit 5 [Cucurbita moschata]	-	-	GO:0043234//protein complex;GO:0044444//cytoplasmic part	GO:0005515//protein binding	GO:0044267//cellular protein metabolic process
MSTRG.1724	15.52	19.26	20.91	31.21	27.9	31.03	18.22	21.34	17	17.81	19.77	11.05	14.61	12.77	12.52	13.77	15.24	12.88	rplV	PREDICTED: 50S ribosomal protein L22, chloroplastic-like [Cucumis melo]	ko03010//Ribosome	K02890	GO:0009536//plastid;GO:0044391//ribosomal subunit	GO:0005198//structural molecule activity;GO:0017111//nucleoside-triphosphatase activity;GO:0032550//purine ribonucleoside binding	GO:0010467//gene expression
MSTRG.17250	12.63	16.17	10.1	7.39	9	12.21	9.57	9.8	9.76	9.23	7.33	8.12	4.78	6.99	6.92	5.07	7.82	5.06	MIA40	mitochondrial intermembrane space import and assembly protein 40 homolog [Momordica charantia]	-	-	-	-	GO:0006605//protein targeting
MSTRG.17262	5.42	6.73	4.09	6.35	8.25	5.95	7.38	8.59	7.14	5.42	5.7	7.73	17.37	10.75	11.94	17.55	9.99	18.19	--	-	-	-	-	-	-
MSTRG.17263	2.96	3.62	5.21	4.5	3.79	3.47	4.44	4.71	4.11	3.72	3.81	5.24	10.73	6.85	9	11.38	6.51	11.25	--	-	-	-	-	-	-
MSTRG.1728	1.44	2.42	1.53	0.26	0.26	0	0	0.18	0	0.29	0.33	0	0.63	0	0.58	0.56	0	0.27	PXM16	insulin-degrading enzyme-like 1, peroxisomal isoform X1 [Momordica charantia]	-	-	GO:0005737//cytoplasm;GO:0043231//intracellular membrane-bounded organelle	GO:0004175//endopeptidase activity;GO:0043169//cation binding	GO:0019538//protein metabolic process
MSTRG.17281	0.49	0.69	1.17	1.74	1.72	2.99	2.92	0.39	2.32	0.25	1.11	0.53	1.59	3.97	4.78	12.36	0.41	11.77	--	PREDICTED: protein EARLY RESPONSIVE TO DEHYDRATION 15-like [Cucumis melo]	-	-	-	-	-
MSTRG.17282	146.35	145.44	151.84	105.94	164.91	170.95	133.44	157.87	143.42	117.19	119.36	125.48	99.77	113.06	114.22	112.04	160.37	103.44	ERD15	protein EARLY RESPONSIVE TO DEHYDRATION 15-like [Momordica charantia]	-	-	-	-	GO:0009628//response to abiotic stimulus
MSTRG.17296	2.94	3.01	2.11	4.11	5.42	7.32	3.91	0.78	4.29	1.63	0.76	0.97	1.56	0.82	0.51	1.8	1.97	1.71	--	MATH domain and coiled-coil domain-containing protein [Cucumis melo var. makuwa] [Cucumis melo]	-	-	-	-	-
MSTRG.17332	25.13	18.21	26.28	3.4	8.26	13.55	8.93	39.71	8.79	4.83	0.57	2.97	3.53	2.13	2.12	3.98	4.45	4.73	PDF2.2	PREDICTED: defensin Ec-AMP-D2-like [Cucumis melo]	-	-	GO:0005618//cell wall;GO:0005911//cell-cell junction;GO:0016020//membrane	GO:0004857//enzyme inhibitor activity	GO:0000097//sulfur amino acid biosynthetic process;GO:0005976//polysaccharide metabolic process;GO:0006950//response to stress;GO:0009664//plant-type cell wall organization;GO:0009826//unidimensional cell growth;GO:0032535//regulation of cellular component size;GO:0043479//pigment accumulation in tissues in response to UV light;GO:0048509//regulation of meristem development;GO:0048588//developmen…
MSTRG.17336	4.93	2.66	2.69	0.14	0.43	0.33	0.65	0.48	0.64	3.46	1.16	0.14	0.79	0.11	0.08	0.81	0.05	1.11	GAD4	glutamate decarboxylase 4-like [Cucumis melo var. makuwa] [Cucumis melo]	ko01100//Metabolic pathways;ko01110//Biosynthesis of secondary metabolites;ko00250//Alanine, aspartate and glutamate metabolism;ko00410//beta-Alanine metabolism;ko00650//Butanoate metabolism;ko00430//Taurine and hypotaurine metabolism	K01580;K01580;K01580;K01580;K01580;K01580	GO:0043231//intracellular membrane-bounded organelle;GO:0044444//cytoplasmic part	GO:0005515//protein binding;GO:0016705//oxidoreductase activity, acting on paired donors, with incorporation or reduction of molecular oxygen;GO:0016831//carboxy-lyase activity;GO:0043168//anion binding;GO:0043169//cation binding	GO:0001101//response to acid chemical;GO:0006605//protein targeting;GO:0006873//cellular ion homeostasis;GO:0006970//response to osmotic stress;GO:0009064//glutamine family amino acid metabolic process;GO:0009746//response to hexose;GO:0009891//positive regulation of biosynthetic process;GO:0010038//response to metal ion;GO:0015698//inorganic anion transport;GO:0030001//metal ion transport;GO:003…
MSTRG.1734	10.19	8.96	13.89	9.01	10.98	14.79	8.83	13.06	9.67	4.29	7.13	0.88	4.83	1.09	1.3	0.81	1.02	1.09	AC97	actin-97 [Rosa chinensis]	-	-	GO:0005911//cell-cell junction;GO:0009526//plastid envelope;GO:0009532//plastid stroma;GO:0016020//membrane;GO:0030312//external encapsulating structure;GO:0043232//intracellular non-membrane-bounded organelle	GO:0005198//structural molecule activity;GO:0032550//purine ribonucleoside binding	GO:0006006//glucose metabolic process;GO:0006950//response to stress;GO:0006996//organelle organization;GO:0008104//protein localization;GO:0009314//response to radiation;GO:0009725//response to hormone;GO:0010015//root morphogenesis;GO:0048588//developmental cell growth;GO:0051603//proteolysis involved in cellular protein catabolic process
MSTRG.17349	9.76	8.54	10.55	1.18	1.3	2	2.39	8.97	1.62	0.17	0.13	0.04	0.17	0.04	0.09	0	0.04	0.12	CYB561C	probable transmembrane ascorbate ferrireductase 3 [Momordica charantia]	-	-	GO:0009536//plastid;GO:0016020//membrane	GO:0003824//catalytic activity;GO:0005488//binding	GO:0000097//sulfur amino acid biosynthetic process;GO:0005976//polysaccharide metabolic process;GO:0009826//unidimensional cell growth;GO:0043479//pigment accumulation in tissues in response to UV light;GO:0045229//external encapsulating structure organization;GO:0048588//developmental cell growth;GO:0065008//regulation of biological quality
MSTRG.17358	1.98	2.39	3.35	1.54	1.59	2.69	4.42	4.68	3.68	1.85	1.21	1.44	3.6	1.35	1.07	2.54	2.14	2.84	--	PLATZ domain-containing protein [Cucumis melo var. makuwa] [Cucumis melo]	-	-	GO:0005622//intracellular	-	-
MSTRG.17360	34	40.06	37.5	64.03	89.19	101.24	57.77	46.62	59.31	37.73	52.34	38.61	46.2	35.16	36.76	36.98	33.56	37.7	SNRPD2	small nuclear ribonucleoprotein Sm D2-like [Cucumis melo var. makuwa] [Cucumis melo]	ko03040//Spliceosome	K11096	GO:0030529//intracellular ribonucleoprotein complex;GO:0043231//intracellular membrane-bounded organelle;GO:0043232//intracellular non-membrane-bounded organelle;GO:0044423//virion part;GO:0044444//cytoplasmic part	-	GO:0006396//RNA processing;GO:0009451//RNA modification
MSTRG.17364	5.86	8.18	7.52	3.94	4.66	5.29	5.07	3.85	6.37	4.44	5.31	4.32	3.63	3.58	3.48	4.82	2.12	4.48	At5g14050	U3 small nucleolar RNA-associated protein 18 homolog [Momordica charantia]	ko03008//Ribosome biogenesis in eukaryotes	K14553	GO:0031461//cullin-RING ubiquitin ligase complex;GO:0043231//intracellular membrane-bounded organelle	-	GO:0006163//purine nucleotide metabolic process;GO:0006221//pyrimidine nucleotide biosynthetic process
MSTRG.1737	56.35	52.1	45.75	26.91	25.19	25.82	16.69	21.68	19.3	16.08	15.04	21.1	11.89	16.84	16.6	10.37	19.88	9.75	MTPC2	metal tolerance protein C2 isoform X3 [Momordica charantia]	-	-	GO:0031224//intrinsic component of membrane;GO:0043227//membrane-bounded organelle	GO:0015075//ion transmembrane transporter activity	GO:0006812//cation transport;GO:0044763//single-organism cellular process
MSTRG.17370	17.19	14.31	13.69	6.05	11.47	12.71	13.72	18.31	13.51	14.55	11.27	13.5	18.49	14.05	14.47	11.83	20.66	11.59	At2g01680	ankyrin repeat-containing protein At2g01680 [Momordica charantia]	-	-	GO:0031224//intrinsic component of membrane	-	-
MSTRG.17374	1.83	2.17	3.07	3.2	5.7	2.46	10.6	20.24	10.94	15.04	11.74	11.09	10.49	12.67	14.18	9.82	41.06	9.76	NUDT17	nudix hydrolase 17, mitochondrial-like [Cucurbita moschata]	-	-	GO:0043231//intracellular membrane-bounded organelle	GO:0043169//cation binding;GO:0052841//inositol bisdiphosphate tetrakisphosphate diphosphatase activity;GO:0052842//inositol diphosphate pentakisphosphate diphosphatase activity	-
MSTRG.17375	0.95	0.7	1.27	3.27	2.82	2.65	1.54	1.51	1.9	2.15	2.3	2.48	2.55	2.16	2.48	3.06	1.77	2.32	--	zinc finger protein VAR3, chloroplastic [Cucumis sativus]	-	-	GO:0005576//extracellular region;GO:0043231//intracellular membrane-bounded organelle	-	-
MSTRG.17376	28.33	29.58	27.54	45.12	69.23	74.08	39.2	35.66	37.44	31.99	32.27	18.27	20.18	16.67	18.44	18	28.99	17.18	UEV1B	ubiquitin-conjugating enzyme E2 variant 1B-like isoform X2 [Cucurbita maxima]	-	-	-	-	-
MSTRG.17428	5.22	9.95	10.68	11.02	11.96	13.29	12.55	8.32	10.93	8.38	8.73	8.21	2.94	3.08	3.97	3.31	4.7	3.46	--	-	-	-	-	-	-
MSTRG.17469	0	0	0	0.86	0.51	0.23	1.11	1.41	1.1	0.6	19.97	5.77	0.24	0.24	0.49	0.75	0.41	0.49	--	RNA-directed DNA polymerase [Dendrobium catenatum]	-	-	-	-	-
MSTRG.1747	1.17	1.97	1.44	4.91	5.99	6.37	4.58	3.62	5.08	3.02	4.53	4.64	5.37	4.75	4.95	4.66	4.45	4.3	--	Transmembrane protein [Trema orientale]	-	-	-	-	-
MSTRG.17472	3.96	4.58	3.46	3.81	1.59	1.83	1.06	1.15	1.31	1.02	1.11	1.36	0.91	1.2	1.14	1.04	1.64	0.89	AtMg01250	ribonuclease H, partial [Trifolium pratense]	-	-	-	-	-
MSTRG.17478	4.93	6.34	5.82	6.49	12.65	11.66	7.19	4.85	7.54	4.9	7.1	5.96	7.69	6.7	6.92	6	9.23	6.61	--	Disease resistance-like protein DSC1 [Vitis vinifera]	-	-	-	-	-
MSTRG.17492	0	0	0	1.77	0.44	0.33	0	0	0	0	0.11	0.44	0	0	0	0.11	0	0	--	-	-	-	-	-	-
MSTRG.17515	16.98	18.34	16.31	16.05	18.28	19.77	16.28	12.6	16.12	11.53	13.76	13.65	14.32	14.11	15.13	17.59	19.52	17.31	--	orotidine 5'-phosphate decarboxylase [Parasponia andersonii]	-	-	-	-	GO:0006787//porphyrin-containing compound catabolic process
MSTRG.17531	55.73	77.61	54.2	127.68	164.21	195.1	187.7	172.68	188.7	157.3	150.56	123.53	125.94	96.79	98.1	106.5	116.05	110.07	At4g22300	carboxylesterase SOBER1-like [Cucurbita maxima]	-	-	-	GO:0016788//hydrolase activity, acting on ester bonds	-
MSTRG.17533	3.85	4.5	4.49	3.27	3.97	5.05	12.63	17.59	12.42	6.47	7.08	6.65	8.03	6.53	6.24	4.97	8.7	5.17	ACER	alkaline ceramidase 3 [Cucumis melo var. makuwa] [Cucumis melo]	ko00600//Sphingolipid metabolism	K04711	GO:0031224//intrinsic component of membrane;GO:0043231//intracellular membrane-bounded organelle	GO:0016810//hydrolase activity, acting on carbon-nitrogen (but not peptide) bonds	GO:0006665//sphingolipid metabolic process
MSTRG.17544	9.7	12.4	21.5	21.23	22.97	27.62	29.63	36.27	28.28	29.44	20.47	20.54	13.39	14.12	14.79	8.71	12.92	9.13	--	-	-	-	-	-	-
MSTRG.17561	35.5	41.17	26.81	39.65	46.88	56.1	51.52	43.14	49.73	40.34	45.18	49.73	40.21	43.97	43.52	35.88	41.83	33.79	PGLP2	phosphoglycolate phosphatase 2 [Cucumis sativus]	ko01100//Metabolic pathways;ko01110//Biosynthesis of secondary metabolites;ko01200//Carbon metabolism;ko00630//Glyoxylate and dicarboxylate metabolism	K19269;K19269;K19269;K19269	GO:0009532//plastid stroma	GO:0004672//protein kinase activity;GO:0016791//phosphatase activity	GO:0006464//cellular protein modification process;GO:0006796//phosphate-containing compound metabolic process
MSTRG.1760	7.01	7.86	6.54	0.06	0.06	0.12	0.22	0.16	0.13	0.17	0.32	0	5.22	0.38	0.39	0.13	0.07	0	At5g10810	enhancer of rudimentary homolog [Momordica charantia]	-	-	GO:0009536//plastid	GO:0004672//protein kinase activity	GO:0003006//developmental process involved in reproduction;GO:0006833//water transport;GO:0007155//cell adhesion;GO:0009617//response to bacterium;GO:0009620//response to fungus;GO:0009718//anthocyanin-containing compound biosynthetic process;GO:0009886//post-embryonic morphogenesis;GO:0009887//organ morphogenesis;GO:0009943//adaxial/abaxial axis specification;GO:0016049//cell growth;GO:0048509//…
MSTRG.17619	0.32	0.35	0.28	6.8	8.94	0.96	169.35	0.93	172.39	102.67	176.19	166.89	71.56	126.36	119.39	83.09	39.73	83.24	CNR13	protein MID1-COMPLEMENTING ACTIVITY 1 isoform X1 [Cucumis melo var. makuwa] [Cucumis melo]	-	-	GO:0016020//membrane;GO:0043231//intracellular membrane-bounded organelle	-	GO:0006811//ion transport;GO:0009791//post-embryonic development
MSTRG.17655	0.58	1.81	0.88	0	0	0	0	0	0	0	0	0	0	0	0	0	0	0	--	-	-	-	-	-	-
MSTRG.17682	49.24	53.15	63.83	54.4	61.55	57.19	28.52	34.33	25.49	27.25	24.29	16.06	17.95	19.74	17.32	17.82	36.48	18.34	IPP	soluble inorganic pyrophosphatase isoform X1 [Momordica charantia]	ko00190//Oxidative phosphorylation	K01507	GO:0044444//cytoplasmic part	GO:0016462//pyrophosphatase activity;GO:0043169//cation binding	GO:0006793//phosphorus metabolic process;GO:0010038//response to metal ion
MSTRG.17689	1.93	1.25	2.11	1.5	1.51	1.5	2.11	1.68	1.71	9.24	5.92	9.21	16.22	11.95	12.14	22.93	17.67	22.65	ZHD6	zinc-finger homeodomain protein 6 [Momordica charantia]	-	-	-	GO:0005488//binding	-
MSTRG.17690	4.46	2.89	4.98	2.57	3.8	2.91	2.44	2.28	2.21	23.81	13.73	24.35	19.77	29.98	31.71	17.48	53.29	17.72	ZHD6	zinc-finger homeodomain protein 6 [Momordica charantia]	-	-	-	GO:0005488//binding	-
MSTRG.17699	37.72	45.05	45.27	42.54	58.04	55.44	46.87	53.97	51.24	54.63	62.59	44.4	45	48.82	49.04	34.66	43.28	33.69	--	-	-	-	-	-	-
MSTRG.177	3.5	4.22	4.65	6.33	6.66	6.68	5.24	4.26	5.59	3.88	3.52	2.56	5.36	3.13	3.22	4.91	3.12	4.96	--	mitochondrial acidic protein mam33-like [Cucurbita pepo subsp. pepo] [Cucurbita pepo]	-	-	GO:0044429//mitochondrial part	-	-
MSTRG.17708	8.25	8.31	13.17	20.41	18.52	15.25	10.12	5.6	9.57	12.35	11.14	19.19	11.41	11.89	12.63	10.82	12.79	10.28	ENY	protein indeterminate-domain 2-like [Momordica charantia]	-	-	GO:0005623//cell	GO:0046872//metal ion binding;GO:0097159//organic cyclic compound binding	GO:0006355//regulation of transcription, DNA-templated;GO:0006605//protein targeting;GO:0006952//defense response;GO:0009755//hormone-mediated signaling pathway;GO:0009863//salicylic acid mediated signaling pathway;GO:0009887//organ morphogenesis;GO:0031399//regulation of protein modification process;GO:0035556//intracellular signal transduction;GO:0042743//hydrogen peroxide metabolic process;GO:…
MSTRG.17720	4.45	1.37	2.12	0	1.31	0.08	0.32	0	0.15	0	0	0	0	0	0	0	0	0	CYP71AU50	cytochrome P450 CYP736A12-like [Cucurbita maxima]	-	-	-	GO:0016705//oxidoreductase activity, acting on paired donors, with incorporation or reduction of molecular oxygen;GO:0046872//metal ion binding	-
MSTRG.17721	3.05	2.45	2.95	0.02	0.2	0.02	0.12	0.02	0.1	0	0	0	0	0	0	0	0	0	CYP71AU50	PREDICTED: cytochrome P450 CYP736A12-like [Cucumis melo]	-	-	-	GO:0016709//oxidoreductase activity, acting on paired donors, with incorporation or reduction of molecular oxygen, NAD(P)H as one donor, and incorporation of one atom of oxygen;GO:0046906//tetrapyrrole binding;GO:0046914//transition metal ion binding	GO:0044710//single-organism metabolic process
MSTRG.17722	4.28	5.87	5.27	0.1	0.95	0.14	0.31	0.39	0.42	0.07	0.31	0.12	0.38	0.02	0	1.65	0.13	1.71	CYP71AU50	cytochrome P450 CYP736A12-like [Momordica charantia]	-	-	-	GO:0016709//oxidoreductase activity, acting on paired donors, with incorporation or reduction of molecular oxygen, NAD(P)H as one donor, and incorporation of one atom of oxygen;GO:0046906//tetrapyrrole binding;GO:0046914//transition metal ion binding	GO:0044710//single-organism metabolic process
MSTRG.17754	13.25	11.68	10.15	21.07	25.44	25.95	23.81	12.09	23.46	16.16	17.03	30.23	27.48	31.36	28.05	21.1	18.57	21.26	ROCK1	CMP-sialic acid transporter 5-like [Cucurbita pepo subsp. pepo] [Cucurbita pepo]	-	-	GO:0031224//intrinsic component of membrane;GO:0043231//intracellular membrane-bounded organelle	GO:0005402//cation:sugar symporter activity;GO:0015215//nucleotide transmembrane transporter activity;GO:0046943//carboxylic acid transmembrane transporter activity	GO:0006818//hydrogen transport;GO:0006862//nucleotide transport;GO:0010208//pollen wall assembly;GO:0046942//carboxylic acid transport
MSTRG.17804	7.56	8.28	5.93	9.84	12.06	10.93	6.16	6.66	8.11	7.5	7.73	7.42	7.7	10.75	10.79	3.38	7.43	4	--	-	-	-	-	-	-
MSTRG.17820	16.57	13.91	15.82	13.57	10.31	8.75	6	14.43	6.8	8.3	7.76	8.46	6.93	9.06	8.77	8.31	12.4	7.95	CRWN4	protein CROWDED NUCLEI 4-like [Cucurbita pepo subsp. pepo] [Cucurbita pepo]	-	-	GO:0009536//plastid;GO:0031981//nuclear lumen	GO:0004084//branched-chain-amino-acid transaminase activity	GO:0006996//organelle organization;GO:0009081//branched-chain amino acid metabolic process;GO:0009404//toxin metabolic process;GO:1901605//alpha-amino acid metabolic process
MSTRG.17862	90.14	103.49	78.33	170.95	215.01	267.62	200.34	163.02	188.15	211.66	205.8	188.29	286.2	237.69	236.23	233.37	264.24	235.25	At2g23090	SERF family protein [Actinidia chinensis var. chinensis] [Actinidia chinensis]	-	-	-	-	-
MSTRG.17912	24.95	27.96	22.93	14.33	26.23	31.32	13.97	14.96	13	6.32	3.89	2.01	7.09	3.9	4.46	3.19	4.15	2.85	--	remorin family protein [Gossypium australe]	-	-	-	-	-
MSTRG.17927	2.94	3.13	1.9	2.24	1.76	1.88	1.14	1.15	1.41	0.31	0.73	0.57	0.58	0.47	0.52	0.18	0.65	0.11	--	pre-mRNA-splicing factor ATP-dependent RNA helicase DEAH7 [Momordica charantia]	ko03040//Spliceosome	K12815	-	GO:0016787//hydrolase activity;GO:0097159//organic cyclic compound binding;GO:1901363//heterocyclic compound binding	-
MSTRG.17938	0	0.5	0.07	0.98	1.25	0.34	1.96	0.29	1.87	10.33	13.63	0.13	6.47	0.03	0.07	3.54	0.89	2.92	MES8	methylesterase 1-like isoform X2 [Cucumis melo var. makuwa] [Cucumis melo]	-	-	-	GO:0052689//carboxylic ester hydrolase activity	GO:0000097//sulfur amino acid biosynthetic process;GO:0006605//protein targeting;GO:0006970//response to osmotic stress;GO:0009746//response to hexose;GO:0009814//defense response, incompatible interaction;GO:0009891//positive regulation of biosynthetic process;GO:0018958//phenol-containing compound metabolic process;GO:0042044//fluid transport;GO:0043067//regulation of programmed cell death;GO:0…
MSTRG.17943	0	0	0	0.03	0.03	0	0	0	0	0.03	0.16	0	2.16	0.33	0.17	3.34	0	3.89	Os04g0347400	B3 domain-containing protein At3g06220-like [Momordica charantia]	-	-	-	-	-
MSTRG.17952	0	0	5.92	0.07	0.04	0.05	4.5	0	5.83	42.99	17.69	59.05	436.83	140.43	143.53	294.47	5.71	285.8	--	hypothetical protein E5676_scaffold255G005270 [Cucumis melo var. makuwa] [Cucumis melo]	-	-	-	-	-
MSTRG.17953	3.92	2.49	4.58	3.67	3.27	3.13	3.35	3.1	3.12	3.32	3.07	3.58	2.47	3.58	3.95	3.57	4.09	2.63	--	hypothetical protein E5676_scaffold255G005270 [Cucumis melo var. makuwa] [Cucumis melo]	-	-	-	-	-
MSTRG.17986	10.4	11.34	9.9	11.93	18.17	20.24	13.6	17.64	15.85	9.83	14.95	17.24	18.26	16.14	15.93	17.03	18.3	16.37	ISCA	iron-sulfur assembly protein IscA, chloroplastic-like [Cucurbita moschata]	-	-	GO:0009532//plastid stroma	GO:0043169//cation binding;GO:0051540//metal cluster binding	GO:0009058//biosynthetic process;GO:0016043//cellular component organization;GO:0042743//hydrogen peroxide metabolic process;GO:0044710//single-organism metabolic process;GO:0044763//single-organism cellular process
MSTRG.17987	62.58	73.39	56.4	87.4	131.48	141.7	125.91	111.63	114.67	109.39	113.33	69.6	121.44	75	77.74	103.15	85.46	104.6	At2g21870	probable ATP synthase 24 kDa subunit, mitochondrial [Cucurbita moschata]	-	-	GO:0009536//plastid;GO:0019866//organelle inner membrane;GO:0033177//proton-transporting two-sector ATPase complex, proton-transporting domain;GO:0043232//intracellular non-membrane-bounded organelle;GO:0044455//mitochondrial membrane part	GO:0046914//transition metal ion binding	GO:0006818//hydrogen transport;GO:0019941//modification-dependent protein catabolic process;GO:0035966//response to topologically incorrect protein;GO:0043094//cellular metabolic compound salvage;GO:0043248//proteasome assembly;GO:0048229//gametophyte development
MSTRG.18	0.74	1.01	1.2	1.94	2.54	1.54	1.1	0.33	1.2	0.56	2.48	3.34	0.67	0.62	0.42	0.7	0.7	0.75	ndhM	NAD(P)H-quinone oxidoreductase subunit M, chloroplastic [Cucurbita maxima]	-	-	GO:0042651//thylakoid membrane;GO:0043234//protein complex;GO:0044423//virion part;GO:0044434//chloroplast part	GO:0016651//oxidoreductase activity, acting on NAD(P)H;GO:0048037//cofactor binding	GO:0010257//NADH dehydrogenase complex assembly;GO:0044710//single-organism metabolic process
MSTRG.1801	32	40.38	33.58	53.86	61.27	60.97	61.65	39.52	45.86	43.16	34.97	35.31	34.02	32.72	30.24	27.54	37.48	31.86	RH15	PREDICTED: DEAD-box ATP-dependent RNA helicase 56-like isoform X1 [Gossypium hirsutum]	ko03013//RNA transport;ko03040//Spliceosome;ko03015//mRNA surveillance pathway	K12812;K12812;K12812	-	GO:0017111//nucleoside-triphosphatase activity;GO:0032550//purine ribonucleoside binding	-
MSTRG.1802	113.23	139.89	126.97	183.98	231.57	228.78	189.88	140.77	175.33	173.54	165.01	131.59	134.13	111.17	111.52	103.6	130.43	107.08	RH15	DEAD-box ATP-dependent RNA helicase 56-like isoform X1 [Cucurbita pepo subsp. pepo] [Cucurbita pepo]	ko03013//RNA transport;ko03040//Spliceosome;ko03015//mRNA surveillance pathway	K12812;K12812;K12812	-	GO:0017111//nucleoside-triphosphatase activity;GO:0032550//purine ribonucleoside binding	-
MSTRG.18049	5.34	6.61	5.22	6.09	6.5	6.85	4.08	2.74	4.22	3.77	4.49	4.27	7.15	3.79	3.72	7.96	3.31	8.43	--	MuDRA-like transposase [Cucumis melo var. makuwa] [Cucumis melo]	-	-	-	-	-
MSTRG.1805	0	0.63	0.16	0.95	1.11	0.63	0.19	0.2	0.83	0.64	0.16	1.26	0.48	0.49	0.33	0	0.17	0.15	--	-	-	-	-	-	-
MSTRG.18082	56.23	64.52	53.5	192.25	297.67	320.58	210.61	165.25	194.25	148.18	188.98	106.84	161.51	119.55	122.15	112.88	112.59	114.79	At2g23930	probable small nuclear ribonucleoprotein G [Vigna radiata var. radiata] [Vigna radiata]	ko03040//Spliceosome	K11099	GO:0030529//intracellular ribonucleoprotein complex;GO:0043231//intracellular membrane-bounded organelle;GO:0044423//virion part;GO:0044444//cytoplasmic part	GO:0003676//nucleic acid binding	GO:0006396//RNA processing
MSTRG.18086	6.56	10.81	8.54	19.81	25.48	29.85	32.26	21.86	33.21	29.86	41.94	24.59	29.68	20.11	21.11	20.72	20.66	21	QCR9	cytochrome b-c1 complex subunit 9 [Ziziphus jujuba]	ko01100//Metabolic pathways;ko00190//Oxidative phosphorylation	K00419;K00419	GO:0019866//organelle inner membrane;GO:0044455//mitochondrial membrane part	GO:0015078//hydrogen ion transmembrane transporter activity	GO:0015992//proton transport;GO:0022904//respiratory electron transport chain;GO:0043094//cellular metabolic compound salvage
MSTRG.18088	22.36	24.15	21.36	46.12	72.17	83.88	69.36	49.68	75.42	81.92	92.67	57.05	84.44	54.73	55.12	54.02	53.2	53.51	QCR9	cytochrome b-c1 complex subunit 9-like [Momordica charantia]	ko01100//Metabolic pathways;ko00190//Oxidative phosphorylation	K00419;K00419	GO:0019866//organelle inner membrane;GO:0044455//mitochondrial membrane part	GO:0015078//hydrogen ion transmembrane transporter activity	GO:0015992//proton transport;GO:0022904//respiratory electron transport chain;GO:0043094//cellular metabolic compound salvage
MSTRG.18089	28.71	30.81	27.05	36.99	42.84	49.04	37.77	39.2	36.37	35.36	31.95	23.22	28.22	24.87	25.34	25.86	24.06	25.65	FTSZ2-1	cell division protein FtsZ homolog 2-1, chloroplastic [Momordica charantia]	-	-	GO:0015630//microtubule cytoskeleton;GO:0032991//macromolecular complex	GO:0017111//nucleoside-triphosphatase activity;GO:0032550//purine ribonucleoside binding	GO:0043623//cellular protein complex assembly;GO:0044763//single-organism cellular process
MSTRG.18101	0.03	0.72	0.13	90.09	175.1	76.36	564.06	0.13	521.16	0.76	323.3	406.78	421.74	316.98	326.27	348.03	38.6	346.75	At5g03610	Uridine nucleosidase 1 [Morella rubra]	-	-	-	GO:0016788//hydrolase activity, acting on ester bonds	-
MSTRG.18105	0.51	0.38	0.14	1.48	1.14	2.28	2.04	0.83	1.75	1.6	1.97	3.03	1.63	1.33	1	1.1	0.65	1.05	RPP2B	60S acidic ribosomal protein P2 [Cucumis sativus]	ko03010//Ribosome	K02943	GO:0005840//ribosome;GO:0009536//plastid;GO:0016020//membrane	GO:0005198//structural molecule activity	GO:0006950//response to stress;GO:0009451//RNA modification;GO:0010467//gene expression;GO:0034645//cellular macromolecule biosynthetic process
MSTRG.18106	0.26	0.83	1.27	1.22	1.46	1.41	1.92	0.92	1.65	0.5	0.86	1.43	0.79	0.51	0.4	0.24	0.33	0.3	RPP2B	60S acidic ribosomal protein P2-2-like [Momordica charantia]	ko03010//Ribosome	K02943	GO:0005840//ribosome;GO:0009536//plastid;GO:0016020//membrane	GO:0005198//structural molecule activity	GO:0006950//response to stress;GO:0009451//RNA modification;GO:0034645//cellular macromolecule biosynthetic process
MSTRG.18147	60.73	59.73	43.85	75.21	96.02	104.51	92.97	64.75	89.25	71.93	83.24	99.13	84.17	75.21	80.4	66.66	70.84	66.94	RZPF34	E3 ubiquitin-protein ligase RZFP34-like isoform X3 [Momordica charantia]	ko04120//Ubiquitin mediated proteolysis	K10144	-	GO:0043169//cation binding	-
MSTRG.18148	0.13	0.25	0.63	0.17	0.25	0.29	2.02	0	2.09	1.35	1.21	0.33	0.25	0	0.13	0	0.09	0.08	ACA4	alpha carbonic anhydrase 7-like [Momordica charantia]	ko00910//Nitrogen metabolism	K01674	-	GO:0003824//catalytic activity;GO:0046914//transition metal ion binding	GO:0044237//cellular metabolic process
MSTRG.18155	13.44	9.61	12.38	10.2	6.84	6.24	8.6	15.41	8.51	12.83	14.89	22.83	16.56	27.11	27.98	17.46	32.58	18.35	PHS2	alpha-glucan phosphorylase, H isozyme [Cucurbita maxima]	ko01100//Metabolic pathways;ko01110//Biosynthesis of secondary metabolites;ko00500//Starch and sucrose metabolism	K00688;K00688;K00688	GO:0009536//plastid	GO:0004645//phosphorylase activity;GO:0043168//anion binding	GO:0005982//starch metabolic process;GO:0006950//response to stress;GO:0010038//response to metal ion
MSTRG.18156	3.2	1.37	2.56	4.18	4.32	4.01	7.9	9.87	8.95	13.21	14.41	7.05	6.61	8.41	8.26	7.29	7.56	7.15	--	Glucose-1-phosphate adenylyltransferase small subunit, chloroplastic [Vitis vinifera]	ko01100//Metabolic pathways;ko01110//Biosynthesis of secondary metabolites;ko00520//Amino sugar and nucleotide sugar metabolism;ko00500//Starch and sucrose metabolism	K00975;K00975;K00975;K00975	-	-	-
MSTRG.18157	11.52	9.11	10.32	9.69	8.45	7.63	7.82	10.42	8.51	8.42	8.17	7.53	8.35	9.89	10.92	9.25	10.22	8.05	--	-	-	-	-	-	-
MSTRG.18161	7.16	5.95	5.75	2.9	3.11	4.44	2.99	5.6	2.52	4.74	5.11	9.62	5.74	6.72	5.68	5.37	11.8	4.28	PHS2	alpha-glucan phosphorylase, H isozyme [Cannabis sativa]	ko01100//Metabolic pathways;ko01110//Biosynthesis of secondary metabolites;ko00500//Starch and sucrose metabolism	K00688;K00688;K00688	GO:0009536//plastid	GO:0004645//phosphorylase activity;GO:0043168//anion binding	GO:0005982//starch metabolic process;GO:0006950//response to stress;GO:0010038//response to metal ion
MSTRG.18188	1.07	0.65	0.24	0.3	0.47	0.65	2.81	2.87	1.61	0.72	1.78	3.64	4.28	4.44	4.28	4.44	8.85	4.49	--	hypothetical protein L484_024375 [Morus notabilis]	-	-	-	-	-
MSTRG.18190	2.52	1.47	1.59	1.07	0.75	1.08	1.55	1.08	1.11	0.12	0.26	0.39	0.02	0.16	0.56	0.15	0	0.17	LAC11	PREDICTED: laccase-11 [Cucumis melo]	-	-	GO:0005576//extracellular region;GO:0030312//external encapsulating structure	GO:0016682//oxidoreductase activity, acting on diphenols and related substances as donors, oxygen as acceptor;GO:0043169//cation binding;GO:0052689//carboxylic ester hydrolase activity	GO:0009808//lignin metabolic process;GO:0071555//cell wall organization
MSTRG.18204	0.88	0.99	1.89	8.33	7.99	5.62	5.9	0.79	5.8	11.16	20.94	81.92	69.08	119.76	121.08	18.66	55.84	17.79	AP2-3	APETALA2-like protein 2 [Cucumis sativus]	-	-	-	-	GO:0010467//gene expression;GO:0034645//cellular macromolecule biosynthetic process
MSTRG.18214	0.19	0.52	0.7	1.92	1.56	4.33	1.45	0.22	0.91	1.95	1.92	1.73	0.87	0.72	0.73	1.17	0.92	1.5	--	uncharacterized protein LOC101221538 isoform X2 [Cucumis sativus]	-	-	-	-	-
MSTRG.18255	6.55	6.72	5.76	8.47	10.03	12.15	9.75	8.12	9.1	5.84	6.93	2.61	9.06	1.33	1.75	5.99	3.83	5.39	ECR	very-long-chain enoyl-CoA reductase-like [Momordica charantia]	ko01100//Metabolic pathways;ko01110//Biosynthesis of secondary metabolites;ko01212//Fatty acid metabolism;ko00062//Fatty acid elongation;ko01040//Biosynthesis of unsaturated fatty acids	K10258;K10258;K10258;K10258;K10258	GO:0031090//organelle membrane;GO:0043231//intracellular membrane-bounded organelle;GO:0044425//membrane part	GO:0004312//fatty acid synthase activity;GO:0016628//oxidoreductase activity, acting on the CH-CH group of donors, NAD or NADP as acceptor	GO:0006694//steroid biosynthetic process;GO:0006970//response to osmotic stress;GO:0006996//organelle organization;GO:0030148//sphingolipid biosynthetic process;GO:0044281//small molecule metabolic process;GO:0070838//divalent metal ion transport
MSTRG.1827	0.39	0.78	0.58	0.42	1.21	1.46	48.59	3.58	46.92	13.47	85.94	43.4	12.66	12.92	17.25	6.39	2.11	6.94	CYCA2-2	cyclin-A2-2-like isoform X1 [Cucumis melo var. makuwa] [Cucumis melo]	-	-	GO:0043231//intracellular membrane-bounded organelle	GO:0019900//kinase binding	GO:0007049//cell cycle
MSTRG.1828	74.22	92.61	65.45	145.97	144.73	146.1	136.09	94.42	133.93	94.57	106.61	108.09	84.54	82.72	83.53	83.53	52.04	82.73	B'KAPPA	serine/threonine protein phosphatase 2A 57 kDa regulatory subunit B' kappa isoform [Cucumis sativus]	ko03015//mRNA surveillance pathway	K11584	GO:0008287//protein serine/threonine phosphatase complex;GO:0044424//intracellular part	GO:0019888//protein phosphatase regulator activity	GO:0007165//signal transduction;GO:0010467//gene expression;GO:0019222//regulation of metabolic process;GO:0034645//cellular macromolecule biosynthetic process
MSTRG.18282	1.82	2.26	1.91	2.7	2.49	2.72	3.01	2.25	2.91	2.35	2.62	1.62	2.86	1.97	2.58	2.94	2.32	2.15	At3g53850	CASP-like protein 5B2 [Cucumis melo var. makuwa] [Cucumis melo]	-	-	GO:0031224//intrinsic component of membrane	-	-
MSTRG.18310	25.94	31.18	29.96	25.13	33.09	35.43	27.83	27.85	26.88	25.1	28.04	26.25	38.99	31.63	31.46	36.01	45.44	35.32	PUMP1	mitochondrial uncoupling protein 1 [Momordica charantia]	-	-	GO:0005911//cell-cell junction;GO:0009536//plastid;GO:0019866//organelle inner membrane;GO:0031224//intrinsic component of membrane	GO:0022857//transmembrane transporter activity	GO:0006006//glucose metabolic process;GO:0006818//hydrogen transport;GO:0009746//response to hexose;GO:0034285//response to disaccharide;GO:0043094//cellular metabolic compound salvage;GO:1902582//single-organism intracellular transport
MSTRG.18311	25.04	30.58	24.91	61.64	69.4	57.59	39.4	40.72	42.11	48.2	55.34	40.89	69.47	57.49	59.03	113.56	59	113.94	CAC3	acetyl-coenzyme A carboxylase carboxyl transferase subunit alpha, chloroplastic [Momordica charantia]	ko01100//Metabolic pathways;ko01110//Biosynthesis of secondary metabolites;ko01200//Carbon metabolism;ko00620//Pyruvate metabolism;ko01212//Fatty acid metabolism;ko00061//Fatty acid biosynthesis;ko00640//Propanoate metabolism	K01962;K01962;K01962;K01962;K01962;K01962;K01962	GO:0009528//plastid inner membrane;GO:0009532//plastid stroma	GO:0016421//CoA carboxylase activity;GO:0016859//cis-trans isomerase activity;GO:0032550//purine ribonucleoside binding	GO:0006631//fatty acid metabolic process;GO:0006743//ubiquinone metabolic process;GO:0015937//coenzyme A biosynthetic process;GO:0044267//cellular protein metabolic process
MSTRG.18321	18.94	15.81	19.37	8.78	9.38	11.98	7.31	12.33	6.98	3.1	3.62	5.23	8.29	3.33	3.37	9.11	2.78	8.72	RPN8A	26S proteasome non-ATPase regulatory subunit 7 homolog A [Momordica charantia]	ko03050//Proteasome	K03038	GO:0005838//proteasome regulatory particle;GO:0043231//intracellular membrane-bounded organelle;GO:0044444//cytoplasmic part	-	GO:0001558//regulation of cell growth;GO:0006511//ubiquitin-dependent protein catabolic process;GO:0006952//defense response;GO:0009062//fatty acid catabolic process;GO:0009404//toxin metabolic process;GO:0009793//embryo development ending in seed dormancy;GO:0009887//organ morphogenesis;GO:0035966//response to topologically incorrect protein;GO:0043248//proteasome assembly;GO:0044786//cell cycle…
MSTRG.18323	114.69	124.19	112.03	120	119.43	131.09	115.76	153.18	113.95	147.97	119.71	134.24	172.46	182.8	171.43	171.55	295.7	169.93	ASK10	shaggy-related protein kinase kappa [Cucurbita moschata]	-	-	GO:0016020//membrane;GO:0043231//intracellular membrane-bounded organelle;GO:0044444//cytoplasmic part	GO:0004672//protein kinase activity;GO:0032550//purine ribonucleoside binding	GO:0000097//sulfur amino acid biosynthetic process;GO:0006305//DNA alkylation;GO:0006468//protein phosphorylation;GO:0006970//response to osmotic stress;GO:0048509//regulation of meristem development
MSTRG.18360	16.3	20.72	17.99	13.73	18.2	18.74	13.4	13.2	12.71	13.76	14.72	7.83	8.26	7.27	6.59	6.9	9.16	6.68	TBL35	protein trichome birefringence-like 35 [Cucumis melo var. makuwa] [Cucumis melo]	-	-	-	-	GO:0044036//cell wall macromolecule metabolic process
MSTRG.18373	2.23	2.59	0.83	9.07	7.41	11.21	3.56	0.54	3.55	1.28	1.39	0.04	0.04	0.12	0	0.11	0	0.08	--	-	-	-	-	-	-
MSTRG.18395	0.13	0.2	0.03	5.7	0.65	0.46	2.21	5.59	3.86	4.57	9.33	9.61	4.81	5.22	7.95	2.34	2.73	2.46	--	transposase [Cucumis melo var. makuwa] [Cucumis melo]	-	-	-	-	-
MSTRG.18411	14.97	14.61	13.89	14.76	18.47	16.31	12.13	16.09	11.5	13.35	15.32	10.74	17.59	10.3	10.09	12.79	17.56	11.88	At2g38610	KH domain-containing protein At3g08620-like isoform X1 [Cucurbita moschata]	-	-	GO:0043231//intracellular membrane-bounded organelle;GO:0044444//cytoplasmic part	GO:0003676//nucleic acid binding	-
MSTRG.18418	19.82	20.77	16.84	34.3	35.74	35.51	39.05	44.74	38.95	34.92	32.68	21.68	20.63	18.17	17.46	15.58	28.21	15.17	PILS6	protein PIN-LIKES 6 [Momordica charantia]	-	-	-	-	GO:0044763//single-organism cellular process
MSTRG.1842	66.34	59.84	68.33	38.3	41.67	43.6	26.33	30.23	25.49	26.92	24.29	26.51	19.73	28.3	30.19	25.89	35.4	25.88	--	DUF1644 domain-containing protein [Cucumis melo var. makuwa] [Cucumis melo]	-	-	GO:0044464//cell part	-	GO:0006625//protein targeting to peroxisome;GO:0009062//fatty acid catabolic process;GO:0009648//photoperiodism
MSTRG.18440	38.34	35.84	33.28	34.89	33.16	28.29	21.67	24.91	22.02	25.54	24.35	25.98	20.43	25.47	24.15	27.2	27.34	27.65	HD16	casein kinase 1-like protein HD16 [Cucumis sativus]	-	-	-	GO:0004672//protein kinase activity;GO:0032550//purine ribonucleoside binding	GO:0006486//protein glycosylation;GO:0006796//phosphate-containing compound metabolic process
MSTRG.18459	0.06	0.2	0.01	0.06	0	0.07	0.04	0.04	0.03	0.01	1.05	0.18	19.17	1.17	0.99	27.31	0	27.32	--	PREDICTED: LOW QUALITY PROTEIN [Prunus dulcis]	-	-	-	-	-
MSTRG.1846	4.81	4.4	3.73	7.07	9.7	10.2	5.93	4.53	5.95	5.58	6.9	7.57	5.4	7.7	8.31	6.4	6.85	6.32	--	Centromere protein O [Cucumis melo var. makuwa] [Cucumis melo]	-	-	GO:0043231//intracellular membrane-bounded organelle	-	GO:0046474//glycerophospholipid biosynthetic process;GO:0051276//chromosome organization
MSTRG.18472	77.41	90.34	61.87	88.78	112.63	103.69	139.55	132.01	132.96	195.13	145.6	148.18	104.44	115.15	116.35	53.47	100.51	52.57	CAT2	cationic amino acid transporter 2, vacuolar [Momordica charantia]	-	-	GO:0005774//vacuolar membrane;GO:0005777//peroxisome;GO:0005840//ribosome;GO:0009526//plastid envelope;GO:0031224//intrinsic component of membrane	GO:0004601//peroxidase activity;GO:0046906//tetrapyrrole binding;GO:0046914//transition metal ion binding;GO:0046943//carboxylic acid transmembrane transporter activity	GO:0006073//cellular glucan metabolic process;GO:0006625//protein targeting to peroxisome;GO:0009062//fatty acid catabolic process;GO:0009267//cellular response to starvation;GO:0009648//photoperiodism;GO:0016265//death;GO:0019725//cellular homeostasis;GO:0042743//hydrogen peroxide metabolic process;GO:0046942//carboxylic acid transport
MSTRG.18473	52.29	59.08	42.62	68.91	97.8	91.07	106.95	98.88	116.57	142.98	129.4	124.08	74.43	97.25	91.44	47.34	74.8	47.25	CAT3	cationic amino acid transporter 2, vacuolar [Momordica charantia]	-	-	GO:0005774//vacuolar membrane;GO:0005777//peroxisome;GO:0005840//ribosome;GO:0009526//plastid envelope;GO:0031224//intrinsic component of membrane	GO:0004601//peroxidase activity;GO:0046914//transition metal ion binding;GO:0046943//carboxylic acid transmembrane transporter activity	GO:0006073//cellular glucan metabolic process;GO:0006625//protein targeting to peroxisome;GO:0009062//fatty acid catabolic process;GO:0009267//cellular response to starvation;GO:0009648//photoperiodism;GO:0016265//death;GO:0019725//cellular homeostasis;GO:0042743//hydrogen peroxide metabolic process
MSTRG.18477	12.67	10.17	11.29	5.01	5.21	6.25	9.27	6.99	9.66	3.65	4.27	9.58	14.24	22.43	21.94	11.6	18.57	11.62	GLCAT14A	PREDICTED: beta-glucuronosyltransferase GlcAT14A [Cucumis melo]	-	-	-	GO:0035252//UDP-xylosyltransferase activity	GO:0003006//developmental process involved in reproduction;GO:0009566//fertilization;GO:0044711//single-organism biosynthetic process
MSTRG.18493	0.77	0.44	0.46	0.6	0.36	0.57	0.23	0.08	0.27	0.1	0.17	0.13	18.95	0.17	0.1	8.03	0.31	8.31	CBR1	NADH--cytochrome b5 reductase 1-like [Cucurbita maxima]	ko00520//Amino sugar and nucleotide sugar metabolism	K00326	GO:0005618//cell wall;GO:0031224//intrinsic component of membrane;GO:0031966//mitochondrial membrane	GO:0016653//oxidoreductase activity, acting on NAD(P)H, heme protein as acceptor	GO:0006091//generation of precursor metabolites and energy;GO:0006498//N-terminal protein lipidation;GO:0019321//pentose metabolic process
MSTRG.18494	4.05	3.7	2.5	2.79	2.49	2.18	1.6	2.88	1.38	1.43	1	1.67	1.45	1.56	1.61	2.24	2.46	1.61	L2HGDH	L-2-hydroxyglutarate dehydrogenase, mitochondrial [Momordica charantia]	-	-	-	GO:0016899//oxidoreductase activity, acting on the CH-OH group of donors, oxygen as acceptor	GO:0044710//single-organism metabolic process
MSTRG.18500	223.22	230.75	399.81	112.34	181.41	177.37	194.7	575.38	199.39	206.95	173.58	171.8	262.88	191.98	198.96	132.17	155.37	127.26	CAM3	PREDICTED: calmodulin-like [Solanum tuberosum]	ko04626//Plant-pathogen interaction;ko04016//MAPK signaling pathway - plant;ko04070//Phosphatidylinositol signaling system	K02183;K02183;K02183	GO:0031090//organelle membrane;GO:0043231//intracellular membrane-bounded organelle;GO:0044444//cytoplasmic part	GO:0046872//metal ion binding;GO:0060089//molecular transducer activity	GO:0006073//cellular glucan metabolic process;GO:0006928//movement of cell or subcellular component;GO:0009057//macromolecule catabolic process;GO:0009593//detection of chemical stimulus;GO:0009605//response to external stimulus;GO:0016192//vesicle-mediated transport;GO:0019932//second-messenger-mediated signaling;GO:0048580//regulation of post-embryonic development;GO:0051640//organelle localiza…
MSTRG.18520	27.51	41.25	48.05	97.99	133.06	164.5	117.12	148.87	112.28	87.11	110.19	56.02	130.07	43.96	44.73	71.13	43.73	72.82	CPN10	10 kDa chaperonin, mitochondrial-like [Momordica charantia]	-	-	GO:0043231//intracellular membrane-bounded organelle	GO:0005515//protein binding;GO:0032550//purine ribonucleoside binding;GO:0046914//transition metal ion binding	GO:0000302//response to reactive oxygen species;GO:0009642//response to light intensity;GO:0033554//cellular response to stress;GO:0044267//cellular protein metabolic process
MSTRG.18523	0.49	0.27	0.57	2.03	1.62	1.67	3.59	1.18	2.43	1.92	3.45	3.7	1.74	1.67	2.18	1.69	2.82	1.87	--	FBD-like protein [Artemisia annua]	-	-	-	-	-
MSTRG.18527	35.06	36.12	35.97	98.2	134.67	147.24	129.45	99.22	116.89	137.22	139.8	104.52	113.02	97.48	103.02	77.29	130.13	80.39	RPS28	40S ribosomal protein S28-1-like [Momordica charantia]	ko03010//Ribosome	K02979	-	-	-
MSTRG.18535	7.07	7.22	8.93	11.32	14.44	18.27	16.51	10.66	14.33	13.63	13.16	12.64	13.55	11.4	11.72	10.9	14.01	11.17	--	hypothetical_protein [Oryza brachyantha]	-	-	GO:0043231//intracellular membrane-bounded organelle	-	-
MSTRG.18555	179.4	166.78	159.26	146.16	88.54	70.79	57.61	110.08	57.51	83.64	92.28	101.24	79.61	125.22	126.82	94.91	130.61	94.59	--	hAT transposon superfamily [Striga asiatica]	-	-	-	-	-
MSTRG.18580	7.45	10.63	8.64	16.78	15.05	17.62	7.28	8.31	7.3	3.94	7.5	4.87	8.97	3.98	4.28	9.75	3.79	10.49	--	Nucleic acid-binding, OB-fold containing protein [Parasponia andersonii]	-	-	-	-	-
MSTRG.18608	27.12	37.58	44.15	70.61	81.85	100.86	55.18	62.55	49.5	50.35	58.41	40.44	74.61	39.98	37.4	50.78	44.24	49.64	RPS28	40S ribosomal protein S28-1-like [Momordica charantia]	ko03010//Ribosome	K02979	-	-	-
MSTRG.18636	6.9	7.48	7.11	3.09	8.98	9.04	8.36	25.31	8.38	8.86	6.3	1.7	3.46	2.66	2.76	1.31	14.83	1.59	--	-	-	-	-	-	-
MSTRG.18641	0.02	0	0	0	0.02	0	0.58	0	0.49	0.69	1.33	3.77	0.87	0.78	0.85	0.45	0.34	0.31	--	transposase [Ipomoea nil]	-	-	-	-	-
MSTRG.18669	3.36	4.7	3.21	5.23	6.56	6.85	6.37	4.34	6.28	4.16	5.33	3.53	7.63	2.11	1.4	6.18	2.58	6.59	--	Rubredoxin-1 [Glycine soja]	-	-	GO:0009536//plastid	GO:0003824//catalytic activity;GO:0043169//cation binding	GO:0044763//single-organism cellular process;GO:0044765//single-organism transport
MSTRG.18688	33.06	36.95	42.89	23.66	34.17	35.02	116.61	48.4	126.32	79.58	128.3	105.71	72	82.41	82.05	62.24	70.48	65.1	HVA22D	HVA22-like protein e [Momordica charantia]	-	-	GO:0009536//plastid;GO:0031224//intrinsic component of membrane	-	GO:0006972//hyperosmotic response;GO:0009414//response to water deprivation;GO:0010506//regulation of autophagy;GO:0048229//gametophyte development;GO:0090567//reproductive shoot system development
MSTRG.18689	0.88	1.08	1.34	2.21	2.92	2.98	3.5	1.89	3.3	2.31	2.71	2.86	2.06	2.73	2.54	1.2	1.17	1.29	--	ribosomal RNA-processing protein 14-C-like [Momordica charantia]	-	-	GO:0031224//intrinsic component of membrane	-	GO:0019538//protein metabolic process
MSTRG.18701	9.86	9.29	9.51	9.82	7.44	7.45	3.72	7.7	3.46	2.96	4.26	3.93	3.14	7.44	8.02	3.04	4.84	3.95	--	PREDICTED: protein NUCLEAR FUSION DEFECTIVE 4 isoform X2 [Gossypium raimondii]	-	-	-	-	-
MSTRG.18714	5.74	4.54	6.1	4.44	3.81	2.65	3.08	2.65	2.96	3.18	3.14	2.84	2.74	2.77	2.58	2.59	2.77	2.17	--	U3 small nucleolar ribonucleoprotein protein MPP10 [Cucurbita maxima]	ko03008//Ribosome biogenesis in eukaryotes	K14559	GO:0032991//macromolecular complex;GO:0043232//intracellular non-membrane-bounded organelle;GO:0044423//virion part;GO:0044444//cytoplasmic part	-	GO:0006886//intracellular protein transport;GO:0016072//rRNA metabolic process
MSTRG.18725	21.47	19.22	18.5	11.64	8.59	7.79	3.98	7.91	4.44	5.04	4.95	5.84	4.74	7.32	6.68	6.31	10.18	6.31	PCMP-E65	pentatricopeptide repeat-containing protein At2g22070-like [Herrania umbratica]	-	-	-	-	-
MSTRG.18755	0.31	0.95	0.82	0.77	0.62	0.91	0.34	1.14	0.7	1.07	1.06	2.19	1.69	0.99	0.6	0.65	1.87	1.01	--	-	-	-	-	-	-
MSTRG.18798	92.68	76.82	65.06	222.85	221.9	211.36	186.5	75.25	177.84	112.74	148.45	115.98	149.8	172.75	182.43	218.49	226.44	222.03	--	DUF4228 domain-containing protein [Cucumis melo var. makuwa] [Cucumis melo]	-	-	-	-	GO:0006970//response to osmotic stress;GO:0009746//response to hexose;GO:0042044//fluid transport
MSTRG.188	1.85	1.2	1.48	0.67	0.67	0.4	1.27	0.17	0.28	0.41	0.4	0.4	0	0.28	0.7	1.16	0.7	1.67	--	-	-	-	-	-	-
MSTRG.18801	9.7	8.62	7.48	6.01	8	7.85	18.32	16.94	16.62	20.6	12.36	6.27	5.56	6.23	5.6	4.26	13.44	3.69	--	-	-	-	-	-	-
MSTRG.18912	17.78	20.76	20.9	36.24	39.72	34.05	172.33	23.65	165.4	121.09	217.76	438.23	282.04	445.07	412.12	355.88	129	355.08	RRT1	rhamnogalacturonan I rhamnosyltransferase 1 [Cucumis sativus]	-	-	-	GO:0016740//transferase activity	-
MSTRG.18923	17.17	19.25	18.94	31.76	29.62	31.21	20.52	23.07	20.76	23.86	22.83	16.98	21.74	22.34	22.67	22.34	28.36	21.02	AIH	PREDICTED: agmatine deiminase [Cucumis melo]	ko01100//Metabolic pathways;ko00330//Arginine and proline metabolism	K10536;K10536	GO:0043231//intracellular membrane-bounded organelle	GO:0016813//hydrolase activity, acting on carbon-nitrogen (but not peptide) bonds, in linear amidines	GO:0003006//developmental process involved in reproduction;GO:0006525//arginine metabolic process;GO:0006596//polyamine biosynthetic process
MSTRG.18927	9.69	9.16	7.55	31.95	34.56	36.62	30.22	24.42	27.6	27.26	27.5	28.35	21.79	19.11	19.47	19.28	18.25	16.64	MIS12	protein MIS12 homolog [Momordica charantia]	-	-	GO:0043231//intracellular membrane-bounded organelle	-	GO:0000280//nuclear division;GO:0044763//single-organism cellular process
MSTRG.18945	40.01	43.88	53.39	0.11	0.35	0.11	0	0	0.11	0.22	1.35	0	0	1.16	0.35	18.84	0	17.27	RPS28	40S ribosomal protein S28-1-like [Momordica charantia]	ko03010//Ribosome	K02979	-	-	-
MSTRG.18947	20.99	20.33	20.99	20.89	24.76	24.27	18.02	20.42	18.72	20.46	19.34	18.66	19.86	18.38	18.26	17.31	19.1	17.7	SPBC1711.16	uncharacterized WD repeat-containing protein C17D11.16 [Momordica charantia]	-	-	GO:0043231//intracellular membrane-bounded organelle	GO:0016740//transferase activity	GO:0016570//histone modification
MSTRG.18955	1.2	1.16	0.99	3.88	4.55	3.31	3.2	2.04	3.47	2.37	3	3	4.14	9.11	8.33	4.31	3.53	4.41	COL16	zinc finger protein CONSTANS-LIKE 16 [Momordica charantia]	-	-	-	-	-
MSTRG.18975	2.96	2.57	3.56	2.51	3.28	3.06	0.9	0.54	0.82	0.6	1.02	0.05	3.19	0.25	0.4	4.79	0.11	4.46	--	PREDICTED: transmembrane [Prunus dulcis]	-	-	GO:0016020//membrane	-	-
MSTRG.19012	0	0	0	0	0	0	0.03	0	0	0.01	0.19	0.06	14.55	6.98	6.89	1.56	0	1.27	CPR	probable oxidosqualene cyclase isoform X1 [Momordica charantia]	-	-	GO:0031224//intrinsic component of membrane;GO:0043231//intracellular membrane-bounded organelle	GO:0031559//oxidosqualene cyclase activity	GO:0006090//pyruvate metabolic process;GO:0006355//regulation of transcription, DNA-templated;GO:0006633//fatty acid biosynthetic process;GO:0006694//steroid biosynthetic process;GO:0006779//porphyrin-containing compound biosynthetic process;GO:0009668//plastid membrane organization;GO:0010685//tetracyclic triterpenoid metabolic process;GO:0016104//triterpenoid biosynthetic process;GO:0016109//te…
MSTRG.19013	0	0	0	0	0	0	0	0	0	0	0	0.04	14.7	0.34	0.36	27.46	0	27.36	CYP716A15	PREDICTED: beta-amyrin 28-oxidase-like [Juglans regia]	-	-	GO:0016020//membrane	GO:0016709//oxidoreductase activity, acting on paired donors, with incorporation or reduction of molecular oxygen, NAD(P)H as one donor, and incorporation of one atom of oxygen;GO:0046906//tetrapyrrole binding;GO:0046914//transition metal ion binding	GO:0044710//single-organism metabolic process
MSTRG.19018	35.52	44.11	36.44	82.18	119.53	131.25	92.37	98.76	92.48	67.36	94.68	57.48	113.6	68.41	76.5	115.43	65.87	112.34	--	NADH:ubiquinone reductase (H(+)-translocating) [Handroanthus impetiginosus]	-	-	GO:0030964//NADH dehydrogenase complex;GO:0044455//mitochondrial membrane part	-	GO:0043094//cellular metabolic compound salvage
MSTRG.19020	94.61	86.67	83.2	73.37	85.96	83.89	48.42	127.77	50.61	52.85	53.93	33.29	28.94	41.76	43.05	26.38	36.65	25.82	PECT1	PREDICTED: ethanolamine-phosphate cytidylyltransferase-like [Cucumis melo]	ko01100//Metabolic pathways;ko00564//Glycerophospholipid metabolism;ko00440//Phosphonate and phosphinate metabolism	K00967;K00967;K00967	GO:0031306//intrinsic component of mitochondrial outer membrane	GO:0070567//cytidylyltransferase activity	GO:0046337//phosphatidylethanolamine metabolic process
MSTRG.1903	2.33	3.81	2.69	1.49	1.72	2	1.89	1.38	1.82	0.63	0.78	0.35	3.61	0.33	0.26	6.83	0.33	5.91	PRAF1	PH, RCC1 and FYVE domains-containing protein 1 [Cucumis sativus]	-	-	-	GO:0043167//ion binding	GO:0000904//cell morphogenesis involved in differentiation;GO:0009664//plant-type cell wall organization
MSTRG.19033	7.21	7.68	7.84	7.25	10.05	10.4	6.11	8.28	6.56	5.05	4.63	2.59	2.77	2.31	1.74	1.64	4.21	1.5	At5g57100	nucleotide-sugar uncharacterized transporter 1 isoform X1 [Momordica charantia]	-	-	GO:0031224//intrinsic component of membrane	-	GO:0044763//single-organism cellular process
MSTRG.1904	1.04	1.85	1.43	0.92	1.74	1.62	1.4	0.77	1.48	0.24	0.42	0.67	4.71	0.33	0.22	10.06	0.12	9.07	PRAF1	E3 ubiquitin-protein ligase HERC2 [Cucumis melo var. makuwa] [Cucumis melo]	-	-	GO:0044444//cytoplasmic part	GO:0005543//phospholipid binding;GO:0017016//Ras GTPase binding;GO:0043169//cation binding	GO:0000904//cell morphogenesis involved in differentiation;GO:0009664//plant-type cell wall organization;GO:0050794//regulation of cellular process;GO:0051220//cytoplasmic sequestering of protein
MSTRG.19045	2.79	2.06	2.65	3.27	3.66	3.65	1.61	2.03	1.67	1.58	2.52	1.66	1.56	1.31	1.08	2.22	2.35	1.61	TAD2	tRNA-specific adenosine deaminase 2-like [Cucurbita pepo subsp. pepo] [Cucurbita pepo]	-	-	-	GO:0003824//catalytic activity;GO:0046914//transition metal ion binding	-
MSTRG.19046	11.97	11.76	10.52	13.48	14.55	13.58	8.84	9.65	9.25	7.28	8.11	8.65	8.88	10.04	9.6	10.18	11.42	9.49	--	PHD domain-containing protein [Cucumis melo var. makuwa] [Cucumis melo]	-	-	-	-	-
MSTRG.19048	10.2	14.42	12.21	34.87	48.76	48.66	49.2	27.7	52.69	46.96	57.43	35.27	60.41	46.38	48.65	46.3	45.26	47.21	--	ATP synthase subunit f, mitochondrial [Gossypium arboreum]	-	-	GO:0044455//mitochondrial membrane part	-	GO:0006090//pyruvate metabolic process;GO:0010038//response to metal ion;GO:0019941//modification-dependent protein catabolic process;GO:0035966//response to topologically incorrect protein;GO:0043094//cellular metabolic compound salvage;GO:0043248//proteasome assembly;GO:0045333//cellular respiration
MSTRG.19113	12.14	12.64	13.39	18.17	18.65	17.69	20.76	7.45	21.24	16.34	23.28	23.66	16.32	17.98	19.05	14.29	12.22	13.95	DDB_G0275467	5'-nucleotidase domain-containing protein DDB_G0275467 [Momordica charantia]	-	-	-	GO:0008252//nucleotidase activity;GO:0043169//cation binding	GO:0006796//phosphate-containing compound metabolic process;GO:0010467//gene expression
MSTRG.19131	19.37	18.25	38.17	6.04	9.03	10.58	15.33	36.27	17.06	5.87	1.37	3.61	0.79	2.65	1.52	1.72	4.82	1.72	--	uncharacterized protein LOC111429900 [Cucurbita moschata]	-	-	-	-	-
MSTRG.19145	7.04	9.17	7.56	14.05	15.55	15.27	8.69	3.21	7.38	6.25	7.31	2.86	8.92	4.12	4.73	9.88	5.02	10.06	FAD6	omega-6 fatty acid desaturase, chloroplastic-like [Cucurbita pepo subsp. pepo] [Cucurbita pepo]	-	-	GO:0009528//plastid inner membrane;GO:0031224//intrinsic component of membrane	GO:0016705//oxidoreductase activity, acting on paired donors, with incorporation or reduction of molecular oxygen	GO:0006090//pyruvate metabolic process;GO:0006091//generation of precursor metabolites and energy;GO:0006544//glycine metabolic process;GO:0006633//fatty acid biosynthetic process;GO:0006732//coenzyme metabolic process;GO:0006753//nucleoside phosphate metabolic process;GO:0006779//porphyrin-containing compound biosynthetic process;GO:0006790//sulfur compound metabolic process;GO:0009644//response…
MSTRG.19152	3.22	4.43	4.01	5.33	6.12	7.32	6.31	5.99	6.49	4.52	5.68	5.93	5.76	4.39	4.64	4.13	3.7	4.16	--	cytochrome c oxidase assembly factor 6 [Cucurbita maxima]	-	-	GO:0043231//intracellular membrane-bounded organelle	-	GO:0015992//proton transport
MSTRG.19189	25.42	28.64	22.7	71.75	93.26	93.15	235.93	50.36	224.01	172.42	239.67	180.26	148.6	154.57	161.6	112.62	125.19	111.19	PAP26	bifunctional purple acid phosphatase 26 [Momordica charantia]	-	-	GO:0005618//cell wall;GO:0044437//vacuolar part	GO:0004721//phosphoprotein phosphatase activity;GO:0016209//antioxidant activity;GO:0043169//cation binding	GO:0006796//phosphate-containing compound metabolic process;GO:0006950//response to stress;GO:0010038//response to metal ion;GO:0042743//hydrogen peroxide metabolic process;GO:0044710//single-organism metabolic process;GO:0072505//divalent inorganic anion homeostasis
MSTRG.19198	0.1	0.63	0.1	3.13	3.25	3.74	0.97	0.67	1.28	0.41	1.66	0.75	1.12	1.28	1.31	1.88	0.26	1.95	VAMP713	PREDICTED: vesicle-associated membrane protein 711-like [Cucumis melo]	ko04130//SNARE interactions in vesicular transport	K08515	-	-	-
MSTRG.19205	1.59	1.96	1.4	8.6	9.85	11.25	5.01	2.54	4.84	0.45	0.48	0.17	1.13	0.28	0.29	0.26	0.14	0.36	--	-	-	-	-	-	-
MSTRG.19212	1.02	0.51	0.68	1.05	0.6	1.06	0.89	3.29	0.77	0.84	0.52	0.55	0.87	1.23	0.94	1.31	0.5	1.16	At4g32285	probable clathrin assembly protein At4g32285 [Momordica charantia]	-	-	GO:0016020//membrane;GO:0043231//intracellular membrane-bounded organelle;GO:0044444//cytoplasmic part	GO:0005488//binding	GO:0016192//vesicle-mediated transport
MSTRG.19216	0	0	0	0	0	0	0	0	0	0	0.16	0	30.85	0.03	0	15.12	0	13.91	YAB5	axial regulator YABBY 5-like [Cucurbita moschata]	-	-	GO:0043231//intracellular membrane-bounded organelle	GO:0001071//nucleic acid binding transcription factor activity;GO:0043169//cation binding	GO:0006325//chromatin organization;GO:0006355//regulation of transcription, DNA-templated;GO:0009887//organ morphogenesis;GO:0010608//posttranscriptional regulation of gene expression;GO:0048869//cellular developmental process
MSTRG.1924	7.87	10.62	9.96	11.43	11.16	11.3	6.5	8.29	7.71	7.64	6.58	7.83	9.37	7.04	7.44	9.12	5.94	8.39	At1g09900	PREDICTED: pentatricopeptide repeat-containing protein At1g09900 [Cucumis melo]	-	-	GO:0009536//plastid	-	-
MSTRG.19253	0.94	0.77	0.37	2.87	2.82	5.06	4.36	2.56	3.49	1.5	2.6	7.25	7.85	10.6	10.75	17.33	10.35	16.96	CYP734A1	PREDICTED: cytochrome P450 734A1-like [Cucumis melo]	ko00905//Brassinosteroid biosynthesis	K15639	GO:0031224//intrinsic component of membrane	GO:0004497//monooxygenase activity;GO:0016634//oxidoreductase activity, acting on the CH-CH group of donors, oxygen as acceptor;GO:0046906//tetrapyrrole binding;GO:0046914//transition metal ion binding	GO:0009314//response to radiation;GO:0009725//response to hormone;GO:0016128//phytosteroid metabolic process;GO:0040007//growth;GO:0055088//lipid homeostasis
MSTRG.1926	13.2	12.58	13.91	35.12	22.8	27.14	24.55	13.06	25.76	15.39	31.21	30.14	33.17	29.08	28.22	31.96	29.67	34.17	TFT10	14-3-3 protein 10 isoform X1 [Momordica charantia]	-	-	GO:0005618//cell wall;GO:0009526//plastid envelope;GO:0016020//membrane	GO:0016817//hydrolase activity, acting on acid anhydrides;GO:0051219//phosphoprotein binding	GO:0006006//glucose metabolic process;GO:0006090//pyruvate metabolic process;GO:0006796//phosphate-containing compound metabolic process;GO:0006970//response to osmotic stress;GO:0008104//protein localization;GO:0009404//toxin metabolic process;GO:0009617//response to bacterium;GO:0009685//gibberellin metabolic process;GO:0010038//response to metal ion;GO:0010468//regulation of gene expression;GO…
MSTRG.19260	44.12	53.17	46.87	80.2	97.21	98.99	93.33	79.96	91.04	109.46	111.7	87.77	105.18	70.18	69.71	82.64	78.26	86.13	STRAP	serine-threonine kinase receptor-associated protein-like [Momordica charantia]	ko03013//RNA transport	K13137	GO:0031461//cullin-RING ubiquitin ligase complex;GO:0044444//cytoplasmic part	-	GO:0006796//phosphate-containing compound metabolic process
MSTRG.19311	32.2	49.81	65.48	48.08	54.44	55.98	53.75	126.27	69.29	66.55	46.2	19.81	24.62	14.09	15.43	15.12	28.76	14.33	--	-	-	-	-	-	-
MSTRG.19317	35.64	39.35	37.17	35.67	39.89	41.92	30.81	43.8	32.12	32.93	30.93	31.2	22.96	27.37	24.14	22.97	31.52	21.94	--	dapper homolog 3 isoform X1 [Momordica charantia]	-	-	-	-	-
MSTRG.19325	238.5	213.81	219.08	162.06	219.55	210.4	158.7	124.21	161.92	103.36	118.8	182.57	299	166.57	171.64	144.52	122.06	143.54	IAA27	auxin-responsive protein IAA27 [Cucumis sativus]	ko04075//Plant hormone signal transduction	K14484	GO:0009536//plastid;GO:0031984//organelle subcompartment	GO:0001071//nucleic acid binding transcription factor activity;GO:0005515//protein binding;GO:0016791//phosphatase activity	GO:0003006//developmental process involved in reproduction;GO:0007275//multicellular organism development;GO:0009755//hormone-mediated signaling pathway;GO:0010608//posttranscriptional regulation of gene expression;GO:0034645//cellular macromolecule biosynthetic process;GO:0080090//regulation of primary metabolic process
MSTRG.19326	7.23	8.06	8.52	10.54	9.32	9.28	4.86	5.58	5.09	4.51	5.6	5	5.65	6.48	6.46	5.11	5.91	4.99	PETs	Elongation factor Ts [Cucumis melo var. makuwa] [Cucumis melo]	-	-	GO:0009526//plastid envelope;GO:0009532//plastid stroma	GO:0008135//translation factor activity, RNA binding	GO:0003006//developmental process involved in reproduction;GO:0006090//pyruvate metabolic process;GO:0009658//chloroplast organization;GO:0009668//plastid membrane organization;GO:0010038//response to metal ion;GO:0010467//gene expression;GO:0016070//RNA metabolic process;GO:0016109//tetraterpenoid biosynthetic process;GO:0034645//cellular macromolecule biosynthetic process;GO:0042743//hydrogen p…
MSTRG.19354	4.35	3.75	2.92	0.56	1.22	2.05	1.2	1.26	1.02	0.71	1.26	0.83	0.11	0.29	0.26	0.2	0.37	0.3	--	oxidative stress 3 [Prunus dulcis]	-	-	GO:0016604//nuclear body	-	GO:0006950//response to stress;GO:0010038//response to metal ion
MSTRG.19355	16.72	19.08	15.61	27.12	32.97	36.12	15.91	23.65	17.46	11.58	8.97	1.98	16.28	1.07	1.15	6.27	3.66	6.33	At5g56590	glucan endo-1,3-beta-glucosidase 13-like [Momordica charantia]	-	-	GO:0005618//cell wall;GO:0031225//anchored component of membrane;GO:0043232//intracellular non-membrane-bounded organelle	GO:0004672//protein kinase activity;GO:0008092//cytoskeletal protein binding;GO:0008422//beta-glucosidase activity;GO:0032550//purine ribonucleoside binding	GO:0003006//developmental process involved in reproduction;GO:0006305//DNA alkylation;GO:0006342//chromatin silencing;GO:0006950//response to stress;GO:0007017//microtubule-based process;GO:0008283//cell proliferation;GO:0009887//organ morphogenesis;GO:0034968//histone lysine methylation;GO:0035194//posttranscriptional gene silencing by RNA;GO:0045229//external encapsulating structure organizatio…
MSTRG.19369	15.16	14.02	12.48	14.43	12.7	10.09	8.51	11.94	8.34	8.75	8.43	12.41	7.07	11.68	11.09	8.79	13.08	8.62	--	-	-	-	-	-	-
MSTRG.19372	113.29	110.12	98.62	73.41	72.93	48.49	42.77	58.12	48.53	36.91	48.38	62.41	36.88	56.25	60.24	45.23	76.54	45.96	--	-	-	-	-	-	-
MSTRG.19381	14.84	21.94	18.51	44.26	63.47	79.09	71.8	47.05	73.37	56.74	67.84	37.53	65.44	40.76	41.23	52.75	40.08	50.75	--	ATPase, F0 complex, subunit G, mitochondrial [Trema orientale]	ko01100//Metabolic pathways;ko00190//Oxidative phosphorylation	K02140;K02140	GO:0043231//intracellular membrane-bounded organelle	GO:0015077//monovalent inorganic cation transmembrane transporter activity	GO:0006605//protein targeting;GO:0006754//ATP biosynthetic process;GO:0006818//hydrogen transport;GO:0010038//response to metal ion;GO:0019941//modification-dependent protein catabolic process;GO:0035556//intracellular signal transduction;GO:0035966//response to topologically incorrect protein;GO:0043094//cellular metabolic compound salvage;GO:0043248//proteasome assembly
MSTRG.19382	1.15	0.85	1.95	1.2	1.23	1.45	1.06	1.39	1.64	0.98	1.12	0.92	0.41	1.11	0.82	0.36	1.02	0.43	--	uncharacterized protein LOC111461334 [Cucurbita moschata]	-	-	-	-	-
MSTRG.19410	3.05	6.27	4.66	7.33	10.16	12.97	3.3	2.81	3.76	3.43	3.8	2.48	2.21	2.42	2.3	1.62	3.84	2.03	--	LOW QUALITY PROTEIN: mycophenolic acid acyl-glucuronide esterase, mitochondrial-like [Momordica charantia]	-	-	GO:0044444//cytoplasmic part	GO:0003824//catalytic activity	-
MSTRG.19413	2.2	2.06	1.95	5.1	3.79	3.61	0.64	0.17	0.78	0.48	0.85	0.54	0.31	0.45	0.28	0.36	0.64	0.29	At2g19490	DNA repair protein recA homolog 3, mitochondrial-like isoform X1 [Momordica charantia]	ko03440//Homologous recombination	K03553	-	GO:0019829//cation-transporting ATPase activity;GO:0032550//purine ribonucleoside binding;GO:0043566//structure-specific DNA binding	GO:0006259//DNA metabolic process;GO:0006816//calcium ion transport;GO:0033554//cellular response to stress
MSTRG.19431	7.03	11.49	7.98	16.7	23.32	26.84	17.79	15.57	16.89	11.44	15.4	15.26	19.75	17.8	16.65	19.12	16.31	22.38	--	-	-	-	-	-	-
MSTRG.19474	2.87	3.58	3.43	8.92	10.86	12.28	2.84	4.09	2.99	2.26	2.28	0.7	1.52	1.34	1.14	0.59	1	0.61	RAD51B	DNA repair protein RAD51 homolog [Cucumis sativus]	ko03440//Homologous recombination	K04482	GO:0043231//intracellular membrane-bounded organelle;GO:0043232//intracellular non-membrane-bounded organelle	GO:0003677//DNA binding;GO:0032550//purine ribonucleoside binding;GO:0042623//ATPase activity, coupled	GO:0000280//nuclear division;GO:0000730//DNA recombinase assembly;GO:0006260//DNA replication;GO:0006305//DNA alkylation;GO:0006325//chromatin organization;GO:0010212//response to ionizing radiation;GO:0016458//gene silencing;GO:0022402//cell cycle process;GO:0048229//gametophyte development;GO:0051052//regulation of DNA metabolic process
MSTRG.19477	31.44	28.44	31.86	23.44	28.35	34	23	24.24	24.27	18.41	23.08	20.26	20.7	24.09	26.74	18.45	27.98	18.82	FAB1	vacuolar protein sorting-associated protein 27 isoform X2 [Momordica charantia]	-	-	-	GO:0016740//transferase activity;GO:0043167//ion binding	GO:0008152//metabolic process;GO:0009987//cellular process
MSTRG.195	32.57	33.08	31.67	37.46	37.68	41.78	24.99	36.48	24.83	20.09	18.59	15.65	19.52	18.36	18.73	15.01	28.59	14.04	HISN4	imidazole glycerol phosphate synthase hisHF, chloroplastic-like [Cucurbita pepo subsp. pepo] [Cucurbita pepo]	ko01100//Metabolic pathways;ko01110//Biosynthesis of secondary metabolites;ko01230//Biosynthesis of amino acids;ko00340//Histidine metabolism	K01663;K01663;K01663;K01663	GO:0009532//plastid stroma	GO:0016763//transferase activity, transferring pentosyl groups;GO:0016830//carbon-carbon lyase activity	GO:0006221//pyrimidine nucleotide biosynthetic process;GO:0006547//histidine metabolic process;GO:0009064//glutamine family amino acid metabolic process
MSTRG.19504	0	0.18	0.09	0.18	0.27	0.09	0.11	0.11	0.28	0.36	1.35	0.71	0.45	1.75	2.06	0.26	0.09	0.17	--	-	-	-	-	-	-
MSTRG.19506	310.54	315.38	254.42	549.09	725.3	738.14	596.5	601.68	591.33	612.18	645.68	758.44	827.39	694.59	733.56	598.12	831.01	601.75	CAM-1	calmodulin-7-like [Olea europaea var. sylvestris] [Olea europaea]	ko04626//Plant-pathogen interaction;ko04016//MAPK signaling pathway - plant;ko04070//Phosphatidylinositol signaling system	K02183;K02183;K02183	GO:0031090//organelle membrane;GO:0043231//intracellular membrane-bounded organelle;GO:0044444//cytoplasmic part	GO:0046872//metal ion binding;GO:0060089//molecular transducer activity	GO:0006073//cellular glucan metabolic process;GO:0006928//movement of cell or subcellular component;GO:0009057//macromolecule catabolic process;GO:0009593//detection of chemical stimulus;GO:0009605//response to external stimulus;GO:0016192//vesicle-mediated transport;GO:0019932//second-messenger-mediated signaling;GO:0048580//regulation of post-embryonic development;GO:0051640//organelle localiza…
MSTRG.19519	8.61	7.03	9.91	9.2	10.02	9.75	17.35	27.87	16.81	13.09	12.31	2.15	2.37	1.63	1.82	3.69	2.31	3.47	DRP1B	dynamin-related protein 5A [Cucumis melo var. makuwa] [Cucumis melo]	-	-	GO:0043229//intracellular organelle;GO:0044444//cytoplasmic part	GO:0005488//binding;GO:0016787//hydrolase activity	GO:0044763//single-organism cellular process
MSTRG.19520	3.43	2.72	6.85	2.19	2.34	1.74	53.12	2.16	51.66	44.28	40.76	89.17	80.63	66.55	65.3	78.01	15.79	74.26	--	uncharacterized protein LOC111467682 isoform X2 [Cucurbita maxima]	-	-	-	-	-
MSTRG.19522	14.64	21.03	18.26	49.01	28.98	26.02	16.67	7.79	20.02	13.02	23.22	8.07	19.92	4.07	4.53	8.87	6.99	8.37	LTPG2	xylogen-like protein 11 [Momordica charantia]	-	-	GO:0031225//anchored component of membrane	-	-
MSTRG.19527	126.59	144.11	162.18	188.04	210.38	280.21	194.29	221.35	165.62	140.48	173.93	96.36	211.69	90.74	98.11	155.46	126.58	156.84	RPL30	60S ribosomal protein L30-like [Cucurbita moschata]	ko03010//Ribosome	K02908	GO:0009536//plastid;GO:0015934//large ribosomal subunit	GO:0005198//structural molecule activity	GO:0010467//gene expression
MSTRG.19532	11.41	10.54	10.47	12.5	12.74	12.91	10.25	10.5	16.22	17.26	13.9	25.8	38.42	50.86	43.29	33.22	37.51	32.51	--	-	-	-	-	-	-
MSTRG.19540	1.11	2.12	2.02	8.82	7.7	8.81	1.27	1.04	1.42	0.84	1.06	0.43	0.93	0.95	1.34	0.34	0.47	0.64	CMT3	DNA (cytosine-5)-methyltransferase CMT3 [Momordica charantia]	ko01100//Metabolic pathways;ko00270//Cysteine and methionine metabolism	K00558;K00558	GO:0043229//intracellular organelle	GO:0005488//binding;GO:0008757//S-adenosylmethionine-dependent methyltransferase activity	GO:0000281//mitotic cytokinesis;GO:0006260//DNA replication;GO:0006342//chromatin silencing;GO:0009292//genetic transfer;GO:0032776//DNA methylation on cytosine;GO:0034968//histone lysine methylation;GO:0048580//regulation of post-embryonic development;GO:0051052//regulation of DNA metabolic process
MSTRG.19542	31.11	33.08	28.03	42.8	48.68	48.47	31.61	33.52	31.37	31.23	29.88	21.09	60.7	28.61	27.64	61.11	34.96	62.07	THFS	formate--tetrahydrofolate ligase [Momordica charantia]	ko01100//Metabolic pathways;ko01200//Carbon metabolism;ko00670//One carbon pool by folate	K01938;K01938;K01938	GO:0005576//extracellular region;GO:0009536//plastid;GO:0016020//membrane	GO:0016879//ligase activity, forming carbon-nitrogen bonds;GO:0032550//purine ribonucleoside binding;GO:0046914//transition metal ion binding	GO:0006730//one-carbon metabolic process;GO:0006760//folic acid-containing compound metabolic process;GO:0009725//response to hormone;GO:0010038//response to metal ion
MSTRG.1958	5.88	9.17	9.65	7.25	6.53	9.29	13.14	11.43	13.05	5.11	11.39	21.26	42.15	30.57	27.79	32.03	17.04	30.66	CYCD4-1	PREDICTED: cyclin-D4-1-like [Cucumis melo]	-	-	-	-	-
MSTRG.19632	3.56	7.42	0.77	48.24	20.16	38.21	9.46	0	9.02	0	13.28	16.22	0.09	0.02	0.02	0	0.04	0.02	--	pectinesterase-like [Momordica charantia]	ko01100//Metabolic pathways;ko00040//Pentose and glucuronate interconversions	K01051;K01051	-	-	-
MSTRG.1966	22.83	25.22	24.54	33.7	33.49	37.47	32.94	31.08	31.63	64.56	57.1	33.73	42.36	45.45	45.86	34.84	56.1	35.05	FIP1	PREDICTED: GEM-like protein 1 [Cucumis melo]	-	-	GO:0043231//intracellular membrane-bounded organelle;GO:0044444//cytoplasmic part	-	GO:0010053//root epidermal cell differentiation;GO:0019321//pentose metabolic process;GO:0034968//histone lysine methylation;GO:0051302//regulation of cell division;GO:1902582//single-organism intracellular transport
MSTRG.19660	1.87	2.38	2.53	4.58	5.24	5.2	5.33	3.57	5.29	4.45	4.89	2.09	2.33	1.81	2.42	1.91	2.28	2.26	APY7	probable apyrase 7 [Momordica charantia]	-	-	-	-	-
MSTRG.1967	22.81	25.42	19.23	19.52	30.14	32.96	89.9	69.63	83.72	116.09	112.58	126.77	214.54	189.29	203.42	133.15	256.04	133.7	dfr1	dihydrofolate reductase-like [Momordica charantia]	-	-	-	-	GO:0001101//response to acid chemical;GO:0006812//cation transport;GO:0006950//response to stress;GO:0009692//ethylene metabolic process;GO:0009694//jasmonic acid metabolic process;GO:0051707//response to other organism
MSTRG.19691	4.38	6.36	4.63	10.48	13.15	17.23	12.06	9.86	12.47	7.02	9.5	6.53	11.23	7.23	6.7	12.17	6.9	12.64	UBC4	ubiquitin-conjugating enzyme E2-23 kDa-like isoform X1 [Momordica charantia]	ko04120//Ubiquitin mediated proteolysis	K10576	-	-	-
MSTRG.19730	7.04	6.59	3.66	0.12	6.65	14.01	7.16	13.88	7.27	1.29	1.2	0	0	0	0	0	0	0	--	uncharacterized protein LOC115961199 [Quercus lobata]	-	-	-	-	-
MSTRG.19731	17.03	12.55	7.19	0.66	6.83	9.85	3.89	5.81	4.34	0.37	0.73	0	0.03	0	0	0	0	0	--	uncharacterized protein LOC115961199 [Quercus lobata]	-	-	-	-	-
MSTRG.19747	2.31	0.82	1.61	0.75	0.46	0.48	0	0.43	0.24	0.25	0.12	0.22	0.14	0.67	0.71	0.42	0	0.56	POL2A	DNA polymerase epsilon catalytic subunit A-like [Cucurbita maxima]	ko01100//Metabolic pathways;ko00230//Purine metabolism;ko00240//Pyrimidine metabolism;ko03420//Nucleotide excision repair;ko03030//DNA replication;ko03410//Base excision repair	K02324;K02324;K02324;K02324;K02324;K02324	GO:0000109//nucleotide-excision repair complex	GO:0003676//nucleic acid binding;GO:0034061//DNA polymerase activity;GO:0046914//transition metal ion binding	GO:0006259//DNA metabolic process
MSTRG.19757	5.89	6.58	5.05	6.47	7.76	7.22	6.12	5.66	5.48	5.22	5.93	6.04	4.3	6.52	7.19	6.05	8	5.48	--	-	-	-	-	-	-
MSTRG.19760	0.45	0.97	1.02	1.35	1.67	2.62	2.35	1.84	2	1.43	1.86	1.38	2.84	0.99	1.43	1.37	1.18	1.59	AGD15	PREDICTED: probable ADP-ribosylation factor GTPase-activating protein AGD15 isoform X1 [Cucumis melo]	ko04144//Endocytosis	K12486	GO:0031984//organelle subcompartment;GO:0043231//intracellular membrane-bounded organelle;GO:0044444//cytoplasmic part	GO:0008047//enzyme activator activity;GO:0046872//metal ion binding	GO:0003006//developmental process involved in reproduction;GO:0006498//N-terminal protein lipidation;GO:0043087//regulation of GTPase activity
MSTRG.19865	6.81	7.26	7.73	7.63	8.04	7.92	3.94	3.03	4.52	3.55	4.09	4.49	3.82	4.55	3.34	3.49	5.48	3.85	--	Cleavage and polyadenylation specificity factor subunit like [Actinidia chinensis var. chinensis] [Actinidia chinensis]	-	-	GO:0031976//plastid thylakoid;GO:0044434//chloroplast part	-	GO:0006355//regulation of transcription, DNA-templated;GO:0006739//NADP metabolic process;GO:0006779//porphyrin-containing compound biosynthetic process;GO:0006873//cellular ion homeostasis;GO:0009628//response to abiotic stimulus;GO:0009657//plastid organization;GO:0009767//photosynthetic electron transport chain;GO:0030001//metal ion transport
MSTRG.19866	12.71	15.37	17.74	42.67	60.83	64.44	55.79	41.79	57.74	43.19	52.88	33.31	53.11	33.09	30.65	39.09	30.07	38.29	TOM5	mitochondrial import receptor subunit TOM5 homolog [Cucurbita moschata]	-	-	GO:0031224//intrinsic component of membrane;GO:0031966//mitochondrial membrane	-	GO:0008104//protein localization;GO:0051234//establishment of localization
MSTRG.19873	3.89	4.03	3.06	12.97	10.75	15.75	3.49	3.56	3.88	1.39	2.05	0.89	1.05	0.76	0.42	1.14	0.76	1.14	--	RVT_3 domain-containing protein [Cucumis melo var. makuwa] [Cucumis melo]	-	-	-	-	-
MSTRG.19874	4.48	3.86	3.88	2.05	1.83	2.76	1.2	1.35	1.83	0.53	1.14	0.26	0.69	0.26	0.31	1	0.31	0.79	--	uncharacterized protein LOC110753341 isoform X2 [Prunus avium]	-	-	-	-	-
MSTRG.19885	11.03	11.04	9.73	9.77	13.31	13.72	23.83	53.89	24.1	24.26	18.73	21.17	18.17	24.17	24.06	13.24	44.9	11.67	SNAP33	SNAP25 homologous protein SNAP33-like [Cucurbita pepo subsp. pepo] [Cucurbita pepo]	-	-	GO:0016020//membrane;GO:0044444//cytoplasmic part	-	GO:0006865//amino acid transport;GO:0007049//cell cycle;GO:0009620//response to fungus;GO:0009725//response to hormone;GO:0009814//defense response, incompatible interaction;GO:0009863//salicylic acid mediated signaling pathway;GO:0015031//protein transport;GO:0032787//monocarboxylic acid metabolic process;GO:0043067//regulation of programmed cell death;GO:0044249//cellular biosynthetic process;G…
MSTRG.19895	3.75	3.87	2.5	28.75	38.57	24.99	151.97	6.77	148.53	176.37	185.47	123.38	108.99	114.79	118.53	53.91	84.97	52.69	--	Hornerin like [Actinidia chinensis var. chinensis] [Actinidia chinensis]	-	-	-	-	-
MSTRG.19906	1.29	2.48	3.59	0.38	0.79	1.21	3.25	5.77	3.76	0.6	0.17	0.72	0.94	0.43	0.4	2.4	0.36	2.72	--	PREDICTED: LOC110618030 isoform [Prunus dulcis]	-	-	-	-	-
MSTRG.19954	0.16	0.1	0.15	0.64	0.74	0.05	57.01	0.37	53.69	21.39	33.74	42.86	7.02	8.11	7.43	1.8	1.04	1.94	--	-	-	-	-	-	-
MSTRG.19973	4.91	4.6	4.34	2.51	2.35	1.67	1.56	3.88	1.54	1.64	1.7	2.66	2.29	3.39	3.46	2.76	6.4	2.68	--	-	-	-	-	-	-
MSTRG.19976	4.73	5.85	4.44	1.02	1.47	1.92	3.89	7.18	5.87	0.31	0.42	0.3	1.4	0.16	0.12	0.58	0	0.9	MIZ1	PREDICTED: protein MIZU-KUSSEI 1 [Vitis vinifera]	-	-	GO:0043231//intracellular membrane-bounded organelle;GO:0044444//cytoplasmic part	-	-
MSTRG.19998	1.97	1.85	2.63	0.04	0.4	0.26	0.63	1.65	0.69	0.4	0.04	0.04	0.49	0	0	0.26	0.05	0.13	HIPP45	heavy metal-associated isoprenylated plant protein 30-like [Cucurbita moschata]	-	-	-	GO:0043169//cation binding	-
MSTRG.200	2.73	3.58	2.45	4.25	5.8	5.18	2.72	5.38	1.9	2.35	1.67	1.94	2.11	1.71	1.29	1.06	2.43	0.9	SBE3	1,4-alpha-glucan-branching enzyme 3, chloroplastic/amyloplastic isoform X2 [Momordica charantia]	ko01100//Metabolic pathways;ko01110//Biosynthesis of secondary metabolites;ko00500//Starch and sucrose metabolism	K00700;K00700;K00700	GO:0009532//plastid stroma	GO:0016160//amylase activity;GO:0016758//transferase activity, transferring hexosyl groups;GO:0043167//ion binding	GO:0003006//developmental process involved in reproduction;GO:0005977//glycogen metabolic process;GO:0005982//starch metabolic process;GO:0044707//single-multicellular organism process
MSTRG.20018	31.31	32.19	33.1	31.61	26.83	28.42	17.54	26.92	17.2	31.82	24.91	20.33	18.44	25.03	25.2	18.17	21.28	17.18	At5g43820	pentatricopeptide repeat-containing protein [Pyrus ussuriensis x Pyrus communis]	-	-	-	-	-
MSTRG.20022	120.49	138.67	96.87	307.26	455.03	449.36	295.5	133.15	285.31	291.96	379.23	311.27	285.11	300.96	303.65	261.95	335.42	265.46	HMGB2	HMG1/2-like protein [Momordica charantia]	-	-	-	-	-
MSTRG.20026	70.17	98.38	82.57	95.29	102.36	73.42	133.24	74.97	127.75	160.05	181.23	301.55	293.01	740.33	748.62	464.06	1249.79	462.65	NPC1	Niemann-Pick C1 protein [Momordica charantia]	-	-	GO:0005911//cell-cell junction;GO:0009536//plastid;GO:0031090//organelle membrane;GO:0031224//intrinsic component of membrane	GO:0004888//transmembrane signaling receptor activity	GO:0015918//sterol transport
MSTRG.20032	2.34	4.6	6.19	6.56	3.56	5.88	0.7	0.99	0.76	0.62	0.89	0.09	0.9	0.05	0.13	0.17	0	0.3	CYCB2-4	PREDICTED: G2/mitotic-specific cyclin-2-like [Cucumis melo]	-	-	GO:0043231//intracellular membrane-bounded organelle	GO:0019887//protein kinase regulator activity;GO:0019900//kinase binding	GO:0051726//regulation of cell cycle
MSTRG.20059	23.57	25.89	18.25	29.49	46.41	44.33	45.66	42.65	43.59	33.89	41.24	37.56	33.79	35.18	36.08	33.23	40.74	35.5	--	PREDICTED: LYR motif-containing protein 2 [Juglans regia]	-	-	-	-	-
MSTRG.20097	10.36	12.59	10.17	16.41	19.4	21.93	17.11	19.36	15.98	11.91	11.35	11.07	13.91	13.24	12.01	15.64	15.24	14.93	--	Nucleic acid-binding, OB-fold containing protein [Trema orientale]	-	-	GO:0043231//intracellular membrane-bounded organelle	GO:0034062//RNA polymerase activity	GO:0006605//protein targeting;GO:0034645//cellular macromolecule biosynthetic process
MSTRG.20110	10.09	10.16	9.48	12.26	14.23	14.22	9.34	9.37	8.84	7.2	8.41	8.6	7.04	9.82	10.39	6.74	9.76	6.82	Os03g0799700	PREDICTED: probable GTP-binding protein OBGC2 isoform X1 [Cucumis melo]	-	-	-	GO:0036094//small molecule binding;GO:0043167//ion binding;GO:0097159//organic cyclic compound binding;GO:1901363//heterocyclic compound binding	GO:0009987//cellular process
MSTRG.20111	22.82	21.25	20.19	28.57	32.2	34.51	24.58	28.46	25.82	23.8	25.08	22.16	22.08	21.13	20.51	20.46	22.86	20.57	v1g247787	glucose-induced degradation protein 8 homolog [Momordica charantia]	-	-	-	-	-
MSTRG.20122	98.83	89.09	79.36	88.4	134.34	142.95	180.64	236.8	172.96	108.67	104.03	139.48	117.49	134.28	140.78	148.54	204.15	149.45	BBD1	PREDICTED: bifunctional nuclease 1 [Cucumis melo]	-	-	GO:0044464//cell part	-	GO:0051234//establishment of localization;GO:0090304//nucleic acid metabolic process
MSTRG.2016	10.26	12.72	9.83	22	32.11	33.79	91.42	43.34	88.15	85.58	88.43	96.47	87.58	115.09	111.99	94.36	110.85	95.57	gpmA	PREDICTED: 2,3-bisphosphoglycerate-dependent phosphoglycerate mutase [Cucumis melo]	ko01100//Metabolic pathways;ko01110//Biosynthesis of secondary metabolites;ko01200//Carbon metabolism;ko01230//Biosynthesis of amino acids;ko00010//Glycolysis / Gluconeogenesis;ko00260//Glycine, serine and threonine metabolism	K01834;K01834;K01834;K01834;K01834;K01834	-	GO:0016868//intramolecular transferase activity, phosphotransferases	GO:0006090//pyruvate metabolic process
MSTRG.20174	7.47	9.88	10.3	10.93	11.53	12.5	12.66	19.39	13.83	15.39	10.34	6.21	7.06	6.45	6.95	6.02	7.93	5.59	--	-	-	-	-	-	-
MSTRG.20175	0.76	0.3	1.65	0.59	0.88	0.8	0.93	4.97	1	1.03	0.6	0.9	0.3	0.27	0.32	0.56	0.54	0.55	--	-	-	-	-	-	-
MSTRG.20227	11.45	6.84	10.28	3.29	1.97	3.75	1.71	3.77	1.39	0.84	0.45	0.57	4.97	3.4	3.55	1.56	0.52	1.87	HSFB4	heat stress transcription factor B-4-like [Cucurbita moschata]	-	-	GO:0043231//intracellular membrane-bounded organelle	GO:0001071//nucleic acid binding transcription factor activity;GO:0003677//DNA binding	GO:0006950//response to stress;GO:0010468//regulation of gene expression;GO:0034645//cellular macromolecule biosynthetic process;GO:0051301//cell division
MSTRG.20265	2	3.01	2.44	4.63	5.72	5.93	2.27	2.18	2.47	1.49	1.15	0.82	2.97	0.43	0.23	1.65	0.4	1.1	--	DNA-directed RNA polymerase [Actinidia chinensis var. chinensis] [Actinidia chinensis]	-	-	-	-	-
MSTRG.20266	0.27	0.25	0.09	2.22	2.24	3.08	0.37	0.23	0.46	0	0.06	0	17.19	0.03	0.03	9.9	0	9.97	--	Unconventional myosin-VIIb like [Actinidia chinensis var. chinensis] [Actinidia chinensis]	-	-	-	-	-
MSTRG.20274	63.23	67.87	59.35	66.86	89.36	96.75	70.52	73.2	72.2	70.85	67.14	79.09	74.51	70.27	73.98	92.08	83.57	91.38	IFRD1	interferon-related developmental regulator 1-like [Cucurbita moschata]	-	-	GO:0043231//intracellular membrane-bounded organelle	-	GO:0006970//response to osmotic stress
MSTRG.20275	2.06	2.28	2.07	2.22	1.17	2.22	0.68	0.24	0.58	0.26	0.51	0.02	0.8	0.07	0.09	0.44	0.14	0.41	CYCD5-2	cyclin-D5-2 isoform X1 [Cucumis sativus]	-	-	-	-	GO:0044763//single-organism cellular process
MSTRG.20320	26.59	34.7	29.94	6.93	6.12	6.15	5.48	8.51	4.71	3.53	2.12	4.42	9.72	1.78	2.01	4.19	1.38	4.23	MGP	protein indeterminate-domain 7-like [Momordica charantia]	-	-	-	GO:0016798//hydrolase activity, acting on glycosyl bonds;GO:0043169//cation binding	GO:0005975//carbohydrate metabolic process;GO:0044260//cellular macromolecule metabolic process
MSTRG.20331	28.37	26.06	23.63	28.95	20.62	18.79	15.87	20.01	18.77	20.18	26.34	34.12	34.63	38.14	36.59	49.49	30.69	46.28	STK38L	serine/threonine-protein kinase tricorner [Cucurbita pepo subsp. pepo] [Cucurbita pepo]	-	-	-	GO:0004674//protein serine/threonine kinase activity;GO:0032550//purine ribonucleoside binding	GO:0006464//cellular protein modification process;GO:0006796//phosphate-containing compound metabolic process
MSTRG.20334	42.91	48.07	43.34	47.41	50.46	52.64	47.64	28.7	47.25	35.05	46.23	38.02	35.03	36.98	37.42	32.6	40.58	31.04	CNMT	(S)-coclaurine N-methyltransferase isoform X1 [Momordica charantia]	-	-	-	-	-
MSTRG.20348	4.13	3.66	5.28	2.14	3.2	3.52	2.84	1.71	2.78	1.88	2.85	2.85	3.97	2.59	3.22	3.36	3.62	3.53	PAA2	copper-transporting ATPase PAA2, chloroplastic [Momordica charantia]	-	-	GO:0005840//ribosome;GO:0009526//plastid envelope;GO:0031090//organelle membrane;GO:0031224//intrinsic component of membrane;GO:0043234//protein complex;GO:0044434//chloroplast part	GO:0008233//peptidase activity;GO:0032550//purine ribonucleoside binding;GO:0043169//cation binding;GO:0043682//copper-transporting ATPase activity	GO:0019941//modification-dependent protein catabolic process;GO:0035434//copper ion transmembrane transport
MSTRG.20350	37.5	70.42	54.92	183.91	125.89	122.95	36.05	18.74	39.62	7.9	11.71	1.96	27.34	0.81	1.29	11	1.61	9.33	ERECTA	LRR receptor-like serine/threonine-protein kinase ERECTA isoform X1 [Camellia sinensis]	ko04016//MAPK signaling pathway - plant	K20718	GO:0009536//plastid;GO:0031224//intrinsic component of membrane	GO:0004672//protein kinase activity;GO:0016628//oxidoreductase activity, acting on the CH-CH group of donors, NAD or NADP as acceptor;GO:0032550//purine ribonucleoside binding	GO:0003006//developmental process involved in reproduction;GO:0006464//cellular protein modification process;GO:0006833//water transport;GO:0006950//response to stress;GO:0007155//cell adhesion;GO:0009617//response to bacterium;GO:0009620//response to fungus;GO:0009718//anthocyanin-containing compound biosynthetic process;GO:0009886//post-embryonic morphogenesis;GO:0009887//organ morphogenesis;GO…
MSTRG.20354	0.33	0.34	0.46	0.41	0.17	0.19	5.37	0	5.14	1.94	5.93	20.8	8.86	12.46	12.82	12.03	4.66	12.59	RIPK	serine/threonine-protein kinase RIPK [Cucumis sativus]	-	-	-	GO:0004713//protein tyrosine kinase activity;GO:0032550//purine ribonucleoside binding	GO:0006468//protein phosphorylation;GO:0010053//root epidermal cell differentiation
MSTRG.20360	1.29	1.49	1.22	4.71	4.48	4.44	0.99	1.64	1.33	0.67	0.9	0.34	0.55	0.41	0.5	0.41	0.4	0.4	SNM1	DNA cross-link repair 1A protein-like isoform X2 [Momordica charantia]	-	-	-	GO:0003824//catalytic activity	GO:0006259//DNA metabolic process;GO:0006342//chromatin silencing;GO:0007059//chromosome segregation;GO:0009606//tropism
MSTRG.20369	2.75	4.52	3.31	6.9	8.81	8.98	8.27	7.52	7.47	6.69	9.59	9.34	6.31	5.48	6.35	5.54	6.16	5.35	--	-	-	-	-	-	-
MSTRG.20372	8.7	10.4	7.76	11.22	14.23	14.33	14.91	10.26	13.72	7.84	8.83	8.8	7.14	8.83	9.35	6.43	7.84	6.44	--	Transmembrane protein [Parasponia andersonii]	-	-	-	-	-
MSTRG.20404	2.87	3.26	2.46	4.2	5.38	5.49	2.67	2.05	2.84	2.49	2.18	2.36	1.53	1.39	1.47	1.19	0.62	1.21	PUB45	U-box domain-containing protein 7-like [Momordica charantia]	-	-	-	GO:0003824//catalytic activity	-
MSTRG.20414	18.93	19.09	28.96	40.35	47.95	58.19	43.04	38.63	48.24	32.16	45.43	34.29	59.51	34.57	37.07	49.31	35.4	55.44	RPL39A	Ribosomal protein [Trema orientale]	ko03010//Ribosome	K02924	GO:0015934//large ribosomal subunit;GO:0043231//intracellular membrane-bounded organelle	GO:0005198//structural molecule activity	GO:0006605//protein targeting;GO:0010467//gene expression
MSTRG.20415	5.99	7.25	7.41	7.54	7.2	8.96	7.11	5.36	6.88	4.72	5.89	7.1	4.5	4.48	4.11	3.77	3.43	3.74	--	-	-	-	-	-	-
MSTRG.20440	0.09	0.25	0.17	1.19	0.17	0.59	0.2	0	0.18	0.17	8.52	11.28	1.11	0.35	0.71	0.49	0.09	0.49	--	TPD1 protein homolog 1-like [Momordica charantia]	-	-	-	-	-
MSTRG.20465	34.34	28.63	33.55	36.66	39.75	44.31	62.76	139.23	57.92	142.68	90.94	110.27	64.88	76.07	83.73	44.47	156.31	44.92	SHN2	ethylene-responsive transcription factor SHINE 2-like [Momordica charantia]	-	-	GO:0043231//intracellular membrane-bounded organelle	GO:0001071//nucleic acid binding transcription factor activity;GO:0003677//DNA binding	GO:0010468//regulation of gene expression;GO:0034645//cellular macromolecule biosynthetic process;GO:0050794//regulation of cellular process;GO:0050896//response to stimulus
MSTRG.20468	3.31	4.95	3.17	14.83	20.87	22.23	17.45	14.35	18.04	11.19	12.33	13.45	16.96	16.75	17.66	12.87	16.31	14.62	BSD2	protein BUNDLE SHEATH DEFECTIVE 2, chloroplastic isoform X2 [Cucumis sativus]	-	-	GO:0009536//plastid	GO:0005515//protein binding	GO:0006090//pyruvate metabolic process;GO:0006739//NADP metabolic process;GO:0006996//organelle organization;GO:0009767//photosynthetic electron transport chain;GO:0016072//rRNA metabolic process;GO:0043623//cellular protein complex assembly
MSTRG.20482	2.77	3.31	3.64	3.97	3.67	3.88	3.52	6.07	3.72	4.3	3.57	1.73	1.2	2.21	1.9	1.56	5.25	1.55	DNAJB4	PREDICTED: dnaJ homolog subfamily B member 4 [Cucumis melo]	-	-	-	GO:0005515//protein binding	GO:0000302//response to reactive oxygen species;GO:0009642//response to light intensity;GO:0033554//cellular response to stress;GO:0044267//cellular protein metabolic process
MSTRG.20483	41.67	38.91	37.69	56.38	82.46	81.44	64.64	54.11	64.18	77.58	83.65	67.75	61.9	68.53	71.14	58.11	92.63	58.3	CID6	polyadenylate-binding protein-interacting protein 5-like [Momordica charantia]	-	-	-	-	-
MSTRG.20504	2.76	3.99	2.33	23.23	23.53	26.09	3.63	4.27	3.29	1.32	3.16	0.67	3.78	3.43	3.46	3.3	0.75	3.02	RPA2A	replication protein A 32 kDa subunit A-like [Cucurbita pepo subsp. pepo] [Cucurbita pepo]	ko03420//Nucleotide excision repair;ko03030//DNA replication;ko03440//Homologous recombination;ko03430//Mismatch repair	K10739;K10739;K10739;K10739	GO:0043231//intracellular membrane-bounded organelle	GO:0003676//nucleic acid binding	GO:0000725//recombinational repair;GO:0006260//DNA replication;GO:0006305//DNA alkylation;GO:0016458//gene silencing;GO:0034968//histone lysine methylation;GO:0048229//gametophyte development;GO:0048580//regulation of post-embryonic development;GO:0051052//regulation of DNA metabolic process;GO:1901990//regulation of mitotic cell cycle phase transition;GO:1902410//mitotic cytokinetic process
MSTRG.20510	7.6	3.24	5.21	3.27	3.96	3.26	4.66	6.19	4.95	4.81	1.79	2.9	2.62	3.54	3.45	1.41	2.9	1.43	PR5K	rust resistance kinase Lr10-like isoform X1 [Momordica charantia]	-	-	-	GO:0004674//protein serine/threonine kinase activity;GO:0032550//purine ribonucleoside binding	GO:0006468//protein phosphorylation
MSTRG.20561	81.19	81.8	80.43	118.32	127.04	138.09	80.71	61.74	77.31	81.29	91.83	60.27	87.58	64.8	63.28	59.64	79.73	59.37	GRF2	14-3-3-like protein [Momordica charantia]	-	-	GO:0005576//extracellular region;GO:0005911//cell-cell junction;GO:0009532//plastid stroma;GO:0012505//endomembrane system;GO:0031090//organelle membrane	GO:0016817//hydrolase activity, acting on acid anhydrides;GO:0051219//phosphoprotein binding	GO:0001101//response to acid chemical;GO:0003006//developmental process involved in reproduction;GO:0009887//organ morphogenesis;GO:0010038//response to metal ion;GO:0010468//regulation of gene expression;GO:0034645//cellular macromolecule biosynthetic process;GO:0043401//steroid hormone mediated signaling pathway;GO:0048580//regulation of post-embryonic development;GO:0048827//phyllome developme…
MSTRG.20589	26.96	29.34	30.56	35.97	44.61	42.62	21.34	24.57	20.59	18.85	20.7	13.18	27.94	18.92	20.63	32.3	25.22	32.62	At5g10920	PREDICTED: argininosuccinate lyase, chloroplastic [Cucumis melo]	ko01100//Metabolic pathways;ko01110//Biosynthesis of secondary metabolites;ko01230//Biosynthesis of amino acids;ko00250//Alanine, aspartate and glutamate metabolism;ko00220//Arginine biosynthesis	K01755;K01755;K01755;K01755;K01755	GO:0009532//plastid stroma	GO:0016842//amidine-lyase activity	GO:0006163//purine nucleotide metabolic process;GO:0006526//arginine biosynthetic process
MSTRG.20621	4.16	5.26	5.56	7.9	6.49	6.61	4.34	3.34	4.51	3.92	4.16	4.27	4.56	5.11	4.11	4.59	4.84	4.96	sympk	symplekin isoform X1 [Cucurbita pepo subsp. pepo] [Cucurbita pepo]	ko03015//mRNA surveillance pathway	K06100	-	-	GO:0016441//posttranscriptional gene silencing
MSTRG.20622	14.77	16.16	18.12	17.01	20.26	18.06	17.42	18.16	16.92	18.69	14.27	14.94	11.18	14.64	14.99	9.91	14.94	8.91	IRX9H	probable beta-1,4-xylosyltransferase IRX9H [Momordica charantia]	-	-	GO:0016020//membrane;GO:0043231//intracellular membrane-bounded organelle	GO:0016757//transferase activity, transferring glycosyl groups	GO:0042546//cell wall biogenesis;GO:0044763//single-organism cellular process
MSTRG.20636	4.79	5.55	5.94	6.78	6.35	6.16	4.88	4.96	4.89	5.64	5.01	2.92	4.15	2.95	2.76	3.87	3.14	3.7	PCMP-H38	pentatricopeptide repeat-containing protein At5g48910-like [Momordica charantia]	-	-	GO:0009536//plastid	-	GO:0000226//microtubule cytoskeleton organization;GO:0016070//RNA metabolic process
MSTRG.20655	20.58	23.04	19.76	37.03	39.49	41.57	26.77	16.04	25.36	27.53	32.95	26.99	20.92	19.76	20.47	17.82	20.57	17.24	DAAT	D-amino-acid transaminase, chloroplastic [Momordica charantia]	ko00790//Folate biosynthesis	K18482	GO:0009532//plastid stroma	GO:0008483//transaminase activity;GO:0016833//oxo-acid-lyase activity	GO:0009073//aromatic amino acid family biosynthetic process;GO:0009396//folic acid-containing compound biosynthetic process
MSTRG.20662	0.03	0	0.02	6.9	2.06	4.75	0.25	0	0.32	0.24	0.43	0.38	0.12	0.27	0.27	0.43	0.12	0.39	--	uncharacterized protein LOC111476478 [Cucurbita maxima]	-	-	-	-	-
MSTRG.20698	533.41	511.95	495.15	302.57	231.48	181.36	134.06	267.98	153.5	142.11	161.82	175.06	165.51	238.36	241.01	158.94	199.33	161.53	--	-	-	-	-	-	-
MSTRG.20701	2.86	3.53	1.08	0.76	1.18	0.16	0.89	0.74	0.79	0.38	0.65	0.43	1.51	0.39	0.39	0.78	1.47	0.83	--	-	-	-	-	-	-
MSTRG.20719	2.01	2.76	6.22	7.97	8.44	8.29	7.49	9.57	7.91	4.49	8.23	5.76	6.08	7.26	5.81	7.28	10.09	8.6	--	-	-	-	-	-	-
MSTRG.20720	14.63	10.58	10.82	13.74	7.89	8.38	5.82	13.31	9.26	7.13	10.18	9.56	8.78	9.56	9.98	11.62	11.55	11.76	--	LOW QUALITY PROTEIN: methylenetetrahydrofolate reductase 2, partial [Arabidopsis lyrata subsp. lyrata] [Arabidopsis lyrata]	-	-	-	-	-
MSTRG.20721	4.01	3.21	3.59	2.4	2.54	2.82	2.35	2.74	1.48	2.02	2.7	2.11	3.64	2.35	3.97	3.61	3.38	3.34	--	-	-	-	-	-	-
MSTRG.20727	0	0.03	0	0.16	0.13	0.03	16.37	0	19.12	8.22	31.75	39.98	14.95	24.09	24.38	14.15	4.56	15.04	At4g12770	auxilin-like protein 1 [Momordica charantia]	-	-	GO:0016020//membrane;GO:0044444//cytoplasmic part	GO:0005488//binding	-
MSTRG.20733	0.15	0	0.92	0	0	0	1.3	0	1.48	1.99	4.02	39.27	23.2	32.99	33.42	14.71	18.73	13.85	MADS9	floral homeotic protein PMADS 2 [Momordica charantia]	-	-	GO:0043231//intracellular membrane-bounded organelle	GO:0001071//nucleic acid binding transcription factor activity;GO:0003676//nucleic acid binding;GO:0005515//protein binding;GO:0016628//oxidoreductase activity, acting on the CH-CH group of donors, NAD or NADP as acceptor	GO:0010468//regulation of gene expression;GO:0034645//cellular macromolecule biosynthetic process;GO:0044710//single-organism metabolic process;GO:0048869//cellular developmental process;GO:0090567//reproductive shoot system development
MSTRG.20742	8.94	8.48	7.34	8.64	7.29	8.48	5.74	3.72	5.37	5.51	6.46	7.04	5.09	7.89	7.14	4.13	6.51	3.99	DCP5-L	protein decapping 5-like isoform X1 [Cucurbita pepo subsp. pepo] [Cucurbita pepo]	-	-	GO:0036464//cytoplasmic ribonucleoprotein granule	GO:0046983//protein dimerization activity	GO:0006417//regulation of translation;GO:0006486//protein glycosylation;GO:0010603//regulation of cytoplasmic mRNA processing body assembly;GO:0090305//nucleic acid phosphodiester bond hydrolysis
MSTRG.20764	2.01	2.57	1.91	1.08	2.33	1.98	1.08	1.49	1.33	0.82	1.3	1.15	1.2	1.47	1.54	1.37	2.18	1.26	--	-	-	-	-	-	-
MSTRG.20777	3.71	3.87	2.12	31.18	51.09	42.62	23.33	12.97	22.49	25.77	28.23	5.84	6.15	5.12	5.12	6.11	6.47	6.3	At4g18260	Alpha/beta-Hydrolases superfamily protein [Hibiscus syriacus]	-	-	GO:0031224//intrinsic component of membrane;GO:0044434//chloroplast part	GO:0016741//transferase activity, transferring one-carbon groups	GO:0044710//single-organism metabolic process
MSTRG.20778	7.02	6.27	3.53	74.36	87.74	74.97	47.87	17.78	46.55	70.17	60.69	5.11	4.09	4.71	5.19	4.54	3.14	4.31	At4g18260	cytochrome b561 domain-containing protein At4g18260-like [Cucurbita moschata]	-	-	GO:0031224//intrinsic component of membrane	-	GO:0044710//single-organism metabolic process
MSTRG.2080	18.58	24.43	20.23	52.55	72.92	80.29	56.55	45.83	54.77	48.39	57.76	31.74	40.28	28.07	28.07	21.69	37.33	22.21	At2g44050	6,7-dimethyl-8-ribityllumazine synthase, chloroplastic [Momordica charantia]	ko01100//Metabolic pathways;ko01110//Biosynthesis of secondary metabolites;ko00740//Riboflavin metabolism	K00794;K00794;K00794	GO:0009532//plastid stroma	GO:0016867//intramolecular transferase activity, transferring acyl groups;GO:0046906//tetrapyrrole binding	GO:0006006//glucose metabolic process;GO:0006771//riboflavin metabolic process;GO:0009755//hormone-mediated signaling pathway
MSTRG.20807	3.67	1.91	4.22	1.53	1.57	1	4.25	12.6	5.02	9.81	4.12	12.6	10.34	14.05	12.9	18.43	24.32	18.02	--	cysteine-rich and transmembrane domain-containing protein WIH2-like [Momordica charantia]	-	-	-	-	-
MSTRG.20818	6.94	5.2	5.69	11.42	13.08	9.75	6.15	1.85	4.99	3.73	7.28	0.45	0.46	1.26	1.31	0.76	1.48	0.79	GT3	UDP-glucosyltransferase [Siraitia grosvenorii]	-	-	-	GO:0016758//transferase activity, transferring hexosyl groups	-
MSTRG.20819	11.88	13.35	11.27	15.99	20.89	16.69	17.46	11.59	16.72	21.62	22.72	25.23	20.28	25.62	25.86	20.15	35.34	19.37	GT3	anthocyanidin 3-O-glucosyltransferase 2-like [Momordica charantia]	-	-	-	GO:0035251//UDP-glucosyltransferase activity	-
MSTRG.20850	21.62	26.14	18.48	34.68	44.6	48.28	30.09	32	29.55	20.16	24.38	21.89	25.11	16.92	17.31	21.71	21.16	21.74	RPL13	50S ribosomal protein L13, chloroplastic [Momordica charantia]	ko03010//Ribosome	K02871	GO:0009526//plastid envelope;GO:0009532//plastid stroma;GO:0030529//intracellular ribonucleoprotein complex	GO:0005198//structural molecule activity	GO:0003006//developmental process involved in reproduction;GO:0006605//protein targeting;GO:0009059//macromolecule biosynthetic process;GO:0009725//response to hormone;GO:0010467//gene expression
MSTRG.20860	32.59	38.48	36.31	50.44	70.92	78.65	76.13	42.79	71.55	59.88	78	77.26	101.61	92.24	89.99	81.99	90.81	83.23	--	transmembrane protein [Arabidopsis thaliana]	-	-	GO:0043231//intracellular membrane-bounded organelle	-	-
MSTRG.20864	11.56	11.64	8.84	16.21	22.97	30.44	25.66	24.6	30.76	22.52	27.51	22.24	24.46	27.39	26.74	20.19	21.09	19.31	ubtd1	ubiquitin domain-containing protein 1-like [Momordica charantia]	-	-	GO:0044424//intracellular part	-	GO:0016192//vesicle-mediated transport;GO:0061024//membrane organization
MSTRG.20893	32.16	33.23	34.31	29.81	31.07	35.77	27.98	30.29	26.38	25.97	28.15	27.81	20.94	20.19	23.52	25.04	34.51	25.8	At5g64680	mediator-associated protein 2 [Momordica charantia]	-	-	GO:0043231//intracellular membrane-bounded organelle	-	GO:0044260//cellular macromolecule metabolic process;GO:0044699//single-organism process;GO:0090304//nucleic acid metabolic process
MSTRG.20897	15.11	17.89	16.3	14.21	21.55	25.12	24.01	33.99	24.49	19.07	24.03	31.28	35.08	35.93	34.61	21.92	28.37	23.05	At5g53940	protein yippee-like At5g53940 [Momordica charantia]	-	-	GO:0043231//intracellular membrane-bounded organelle	-	-
MSTRG.20927	10.62	11.46	11.44	4.35	4.2	3.64	3.29	2.97	2.81	1.64	1.94	2.25	6.79	2.47	2.24	2.04	1.92	2.05	GCR2	lanC-like protein GCR2 [Citrus clementina]	-	-	GO:0044425//membrane part	GO:0019840//isoprenoid binding	GO:0009738//abscisic acid-activated signaling pathway;GO:0010162//seed dormancy process
MSTRG.20934	5.01	5.65	4.1	15.08	22.88	27.45	20.59	16.58	20.04	18.52	19.6	2.78	9.07	5.84	4.68	7.84	9.49	7.73	--	-	-	-	-	-	-
MSTRG.210	1.89	2.5	2.06	0	0	0	0	0	0	0	0	0	0	0	0	0	0	0	BSD2	chaperone protein DnaJ-like [Cucumis melo var. makuwa] [Cucumis melo]	-	-	GO:0009536//plastid	GO:0005515//protein binding	GO:0006090//pyruvate metabolic process;GO:0006739//NADP metabolic process;GO:0006996//organelle organization;GO:0009767//photosynthetic electron transport chain;GO:0016072//rRNA metabolic process;GO:0043623//cellular protein complex assembly
MSTRG.21055	7.25	4.84	6.05	1.93	2.4	1.16	1.5	0.39	3.08	2.33	1.21	1.61	3.66	2.55	2.08	1.78	2.76	2.57	MFDX2	PREDICTED: 2Fe-2S ferredoxin-like isoform X2 [Cucumis melo]	-	-	GO:0043231//intracellular membrane-bounded organelle	GO:0043169//cation binding;GO:0051536//iron-sulfur cluster binding	GO:0006089//lactate metabolic process
MSTRG.21096	10.42	10.44	6.36	17.13	16.66	12.81	13.19	7.53	14.26	8.67	6.55	2.67	2.6	1.94	1.99	2.6	0.65	2.44	RGI3	LRR receptor-like serine/threonine-protein kinase [Momordica charantia]	-	-	GO:0016020//membrane	GO:0004672//protein kinase activity;GO:0016491//oxidoreductase activity	GO:0006796//phosphate-containing compound metabolic process
MSTRG.21097	3.15	3.97	3.05	7.52	7.5	8.86	5.43	6.6	6.02	5.37	5.33	2.56	3.83	3.15	3.15	3.78	5.48	3.71	--	Regulatory protein recX [Cucumis melo var. makuwa] [Cucumis melo]	-	-	-	-	-
MSTRG.21134	0	0	0	11.69	11.19	13.04	59.37	1.79	61.92	55.35	89.48	87.52	74.86	81.42	84.59	40.91	20.8	39.88	MYB52	MYB transcriptional factor [Populus alba]	ko04626//Plant-pathogen interaction	K09422	GO:0043231//intracellular membrane-bounded organelle	GO:0005488//binding	GO:0001101//response to acid chemical;GO:0009834//plant-type secondary cell wall biogenesis
MSTRG.21186	0	0	0	0.19	0	0	0.53	0	0.07	0	1.16	0.13	2.64	1.85	3.1	1.05	0	0.74	--	PREDICTED: CWF19 [Prunus dulcis]	-	-	-	-	-
MSTRG.21233	12.36	10.75	12.76	8.48	1.6	1.25	1.14	3.8	1.29	3.22	3.56	2.32	2.98	1.77	2.86	1.79	4.6	2.03	--	protein NYNRIN-like [Momordica charantia]	-	-	-	-	-
MSTRG.21247	0.49	0.48	0.77	80.82	33.08	35.73	19.01	0	16.39	0.04	12.69	3.29	1.14	0.08	0.06	1.72	0.08	1.66	TT10	laccase-15 [Prunus persica]	-	-	GO:0005576//extracellular region	GO:0016491//oxidoreductase activity;GO:0046872//metal ion binding	GO:0009699//phenylpropanoid biosynthetic process;GO:0009808//lignin metabolic process
MSTRG.21262	7.79	6.23	6.51	4.63	2.6	2.23	1.16	1.95	1.47	1.99	2.36	2.89	2.02	3.03	3.44	2.67	3.76	2.66	TY3B-G	Ty3/gypsy retrotransposon protein [Cucumis melo var. makuwa] [Cucumis melo]	-	-	-	-	-
MSTRG.21273	0.59	0.44	0.34	0.45	0.56	1.11	0.4	1.39	0.82	0.23	0.78	1	1.57	0.8	1.52	0.32	0.7	0.43	--	zinc finger BED domain-containing protein RICESLEEPER 2-like [Momordica charantia]	-	-	-	-	-
MSTRG.21289	6.48	3.8	4.84	7.98	4.88	4.13	2.28	2.29	1.19	3.24	5	12.83	6.43	12.88	12.62	3.9	9.64	3.92	--	-	-	-	-	-	-
MSTRG.21297	2.01	1.19	1.84	3.79	2.68	2.96	7.74	7.05	5.68	5.64	12.35	6.7	6.83	8.65	9.05	3.63	8.07	4.72	--	-	-	-	-	-	-
MSTRG.21298	0	0	0	0	0	0	0.39	0	0.68	0.13	12.15	0.52	1.41	5.48	5.25	6.75	1.64	6.37	--	-	-	-	-	-	-
MSTRG.213	9.64	10.6	8.19	26.56	36.79	38.7	38.59	27.14	38.1	33.23	40.34	25.18	22.72	25.96	25.35	19.47	19.5	19.85	--	SNARE-like superfamily protein [Cucumis melo var. makuwa] [Cucumis melo]	-	-	GO:0009536//plastid	GO:0005488//binding	GO:0008104//protein localization
MSTRG.21300	3.34	3.58	3.39	3.58	4.74	3.75	4.57	3.71	4.27	2.25	3.6	4.27	2.25	2.21	2.4	1.85	2.81	1.9	--	transposase [Cucumis melo var. makuwa] [Cucumis melo]	-	-	-	-	-
MSTRG.21316	0.07	0.02	0.06	0.02	0.02	0.02	0.09	0.05	0.05	0.21	3.96	1.67	0.25	0.5	0.47	0.21	0.13	0.27	SBT4.15	PREDICTED: subtilisin-like protease SBT4.15, partial [Cucumis melo]	ko04146//Peroxisome	K13347	GO:0031224//intrinsic component of membrane;GO:0044439//peroxisomal part	GO:0008233//peptidase activity	GO:0008152//metabolic process
MSTRG.21344	5.54	7.62	9.75	9.16	10.21	9.17	9.07	10.04	8.9	8.83	6.8	5.75	4.5	5.74	7.08	6.36	8.91	4.72	rpc11	DNA-directed RNA polymerase III subunit RPC10-like [Momordica charantia]	ko01100//Metabolic pathways;ko00230//Purine metabolism;ko00240//Pyrimidine metabolism;ko03020//RNA polymerase	K03019;K03019;K03019;K03019	GO:0043231//intracellular membrane-bounded organelle	GO:0001071//nucleic acid binding transcription factor activity;GO:0003676//nucleic acid binding;GO:0034062//RNA polymerase activity;GO:0046914//transition metal ion binding	GO:0010468//regulation of gene expression;GO:0032774//RNA biosynthetic process;GO:0034645//cellular macromolecule biosynthetic process
MSTRG.21350	0.65	0.22	0.55	0.27	0.22	0.22	16.05	0.52	14.27	11.67	15.73	33.72	23.51	51.8	50.25	18.57	17.69	19.53	PBL28	probable serine/threonine-protein kinase PBL28 [Cucurbita maxima]	-	-	-	GO:0004702//receptor signaling protein serine/threonine kinase activity;GO:0032550//purine ribonucleoside binding	GO:0003006//developmental process involved in reproduction;GO:0010646//regulation of cell communication;GO:0018205//peptidyl-lysine modification;GO:0032147//activation of protein kinase activity;GO:0042743//hydrogen peroxide metabolic process;GO:0044085//cellular component biogenesis;GO:0045491//xylan metabolic process
MSTRG.21356	15.55	15.4	14.31	26.9	18.6	19.57	18.18	15.32	18.05	11.73	20.31	26.07	16.41	24.1	22	24.6	30.38	24.55	RE1	Retrovirus-related Pol polyprotein from transposon TNT 1-94 [Cucumis melo var. makuwa] [Cucumis melo]	-	-	-	GO:0016787//hydrolase activity	GO:0043170//macromolecule metabolic process;GO:0044238//primary metabolic process
MSTRG.21389	0	0.07	0.07	0.47	0.75	0.37	0.53	0.09	0.49	0.9	1.34	1.55	0.61	0.31	0.49	0.2	1.06	0.29	--	PREDICTED: POPTR_0014s10080g [Prunus dulcis]	-	-	-	-	-
MSTRG.2149	23.8	24.31	24.49	21.82	24.08	24.9	23	19.5	23.16	22.84	22.41	23.6	18.57	18.55	17.6	16.44	22.64	17.2	At1g70590	F-box protein At1g70590 [Cucurbita moschata]	-	-	-	GO:0005488//binding	GO:0010243//response to organonitrogen compound;GO:0016192//vesicle-mediated transport;GO:0061024//membrane organization
MSTRG.21492	4.76	2.43	3.71	1.53	2.23	3.01	1.23	3.04	1.72	1.24	2.45	2.78	1.87	3.71	2.6	1.1	1.48	1.37	--	-	-	-	-	-	-
MSTRG.21518	13.45	12.45	17.17	16.99	17.67	11.39	125.67	8.99	123.93	131.7	147.95	158.02	146.35	152.97	163.14	107.41	69.54	103.99	FLA17	fasciclin-like arabinogalactan protein 17 [Cucurbita pepo subsp. pepo] [Cucurbita pepo]	-	-	GO:0043231//intracellular membrane-bounded organelle	-	GO:0022610//biological adhesion
MSTRG.21521	7.78	6.32	7.95	4.92	5.37	5.38	5.84	7.49	5.77	7.27	6.2	5.77	4.64	6.78	6.41	4.12	6.32	3.92	CRTISO	prolycopene isomerase, chloroplastic [Momordica charantia]	ko01100//Metabolic pathways;ko01110//Biosynthesis of secondary metabolites;ko00906//Carotenoid biosynthesis	K09835;K09835;K09835	-	-	-
MSTRG.21578	8.74	9.45	8.34	17.53	17.46	17.54	8.69	7.68	9.53	7.76	8.71	8.03	8.41	9.69	10.04	7.67	10.79	7.74	PAP13	probable plastid-lipid-associated protein 13, chloroplastic [Momordica charantia]	-	-	GO:0009532//plastid stroma;GO:0031976//plastid thylakoid;GO:0044434//chloroplast part	-	GO:0006090//pyruvate metabolic process;GO:0009668//plastid membrane organization
MSTRG.21601	4.01	4.08	3.79	13.01	12.73	17.62	4.02	3.59	3.52	2.06	4.09	2.79	3.28	3.72	3.95	4.33	2.08	4.23	ATJ6	chaperone protein dnaJ 6 [Momordica charantia]	-	-	GO:0043231//intracellular membrane-bounded organelle	-	GO:0006260//DNA replication;GO:0044267//cellular protein metabolic process;GO:0048449//floral organ formation
MSTRG.21602	2.27	2.47	2.43	4.31	5.01	4.4	2.53	3.06	3.45	1.95	2.44	1.5	1.26	1.04	0.95	1.32	1.77	1.41	PCMP-H85	PREDICTED: pentatricopeptide [Prunus dulcis]	-	-	-	GO:0016787//hydrolase activity	-
MSTRG.21608	19.12	20.81	17.81	27.87	35.29	34.73	28.09	21.49	26.74	25.83	31	20.57	24.37	15.33	16.52	24.84	18.98	22.99	LPAT2	PREDICTED: 1-acyl-sn-glycerol-3-phosphate acyltransferase 2 [Populus euphratica]	ko01100//Metabolic pathways;ko01110//Biosynthesis of secondary metabolites;ko00564//Glycerophospholipid metabolism;ko00561//Glycerolipid metabolism	K13523;K13523;K13523;K13523	GO:0031090//organelle membrane;GO:0031224//intrinsic component of membrane;GO:0043231//intracellular membrane-bounded organelle	GO:0000166//nucleotide binding;GO:0005515//protein binding;GO:0016411//acylglycerol O-acyltransferase activity;GO:0016616//oxidoreductase activity, acting on the CH-OH group of donors, NAD or NADP as acceptor;GO:0043169//cation binding;GO:0051536//iron-sulfur cluster binding	GO:0044707//single-multicellular organism process;GO:0046341//CDP-diacylglycerol metabolic process;GO:0046471//phosphatidylglycerol metabolic process
MSTRG.2162	30.62	35	26.05	35.97	48.1	35.06	299.22	22.44	312.8	266	333.43	120	80.2	104.67	103.71	75.03	46.95	73.99	ACLA-1	ATP-citrate synthase alpha chain protein 1-like [Momordica charantia]	ko01100//Metabolic pathways;ko01110//Biosynthesis of secondary metabolites;ko00020//Citrate cycle (TCA cycle)	K01648;K01648;K01648	GO:0043234//protein complex;GO:0044444//cytoplasmic part	GO:0032550//purine ribonucleoside binding;GO:0046912//transferase activity, transferring acyl groups, acyl groups converted into alkyl on transfer	GO:0000097//sulfur amino acid biosynthetic process;GO:0005982//starch metabolic process;GO:0006084//acetyl-CoA metabolic process;GO:0006605//protein targeting;GO:0006631//fatty acid metabolic process;GO:0006779//porphyrin-containing compound biosynthetic process;GO:0008361//regulation of cell size;GO:0009826//unidimensional cell growth;GO:0009909//regulation of flower development;GO:0016109//tetr…
MSTRG.21620	2.14	1.39	2.24	4.37	4.6	5.9	9.08	3.28	9.08	4.89	21.43	15.71	9.08	10.15	10.34	8.78	5.15	8.33	--	protein N-terminal glutamine amidohydrolase isoform X3 [Cucurbita pepo subsp. pepo] [Cucurbita pepo]	-	-	-	-	-
MSTRG.21685	39.87	36.06	35.53	28.62	29.56	26.6	27.19	33.42	27.99	37.38	30.01	30.81	32.27	40.03	41.21	34.19	52.77	34.43	TGA21	transcription factor TGA2.3-like [Momordica charantia]	ko04075//Plant hormone signal transduction	K14431	-	GO:0001071//nucleic acid binding transcription factor activity;GO:0003677//DNA binding	GO:0010468//regulation of gene expression;GO:0034645//cellular macromolecule biosynthetic process
MSTRG.21687	14.18	13.17	13.29	11.91	11.76	9.15	5.48	7.67	7.26	5.57	6.24	6.43	4.91	7.42	8.57	7.03	8.13	6.97	--	testis-expressed sequence 10 protein-like protein isoform X1 [Cucumis melo var. makuwa] [Cucumis melo]	-	-	-	-	-
MSTRG.21719	0.37	0	0	0	0.11	0	1.37	16.25	2.2	1.93	2.22	10.34	6.13	12.67	12.8	12.86	8.95	8.69	--	cysteine-rich and transmembrane domain-containing protein WIH2 [Durio zibethinus]	-	-	-	-	-
MSTRG.21722	0	0	0	0	0	0	0	0	0	0.11	0	0	0	0	0.11	0	0	0	SUT4	PREDICTED: sucrose transport protein SUC3 [Cucumis melo]	-	-	GO:0016020//membrane;GO:0042995//cell projection;GO:0043231//intracellular membrane-bounded organelle	GO:0015154//disaccharide transmembrane transporter activity;GO:0015293//symporter activity	GO:0001101//response to acid chemical;GO:0006950//response to stress;GO:0009694//jasmonic acid metabolic process;GO:0010243//response to organonitrogen compound;GO:0015766//disaccharide transport;GO:0051707//response to other organism
MSTRG.21723	8.17	8.28	5.03	2.47	3.78	3.44	1.74	0.88	1.17	2.4	2.72	3.12	1.13	1.62	1.96	1.2	1.43	1.63	SUT4	sucrose transport protein SUC3 isoform X1 [Cucumis sativus]	-	-	GO:0031224//intrinsic component of membrane;GO:0042995//cell projection;GO:0043231//intracellular membrane-bounded organelle	GO:0005351//sugar:proton symporter activity;GO:0015154//disaccharide transmembrane transporter activity	GO:0001101//response to acid chemical;GO:0005984//disaccharide metabolic process;GO:0006812//cation transport;GO:0006950//response to stress;GO:0009694//jasmonic acid metabolic process;GO:0010243//response to organonitrogen compound;GO:0015766//disaccharide transport;GO:0051707//response to other organism
MSTRG.2173	16.49	17.3	15.74	26.35	36.61	41.07	20.44	13.95	19.21	18.21	21.1	15.71	25.06	20.03	22.43	27.46	22.04	25.02	--	Thioredoxin-like fold [Vigna unguiculata]	-	-	GO:0030312//external encapsulating structure;GO:0043231//intracellular membrane-bounded organelle	GO:0070011//peptidase activity, acting on L-amino acid peptides	GO:0019538//protein metabolic process
MSTRG.21742	2.31	1.39	2.5	0.22	0.22	0.5	0.26	0.09	0	0.07	0.59	1.23	0.87	0.52	0.84	1.32	0.76	1.6	At4g27230	histone H2AX [Cucurbita moschata]	-	-	GO:0005694//chromosome;GO:0030312//external encapsulating structure;GO:0043231//intracellular membrane-bounded organelle;GO:0044446//intracellular organelle part	GO:0003676//nucleic acid binding;GO:0005515//protein binding	GO:0006950//response to stress;GO:0009292//genetic transfer;GO:0009451//RNA modification;GO:0044699//single-organism process;GO:0051707//response to other organism
MSTRG.21745	0	0	0	3.39	1.72	2.54	1.62	2.14	1.74	3.08	3.82	1.24	2.62	4.15	3.86	2.06	1.75	1.6	--	-	-	-	-	-	-
MSTRG.21749	0	0	0	0.21	0.08	0.04	0.11	0.03	0.16	2.81	4.37	2.68	0.88	1.2	0.91	1.68	0.96	1.65	pol	pol protein [Cucumis melo var. makuwa] [Cucumis melo]	-	-	-	-	-
MSTRG.21763	0.18	0.14	0.55	3.65	1.98	2.12	4.39	0.57	4.32	1.34	27.49	22.09	17.63	22.72	21.1	11.84	9.79	12.15	--	-	-	-	-	-	-
MSTRG.2177	54.99	63.47	53.55	85.35	112.54	124.43	86.85	65.27	91.52	62.81	85.73	76.62	92.85	71.07	69.23	88.97	71.65	88.97	At4g28440	Nucleic acid-binding, OB-fold containing protein [Parasponia andersonii]	ko03420//Nucleotide excision repair;ko03030//DNA replication;ko03440//Homologous recombination;ko03430//Mismatch repair	K07466;K07466;K07466;K07466	GO:0016020//membrane;GO:0044444//cytoplasmic part	-	-
MSTRG.21770	3.03	3.63	3.16	4.58	6.4	4.82	4	3.13	4.67	4.1	3.96	4.8	3.53	3.46	4.18	3.01	3.35	2.6	--	-	-	-	-	-	-
MSTRG.2178	7	9.18	9.64	22.49	26.22	27.6	34.62	19.56	29.82	25.31	31.45	20.3	22.92	15.08	16.08	15.42	16.59	14.17	--	protein NUCLEAR FUSION DEFECTIVE 6, chloroplastic/mitochondrial [Momordica charantia]	-	-	GO:0016020//membrane	-	-
MSTRG.21799	0	0	0	0	0	0	0.22	0	0.24	0	0.34	1.23	2.05	2.26	3.17	2.86	0.41	2.68	--	-	-	-	-	-	-
MSTRG.21841	0.07	0.19	0.13	1.76	0.78	4.72	2.16	0.08	2.99	2.84	5.67	7.02	11.14	15.29	15.51	14.98	12.3	14.71	--	-	-	-	-	-	-
MSTRG.21870	6.21	5.9	4.98	10.02	13.14	12.64	10.09	8.14	11.37	7.05	8.47	8.75	10.9	7.1	8.67	12.62	6.9	12.79	--	PREDICTED: Clavaminate synthase [Prunus dulcis]	-	-	GO:0005911//cell-cell junction	-	GO:0048229//gametophyte development
MSTRG.21950	0.64	0.81	0.89	0.57	0.63	0.44	0.36	0.88	0.49	0.82	0.92	2.23	1.38	5.74	5.41	2.03	4.39	1.93	Tf2-12	DNA/RNA polymerases superfamily protein [Cucumis melo var. makuwa] [Cucumis melo]	-	-	-	GO:0046872//metal ion binding	GO:0043170//macromolecule metabolic process;GO:0044238//primary metabolic process
MSTRG.21952	55.68	56.78	58.29	102.22	157.8	172.3	166.99	158.88	167.2	77.87	131.77	84.76	125.87	99.65	108.42	125.21	93.71	122.94	--	protein DSS1 HOMOLOG ON CHROMOSOME V [Cucumis sativus]	-	-	-	GO:0005488//binding	-
MSTRG.21960	3.15	3.75	4.98	1.41	1	1.74	0.31	0.77	0.38	0.24	0.17	0.2	0.7	0.07	0.09	0.08	0.08	0.03	--	nitrate regulatory gene2 protein-like [Cucurbita moschata]	-	-	GO:0016020//membrane	-	-
MSTRG.21990	18.04	21.06	18.68	14.02	19.41	22.19	18.57	12.64	17.18	13.59	14.94	12.84	13.65	13.16	14	11.12	12.88	10.49	ZNRD1	DNA-directed RNA polymerase I subunit RPA12-like [Momordica charantia]	ko01100//Metabolic pathways;ko00230//Purine metabolism;ko00240//Pyrimidine metabolism;ko03020//RNA polymerase	K03000;K03000;K03000;K03000	GO:0043231//intracellular membrane-bounded organelle	GO:0001071//nucleic acid binding transcription factor activity;GO:0003676//nucleic acid binding	GO:0006351//transcription, DNA-templated;GO:0010468//regulation of gene expression
MSTRG.22017	39.68	54.53	49.6	92.22	124.94	148.36	150.03	142.46	147.23	190.5	181.12	130.07	171.22	128.62	120.54	107.08	136.09	102.42	CVA16-2	V-type proton ATPase 16 kDa proteolipid subunit-like [Durio zibethinus]	ko01100//Metabolic pathways;ko00190//Oxidative phosphorylation;ko04145//Phagosome	K02155;K02155;K02155	GO:0009536//plastid;GO:0031090//organelle membrane;GO:0031224//intrinsic component of membrane;GO:0033177//proton-transporting two-sector ATPase complex, proton-transporting domain	GO:0015077//monovalent inorganic cation transmembrane transporter activity;GO:0017111//nucleoside-triphosphatase activity	GO:0006006//glucose metabolic process;GO:0006970//response to osmotic stress;GO:0006996//organelle organization;GO:0015988//energy coupled proton transmembrane transport, against electrochemical gradient;GO:0048588//developmental cell growth;GO:0070838//divalent metal ion transport
MSTRG.22054	27.61	28.66	30.19	21.88	19.83	20.5	13.96	13.32	14.31	12.97	16.04	14.14	8.77	9.65	10.2	8.29	10.42	8.46	IPK1	inositol-pentakisphosphate 2-kinase-like isoform X2 [Momordica charantia]	ko01100//Metabolic pathways;ko04070//Phosphatidylinositol signaling system;ko00562//Inositol phosphate metabolism	K10572;K10572;K10572	GO:0043231//intracellular membrane-bounded organelle	GO:0043169//cation binding;GO:0051765//inositol tetrakisphosphate kinase activity	GO:0002252//immune effector process;GO:0006812//cation transport;GO:0009617//response to bacterium;GO:0009620//response to fungus;GO:0032958//inositol phosphate biosynthetic process;GO:0048528//post-embryonic root development;GO:0072501//cellular divalent inorganic anion homeostasis
MSTRG.22057	16.91	21.24	19.97	48.73	67.85	78.13	36.66	40.65	35.11	30.39	40.65	25.64	32.69	22.42	21.29	23.57	24.4	24.67	At4g30220	probable small nuclear ribonucleoprotein F isoform X1 [Cucumis sativus]	ko03040//Spliceosome	K11098	GO:0030529//intracellular ribonucleoprotein complex;GO:0043232//intracellular non-membrane-bounded organelle;GO:0044423//virion part;GO:0044428//nuclear part;GO:0044444//cytoplasmic part	-	GO:0006396//RNA processing;GO:0009451//RNA modification
MSTRG.22084	5.48	6.07	5.52	5.58	6.85	6.29	5.33	2.69	6.23	3.01	3.79	3.56	4.2	4.04	3.08	7.07	2.43	6.33	At1g75140	uncharacterized membrane protein At1g75140-like [Cucurbita maxima]	-	-	GO:0043231//intracellular membrane-bounded organelle	-	-
MSTRG.22133	2.45	4.74	3.04	4.7	5.04	5.23	4.2	3.16	4.65	1.25	2.11	0.87	0.72	0.49	0.75	0.31	1.13	0.23	At1g07700	thioredoxin-like 4, chloroplastic [Momordica charantia]	-	-	-	-	-
MSTRG.22170	4.27	4.84	5.06	32.95	35.66	25.39	72.78	9.48	74.55	146.82	118.34	126.84	70.71	70.08	69.2	49.05	25.37	49.62	NPGR1	protein NPGR1 isoform X1 [Cucurbita pepo subsp. pepo] [Cucurbita pepo]	-	-	GO:0016020//membrane	GO:0005515//protein binding	-
MSTRG.22171	1.51	1.67	1.54	2.67	2.63	2.12	4.5	1.33	5.93	7.44	5.93	6.39	5.63	3.88	3.36	2.59	3.31	2.7	NPGR1	protein NPGR1 isoform X2 [Momordica charantia]	-	-	GO:0016020//membrane	GO:0005515//protein binding	-
MSTRG.22198	45.73	50.99	43.49	53.78	65.33	72.64	59.42	54.64	53.47	54.57	50.63	45.64	62.39	50.94	52.88	68.96	56.75	73.04	--	piRNA biogenesis protein EXD1-like [Cucurbita maxima]	-	-	GO:0044424//intracellular part	GO:0003676//nucleic acid binding;GO:0004527//exonuclease activity	GO:0006605//protein targeting;GO:0090304//nucleic acid metabolic process
MSTRG.22203	200.85	220.72	200.36	172.24	252.1	165.6	714.05	142.47	726.35	723.22	873.63	2233.1	1743.75	2381.96	2370.21	1212.52	589.96	1215.46	At4g32940	vacuolar-processing enzyme [Cucurbita pepo subsp. pepo] [Cucurbita pepo]	-	-	GO:0005773//vacuole	GO:0004175//endopeptidase activity	GO:0001101//response to acid chemical;GO:0006950//response to stress;GO:0009725//response to hormone;GO:0010260//organ senescence;GO:0016192//vesicle-mediated transport;GO:0016485//protein processing;GO:0061024//membrane organization
MSTRG.22245	9.31	9.85	11.75	19.68	21.8	19.87	76.9	11.14	71.29	45.7	62.28	67.89	59.6	51.23	52.12	47.77	36.3	47.29	COPT5.1	epoxide hydrolase 4-like [Cucurbita moschata]	-	-	-	GO:0003824//catalytic activity	-
MSTRG.22272	0	0	0	0.18	0.91	1.18	1.5	0.19	0.41	0.22	0.87	0.59	1.69	2.19	0.89	1.38	2.84	1.05	--	-	-	-	-	-	-
MSTRG.22288	1.36	0.45	1.29	4.57	2.05	4.45	1.57	2.1	2.05	0.97	1.79	1.76	3.25	1.92	2.01	3.07	2.74	2.8	--	-	-	-	-	-	-
MSTRG.22322	3.57	3.53	4.48	0.28	1.31	1.76	3.51	1.65	3.69	0.91	0.73	1.72	0.45	0.55	0.75	1.11	1.23	1.02	--	-	-	-	-	-	-
MSTRG.22337	32.81	53.29	27.44	33.44	57.01	47.88	49.7	23.77	49.64	41.76	61.75	91.6	167.31	111.12	115.36	205.51	116.7	202.89	CHI3	probable chalcone--flavonone isomerase 3 isoform X2 [Cucumis sativus]	ko01100//Metabolic pathways;ko01110//Biosynthesis of secondary metabolites;ko00941//Flavonoid biosynthesis	K01859;K01859;K01859	-	GO:0016872//intramolecular lyase activity	GO:0009411//response to UV;GO:0009812//flavonoid metabolic process;GO:0034285//response to disaccharide
MSTRG.22339	0.2	0.23	0.23	1.58	1.39	1.48	0.66	3.64	1.16	0.05	0	0.09	0	0	0	0	0	0	EXPA8	expansin-A8 [Momordica charantia]	-	-	GO:0030312//external encapsulating structure	-	GO:0000902//cell morphogenesis;GO:0009827//plant-type cell wall modification;GO:0048646//anatomical structure formation involved in morphogenesis
MSTRG.22340	12	16.27	11.97	24.69	31.36	35.01	31.04	21.19	31.44	21.19	27.01	26.94	39.11	19.13	17.78	32.82	18.03	33.5	VPA0103	PREDICTED: macro domain-containing protein VPA0103 isoform X2 [Cucumis melo]	-	-	-	GO:0016740//transferase activity	-
MSTRG.22369	3.77	3.72	4.68	5.79	4.96	5.15	6.45	4.65	6.19	6.26	6.5	6.34	5.22	6.22	6	4.87	4.69	4.65	--	Cln5-like protein [Actinidia chinensis var. chinensis] [Actinidia chinensis]	-	-	-	-	-
MSTRG.22381	31.05	28.77	29.57	32.16	36.23	34.15	26.78	24.19	26.39	22.55	26.79	24.84	22.41	28.18	27.15	24.8	30.62	25.45	ALG11	GDP-Man:Man(3)GlcNAc(2)-PP-Dol alpha-1,2-mannosyltransferase [Cucurbita pepo subsp. pepo] [Cucurbita pepo]	ko01100//Metabolic pathways;ko00510//N-Glycan biosynthesis	K03844;K03844	GO:0031090//organelle membrane;GO:0031224//intrinsic component of membrane;GO:0043231//intracellular membrane-bounded organelle	GO:0000026//alpha-1,2-mannosyltransferase activity;GO:0005515//protein binding	GO:0001101//response to acid chemical;GO:0006486//protein glycosylation;GO:0006950//response to stress;GO:0042546//cell wall biogenesis;GO:0044255//cellular lipid metabolic process
MSTRG.22430	0.09	0	3.81	0.09	0.34	0	0.92	0.21	1.17	0.09	0.6	0.09	0	0	0.45	0	0.18	0.08	TRX1	thioredoxin H1-like [Momordica charantia]	-	-	-	-	-
MSTRG.22471	6.62	6.69	4.94	4.25	3.26	3.44	3.3	2.52	2.76	2.2	2.48	5.05	3.62	2.27	3.93	3.12	1.61	2.91	--	epsin-3-like isoform X2 [Momordica charantia]	ko04144//Endocytosis	K12471	-	-	-
MSTRG.22472	9.34	7.58	6.96	4.2	4.6	4.36	4.29	4.42	3.54	1.86	2.37	2.89	3.75	3.58	3.06	2.36	3.6	2.62	--	epsin-3-like isoform X1 [Momordica charantia]	ko04144//Endocytosis	K12471	-	-	-
MSTRG.22486	13.9	11.47	9.65	29.1	28.33	24.11	16.87	16.66	17.79	18.9	16.04	11.27	8.67	16.79	17.36	9.81	18.6	10.05	MKP1	protein-tyrosine-phosphatase MKP1 isoform X1 [Momordica charantia]	-	-	-	-	-
MSTRG.22514	9.53	10.37	9.21	20.04	20.64	18.65	17.65	15.84	15.29	14.29	14.97	12.85	13.48	12.8	13.01	13.29	15.18	12.9	ELP6	elongator complex protein 6 isoform X1 [Cucurbita pepo subsp. pepo] [Cucurbita pepo]	-	-	GO:0043234//protein complex;GO:0044424//intracellular part	GO:0005488//binding;GO:0016740//transferase activity	GO:0006950//response to stress;GO:0009892//negative regulation of metabolic process;GO:0010467//gene expression;GO:0034645//cellular macromolecule biosynthetic process;GO:0042127//regulation of cell proliferation;GO:0048366//leaf development
MSTRG.22521	0.52	0.49	0.25	0.86	0	0	0.29	0.15	0	0.37	0.74	0	0.25	0.38	0.26	0.47	0.26	0.12	--	Tudor/PWWP/MBT superfamily protein isoform 5 [Cucumis melo var. makuwa] [Cucumis melo]	-	-	-	-	-
MSTRG.22551	15.74	18.99	19.39	32.42	40.48	40.55	31.24	24.48	31.27	32.6	37.48	25.86	25.64	24.58	25.97	20.26	26.95	19.27	FYPP	phytochrome-associated serine/threonine-protein phosphatase [Cucumis sativus]	-	-	GO:0008287//protein serine/threonine phosphatase complex;GO:0009526//plastid envelope;GO:0009532//plastid stroma	GO:0004672//protein kinase activity;GO:0004721//phosphoprotein phosphatase activity;GO:0016462//pyrophosphatase activity;GO:0046872//metal ion binding	GO:0000097//sulfur amino acid biosynthetic process;GO:0006091//generation of precursor metabolites and energy;GO:0006605//protein targeting;GO:0006796//phosphate-containing compound metabolic process;GO:0009404//toxin metabolic process;GO:0009620//response to fungus;GO:0009683//indoleacetic acid metabolic process;GO:0009696//salicylic acid metabolic process;GO:0009755//hormone-mediated signaling …
MSTRG.22580	2.2	1.81	1.1	5.78	3.73	5.49	0.87	1.31	1.28	1.24	1.58	2.6	1.14	1.57	2.04	1.75	1.99	2.04	--	BRCT domain-containing protein [Cucumis melo var. makuwa] [Cucumis melo]	-	-	-	-	-
MSTRG.22592	15.03	20.52	19.52	26.66	41.83	41.8	46.03	29.68	44.86	24.86	41.18	27.3	48.58	32.84	38.08	43.92	32.32	44.32	At3g12260	NADH dehydrogenase [ubiquinone] 1 alpha subcomplex subunit 6 [Cucurbita pepo subsp. pepo] [Cucurbita pepo]	ko01100//Metabolic pathways;ko00190//Oxidative phosphorylation	K03950;K03950	GO:0019866//organelle inner membrane;GO:0044455//mitochondrial membrane part	-	GO:0006090//pyruvate metabolic process;GO:0010038//response to metal ion;GO:0019941//modification-dependent protein catabolic process;GO:0035966//response to topologically incorrect protein;GO:0043094//cellular metabolic compound salvage;GO:0043248//proteasome assembly;GO:0045333//cellular respiration
MSTRG.22594	35.02	30.89	33.22	33.53	17.99	15.07	9.26	14.76	9.86	11.7	9.89	9.49	10.22	15.22	14.65	11.38	16.09	11.43	KEG	E3 ubiquitin-protein ligase KEG [Cucurbita moschata]	-	-	GO:0005768//endosome;GO:0031984//organelle subcompartment	GO:0005515//protein binding;GO:0016301//kinase activity;GO:0019787//ubiquitin-like protein transferase activity;GO:0043167//ion binding	GO:0006402//mRNA catabolic process;GO:0006950//response to stress;GO:0007034//vacuolar transport;GO:0009787//regulation of abscisic acid-activated signaling pathway;GO:0032446//protein modification by small protein conjugation;GO:0040007//growth;GO:0046903//secretion
MSTRG.2260	0.17	1.75	1.45	5.94	7.35	10.68	9.87	2.59	8.7	6.99	6.91	6.19	6.74	4.77	6.37	4	5.05	3.22	--	-	-	-	-	-	-
MSTRG.22613	161.82	152.06	173.04	186.32	243.55	246.39	385.93	228.59	375.62	312.94	338.84	168.3	312.46	188.13	196.52	395.27	196.48	389.35	ANNAT8	annexin A6-like [Momordica charantia]	-	-	-	GO:0005543//phospholipid binding;GO:0046872//metal ion binding	-
MSTRG.22633	11.37	7.8	11.98	4.38	5.85	5.21	6.25	16.45	5.88	3.64	1.59	4.57	2.91	4.31	3.84	5.32	5.46	5.12	TET6	tetraspanin-6 [Ricinus communis]	-	-	GO:0031224//intrinsic component of membrane	-	-
MSTRG.22634	4.4	10.14	8.35	16.64	18.09	18.04	6.64	3.6	6.17	9.14	14.63	29.84	9.99	12.99	13.46	8.46	12.13	8.17	MLO6	MLO-like protein 6 isoform X1 [Momordica charantia]	-	-	GO:0005911//cell-cell junction;GO:0031224//intrinsic component of membrane;GO:0043231//intracellular membrane-bounded organelle	-	GO:0002252//immune effector process;GO:0006605//protein targeting;GO:0006812//cation transport;GO:0009404//toxin metabolic process;GO:0009617//response to bacterium;GO:0009696//salicylic acid metabolic process;GO:0009755//hormone-mediated signaling pathway;GO:0009863//salicylic acid mediated signaling pathway;GO:0010053//root epidermal cell differentiation;GO:0010243//response to organonitrogen c…
MSTRG.22636	17.14	17.19	15.88	17.65	26.37	24.43	27.8	24.52	29.5	26.92	34.74	32.38	26.51	24.54	26.06	32.24	27.68	30.65	UBC20	probable ubiquitin-conjugating enzyme E2 C [Momordica charantia]	ko04120//Ubiquitin mediated proteolysis	K06688	-	-	-
MSTRG.22637	0	0	0	0	0	0	0	0	0	0	0	0	3.06	0.06	0.06	0.8	0.13	0.8	--	-	-	-	-	-	-
MSTRG.22641	0	0.45	0.45	0.45	0.23	0.9	0.8	0.56	0	0	0.34	0.34	0	0.35	0.24	0.11	0.24	0.22	--	-	-	-	-	-	-
MSTRG.22648	9.8	9.62	10.96	17.54	23.72	23.77	14.67	13.77	17.01	11.74	16.29	13.67	14.52	16.68	16.17	13.25	14.89	13.04	DCP2	mRNA-decapping enzyme subunit 2-like [Momordica charantia]	ko03018//RNA degradation	K12613	GO:0036464//cytoplasmic ribonucleoprotein granule;GO:0043231//intracellular membrane-bounded organelle	GO:0016462//pyrophosphatase activity;GO:0032550//purine ribonucleoside binding;GO:0044822//poly(A) RNA binding;GO:0046914//transition metal ion binding;GO:0046983//protein dimerization activity	GO:0003006//developmental process involved in reproduction;GO:0006396//RNA processing;GO:0006402//mRNA catabolic process;GO:0006625//protein targeting to peroxisome;GO:0009062//fatty acid catabolic process;GO:0010608//posttranscriptional regulation of gene expression;GO:0016032//viral process;GO:0044707//single-multicellular organism process;GO:0090305//nucleic acid phosphodiester bond hydrolysis
MSTRG.22651	22.94	27.67	28.03	57.45	66.37	74.22	66.39	50.84	64.23	54.34	59.68	49.75	57.4	46.85	46.6	40.98	49.26	39.45	OST1B	dolichyl-diphosphooligosaccharide--protein glycosyltransferase subunit 1B [Jatropha curcas]	ko01100//Metabolic pathways;ko04141//Protein processing in endoplasmic reticulum;ko00510//N-Glycan biosynthesis	K12666;K12666;K12666	GO:0005618//cell wall;GO:0031090//organelle membrane;GO:0031224//intrinsic component of membrane;GO:0043231//intracellular membrane-bounded organelle	GO:0016757//transferase activity, transferring glycosyl groups	GO:0006464//cellular protein modification process;GO:0034645//cellular macromolecule biosynthetic process;GO:0044710//single-organism metabolic process;GO:0044763//single-organism cellular process
MSTRG.22691	11.97	19.08	11.77	29.57	32.97	32.93	39.62	21.1	37.57	13.71	26.83	25.17	13.87	18.59	20.81	20.24	20.39	19.25	UGT29	cyanidin-3-O-glucoside 2-O-glucuronosyltransferase-like [Momordica charantia]	ko01110//Biosynthesis of secondary metabolites	K21354	-	GO:0016757//transferase activity, transferring glycosyl groups	-
MSTRG.22698	9.73	10.46	16.67	20.76	29.37	31.42	34.72	24.54	39.71	19.55	40.1	25.67	50.96	27.34	28.54	66.8	38.32	59.73	ATX1	copper transport protein ATX1 [Momordica charantia]	-	-	GO:0016020//membrane;GO:0032991//macromolecular complex;GO:0043231//intracellular membrane-bounded organelle;GO:0044444//cytoplasmic part	GO:0000975//regulatory region DNA binding;GO:0016279//protein-lysine N-methyltransferase activity;GO:0046914//transition metal ion binding;GO:1901981//phosphatidylinositol phosphate binding	GO:0000041//transition metal ion transport;GO:0003006//developmental process involved in reproduction;GO:0006260//DNA replication;GO:0006305//DNA alkylation;GO:0007165//signal transduction;GO:0009887//organ morphogenesis;GO:0016458//gene silencing;GO:0034968//histone lysine methylation;GO:0048580//regulation of post-embryonic development
MSTRG.22721	3.42	4.28	4.1	12.9	17.46	17.67	10.21	3.01	9.52	6.15	8.1	4.35	12.88	12.67	12.47	3.51	4.37	3.26	At4g06598	basic leucine zipper 6 [Momordica charantia]	-	-	-	-	-
MSTRG.22722	6.46	6.28	4.53	5.52	6.78	7.74	8.64	4.58	9.16	4.96	5.89	7.19	8.74	10.44	9.93	1.78	3.52	1.59	--	basic leucine zipper 34 [Cucurbita maxima]	-	-	-	-	-
MSTRG.22746	14.12	12.66	12.86	16.96	16.4	16.06	9.68	7.96	10.25	7.67	8.57	4.44	7.82	6.04	6.43	11.18	8.37	11.41	PILS2	protein PIN-LIKES 2-like [Momordica charantia]	-	-	-	-	GO:0044763//single-organism cellular process
MSTRG.2276	2.65	2.99	4.23	7.14	8.31	5.39	15.18	4.27	15.08	17.45	18.79	18.13	13.27	14.03	12.95	10.65	9.67	11.04	--	-	-	-	-	-	-
MSTRG.22774	13.38	14.32	11.88	12.73	15.37	15.25	9.65	9.28	8.03	6.54	7.45	7.16	4.86	8.46	8.18	5.36	8.3	5.39	--	-	-	-	-	-	-
MSTRG.22778	33.55	59.76	50.59	32.92	20.69	30.09	31.99	4.7	33.37	20.92	80.39	44.4	24.35	38.27	41.87	19.67	5.58	19.03	RBCS	ribulose bisphosphate carboxylase small chain, chloroplastic-like [Cucurbita moschata]	ko01100//Metabolic pathways;ko01200//Carbon metabolism;ko00630//Glyoxylate and dicarboxylate metabolism;ko00710//Carbon fixation in photosynthetic organisms	K01602;K01602;K01602;K01602	GO:0005576//extracellular region;GO:0005840//ribosome;GO:0009532//plastid stroma;GO:0042170//plastid membrane;GO:0044434//chloroplast part;GO:0044436//thylakoid part	GO:0016491//oxidoreductase activity;GO:0016831//carboxy-lyase activity;GO:0046914//transition metal ion binding	GO:0006950//response to stress;GO:0009639//response to red or far red light;GO:0015977//carbon fixation;GO:0043094//cellular metabolic compound salvage;GO:0070271//protein complex biogenesis
MSTRG.2280	6.29	5.99	6.93	9.46	9.53	10.68	8.22	11.51	9.01	6.91	7.83	4.51	5.91	5.38	5.04	3.78	6.41	3.95	--	mitochondrial arginine transporter BAC2 isoform X1 [Cucurbita moschata]	-	-	GO:0019866//organelle inner membrane	-	GO:1902582//single-organism intracellular transport
MSTRG.22834	3.12	2.75	3.13	0.63	1.34	0.67	8.37	1.98	8.69	7.25	11.37	14.11	6.02	6.9	9.63	5.37	2.34	3.95	UGT89B1	flavonoids UDP-glycosyltransferase [Siraitia grosvenorii]	-	-	-	-	-
MSTRG.22858	5.86	4.78	3.29	7.05	5.32	7.19	4.52	4.49	6.05	5.27	5.34	5.88	3.89	3.67	3.58	3.46	3.53	3.43	--	Chromatin modification-related protein Eaf7/MRGBP [Parasponia andersonii]	-	-	GO:1902562//H4 histone acetyltransferase complex	GO:0003824//catalytic activity	GO:0006605//protein targeting;GO:0010468//regulation of gene expression
MSTRG.22883	3.76	3.13	3.56	0.37	1.22	0.44	1.45	1.39	1.12	1.03	0.99	6.37	0.5	2.33	2.75	0.78	2.99	0.7	NAP1	NAC transcription factor 29-like [Momordica charantia]	-	-	GO:0043231//intracellular membrane-bounded organelle	GO:0001071//nucleic acid binding transcription factor activity	GO:0006952//defense response;GO:0010260//organ senescence;GO:0010468//regulation of gene expression;GO:0016049//cell growth;GO:0034645//cellular macromolecule biosynthetic process;GO:0051707//response to other organism;GO:0090567//reproductive shoot system development
MSTRG.22884	6.32	6.85	5.19	8.2	11.89	11.77	17.05	13.57	16.37	14.16	18.34	24.88	19.43	17.58	16.66	20.37	11.22	21.15	--	Endosulphine [Trema orientale]	-	-	GO:0016020//membrane;GO:0043231//intracellular membrane-bounded organelle	-	-
MSTRG.22915	46.52	52.42	45.84	67.53	93.99	101.62	72.27	75.54	67.49	69.26	72.99	54.34	90.01	63.54	66.67	69.46	75.31	71.2	--	DUF1664 domain-containing protein [Cucumis melo var. makuwa] [Cucumis melo]	-	-	-	-	GO:0010468//regulation of gene expression
MSTRG.22917	9.9	10.92	11.53	11.21	12.53	11.37	6.6	6.57	6.66	5	5.84	4.04	5.02	3.88	4	4.29	3.82	3.83	--	hypersensitive-induced response protein 1-like [Panicum miliaceum]	-	-	-	-	-
MSTRG.22991	136.8	134.76	120.9	175.03	189.47	218.05	293.78	200.43	275.7	332.94	357.41	205.05	230.38	211.35	202.37	158.95	209.69	154.42	ARF	Small GTPase superfamily, Rab type [Cucumis melo var. makuwa] [Cucumis melo]	ko04144//Endocytosis	K07937	GO:0005911//cell-cell junction;GO:0043231//intracellular membrane-bounded organelle;GO:0044444//cytoplasmic part	GO:0005515//protein binding;GO:0032550//purine ribonucleoside binding;GO:0060229//lipase activator activity	GO:0006498//N-terminal protein lipidation;GO:0009755//hormone-mediated signaling pathway;GO:0009893//positive regulation of metabolic process;GO:0010468//regulation of gene expression;GO:0015031//protein transport;GO:0035556//intracellular signal transduction
MSTRG.23002	19	19.12	18.13	23.54	32.99	34.13	28	25.35	29.14	22.97	26.06	24.38	24.42	23.35	22.5	22.38	21.35	21.95	Srprb	signal recognition particle receptor subunit beta-like [Cucumis melo var. makuwa] [Cucumis melo]	ko03060//Protein export	K12272	GO:0016020//membrane;GO:0043231//intracellular membrane-bounded organelle	GO:0032550//purine ribonucleoside binding	GO:0003006//developmental process involved in reproduction;GO:0006281//DNA repair;GO:0006310//DNA recombination;GO:0006464//cellular protein modification process;GO:0006694//steroid biosynthetic process;GO:0007059//chromosome segregation;GO:0009799//specification of symmetry;GO:0009933//meristem structural organization;GO:0009943//adaxial/abaxial axis specification;GO:0030148//sphingolipid biosyn…
MSTRG.23008	3.1	2.3	1.22	1.42	1.79	3.45	3.39	8.26	2.35	1.09	0.78	0.69	1.13	3.2	1.96	0.92	1.12	0.94	--	heme-binding protein 2-like [Cucurbita moschata]	-	-	-	-	-
MSTRG.2301	18.82	17.05	22.61	15.57	13.78	14.32	11.24	15.48	9.83	11.45	11.38	10.21	8.38	15.16	15.01	11.89	16.43	13.09	AMY3	alpha-amylase 3 [Cucumis melo var. makuwa] [Cucumis melo]	-	-	GO:0009532//plastid stroma	GO:0016160//amylase activity;GO:0046872//metal ion binding	GO:0005982//starch metabolic process;GO:0048511//rhythmic process
MSTRG.2302	18.7	17.41	20.43	14.27	14.6	13.7	9.79	11.51	8.82	8.32	12.02	7.92	7.04	13.28	10.36	10.57	13.37	11.19	AMY3	alpha-amylase 3, chloroplastic [Momordica charantia]	-	-	GO:0009532//plastid stroma	GO:0016160//amylase activity;GO:0046872//metal ion binding	GO:0005982//starch metabolic process;GO:0048511//rhythmic process
MSTRG.23025	1.41	1.13	0.74	2.65	2.62	2.02	1.69	1.91	1.79	1.79	1.67	1.11	1.38	1.31	0.79	2.5	1.25	2.59	--	-	-	-	-	-	-
MSTRG.23040	1.91	5.14	2.77	13.57	10.91	16.42	2.31	3.01	2.1	6.28	4.54	1.54	5.55	0.55	0.73	0.89	3.43	0.82	CYP71B9	cytochrome P450 71B34-like isoform X2 [Momordica charantia]	-	-	-	-	-
MSTRG.23047	7.47	9.63	12.95	8.51	7.14	9.35	1.56	4.78	2.1	1.3	0.39	0.42	0.07	0.04	0.08	0.08	0.26	0.08	PLA2	protein terminal ear1 [Cucurbita pepo subsp. pepo] [Cucurbita pepo]	-	-	GO:0043231//intracellular membrane-bounded organelle	GO:0003676//nucleic acid binding;GO:0036094//small molecule binding	GO:0044707//single-multicellular organism process
MSTRG.2307	222.69	242.16	218.57	316.44	448.87	488.64	465.92	334.1	548.37	803.09	711.9	691.02	979.64	826.78	854.33	764.44	1371.86	785.17	UBC1	Ubiquitin-conjugating enzyme E2 2 [Zea mays]	ko04120//Ubiquitin mediated proteolysis	K10573	-	-	-
MSTRG.23071	1.66	2.5	1.78	10.03	6.34	6.73	1.34	2.08	1.29	1.24	1.62	0.59	0.76	0.82	0.86	1.13	0.55	1.32	RECQL5	ATP-dependent DNA helicase Q-like 5 isoform X1 [Cucurbita moschata]	-	-	-	GO:0017111//nucleoside-triphosphatase activity;GO:0036094//small molecule binding;GO:0097159//organic cyclic compound binding;GO:1901363//heterocyclic compound binding	GO:0006259//DNA metabolic process
MSTRG.23072	8.31	11.3	8.79	10.62	14.3	13.89	21.97	12.92	20.85	17.8	19.79	14.78	16.22	13.43	14.58	11.5	18.65	10.48	yuiD	PREDICTED: uncharacterized membrane protein YuiD isoform X2 [Cucumis melo]	-	-	GO:0009536//plastid;GO:0016020//membrane	GO:0032550//purine ribonucleoside binding;GO:0042623//ATPase activity, coupled	GO:0006305//DNA alkylation;GO:0006355//regulation of transcription, DNA-templated;GO:0006812//cation transport;GO:0009247//glycolipid biosynthetic process;GO:0009267//cellular response to starvation;GO:0034968//histone lysine methylation
MSTRG.23077	9.67	7.82	10.03	9.91	5.5	4.7	5.71	6.31	5.12	6.31	5	3.82	5.44	7.37	6.87	5.88	6.26	4.62	--	cyclin-dependent kinase G-2-like isoform X1 [Momordica charantia]	-	-	-	-	-
MSTRG.23093	48.83	55.47	54.65	107.89	131.71	145.74	146.04	135.45	158.9	161.77	163.52	84.36	88.57	80.52	84.3	73.83	83.5	72.86	--	Ribosomal protein L22p/L17e family protein isoform 1 [Hibiscus syriacus]	-	-	-	-	-
MSTRG.23099	14.43	12.15	8.59	28.05	9.5	15.42	3.58	1.98	4.07	3.43	5.54	5.21	11	3.28	2.31	11.33	4.56	10.04	LTPG1	non-specific lipid transfer protein GPI-anchored 1 [Momordica charantia]	-	-	GO:0005618//cell wall;GO:0031225//anchored component of membrane;GO:0043231//intracellular membrane-bounded organelle	GO:0005488//binding	GO:0007275//multicellular organism development;GO:0009620//response to fungus;GO:0044765//single-organism transport
MSTRG.231	12.6	12.93	15.34	20.58	28	26.62	16.97	13.28	18.62	16.4	16.13	16.63	15	21.61	18.24	16.39	19.47	17.1	--	KH domain-containing protein HEN4 [Cucumis sativus]	-	-	-	GO:0003676//nucleic acid binding	-
MSTRG.23100	35.06	37.74	33.15	41.41	48.06	49.7	42.97	36.21	42.81	48.93	42.77	41.27	46.09	40.92	41.76	36.25	47.48	34.27	At1g67325	ranBP2-type zinc finger protein [Cucumis melo var. makuwa] [Cucumis melo]	-	-	GO:0009536//plastid	GO:0046914//transition metal ion binding	-
MSTRG.23106	7.27	8.25	7.05	17.76	28.63	34.52	32.28	24.66	30.9	21.61	30.93	25.32	23.97	25.24	23.56	18.23	16.71	19.62	--	cytochrome oxidase assembly protein [Trema orientale]	-	-	GO:0031224//intrinsic component of membrane	-	-
MSTRG.23111	10.7	11.44	9.41	10.93	12.46	12.4	9.07	8.07	9.3	6.06	7.82	5.38	6.84	8.4	8.11	6.08	6.33	5.97	--	protein FAM133B-like [Momordica charantia]	-	-	GO:0005911//cell-cell junction;GO:0043231//intracellular membrane-bounded organelle	-	-
MSTRG.23136	3.41	4.01	2.6	7.78	8.56	8.65	21.38	4.36	18.58	13.94	22.5	20.97	15.96	18.87	18.45	13.06	8.83	15.23	--	PREDICTED: chaperone protein DnaJ [Cucumis melo]	-	-	-	GO:0003676//nucleic acid binding;GO:0005515//protein binding	GO:0009648//photoperiodism;GO:0044267//cellular protein metabolic process
MSTRG.23137	1.42	1.41	1.69	4.27	5.7	0.71	125.16	1.14	129.35	80.61	135.61	191.3	103.17	140.54	140.48	99.77	39.15	97.66	AT5	acyl transferase 4 [Cucurbita moschata]	-	-	-	GO:0016413//O-acetyltransferase activity	-
MSTRG.2314	6.66	7.9	6.49	9.91	13.04	11.95	9.06	12.74	10.05	11.56	11.92	10.68	12.22	10.37	10.48	7.72	8.3	7.71	VPS33	vacuolar protein-sorting-associated protein 33 homolog [Cucurbita moschata]	-	-	GO:0005774//vacuolar membrane;GO:0010008//endosome membrane;GO:0032991//macromolecular complex	GO:0022892//substrate-specific transporter activity	GO:0006605//protein targeting;GO:0006996//organelle organization;GO:0048278//vesicle docking;GO:0061024//membrane organization
MSTRG.23182	19.36	30.44	18.04	0.74	1.12	1.48	1.59	5.97	1.58	0.45	0.07	0.13	0.28	0.13	0.09	0.05	0.89	0.03	--	Retrovirus-related Pol polyprotein from transposon 17.6 [Cucumis melo var. makuwa] [Cucumis melo]	-	-	-	-	-
MSTRG.23183	15.58	13.94	12.56	2.95	2.03	2.21	1.46	3.75	1.47	1.48	2.19	3.82	1.45	1.83	2.06	1.04	3.17	1.06	--	Retrovirus-related Pol polyprotein from transposon 17.6 [Cucumis melo var. makuwa] [Cucumis melo]	-	-	-	-	-
MSTRG.23189	0.08	0.12	0.08	0.11	0.13	0.07	0.12	0.05	0.15	0.64	1.41	10.59	0.23	0.17	0.24	0.13	0.29	0.12	--	Ankyrin repeat family protein [Prunus dulcis]	-	-	-	-	-
MSTRG.23191	0	0	0	0.3	0.15	0.02	0.09	0	0.06	0.41	0.86	2.55	0.52	0.48	0.49	0.57	1.16	0.55	--	MuDRA-like transposase [Cucumis melo var. makuwa] [Cucumis melo]	-	-	-	-	-
MSTRG.23193	0	0	0	0.93	0.06	0.01	0.18	0.63	0.12	0.26	3.77	4.8	0.06	0.08	0.07	0.21	0.37	0.19	Tf2-12	Transposon Ty3-I Gag-Pol polyprotein [Cucumis melo var. makuwa] [Cucumis melo]	-	-	-	-	-
MSTRG.23195	0	0	0	0.59	0.02	0.02	0.22	0.47	0.26	0.15	3.21	5.13	0.02	0.09	0.04	0.18	0.31	0.3	--	-	-	-	-	-	-
MSTRG.23214	33.5	34.82	34.41	49.81	46.76	54.62	42.29	51.83	44.19	49.52	46.5	33.46	50.23	35.05	33.78	33.92	55.37	32.01	PTI13	PREDICTED: PTI1-like tyrosine-protein kinase 1 isoform X1 [Cucumis melo]	ko04626//Plant-pathogen interaction	K13436	-	-	-
MSTRG.23223	5.55	5.1	4.64	4.62	5.63	4.28	5.65	5.6	5.01	5.88	4.58	6.1	3.92	6.05	5.54	4.37	6.23	4.58	RGA1	disease resistance protein RGA2-like [Cucurbita moschata]	-	-	-	-	-
MSTRG.23224	1.52	1.41	1.79	2.05	1.37	1.67	1.03	1.79	1.65	1.47	0.57	0.91	1.14	1.11	1.45	1.07	1.68	1.66	--	disease resistance protein RGA2-like [Cucurbita pepo subsp. pepo] [Cucurbita pepo]	-	-	-	GO:0032550//purine ribonucleoside binding	-
MSTRG.23229	39.58	47.29	48.74	68.21	77.52	86.47	64.7	80.43	71.89	59.58	60.12	49.13	51.58	51.41	53.25	48.52	54.74	48.33	TIF3H1	eukaryotic translation initiation factor 3 subunit H [Cucumis sativus]	ko03013//RNA transport	K03247	GO:0043234//protein complex;GO:0070993//translation preinitiation complex	GO:0008135//translation factor activity, RNA binding	GO:0000338//protein deneddylation;GO:0006417//regulation of translation;GO:0009639//response to red or far red light;GO:0022618//ribonucleoprotein complex assembly
MSTRG.23231	11.17	10.03	9.69	26.62	24.85	24.36	16.64	13.06	14.28	15.84	17.46	12.09	11.93	9.92	10.23	10.24	9.75	9.89	Z-ISO	15-cis-zeta-carotene isomerase, chloroplastic [Momordica charantia]	ko01100//Metabolic pathways;ko01110//Biosynthesis of secondary metabolites;ko00906//Carotenoid biosynthesis	K15744;K15744;K15744	GO:0031224//intrinsic component of membrane;GO:0042170//plastid membrane	GO:0016859//cis-trans isomerase activity	GO:0016119//carotene metabolic process
MSTRG.23232	1.02	0.75	0.63	2.24	3.04	3.61	1.33	1.04	1.53	1.18	0.93	0.4	0.56	0.55	0.18	0.18	0.66	0.25	FRS12	protein FAR1-RELATED SEQUENCE 5-like [Cucurbita moschata]	-	-	-	-	-
MSTRG.23284	9.42	13.02	8.46	16.73	25.18	28.64	16.4	21.28	17.66	14.53	16.84	15.06	23.38	12.87	12.54	23.34	17.16	22.77	mrpl51	54S ribosomal protein L51, mitochondrial [Momordica charantia]	-	-	GO:0030529//intracellular ribonucleoprotein complex;GO:0043231//intracellular membrane-bounded organelle	-	-
MSTRG.23313	0.59	0.11	0.44	0.17	0	0	0	0	0	0	0	0	0	0.21	0.12	0.1	0	0	AtMg00810	PREDICTED: uncharacterized mitochondrial protein AtMg00810-like [Capsicum annuum]	-	-	GO:0043231//intracellular membrane-bounded organelle	-	-
MSTRG.23338	0	0.17	0	1.27	0.95	2.14	0.25	0	0.19	0	0	0	0.25	0	0	0.13	0	0	--	-	-	-	-	-	-
MSTRG.23344	1.68	1.99	1.74	1.81	1.59	1.22	0.79	1.23	0.93	0.81	1.21	1.5	0.94	1.12	1.18	1.08	1.74	1.2	--	Structural maintenance of chromosomes protein 3, partial [Vitis vinifera]	-	-	-	-	-
MSTRG.23357	62.69	48.01	51.28	50.04	121.21	134.8	211.3	392.94	241.66	641.09	279.92	237.97	248.4	343.13	366.57	141.35	1330.27	141.75	PDF2.2	PREDICTED: defensin Ec-AMP-D2-like [Cucumis melo]	-	-	GO:0005618//cell wall;GO:0005911//cell-cell junction;GO:0016020//membrane	GO:0004857//enzyme inhibitor activity	GO:0000097//sulfur amino acid biosynthetic process;GO:0005976//polysaccharide metabolic process;GO:0006950//response to stress;GO:0009826//unidimensional cell growth;GO:0032535//regulation of cellular component size;GO:0043479//pigment accumulation in tissues in response to UV light;GO:0045229//external encapsulating structure organization;GO:0048509//regulation of meristem development;GO:0048588…
MSTRG.23362	0	0	0.1	0.1	0	0.09	0.11	0	0	0.1	0.29	0.24	2.72	0	0	11.55	0	11.25	--	receptor-like protein kinase At5g59670 [Momordica charantia]	-	-	-	-	-
MSTRG.23365	30.55	17.05	30.24	4.71	3.04	3.36	2.29	2.49	1.58	1.02	1.92	3.1	1.29	2.14	1.69	1.28	1.97	1.1	--	Integrase [Actinidia chinensis var. chinensis] [Actinidia chinensis]	-	-	-	-	-
MSTRG.23381	2.54	2.85	2.22	7.14	7.11	7.2	1.49	2.29	1.47	0.96	2.42	1.49	0.86	2.36	2.04	0.95	1.62	1.18	--	hypothetical protein C3L33_15483, partial [Rhododendron williamsianum]	-	-	-	-	-
MSTRG.23382	2.02	1.62	1.29	2.66	2.32	1.82	3.78	1.12	4.11	1.86	4.43	4.74	3.67	3.4	3.58	2.78	4.8	3.09	--	-	-	-	-	-	-
MSTRG.23388	130.78	135.11	139.62	84.56	70	70.75	62.39	67.57	68.07	58.53	54.06	67.01	58.46	83.92	87.77	78.28	77.04	76.09	--	F-box protein At3g07870 [Cucumis sativus]	-	-	-	-	-
MSTRG.23396	6.67	8.72	8.04	15.04	22.76	17.74	41.52	30.56	46.83	52.62	65.54	79.4	28.8	49.52	53.26	20.5	60.82	19.05	--	Retrovirus-related Pol polyprotein from transposon RE1 [Vitis vinifera]	-	-	-	-	-
MSTRG.23408	0.24	0.58	0.73	2.52	2.28	3.33	2.03	0.33	2.37	0.82	2.04	0.86	0.67	0.29	0.51	0.81	0.5	0.65	RE1	Retrovirus-related Pol polyprotein from transposon RE1 [Vitis vinifera]	-	-	-	-	-
MSTRG.23425	1.16	1.18	1.15	4.79	5.45	6.72	5.59	7.7	4.3	9.23	8	2.43	5.63	2.95	2.44	1.91	3.98	2.11	GSVIVT00020038001	PREDICTED: 40S ribosomal protein S3a-1 [Theobroma cacao]	ko03010//Ribosome	K02984	-	-	-
MSTRG.23455	3.76	4	4.93	6.4	6.16	7.66	3.19	1.94	2.36	0.99	2.16	1.75	4.6	1.74	2.15	2.86	1.03	2.8	PETJ	cytochrome c6, chloroplastic [Cucurbita moschata]	ko00195//Photosynthesis	K08906	GO:0031978//plastid thylakoid lumen	GO:0043169//cation binding;GO:0046906//tetrapyrrole binding	GO:0044237//cellular metabolic process;GO:0044710//single-organism metabolic process
MSTRG.23470	2.94	2.57	1.4	6.24	4.4	8.89	1.38	0.43	1.24	0.32	1.74	0.89	1.14	0.42	0.45	1.43	0.16	1.34	--	-	-	-	-	-	-
MSTRG.23525	16.35	19.9	20.65	16.76	22.47	24.18	21.95	25.24	20.28	22.54	22.28	18.66	9.19	11.31	11.86	6.78	10.91	6.44	--	-	-	-	-	-	-
MSTRG.23553	0.25	0.38	0.24	1.01	1.31	2.05	0.79	0.99	0.67	0.87	0.15	0.19	0.34	0	0.04	0.19	0.36	0.14	GLO3	Aldolase-type TIM barrel [Corchorus olitorius]	ko01100//Metabolic pathways;ko01110//Biosynthesis of secondary metabolites;ko01200//Carbon metabolism;ko04146//Peroxisome;ko00630//Glyoxylate and dicarboxylate metabolism	K11517;K11517;K11517;K11517;K11517	-	GO:0003824//catalytic activity;GO:0032553//ribonucleotide binding	GO:0044710//single-organism metabolic process
MSTRG.23585	0.17	0	0.65	0	0	0	0	0	0	0	0	0	0	0	0	0	0	0	--	PLASMODESMATA CALLOSE-BINDING PROTEIN 1-like [Momordica charantia]	-	-	-	-	-
MSTRG.23589	0.82	1.02	0.77	2.95	2.49	2.3	1.9	1.43	1.54	1.43	1.41	1.78	1.16	1.78	1.21	1.05	1.96	1.66	--	-	-	-	-	-	-
MSTRG.23591	5.6	6.4	6.34	4.78	10.2	10.23	9.71	7.89	7.51	5.52	6.34	5.79	6.17	6.5	6.94	4.23	7.31	5.26	--	AWPM-19-like protein [Cucumis melo var. makuwa] [Cucumis melo]	-	-	-	-	-
MSTRG.23615	4.3	1.56	0.36	0.12	0	0	0	0	0	0.12	0	0	1.27	0	0	0.17	0	0.12	WRKY69	PREDICTED: probable WRKY transcription factor 65 [Juglans regia]	-	-	-	GO:0003677//DNA binding	GO:0000041//transition metal ion transport;GO:0010467//gene expression;GO:0015698//inorganic anion transport;GO:0016129//phytosteroid biosynthetic process;GO:0034645//cellular macromolecule biosynthetic process;GO:0050896//response to stimulus;GO:0065007//biological regulation
MSTRG.23617	35.35	44.79	47.07	73.91	92.8	106.64	56.13	69.58	55.55	57.7	66.56	46.41	94.73	45.16	48.24	71.78	51.85	73.66	RPL11A	60S ribosomal protein L11-1 [Cucurbita moschata]	ko03010//Ribosome	K02868	GO:0015934//large ribosomal subunit;GO:0043231//intracellular membrane-bounded organelle	GO:0003723//RNA binding;GO:0005198//structural molecule activity	GO:0006259//DNA metabolic process;GO:0009451//RNA modification;GO:0010467//gene expression
MSTRG.23654	47.07	47.73	45.6	58.64	82.48	84.02	64.22	67.66	67.58	44.74	60.05	49.83	60.52	60.87	61.54	79.68	76.84	78.01	PDAP1	28 kDa heat- and acid-stable phosphoprotein [Momordica charantia]	-	-	GO:0043231//intracellular membrane-bounded organelle;GO:0044444//cytoplasmic part	-	-
MSTRG.23673	19.97	22.14	19.16	23.34	22.05	20.85	16.75	15.16	18.56	15.92	16.76	19.5	15.59	19.63	18.7	15.74	19.23	15.85	FES1	protein FRIGIDA-ESSENTIAL 1 isoform X2 [Cucurbita maxima]	-	-	-	-	-
MSTRG.23679	16.01	20.39	16.65	45.47	53.96	54.17	22.89	14.92	21.16	17.42	22.23	10.47	10.8	7.06	7.73	7.3	9.1	7.37	rps5	30S ribosomal protein S5, chloroplastic-like [Cucurbita moschata]	ko03010//Ribosome	K02988	GO:0009532//plastid stroma;GO:0031976//plastid thylakoid;GO:0044391//ribosomal subunit;GO:0044434//chloroplast part	GO:0003723//RNA binding;GO:0005198//structural molecule activity	GO:0006605//protein targeting;GO:0009617//response to bacterium;GO:0010467//gene expression
MSTRG.23700	6.01	6.8	7.68	9.26	11.89	11.79	6.06	7.28	7.85	4.45	9.16	7.38	5.75	7.11	7.45	4.75	5.76	4.72	Os05g0310800	coatomer subunit delta [Momordica charantia]	-	-	GO:0005911//cell-cell junction;GO:0030119//AP-type membrane coat adaptor complex;GO:0030120//vesicle coat;GO:0030660//Golgi-associated vesicle membrane	-	GO:0006498//N-terminal protein lipidation;GO:0015031//protein transport;GO:0048193//Golgi vesicle transport
MSTRG.23724	5.52	7.57	8.94	6.23	6.01	4.63	3.51	2.72	3	3.86	2.7	2.08	3.03	2.12	2.93	1.41	1.66	1.34	APC4	anaphase-promoting complex subunit 4 [Cucurbita pepo subsp. pepo] [Cucurbita pepo]	ko04120//Ubiquitin mediated proteolysis	K03351	GO:0000152//nuclear ubiquitin ligase complex	-	GO:0003006//developmental process involved in reproduction;GO:0007088//regulation of mitotic nuclear division;GO:0032446//protein modification by small protein conjugation;GO:0043161//proteasome-mediated ubiquitin-dependent protein catabolic process;GO:0044767//single-organism developmental process
MSTRG.23736	22.28	26.46	28.65	48.92	48.82	51.91	44.58	42.2	43.97	45.99	45.43	29.37	27.12	23.83	25.4	29.5	29.09	28.68	abkC	PREDICTED: uncharacterized aarF domain-containing protein kinase 2 [Cucumis melo]	-	-	-	GO:0016740//transferase activity	GO:0006796//phosphate-containing compound metabolic process
MSTRG.2375	1.61	2.27	1.24	6.68	8.68	8.8	10.14	2.13	9.99	3.29	7.33	2.57	1	1.03	0.97	0.74	0.71	0.82	--	Sodium/hydrogen exchanger 7 [Cinnamomum micranthum f. kanehirae]	-	-	-	-	-
MSTRG.23776	0.45	0.18	0.43	0.7	0.09	0.15	0.12	1.79	0.15	0.29	0.49	1.83	1.43	6.09	5.14	2.05	5.08	2.04	Tf2-11	DNA/RNA polymerases superfamily protein [Cucumis melo var. makuwa] [Cucumis melo]	-	-	-	GO:0004175//endopeptidase activity;GO:0046914//transition metal ion binding	GO:0006259//DNA metabolic process;GO:0019538//protein metabolic process
MSTRG.23777	0.37	0.34	0.55	0.78	0.41	0.27	0.74	3.07	0.56	0.65	0.69	2.45	1.57	5.34	5.39	2.21	4	2.33	pol	reverse transcriptase [Cucumis melo var. makuwa] [Cucumis melo]	-	-	-	GO:0004175//endopeptidase activity	GO:0006259//DNA metabolic process;GO:0019538//protein metabolic process
MSTRG.2378	17.18	14.51	15.98	13.61	14.96	16.61	9.99	24.1	8.44	12.24	9.97	6.62	11.67	12.14	13.14	14.16	13.1	14.01	--	BRO1 domain-containing protein BROX [Cucumis melo var. makuwa] [Cucumis melo]	-	-	-	-	-
MSTRG.23784	0.15	1.6	1.12	2.31	2.09	1.32	1.24	0.26	0.95	0.43	0.35	0.62	0.63	0.43	0.51	0.4	1.1	0.47	--	-	-	-	-	-	-
MSTRG.23786	5.98	6.33	6.66	3.13	1.99	1.74	1.19	0.78	0.91	1.27	0.75	0.5	1.13	2.44	3.4	1.8	1.97	2.16	--	Plant transposase [Cucumis melo var. makuwa] [Cucumis melo]	-	-	-	GO:0003824//catalytic activity	-
MSTRG.2379	12.98	11.69	12.68	17.28	11.02	12.98	3.53	1.46	3.44	2.45	6.01	4.27	3.34	10.65	11.48	5.26	8.43	5.25	--	BRO1 domain-containing protein BROX [Cucumis melo var. makuwa] [Cucumis melo]	-	-	GO:0009536//plastid	GO:0003824//catalytic activity	GO:0032958//inositol phosphate biosynthetic process;GO:0043623//cellular protein complex assembly
MSTRG.23791	0	0.2	0	0	0	0	0	0	0	0	0	0	0	0	0	0	0	0	--	NADPH-dependent pterin aldehyde reductase-like [Momordica charantia]	-	-	GO:0044444//cytoplasmic part	GO:0016614//oxidoreductase activity, acting on CH-OH group of donors	GO:0006575//cellular modified amino acid metabolic process;GO:0006631//fatty acid metabolic process;GO:0006950//response to stress;GO:0007275//multicellular organism development
MSTRG.23793	0.54	0.45	0.76	4.57	6.67	5.26	4.17	1.39	3.82	2.19	5.04	0.43	10.05	1.86	1.59	10.84	1.34	10.82	--	hypothetical protein E5676_scaffold64G00190 [Cucumis melo var. makuwa] [Cucumis melo]	-	-	-	-	-
MSTRG.23803	0	0	0	0.38	0.07	0.14	0.18	0	0.25	2.17	0.28	1.08	0.09	0.18	0.3	0.12	0.72	0.17	--	hypothetical protein PanWU01x14_251180, partial [Parasponia andersonii]	-	-	-	-	-
MSTRG.23810	0	0	0	1.83	0.15	0.15	0.3	0	0.53	1.55	1.12	1.86	0.61	0.78	0.96	0.49	0.7	0.83	--	-	-	-	-	-	-
MSTRG.23814	0.57	0.69	1.3	6.72	9.53	10.95	8.4	5.47	6.67	6.21	7.97	8.19	5.01	8.93	9.94	6.86	7.73	7.46	--	-	-	-	-	-	-
MSTRG.23815	1.73	1.39	2.11	1.22	3.02	0.71	4.28	2.25	4.22	12.75	21.17	4.84	5.85	6.17	5.88	1.71	13.48	1.83	CYP71AU50	cytochrome P450 CYP736A12-like [Cucurbita pepo subsp. pepo] [Cucurbita pepo]	-	-	-	GO:0016491//oxidoreductase activity;GO:0046872//metal ion binding	-
MSTRG.23816	8.32	5.82	12.08	2.43	4.32	4.83	7.45	13.9	8.97	9.32	2.99	4.08	4.7	6.6	7.08	3.5	10.91	3.16	--	-	-	-	-	-	-
MSTRG.23817	0.7	0.06	0.94	0.06	0.17	0.12	0.44	0.07	0.06	0	0.19	0.33	0.57	1.12	1.48	0.5	1.01	0.29	--	-	-	-	-	-	-
MSTRG.23822	2.32	1.39	1.58	1.7	0.94	0.67	0.8	1.49	0.67	1.47	2.94	5.05	3.74	1.21	1.24	1.51	2.56	1.39	--	Transposon Ty3-I Gag-Pol polyprotein [Vitis vinifera]	-	-	-	-	-
MSTRG.23826	0	0	0	0.17	0	0.06	0.07	0	0	1	8.47	0.06	1.22	0.42	0	0.06	0.06	0.06	--	-	-	-	-	-	-
MSTRG.23833	2.77	3.09	1.56	0	0.02	0.02	0.84	0.12	0.6	0.08	2.03	13.27	1.81	3.65	3.53	1.23	1.09	1.47	--	Integrase [Actinidia chinensis var. chinensis] [Actinidia chinensis]	-	-	-	-	-
MSTRG.23848	0.07	0	0.04	0.02	0	0.02	0.62	0.02	0.35	0.04	1.07	11.31	1.14	5.7	4.91	2.23	1.53	2.39	--	-	-	-	-	-	-
MSTRG.23877	2.06	2.99	0.38	3.13	5.53	5.14	4.4	4.42	4.95	0.98	0.97	0.05	0.43	0.11	0.11	0	0.51	0	EPFL9	EPIDERMAL PATTERNING FACTOR-like protein 9 isoform X3 [Cucumis sativus]	-	-	GO:0005576//extracellular region	-	GO:0003002//regionalization;GO:0007154//cell communication;GO:0009451//RNA modification;GO:0010374//stomatal complex development;GO:0030154//cell differentiation
MSTRG.23895	0.32	0.57	0.29	3.09	1.35	0.95	1.69	4	2.05	6.25	28.71	17.12	1.78	2.88	3.03	1.65	2.2	1.64	Os03g0733400	zinc finger BED domain-containing protein RICESLEEPER 2-like [Cucumis melo var. makuwa] [Cucumis melo]	-	-	-	-	-
MSTRG.2390	0.84	4.23	2.88	20.81	19.68	26.47	20.69	1.37	18.41	3.39	14.68	8.87	4.23	2.39	2.7	2.69	2.53	2.04	ACR4	ACT domain-containing protein ACR4-like [Cucurbita moschata]	-	-	GO:0009536//plastid	GO:0016772//transferase activity, transferring phosphorus-containing groups;GO:0031406//carboxylic acid binding	GO:0009725//response to hormone;GO:0010565//regulation of cellular ketone metabolic process;GO:0044238//primary metabolic process
MSTRG.23910	0	0	0	0	0	0	0	0.11	0.1	0.1	11.6	0	0	0	0	0	0.2	0	--	-	-	-	-	-	-
MSTRG.23920	23.9	21.69	20.1	26.07	34.9	39.74	41.89	48.11	40.12	41.94	44.14	40.19	27.77	35.41	36.7	28.03	39.23	27.34	NRPB5A	DNA-directed RNA polymerases II and IV subunit 5A-like [Cucurbita moschata]	ko01100//Metabolic pathways;ko00230//Purine metabolism;ko00240//Pyrimidine metabolism;ko03020//RNA polymerase	K03013;K03013;K03013;K03013	GO:0044451//nucleoplasm part	GO:0003676//nucleic acid binding;GO:0003899//DNA-directed RNA polymerase activity	GO:0006605//protein targeting;GO:0010467//gene expression;GO:0034645//cellular macromolecule biosynthetic process
MSTRG.23933	0.53	0.14	0.09	0.64	1.37	0.55	2.66	2.96	2.77	1.58	0.55	0.91	0	0.05	0	0.18	0.48	0.22	--	-	-	-	-	-	-
MSTRG.23936	0.78	3.84	2.55	2.21	8.32	2.06	10.68	0.83	8.57	10.43	39.82	22.01	4.41	7.33	6.07	1.99	13.05	1.54	--	-	-	-	-	-	-
MSTRG.23955	0.11	0.07	0.05	0.08	0.11	0.02	0.02	0.08	0.02	0	0.09	0.56	0.16	1.45	1.58	0.33	1.25	0.55	--	Gag protease polyprotein-like protein [Cucumis melo var. makuwa] [Cucumis melo]	-	-	-	-	-
MSTRG.23989	4.16	2.23	1.1	0.4	0.64	1.39	0.79	1.47	0.76	0.68	0.58	0.24	0.46	0.12	0.35	0.55	0.38	0.41	--	PREDICTED: LOC100800652 [Prunus dulcis]	-	-	-	-	-
MSTRG.23990	10.17	10.99	10.85	16.98	20.29	19.09	18.79	12.5	20.54	17.93	21.57	12.27	8.23	8.15	7.11	7.69	8.13	7.59	SPCC777.06c	Lactamase_B_2 domain-containing protein [Cephalotus follicularis]	-	-	-	GO:0003824//catalytic activity	-
MSTRG.24022	12.36	15.13	13.24	8.7	9.38	10.38	4.94	5.49	3	1.28	1.3	1.48	11.81	0.83	0.81	2.99	2.61	3.64	UREG	urease accessory protein G [Cucumis sativus]	-	-	GO:0044424//intracellular part	GO:0017111//nucleoside-triphosphatase activity;GO:0032550//purine ribonucleoside binding;GO:0046914//transition metal ion binding;GO:0046983//protein dimerization activity	GO:0043085//positive regulation of catalytic activity
MSTRG.24023	11.64	9.24	11.32	1.21	2.48	2.83	1	2.08	2.1	1.01	0.63	0.46	0.31	0.24	0.12	0.47	0.28	0.82	At4g18260	cytochrome b561 domain-containing protein At4g18260 [Momordica charantia]	-	-	GO:0031224//intrinsic component of membrane	-	GO:0044710//single-organism metabolic process
MSTRG.24024	5.67	5	5.56	3.22	3.1	3.69	2.2	2.87	1.42	1.61	1.5	1.01	1.75	2.09	2.18	1.23	1.45	1.34	At4g18260	cytochrome b561 domain-containing protein At4g18260 [Momordica charantia]	-	-	-	-	-
MSTRG.24031	14.41	19.87	16	32.15	43.59	49.87	56.31	40.67	54.02	44.83	57.26	33.88	36.4	28.44	30.28	28.25	27.4	28.91	At1g60970	coatomer subunit zeta-1-like isoform X2 [Cucurbita moschata]	-	-	GO:0030660//Golgi-associated vesicle membrane;GO:0044423//virion part	-	GO:0000302//response to reactive oxygen species;GO:0006355//regulation of transcription, DNA-templated;GO:0006810//transport;GO:0008104//protein localization;GO:0009642//response to light intensity;GO:0033554//cellular response to stress;GO:0044267//cellular protein metabolic process
MSTRG.24036	11.68	12.74	11	14.07	16.53	19.86	22.79	33.74	21.99	14.25	16.03	16.86	13.35	20.04	19.27	13.03	16.7	12.51	rimM	RimM domain-containing protein/PRC domain-containing protein [Cucumis melo var. makuwa] [Cucumis melo]	-	-	GO:0009536//plastid	GO:0016779//nucleotidyltransferase activity	GO:0035194//posttranscriptional gene silencing by RNA;GO:0070918//production of small RNA involved in gene silencing by RNA
MSTRG.24037	74.35	86.98	100.7	109.63	113.6	120.77	80.33	128.1	80.28	78.23	85.36	48.51	92.56	56.43	54.07	89.67	77.09	86.92	RPL32A	60S ribosomal protein L32-1-like [Cucurbita moschata]	ko03010//Ribosome	K02912	GO:0015934//large ribosomal subunit;GO:0043231//intracellular membrane-bounded organelle	GO:0005198//structural molecule activity	GO:0010467//gene expression;GO:0022613//ribonucleoprotein complex biogenesis
MSTRG.24042	1.01	1.7	0.19	3.14	4.93	5.49	1.01	1.06	0.69	0.77	0.19	0.47	5.91	0.59	0.3	1.55	0	2.19	--	-	-	-	-	-	-
MSTRG.2405	16.41	18.42	14.96	17.04	22.26	21.46	17.48	17.91	18.21	14.41	16.41	11.85	11.9	12.57	11.69	9.88	10.3	9.15	PGPS1	CDP-diacylglycerol--glycerol-3-phosphate 3-phosphatidyltransferase 2 [Cucumis sativus]	ko01100//Metabolic pathways;ko00564//Glycerophospholipid metabolism	K00995;K00995	GO:0009526//plastid envelope;GO:0031090//organelle membrane	GO:0017169//CDP-alcohol phosphatidyltransferase activity;GO:0046914//transition metal ion binding	GO:0006089//lactate metabolic process;GO:0046474//glycerophospholipid biosynthetic process
MSTRG.24060	5.41	5.06	5.36	4.27	4.02	3.95	1.48	0.81	1.24	0.12	0.53	0.23	0.89	0.97	1.18	0.85	0.5	1.14	--	-	-	-	-	-	-
MSTRG.24116	5.87	7.46	7.63	16.3	24.64	24.04	9.81	10.9	11.4	8.57	8.7	4.13	5.37	4.33	4.64	5.01	6.76	4.94	BAC1	mitochondrial arginine transporter BAC1 isoform X1 [Jatropha curcas]	-	-	GO:0019866//organelle inner membrane;GO:0031224//intrinsic component of membrane;GO:0043231//intracellular membrane-bounded organelle	GO:0008324//cation transmembrane transporter activity	GO:0003333//amino acid transmembrane transport;GO:0015822//ornithine transport;GO:0098655//cation transmembrane transport
MSTRG.24118	2.87	4.23	4.57	53.77	60.44	64.53	34.52	28.57	32.48	42.62	32.59	6.69	5.15	6.74	5.78	3.83	8.6	3.47	BAC1	mitochondrial arginine transporter BAC1 [Momordica charantia]	-	-	GO:0043231//intracellular membrane-bounded organelle	GO:0043169//cation binding	GO:0003333//amino acid transmembrane transport;GO:0010468//regulation of gene expression;GO:0034645//cellular macromolecule biosynthetic process;GO:0098655//cation transmembrane transport
MSTRG.24129	3.19	4.15	4.06	8.97	10.15	11.58	10.78	8.92	10.58	7.86	11.61	9.59	9.48	10.8	10.02	13.87	10.28	14.42	At5g22620	probable 2-carboxy-D-arabinitol-1-phosphatase [Momordica charantia]	-	-	-	-	-
MSTRG.24167	10.08	13.22	11.08	22.14	31.56	34.25	19.23	20.49	20.64	22.23	20.94	16.46	16.44	13.33	13.89	14.57	16.87	15.38	CSU1	PREDICTED: nitric oxide synthase-interacting protein-like [Cucumis melo]	-	-	-	GO:0003824//catalytic activity;GO:0046914//transition metal ion binding	-
MSTRG.24173	3.77	2.24	2.21	2.18	2.48	2.49	1.49	3.01	2	2.57	1.65	2.14	1.71	3.08	3.35	1.74	4.54	1.97	SD113	G-type lectin S-receptor-like serine/threonine-protein kinase At1g11330 isoform X2 [Momordica charantia]	-	-	-	GO:0016301//kinase activity	GO:0009987//cellular process
MSTRG.24181	13.89	20.85	8.27	13.43	13.19	26.43	44.51	14.61	33.28	3.57	17.91	34.8	23.67	29.54	30.59	17.47	10.39	19.9	PSBQ2	oxygen-evolving enhancer protein 3-2, chloroplastic-like [Cucurbita pepo subsp. pepo] [Cucurbita pepo]	ko01100//Metabolic pathways;ko00195//Photosynthesis	K08901;K08901	GO:0009521//photosystem;GO:0009532//plastid stroma;GO:0031978//plastid thylakoid lumen;GO:0044434//chloroplast part	GO:0046872//metal ion binding	GO:0006091//generation of precursor metabolites and energy;GO:0006996//organelle organization;GO:0009639//response to red or far red light;GO:0009642//response to light intensity;GO:0016072//rRNA metabolic process;GO:0031399//regulation of protein modification process;GO:0034285//response to disaccharide;GO:0043269//regulation of ion transport;GO:0043623//cellular protein complex assembly
MSTRG.24209	0.8	0.83	0.61	1.29	1.21	1.32	1.61	1.13	1.86	0.69	0.72	1.57	1.33	2.45	2.57	1.53	4.06	1.56	--	Detected protein of confused Function [Hibiscus syriacus]	-	-	-	-	-
MSTRG.24229	6.96	7.89	10.76	12.29	10.71	14.32	6.49	16.9	7.81	15.75	9.8	4.32	3.49	3.64	3.75	3.96	5.51	4.35	--	-	-	-	-	-	-
MSTRG.24236	19.24	16.5	17.41	36.1	48.04	50.16	42.26	38.4	39.69	24.53	36.41	31.78	30.63	35.09	38.25	33.58	40.78	34.09	B3GALT2	probable beta-1,3-galactosyltransferase 2 [Cucurbita maxima]	-	-	GO:0031224//intrinsic component of membrane;GO:0043231//intracellular membrane-bounded organelle	GO:0035250//UDP-galactosyltransferase activity	GO:0006464//cellular protein modification process
MSTRG.24255	13.74	15.6	20.87	13.03	15.44	16.36	13.28	17.67	14.06	13.05	12.32	14.38	6.11	6.36	5.85	5.3	4.93	5.6	FAR1	protein FAR-RED IMPAIRED RESPONSE 1 [Momordica charantia]	-	-	-	-	GO:0006464//cellular protein modification process;GO:0009639//response to red or far red light;GO:0044763//single-organism cellular process;GO:0050794//regulation of cellular process
MSTRG.2426	1.34	0	0	0.18	1.1	0.97	0.21	0	0.19	0.18	0	0	0	0.18	0	1.3	0.2	0.81	UPS2	PREDICTED: ureide permease 1-like isoform X1 [Cucumis melo]	-	-	GO:0009536//plastid;GO:0031224//intrinsic component of membrane	GO:0015210//uracil transmembrane transporter activity	GO:0006812//cation transport;GO:0055085//transmembrane transport;GO:0071702//organic substance transport
MSTRG.2427	0.9	0	0.14	0.14	0.42	0.28	0.34	0	0.15	0.14	0.14	0.42	0.14	0.58	0.15	0.27	0.3	0.41	UPS4	ureide permease 1-like isoform X1 [Cucurbita maxima]	-	-	-	-	GO:0006810//transport
MSTRG.24272	5.03	4.88	4.64	6.19	7.29	6.66	6.43	5.97	5.45	5.99	6.25	6.96	5.82	7.01	6.85	6.57	7.23	6.63	CRL	chromophore lyase CRL, chloroplastic [Momordica charantia]	-	-	GO:0009527//plastid outer membrane;GO:0031224//intrinsic component of membrane	GO:0003824//catalytic activity	GO:0006979//response to oxidative stress;GO:0009615//response to virus;GO:0009658//chloroplast organization;GO:0017007//protein-bilin linkage;GO:0046739//transport of virus in multicellular host;GO:0048285//organelle fission;GO:0050794//regulation of cellular process
MSTRG.24273	23.74	26.41	25.98	31.69	36.76	36.81	38.82	35.54	35.33	27.48	28.83	26.28	32	33.48	35.29	30.09	25.05	30.07	--	transducin family protein / WD-40 repeat family protein, partial [Prunus dulcis]	-	-	GO:0031461//cullin-RING ubiquitin ligase complex;GO:0043231//intracellular membrane-bounded organelle	-	GO:0009117//nucleotide metabolic process
MSTRG.2428	2.79	2.09	2.92	4.22	5.26	5.57	3.77	2.39	3.38	1.33	1.93	3.64	2.72	1.77	3.02	2.89	2.23	1.93	UPS1	ureide permease 1-like [Cucurbita moschata]	-	-	GO:0031224//intrinsic component of membrane;GO:0043231//intracellular membrane-bounded organelle	GO:0005345//purine nucleobase transmembrane transporter activity;GO:0015210//uracil transmembrane transporter activity;GO:0042887//amide transmembrane transporter activity	GO:0006625//protein targeting to peroxisome;GO:0006812//cation transport;GO:0006863//purine nucleobase transport;GO:0009062//fatty acid catabolic process;GO:0009648//photoperiodism;GO:0015855//pyrimidine nucleobase transport;GO:0042886//amide transport;GO:0055085//transmembrane transport
MSTRG.24280	0.03	0.13	0.05	0.21	0.17	0.09	0.06	0	0	0	0	0.06	1.92	0.28	0.33	12.79	0.1	13.74	HSD1	PREDICTED: 11-beta-hydroxysteroid dehydrogenase 1B-like [Cucumis melo]	-	-	-	GO:0033764//steroid dehydrogenase activity, acting on the CH-OH group of donors, NAD or NADP as acceptor	GO:0001101//response to acid chemical;GO:0006629//lipid metabolic process;GO:0009725//response to hormone
MSTRG.24284	34.91	44.02	38.03	65.91	93.07	104.59	128.63	68.16	126.53	115.71	148.5	93.03	185.35	81.5	89.91	133.78	72	140.9	Os02g0178400	protein transport protein Sec61 subunit gamma-1 [Dendrobium catenatum]	ko04141//Protein processing in endoplasmic reticulum;ko04145//Phagosome;ko03060//Protein export	K07342;K07342;K07342	GO:0031090//organelle membrane;GO:0031224//intrinsic component of membrane	GO:0008320//protein transmembrane transporter activity	GO:0006812//cation transport;GO:0006886//intracellular protein transport;GO:0009814//defense response, incompatible interaction;GO:0033554//cellular response to stress;GO:0046942//carboxylic acid transport
MSTRG.24294	7.5	8.52	6.74	20.37	26.08	27.38	22.03	20.07	19.59	16.42	15.54	6.48	9.89	6.94	6.03	7.69	9.8	6.99	CPI1	cycloeucalenol cycloisomerase-like [Cucurbita pepo subsp. pepo] [Cucurbita pepo]	ko01100//Metabolic pathways;ko01110//Biosynthesis of secondary metabolites;ko00100//Steroid biosynthesis	K08246;K08246;K08246	GO:0031224//intrinsic component of membrane;GO:0043231//intracellular membrane-bounded organelle	GO:0016872//intramolecular lyase activity	GO:0000226//microtubule cytoskeleton organization;GO:0006637//acyl-CoA metabolic process;GO:0006897//endocytosis;GO:0009630//gravitropism;GO:0016129//phytosteroid biosynthetic process;GO:1902410//mitotic cytokinetic process
MSTRG.24298	8.95	6.71	5.8	10.55	7.12	7.54	3.72	4.27	4.64	5.7	5.04	5	4.14	5.45	4.83	4.05	7.13	3.19	nop56	nucleolar protein 56-like [Momordica charantia]	ko03008//Ribosome biogenesis in eukaryotes	K14564	GO:0005911//cell-cell junction;GO:0030312//external encapsulating structure;GO:0032991//macromolecular complex;GO:0043231//intracellular membrane-bounded organelle;GO:0043232//intracellular non-membrane-bounded organelle;GO:0044444//cytoplasmic part	-	GO:0006221//pyrimidine nucleotide biosynthetic process;GO:0009451//RNA modification
MSTRG.24317	38.06	40.76	31.86	65.43	89	97.43	189.06	68.64	210.7	172.7	245.62	210.59	205.57	194.39	209.83	186.8	221.33	184.27	NOI4	protein NOI4 [Cucumis sativus]	-	-	GO:0043231//intracellular membrane-bounded organelle	-	GO:0001101//response to acid chemical
MSTRG.24320	8.93	9.58	8.51	9.6	12.07	12.84	7.8	8.66	8.54	6.39	6.78	4.76	8.81	5.39	4.78	8.68	7.1	9.78	APE1L	DNA-(apurinic or apyrimidinic site) lyase [Momordica charantia]	-	-	-	-	-
MSTRG.24329	7.04	8.53	7.27	10.22	12.45	12.81	10.6	14.55	9.56	8.69	8.25	7.37	10.05	7.61	9.08	12.31	10.32	11.97	DRG3	developmentally-regulated G-protein 3 [Carica papaya]	-	-	GO:0043231//intracellular membrane-bounded organelle;GO:0044444//cytoplasmic part	GO:0005543//phospholipid binding;GO:0017111//nucleoside-triphosphatase activity;GO:0032550//purine ribonucleoside binding	-
MSTRG.2434	2.41	2.26	1.17	1.74	2.65	2.74	1.89	1.44	2.12	1.62	1.79	1.96	0.82	1.89	2.73	1.02	2.18	1.11	ELD1	glycosyltransferase-like protein [Cinnamomum micranthum f. kanehirae]	-	-	GO:0005618//cell wall;GO:0016020//membrane;GO:0031978//plastid thylakoid lumen	GO:0016740//transferase activity	GO:0000902//cell morphogenesis;GO:0001101//response to acid chemical;GO:0006637//acyl-CoA metabolic process;GO:0009416//response to light stimulus;GO:0009746//response to hexose;GO:0009755//hormone-mediated signaling pathway;GO:0009827//plant-type cell wall modification;GO:0010074//maintenance of meristem identity;GO:0010981//regulation of cell wall macromolecule metabolic process;GO:0016129//phy…
MSTRG.24342	5.5	5.65	5.39	4.72	2.14	1.86	0.94	2.61	0.88	1.18	1.26	1.52	0.7	0.81	0.93	2.42	3.19	1.79	--	Transposon TX1 uncharacterized [Cucumis melo var. makuwa] [Cucumis melo]	-	-	-	-	-
MSTRG.24346	104.6	94.39	92.91	84.22	47.82	37.5	28.5	42.91	27.21	28.4	29.98	55.51	38.65	49.26	51.17	47.69	71.37	48.44	RE2	Retrovirus-related Pol polyprotein from transposon TNT 1-94 [Vitis vinifera]	-	-	-	-	-
MSTRG.24351	1.83	3.01	2.66	4.37	4.46	1.31	2.43	2.64	1.16	1.49	1.72	1.02	0.73	1.27	0.48	1.34	1.75	1.79	EDD1	glycine--tRNA ligase, chloroplastic/mitochondrial 2 isoform X3 [Momordica charantia]	ko00970//Aminoacyl-tRNA biosynthesis	K14164	GO:0009532//plastid stroma	GO:0004812//aminoacyl-tRNA ligase activity;GO:0005515//protein binding;GO:0032550//purine ribonucleoside binding	GO:0003006//developmental process involved in reproduction;GO:0006418//tRNA aminoacylation for protein translation;GO:0009657//plastid organization;GO:2000026//regulation of multicellular organismal development
MSTRG.24367	0	0	0	0	0	0	0	0	0	0.62	0.37	0	0	0	0	0	0	0	--	-	-	-	-	-	-
MSTRG.24369	0.42	0.3	0.18	4.26	1.23	0.74	1.9	4.45	2	4.99	12.96	6.28	4.7	3.78	3.45	5.68	11.12	6.1	--	F15O4.13 [Cucumis melo var. makuwa] [Cucumis melo]	-	-	-	-	-
MSTRG.24387	4.12	3.88	4.55	9.28	10.78	12.16	9.84	6.72	8.86	6.07	8.55	8.14	6.75	11.05	9.79	7.16	9.33	7.44	--	glutathione S-transferase-like protein tpcF isoform X2 [Pistacia vera]	ko04120//Ubiquitin mediated proteolysis	K03354	GO:0009526//plastid envelope;GO:0031976//plastid thylakoid;GO:0044434//chloroplast part	GO:0015036//disulfide oxidoreductase activity	GO:0006091//generation of precursor metabolites and energy;GO:0019725//cellular homeostasis;GO:0031399//regulation of protein modification process;GO:0044710//single-organism metabolic process
MSTRG.24389	2.7	2.9	3.82	5.95	5.03	6.72	12.77	8.58	13.82	18.3	19.14	32.22	11.06	12.83	12.4	10.3	9.12	10.28	--	GDSL-like lipase/acylhydrolase [Arachis hypogaea]	-	-	-	GO:0016787//hydrolase activity	-
MSTRG.24391	4.95	4.57	6.4	9.96	12.14	11.42	24.41	13.42	26.39	19.97	30.89	43.11	15.96	19.73	19.84	13.65	10.38	11.93	--	GDSL-like lipase/acylhydrolase [Arachis hypogaea]	-	-	-	GO:0016787//hydrolase activity	-
MSTRG.24392	6.57	3.87	6.37	18.76	6.8	9.07	15.85	10.23	18.44	11.68	10.32	18.16	8.93	10.84	12.82	13.16	10.41	13.21	--	GDSL-like lipase/acylhydrolase [Arachis hypogaea]	-	-	-	-	-
MSTRG.24393	3.61	5.97	8.72	12.63	15.86	17.76	15.96	11.44	15.51	13.35	24.17	16.9	14.67	13.38	13.32	15.45	17.09	14.89	--	GDSL-like lipase/acylhydrolase [Arachis hypogaea]	-	-	-	GO:0016787//hydrolase activity	-
MSTRG.24397	2.27	0.3	0.77	1.83	1.29	1.59	0.99	1.14	0.56	0.46	0.84	1.66	1.53	1.17	1.43	0.8	1.2	1.02	--	-	-	-	-	-	-
MSTRG.24399	0.05	0.17	0.05	3.36	5.33	4.6	3.98	2.5	4.91	3.01	4.49	8.33	7.51	10.98	12.05	9.49	11.72	9.73	--	-	-	-	-	-	-
MSTRG.2440	4.26	10.13	10.47	5.6	4.02	4.05	3.27	6.8	3.6	4.12	2.96	2.98	3.48	4.53	6.05	2.57	6.18	5.24	PRPF4B	serine/threonine-protein kinase prpf4B-like isoform X3 [Cucurbita pepo subsp. pepo] [Cucurbita pepo]	-	-	GO:0043231//intracellular membrane-bounded organelle	GO:0004672//protein kinase activity;GO:0032550//purine ribonucleoside binding	GO:0006402//mRNA catabolic process;GO:0006464//cellular protein modification process;GO:0006796//phosphate-containing compound metabolic process
MSTRG.24403	3.64	4.56	16.13	19.71	10.73	18.14	4.79	7.33	4.3	7.1	7.84	3.6	3.09	5.91	4.95	4.48	5.91	4.6	--	-	-	-	-	-	-
MSTRG.24415	0	0	0	0	0	0.02	0.18	0.04	0.1	0.39	9.38	0.05	0	0	0	0	0	0	--	Integrase, catalytic core [Cucumis melo var. makuwa] [Cucumis melo]	-	-	-	-	GO:0006260//DNA replication
MSTRG.24472	1.23	1.2	2.25	2.24	2.03	2.77	2.02	1.75	2.1	0.48	1.89	0.47	14.04	3.22	2.18	1.54	0.16	1.78	--	LRR receptor-like serine/threonine-protein kinase ERL2 [Cucurbita maxima]	-	-	-	GO:0016491//oxidoreductase activity	GO:0008152//metabolic process;GO:0044699//single-organism process;GO:0050794//regulation of cellular process
MSTRG.24485	1.98	2.23	1.93	4.78	5.14	5.49	2.95	2.48	3.45	3.08	4.31	5.09	2.47	2.44	2.66	2.46	4.02	2.9	ucpB	mitochondrial substrate carrier family protein ucpB isoform X1 [Cucurbita maxima]	-	-	GO:0031224//intrinsic component of membrane;GO:0043231//intracellular membrane-bounded organelle;GO:0044444//cytoplasmic part	-	GO:0044699//single-organism process
MSTRG.24495	6.68	15.96	8.66	38.19	35.45	71.19	28.25	8.66	28.02	11.41	15.56	6.36	21.38	2.13	2.05	8.04	4.37	5.98	VIT_07s0104g01350	CASP-like protein 1E1 [Momordica charantia]	-	-	GO:0016020//membrane	-	-
MSTRG.2451	7.83	6.61	5.94	8.82	8.15	7.83	8.96	5.11	10.96	7.36	10.74	7.97	6.7	8	7.34	6.86	7.07	6.24	--	PREDICTED: transmembrane [Prunus dulcis]	-	-	GO:0043231//intracellular membrane-bounded organelle	-	-
MSTRG.24538	5.72	6.48	7.33	9.93	10.39	12.46	6.16	7.89	8.06	8.95	7.28	5.33	7.67	4.61	6.07	6.58	4.58	7.8	--	nucleolar protein 16 [Momordica charantia]	-	-	GO:0043231//intracellular membrane-bounded organelle	-	-
MSTRG.24541	0.35	0	0.05	0.05	0.11	0.43	0.06	0.07	0.06	0.06	0	0	7.6	0	0.11	60.3	0.23	60.35	--	universal stress protein A-like protein isoform X1 [Cucurbita moschata]	-	-	GO:0016020//membrane;GO:0043231//intracellular membrane-bounded organelle	-	GO:0010033//response to organic substance
MSTRG.24542	0.11	0.25	0.05	0.1	0.2	0.1	0.3	0.06	0.37	0.15	0.35	0.8	78.43	0.78	0.84	647.09	1.64	664.37	--	universal stress protein PHOS32-like [Momordica charantia]	-	-	GO:0016020//membrane;GO:0043231//intracellular membrane-bounded organelle	-	GO:0010033//response to organic substance
MSTRG.24550	223.59	127.09	164.82	127.06	188.75	182.83	243.33	263.11	242.62	227.83	146.01	380.94	908.24	834.04	868.55	914.01	527.45	915.84	ARG2	indole-3-acetic acid-induced protein ARG2 [Cucurbita pepo subsp. pepo] [Cucurbita pepo]	-	-	GO:0009536//plastid	-	GO:0003006//developmental process involved in reproduction;GO:0006605//protein targeting;GO:0006952//defense response;GO:0006979//response to oxidative stress;GO:0009247//glycolipid biosynthetic process;GO:0009267//cellular response to starvation;GO:0009414//response to water deprivation;GO:0009620//response to fungus;GO:0009755//hormone-mediated signaling pathway;GO:0009863//salicylic acid media…
MSTRG.2456	31.75	22.95	30.85	15.39	6.99	5.59	4.29	4.35	3.34	3.35	4.91	7.13	5.29	7.96	9.51	5.88	6.66	5.52	RE1	Retrovirus-related Pol polyprotein from transposon RE1 [Vitis vinifera]	-	-	GO:0043231//intracellular membrane-bounded organelle	-	-
MSTRG.2457	3.91	3.26	3.97	2.65	1.97	1.86	1.07	0.62	1.33	1.22	0.64	0.83	1.01	1.68	1.33	0.84	0.7	0.83	TBP1	LOW QUALITY PROTEIN: TATA-binding protein 2-like [Carica papaya]	ko03022//Basal transcription factors	K03120	GO:0043231//intracellular membrane-bounded organelle;GO:0098687//chromosomal region	GO:0003690//double-stranded DNA binding;GO:0016628//oxidoreductase activity, acting on the CH-CH group of donors, NAD or NADP as acceptor;GO:0043565//sequence-specific DNA binding	GO:0003006//developmental process involved in reproduction;GO:0006259//DNA metabolic process;GO:0006972//hyperosmotic response;GO:0007568//aging;GO:0010468//regulation of gene expression;GO:0018205//peptidyl-lysine modification;GO:0032774//RNA biosynthetic process;GO:0034645//cellular macromolecule biosynthetic process;GO:0042743//hydrogen peroxide metabolic process;GO:0044710//single-organism me…
MSTRG.24572	2.01	2.34	6.19	1.96	2.06	1.93	1.59	4	2.36	1.64	1.41	1.46	1.88	0.89	1.09	1.82	1.16	1.92	ZRK7	GATA transcription factor-like protein [Parasponia andersonii]	-	-	-	-	GO:0000302//response to reactive oxygen species;GO:0006355//regulation of transcription, DNA-templated;GO:0006721//terpenoid metabolic process;GO:0009642//response to light intensity;GO:0044267//cellular protein metabolic process
MSTRG.24594	5.59	4.37	4.27	7.17	8.88	10.69	7.11	6.33	7.14	8.6	7.44	6.6	4.93	4.66	5.15	3.13	4.59	3.21	OsI_27673	Pre-mRNA splicing Prp18-interacting factor [Prunus dulcis]	ko03040//Spliceosome	K12819	GO:0043231//intracellular membrane-bounded organelle	GO:0003723//RNA binding	GO:0006355//regulation of transcription, DNA-templated;GO:0006396//RNA processing;GO:0006996//organelle organization;GO:0042127//regulation of cell proliferation
MSTRG.24595	6.06	5.91	5.36	7.62	10.83	9.73	8.61	7.91	8.46	4.75	5.89	3.16	3.58	4.74	5.62	3.54	4.41	3.61	OsI_27673	pre-mRNA-splicing factor SLU7-A-like [Ziziphus jujuba]	ko03040//Spliceosome	K12819	-	-	-
MSTRG.24608	2.45	2.8	3.47	3.73	4.59	4.69	3.83	3.68	4.35	2.7	2.94	4.43	3.87	4.7	5.36	3	3.72	3.29	rpc25	DNA-directed RNA polymerase III subunit RPC8 isoform X1 [Momordica charantia]	ko01100//Metabolic pathways;ko00230//Purine metabolism;ko00240//Pyrimidine metabolism;ko03020//RNA polymerase	K03022;K03022;K03022;K03022	-	-	-
MSTRG.24629	8.07	9.48	11.82	33.88	40.7	49.57	31.86	34.16	31.82	30.44	35.11	21.4	34.84	12.99	12.77	38.8	18.08	38.48	RPL44	PREDICTED: 60S ribosomal protein L44-like [Gossypium hirsutum]	ko03010//Ribosome	K02929	GO:0030529//intracellular ribonucleoprotein complex	-	GO:0010467//gene expression
MSTRG.24635	8.7	11.85	12.07	23.41	30.98	37.17	28.54	26.24	28.25	23.02	27.26	22.03	21.52	14.72	17.73	20.01	16.48	19.84	--	2,3-bisphosphoglycerate-dependent phosphoglycerate mutase [Cinnamomum micranthum f. kanehirae]	-	-	-	-	-
MSTRG.24638	0.72	1.01	0.64	2.53	2.18	1.95	1.3	0.84	2.44	4.9	5.55	3.21	1.81	2.79	2.13	1.45	1.74	1.23	RPPL1	disease resistance protein RGA2-like [Cucurbita pepo subsp. pepo] [Cucurbita pepo]	-	-	-	-	-
MSTRG.24639	31.96	19.03	24.71	12.12	14.92	14.96	16.26	21.49	15.37	35.46	29.82	15.04	7.8	14.48	14.69	12.18	23.52	11.86	RGA2	disease resistance protein RGA2-like [Momordica charantia]	-	-	-	-	-
MSTRG.24640	4.82	2.16	4.1	2.86	3.52	4.05	3.19	6.29	3.36	8.4	7.7	4.59	1.23	2.9	3.3	2.61	5.66	2.61	--	-	-	-	-	-	-
MSTRG.24643	11.76	13.31	13.9	21.58	25	20.85	19.57	13.06	20.43	17.46	20.21	12.79	13.57	14.06	12.53	9.56	17.53	9.51	STL2	probable glycosyltransferase STELLO2 [Momordica charantia]	-	-	GO:0009536//plastid;GO:0030312//external encapsulating structure;GO:0031984//organelle subcompartment	GO:0016740//transferase activity	-
MSTRG.24655	0.29	0.32	0.16	0.76	1.3	1.79	6	0.54	6.83	3.43	5.84	3.72	1.8	1.79	3.36	2.04	4.12	2.4	QRT2	polygalacturonase QRT2 precursor [Cucumis melo var. makuwa] [Cucumis melo]	-	-	-	GO:0004553//hydrolase activity, hydrolyzing O-glycosyl compounds	GO:0044238//primary metabolic process;GO:0045229//external encapsulating structure organization
MSTRG.24678	1.94	2.95	1.01	12.84	16.65	17.88	3.08	3.8	3.19	2.96	3.43	1.54	1.46	2.44	2.43	1.27	1.06	1.84	HTR2	Histone H3.2 [Glycine soja]	-	-	GO:0000785//chromatin;GO:0030529//intracellular ribonucleoprotein complex;GO:0043231//intracellular membrane-bounded organelle	GO:0003676//nucleic acid binding;GO:0046983//protein dimerization activity	GO:0010467//gene expression
MSTRG.247	6.98	7.63	9.01	12.65	16.32	17.13	14.26	13.7	14.18	14.89	15.33	16.49	12.6	11.49	12.22	15.68	11.74	16.19	REIL1	cytoplasmic 60S subunit biogenesis factor REI1 homolog 1 [Momordica charantia]	-	-	-	GO:0001071//nucleic acid binding transcription factor activity;GO:0043169//cation binding	GO:0010468//regulation of gene expression
MSTRG.24720	22.91	26.2	20.55	42.84	56.05	73.92	57.96	40.35	54.99	52.68	59.7	56.05	68.77	53.69	51.92	44.79	64.29	44.12	--	Zinc-binding ribosomal protein family protein [Hibiscus syriacus]	-	-	GO:0043231//intracellular membrane-bounded organelle	-	-
MSTRG.24725	2.35	1.27	2.06	1.65	0.77	1.41	1.07	1.29	0.86	1	0.99	0.9	0.83	0.82	0.95	0.82	1.04	0.89	isy1	pre-mRNA-splicing factor ISY1 homolog [Cucurbita maxima]	ko03040//Spliceosome	K12870	GO:0009536//plastid	-	-
MSTRG.24738	16.61	12.92	13.38	14.98	17.1	18.11	9.46	4.66	8.24	9.56	6.3	2.24	3.46	1.91	2.17	2.8	2.49	2.89	At1g80640	probable receptor-like protein kinase At1g80640 [Momordica charantia]	-	-	GO:0031224//intrinsic component of membrane	GO:0004702//receptor signaling protein serine/threonine kinase activity;GO:0032550//purine ribonucleoside binding	GO:0032147//activation of protein kinase activity
MSTRG.24739	5.09	3.1	5.94	4.76	3.63	2.6	6.34	1.76	7.69	7.17	10.39	7.21	3.86	5.01	5.91	4.32	3.65	4.89	--	PREDICTED: PRUPE_3G095200 [Prunus dulcis]	-	-	-	-	-
MSTRG.24764	1.75	1.11	1.18	3.42	4.58	3.77	3.35	0.73	2.79	3.14	2.37	5	3.09	2.69	3.3	4.61	4.04	4.35	--	-	-	-	-	-	-
MSTRG.24774	0	0	0	9.07	9.85	12.17	3.62	0.88	3.07	0.6	0.35	0	0	0	0	0	0	0	At5g10290	probable LRR receptor-like serine/threonine-protein kinase At5g10290 [Glycine max]	-	-	GO:0031224//intrinsic component of membrane	GO:0004672//protein kinase activity;GO:0032550//purine ribonucleoside binding	GO:0006464//cellular protein modification process;GO:0006796//phosphate-containing compound metabolic process
MSTRG.24785	2.9	6.51	2.68	21.7	12.58	18.28	2.35	1.95	2.88	2.15	3.44	0.45	0.18	0.26	0.34	0.25	0.35	0.24	--	hypothetical protein F511_14549 [Dorcoceras hygrometricum]	-	-	-	-	-
MSTRG.24797	16.1	13.01	21.03	11.9	7.82	10.4	5.28	8.62	5.53	5.12	3.16	0.68	2.44	1.16	0.79	2.21	2	2.03	--	formin-like protein 4 isoform X2 [Cucumis melo var. makuwa] [Cucumis melo]	-	-	-	-	-
MSTRG.24812	5.65	6.19	5.88	1.97	2.46	2.68	2.12	1.34	1.99	1.76	1.61	1.47	1.95	1.35	1.08	2.78	1.67	2.4	At1g08610	pentatricopeptide repeat-containing protein At1g08610 [Momordica charantia]	-	-	-	-	-
MSTRG.24828	0	0	0	0	0	0	0	0	0	0	1.19	2.02	1.32	1.35	2.27	4.98	2.55	4.77	--	-	-	-	-	-	-
MSTRG.24831	31.47	29.36	28.15	21.56	12.92	10.37	8.66	11.08	8.03	9.41	10.83	15.77	11.56	16.36	15.07	14.16	19.58	13.65	RE2	Retrovirus-related Pol polyprotein from transposon TNT 1-94 [Morus notabilis]	-	-	-	-	-
MSTRG.24853	35.88	41.54	38.76	68.93	78.37	82.81	77.73	78.49	74.88	119.76	114.19	92.55	75.94	52.87	58.84	50.24	85.55	48.45	--	-	-	-	-	-	-
MSTRG.24855	0.1	0.17	0.06	25.43	0.04	0.13	5.69	6.43	5.32	10.1	6.64	6.31	1.94	2.84	2.72	0.96	0.6	0.96	MAIL3	Serine/threonine-protein phosphatase 7 long form-like [Vitis vinifera]	-	-	-	-	-
MSTRG.24861	0	0	0	1.78	0.33	0.32	2.27	1.51	1.32	10.28	1.26	6.05	4.16	1.01	0.98	3.54	0.64	3.35	--	-	-	-	-	-	-
MSTRG.24867	0	0.1	0	5.92	4.91	7.65	5.26	5.39	6.28	3.2	4.05	6.15	4.94	3.95	3.09	7	5.39	6.8	--	-	-	-	-	-	-
MSTRG.24875	5.37	5.04	3.91	12.45	6.17	5.12	3.56	3.15	2.81	2.28	3.91	4.98	3.98	7.5	7.26	4.72	4.84	5.03	--	PREDICTED: LOW QUALITY PROTEIN, partial [Prunus dulcis]	-	-	-	-	-
MSTRG.24894	89.84	105.19	137.04	213.26	276.13	335.55	275.14	239.62	270.28	175.91	231.83	147.76	228.21	139.49	168.07	214.64	160.09	220.6	RPL29A	60S ribosomal protein L29-1 isoform X1 [Vigna unguiculata]	ko03010//Ribosome	K02905	GO:0015934//large ribosomal subunit	GO:0005198//structural molecule activity	GO:0009451//RNA modification;GO:0010467//gene expression;GO:0022613//ribonucleoprotein complex biogenesis;GO:0043094//cellular metabolic compound salvage
MSTRG.24896	5.59	6.55	5.82	0.03	0	0.03	0.04	0.04	0.07	0	0.03	0.1	0	0	0	0	0	0	--	-	-	-	-	-	-
MSTRG.24937	0.51	0.17	0.82	6.78	5.07	4.04	12.21	23.37	11.77	27.94	14.22	4.42	6.57	4.75	4.8	21.3	9.82	20.78	AtMg00300	Retrovirus-related Pol polyprotein from transposon TNT 1-94 [Cucumis melo var. makuwa] [Cucumis melo]	-	-	-	-	-
MSTRG.24959	0	0	0	0.03	0	0	0	0	0	3.58	0.23	1.91	0.29	0.43	0.2	0.06	0.24	0.15	--	-	-	-	-	-	-
MSTRG.24961	0.6	0.42	0.69	1.65	0.7	1.05	2.42	3.36	2.43	5.37	1.46	2.7	0.99	0.63	0.64	2.53	2.74	2.64	--	PREDICTED: uncharacterized protein LOC109135517 [Beta vulgaris subsp. vulgaris] [Beta vulgaris]	-	-	-	-	-
MSTRG.24970	3.06	2.39	2.45	6.26	4.68	3.54	1.47	2.95	1.54	1.22	2.04	2.08	2.49	3.81	3.84	2.16	3.33	2.44	--	Ulp1-like peptidase [Cucumis melo var. makuwa] [Cucumis melo]	-	-	-	-	-
MSTRG.24973	25.92	25.55	24.72	11.95	16.53	15.89	14.57	8.81	13.05	10.55	15.84	18.49	18.88	14.45	15.29	19.51	9.24	19.55	--	AT hook, DNA-binding motif-containing protein [Gossypium australe]	-	-	-	-	-
MSTRG.25004	3.27	3.94	5.16	7.94	6.85	7.24	3.99	4.89	3.85	4.67	5.4	3.08	4.97	2.39	2.32	4.12	3.07	3.96	PRORP2	proteinaceous RNase P 2 [Momordica charantia]	ko03013//RNA transport	K18213	-	GO:0003824//catalytic activity	GO:0008152//metabolic process
MSTRG.25085	0.34	0.08	0.18	0.28	0.14	0.1	1.86	0.05	1.5	0.12	1.28	2.23	1.4	2.63	3.04	0.76	0.42	0.82	ABCG10	ABC transporter G family member 10 [Cucurbita maxima]	-	-	GO:0031224//intrinsic component of membrane	GO:0017111//nucleoside-triphosphatase activity;GO:0032550//purine ribonucleoside binding	GO:0051234//establishment of localization
MSTRG.25090	86.73	83.76	81.89	84.07	97.28	100.32	116.66	114.67	108.23	81.68	109.48	95	109.12	106.81	106.18	112.82	103.69	117.2	UBC35	ubiquitin-conjugating enzyme E2 35-like [Cucumis sativus]	ko04120//Ubiquitin mediated proteolysis	K10580	GO:0009536//plastid;GO:0016020//membrane;GO:0031371//ubiquitin conjugating enzyme complex	GO:0016879//ligase activity, forming carbon-nitrogen bonds;GO:0019787//ubiquitin-like protein transferase activity;GO:0032550//purine ribonucleoside binding	GO:0006281//DNA repair;GO:0010015//root morphogenesis;GO:0010038//response to metal ion;GO:0019941//modification-dependent protein catabolic process;GO:0032446//protein modification by small protein conjugation
MSTRG.25091	7.76	6.71	5.53	11.42	12.63	13.34	5.36	4.34	5.72	4.32	4.58	2.61	6.09	2.11	2.34	2.71	2.77	2.83	HEME1	uroporphyrinogen decarboxylase 1, chloroplastic-like [Cucurbita pepo subsp. pepo] [Cucurbita pepo]	ko01100//Metabolic pathways;ko01110//Biosynthesis of secondary metabolites;ko00860//Porphyrin and chlorophyll metabolism	K01599;K01599;K01599	-	-	-
MSTRG.25099	9.18	8.07	8.17	8.54	12.01	12.44	15.03	15.33	12.28	10.89	16.07	15.42	13.17	13.08	12.54	10.02	13.09	12.05	ubtd2	ubiquitin domain-containing protein 2-like [Cucurbita moschata]	-	-	GO:0044424//intracellular part	-	GO:0016192//vesicle-mediated transport;GO:0061024//membrane organization
MSTRG.2511	0.63	1.99	1.98	13.84	13.97	15.25	10.39	4.77	10.35	24.42	25.47	12.55	4.93	6	5.36	2.74	17.11	2.14	YLS3	protein YLS3-like isoform X1 [Cucurbita maxima]	-	-	GO:0031224//intrinsic component of membrane;GO:0044464//cell part	-	GO:0042546//cell wall biogenesis;GO:0044699//single-organism process
MSTRG.2518	7.06	7.32	6.77	8.37	8.14	10.76	9.62	11.34	10.08	5.18	5.02	3.13	5.6	4.24	3.96	5.51	6.02	4.63	--	Interleukin-16 like [Actinidia chinensis var. chinensis] [Actinidia chinensis]	-	-	GO:0043231//intracellular membrane-bounded organelle	-	-
MSTRG.25202	8.76	7.79	9.48	10.23	8.06	9.31	4.84	1.89	5.22	5.17	7.07	9.29	7.75	11.26	9.8	8.52	6.07	8.14	IP5P2	type I inositol polyphosphate 5-phosphatase 2 isoform X3 [Momordica charantia]	-	-	-	GO:0016628//oxidoreductase activity, acting on the CH-CH group of donors, NAD or NADP as acceptor;GO:0046030//inositol trisphosphate phosphatase activity;GO:0052743//inositol tetrakisphosphate phosphatase activity	GO:0001101//response to acid chemical;GO:0006952//defense response;GO:0006972//hyperosmotic response;GO:0009755//hormone-mediated signaling pathway;GO:0043647//inositol phosphate metabolic process;GO:0044707//single-multicellular organism process;GO:0044723//single-organism carbohydrate metabolic process;GO:0046488//phosphatidylinositol metabolic process
MSTRG.25214	0	0	0	0	0.06	0	1.01	0	0.8	0	3.21	4.93	0.29	0.62	1.14	0.4	0	0.32	--	-	-	-	-	-	-
MSTRG.25233	7.98	7.53	6.42	15.24	23.91	26.36	20.71	16.89	25.31	15.83	25.12	17.06	21.22	15.88	18.41	17.92	20.61	17.83	DPMS2	dolichol-phosphate mannose synthase subunit 2 [Momordica charantia]	ko01100//Metabolic pathways;ko00510//N-Glycan biosynthesis;ko00563//Glycosylphosphatidylinositol(GPI)-anchor biosynthesis	K09658;K09658;K09658	GO:0031227//intrinsic component of endoplasmic reticulum membrane;GO:0031501//mannosyltransferase complex	GO:0016740//transferase activity	GO:0043170//macromolecule metabolic process
MSTRG.25242	24.65	34.07	26.19	45.68	53.23	53.01	33.81	25.86	29.76	27.21	31.63	26.05	32.66	28.04	30.67	19.44	17.85	20.09	ABHD17B	PREDICTED: protein ABHD17B isoform X1 [Vitis vinifera]	ko00062//Fatty acid elongation	K01076	GO:0016020//membrane	GO:0003824//catalytic activity	GO:0009799//specification of symmetry;GO:0009933//meristem structural organization;GO:0009943//adaxial/abaxial axis specification;GO:0048509//regulation of meristem development
MSTRG.25270	11.52	14.22	11.95	12.82	17.68	19.85	12.06	12.97	11.89	11.82	12.44	13.7	10.96	12.07	13.85	13.2	13.82	11.12	--	PREDICTED: partial [Prunus dulcis]	-	-	-	-	-
MSTRG.25274	282.98	218.37	199.32	270.16	369.94	412.71	343.81	162.21	353.99	182.32	336.98	272.46	538.49	242.34	246.8	740.49	289.97	763.38	ACBP3	acyl-CoA-binding protein [Cucurbita moschata]	-	-	GO:0016020//membrane;GO:0044444//cytoplasmic part;GO:0071944//cell periphery	GO:0005543//phospholipid binding;GO:0043169//cation binding	GO:0000097//sulfur amino acid biosynthetic process;GO:0006970//response to osmotic stress;GO:0006996//organelle organization;GO:0009409//response to cold;GO:0009642//response to light intensity;GO:0032958//inositol phosphate biosynthetic process;GO:0042221//response to chemical;GO:0048580//regulation of post-embryonic development;GO:0070838//divalent metal ion transport;GO:0090351//seedling devel…
MSTRG.25277	7.25	7.71	3.63	41.83	35.85	45.86	18.14	12.46	18.29	7.31	6.84	3.13	9.44	1.47	1.56	6.67	5.16	6.47	LHW	transcription factor EMB1444 isoform X1 [Momordica charantia]	-	-	-	-	-
MSTRG.25293	54.96	57.81	50.14	82.48	109.09	118.06	103.81	112.23	102.98	81.49	85.73	88.07	113.3	92.08	91.9	88.66	96.48	93.58	PAD1	proteasome subunit alpha type-7-like [Cucurbita maxima]	ko03050//Proteasome	K02731	GO:0005840//ribosome;GO:0009536//plastid;GO:0015630//microtubule cytoskeleton;GO:0031090//organelle membrane;GO:0043234//protein complex	GO:0004175//endopeptidase activity;GO:0005488//binding	GO:0006006//glucose metabolic process;GO:0006090//pyruvate metabolic process;GO:0006511//ubiquitin-dependent protein catabolic process;GO:0006970//response to osmotic stress;GO:0006996//organelle organization;GO:0010038//response to metal ion;GO:0035966//response to topologically incorrect protein;GO:0042044//fluid transport;GO:0042435//indole-containing compound biosynthetic process;GO:0042742//…
MSTRG.25308	4.66	4.67	5.48	5.14	8.85	11.17	5.7	9.17	5.36	1.52	0.32	0.53	0.32	0.11	0.34	0.21	0.79	0.31	--	Protease inhibitor protein [Cucumis melo var. makuwa] [Cucumis melo]	-	-	-	-	-
MSTRG.25327	0.94	0.64	1.09	1.25	1.5	3.04	3.36	4.14	3.39	4.12	1.67	0.94	1.18	6.35	6.61	0.08	1	0.02	PILS7	protein PIN-LIKES 7-like isoform X2 [Momordica charantia]	-	-	-	-	GO:0044763//single-organism cellular process
MSTRG.25337	74.59	67.54	67.18	83.54	84.9	84.21	59.26	57.27	58.15	52.99	53.24	52.23	59.25	55.76	56.44	49.97	53.4	50.4	ARID3	AT-rich interactive domain-containing protein 3-like isoform X1 [Momordica charantia]	-	-	GO:0043231//intracellular membrane-bounded organelle	GO:0001071//nucleic acid binding transcription factor activity	GO:0006342//chromatin silencing;GO:0009606//tropism;GO:0035194//posttranscriptional gene silencing by RNA
MSTRG.25368	12.4	11.3	9.1	10.42	14.77	15.86	9.93	9.02	9.38	5.62	7.28	6.75	5.85	5.61	6.03	7.98	7.79	8.47	WHY2	single-stranded DNA-bindig protein WHY2, mitochondrial isoform X2 [Momordica charantia]	-	-	GO:0043231//intracellular membrane-bounded organelle	-	GO:0006950//response to stress;GO:0010467//gene expression;GO:0034645//cellular macromolecule biosynthetic process;GO:0090304//nucleic acid metabolic process
MSTRG.25377	0.09	0	0.03	0.03	0.03	0	0.06	0.18	0.15	0.36	0.84	3.62	0.88	2.79	2.49	0.73	0.8	0.69	--	-	-	-	-	-	-
MSTRG.25387	6.14	8.08	4.45	2.88	3.24	2.25	1.61	0.27	1.71	0.12	0.41	0.51	2.03	2.56	2.57	2.86	5.65	2.68	ORF	Enzymatic polyprotein [Cucumis melo var. makuwa] [Cucumis melo]	-	-	-	-	-
MSTRG.25392	1.56	1.46	0.33	1.8	2.44	1.62	1.93	1.62	1.36	0.83	1.31	2.1	0.65	2.68	1.19	1.1	1.88	0.47	--	zinc finger BED domain-containing protein RICESLEEPER 2-like [Momordica charantia]	-	-	-	-	-
MSTRG.25398	0.11	0.04	0.08	0.81	1.28	0.84	1.26	0.86	0.82	0.78	1.08	0.81	0.86	1.25	1.27	0.44	0.9	0.61	At1g01350	zinc finger CCCH domain-containing protein 1 [Cucumis melo var. makuwa] [Cucumis melo]	-	-	GO:0043231//intracellular membrane-bounded organelle	GO:0003676//nucleic acid binding;GO:0046914//transition metal ion binding	-
MSTRG.25399	2.08	2.72	2.47	4.66	2.22	3.34	2.17	1.84	1.81	5.26	6.19	2.78	2.5	4.44	3.22	2.79	7.34	3	Os02g0301000	programmed cell death protein 2-like [Cucumis sativus]	-	-	GO:0043231//intracellular membrane-bounded organelle	GO:0043169//cation binding	-
MSTRG.254	17.31	21.56	17.75	18.29	22.98	20.64	21.62	16.69	22.24	21.3	23.6	19.56	16.56	16.72	17.15	10.39	13.5	11.12	ARAD1	probable arabinosyltransferase ARAD2 [Cucurbita pepo subsp. pepo] [Cucurbita pepo]	-	-	GO:0043231//intracellular membrane-bounded organelle	GO:0003824//catalytic activity	-
MSTRG.25407	7.5	9.79	11.4	5.04	4.44	5	3.66	2.71	3.61	3.64	6.76	4.19	5.01	4.89	5.15	4.83	3.72	5.28	--	squamosa promoter-binding-like protein 9 isoform X1 [Cucumis melo var. makuwa] [Cucumis melo]	-	-	-	-	-
MSTRG.25415	9	8.56	8.37	9.52	14.03	16.2	14.75	13.46	17.16	9.05	9.68	6.64	12.26	7.49	7.94	7.71	7.59	7.98	--	uncharacterized protein E6C27_scaffold131G001360 [Cucumis melo var. makuwa] [Cucumis melo]	-	-	-	-	-
MSTRG.25473	0.43	0.86	0.67	0.6	0.47	0.27	0.08	0	0.28	0.14	0.27	0.2	0	0.21	0.14	0	0.28	0	--	maf-like protein DDB_G0281937 [Cucurbita pepo subsp. pepo] [Cucurbita pepo]	-	-	-	-	-
MSTRG.25484	32.6	22.85	32.36	17.43	26.89	21.35	39.22	65.16	41.85	76.71	33.17	69.74	68.09	137.14	143.82	46.23	101.15	46.42	--	-	-	-	-	-	-
MSTRG.25486	17.64	19.18	17	23.42	25.53	28.63	20.49	16.16	20.92	19.49	20.93	17.86	17.79	12.95	12.07	14.52	13.6	14.68	CPP1	protein CHAPERONE-LIKE PROTEIN OF POR1, chloroplastic-like isoform X1 [Cucurbita moschata]	-	-	GO:0009528//plastid inner membrane;GO:0042651//thylakoid membrane	GO:0005515//protein binding	GO:0003006//developmental process involved in reproduction;GO:0006457//protein folding;GO:0008652//cellular amino acid biosynthetic process;GO:0009416//response to light stimulus;GO:0009657//plastid organization;GO:0016072//rRNA metabolic process
MSTRG.25492	11.72	6.94	7.01	8.51	15.67	17.48	11.17	15.04	14.2	9.54	8.2	15.14	11.06	11.64	16.43	11.59	13.99	8.66	--	Polyketide cyclase/dehydrase and lipid transport superfamily protein [Cucumis melo var. makuwa] [Cucumis melo]	-	-	-	-	-
MSTRG.25494	2.72	1.66	2.24	8.97	12.43	11.74	10.5	16.94	10.15	8.19	2.82	2.96	3.76	3.81	3.19	2.5	13.11	3.11	--	-	-	-	-	-	-
MSTRG.25499	0.25	0	0.19	2.31	1.96	1.67	0.91	0.18	0.8	1.07	0.53	0.43	0.05	0.1	0.15	0	0.15	0	--	-	-	-	-	-	-
MSTRG.2550	22.96	23.76	19.47	43.05	52.04	58.83	24.92	23.26	25.14	16.36	14.91	16.65	16.15	14.92	15.23	15.17	19.65	14.59	ZTP29	zinc transporter ZTP29 isoform X1 [Cucurbita pepo subsp. pepo] [Cucurbita pepo]	-	-	GO:0031090//organelle membrane;GO:0031224//intrinsic component of membrane;GO:0043231//intracellular membrane-bounded organelle	GO:0022890//inorganic cation transmembrane transporter activity	GO:0000041//transition metal ion transport;GO:0044763//single-organism cellular process;GO:0050896//response to stimulus
MSTRG.25515	3.48	3.04	3.16	8.79	8.13	8.48	10.66	8.03	10.04	5.23	12.9	20.58	8.59	13.76	14.49	7.6	7.67	7.35	RBOHF	respiratory burst oxidase homolog protein A-like [Momordica charantia]	ko04626//Plant-pathogen interaction;ko04016//MAPK signaling pathway - plant	K13447;K13447	GO:0016021//integral component of membrane	GO:0046872//metal ion binding;GO:0050664//oxidoreductase activity, acting on NAD(P)H, oxygen as acceptor	GO:0000160//phosphorelay signal transduction system;GO:0002252//immune effector process;GO:0003006//developmental process involved in reproduction;GO:0006605//protein targeting;GO:0006972//hyperosmotic response;GO:0009620//response to fungus;GO:0009696//salicylic acid metabolic process;GO:0009755//hormone-mediated signaling pathway;GO:0009814//defense response, incompatible interaction;GO:0009863…
MSTRG.25519	36.83	38.84	34.38	48.18	57.67	54.84	33.8	34.5	32.16	28.5	28.59	21.49	20.8	26.14	25.25	21.03	23.58	20.58	CPK3	calcium-dependent protein kinase 1-like [Momordica charantia]	ko04626//Plant-pathogen interaction	K13412	-	-	-
MSTRG.25598	0.23	0.74	1.46	2.57	2.55	3.78	0.51	0.92	0.58	1.29	0.71	0.34	0.22	0.41	0.03	0.18	0.49	0.15	--	Transposon Ty3-I Gag-Pol polyprotein [Vitis vinifera]	-	-	-	-	-
MSTRG.2560	4.23	4.58	3.4	8.41	8.94	10.13	9	10.03	8.33	10.39	9.65	6.54	6.5	7.06	6.15	5.5	7.8	5.6	HNRNPF	heterogeneous nuclear ribonucleoprotein F [Cucumis sativus]	-	-	GO:0032991//macromolecular complex;GO:0044423//virion part	GO:0097159//organic cyclic compound binding	-
MSTRG.25627	1.9	2.22	3.04	3.92	3.62	6.26	0.84	1.05	0.83	0.64	1.11	0.33	0.89	0.1	0.19	0.23	0	0.22	KIN14Q	kinesin-like protein KIN-14Q [Momordica charantia]	-	-	GO:0015630//microtubule cytoskeleton;GO:0043234//protein complex;GO:0044430//cytoskeletal part	GO:0003824//catalytic activity;GO:0005488//binding	GO:0006305//DNA alkylation;GO:0006342//chromatin silencing;GO:0007017//microtubule-based process;GO:0034968//histone lysine methylation;GO:0048449//floral organ formation;GO:0048580//regulation of post-embryonic development;GO:1902410//mitotic cytokinetic process
MSTRG.25649	2.89	3.24	2.98	0	0	0	0	0	0	0	0.05	0	0	0.03	0.03	0	0	0	--	40S ribosomal protein S15-4 [Cucumis melo var. makuwa] [Cucumis melo]	-	-	-	-	-
MSTRG.25652	0.06	0.51	0.03	59.6	36.04	35.94	13.15	3.5	12.83	5.77	9.23	4.5	3.17	4.25	4.61	1.66	3.61	1.56	--	retrotransposon protein [Cucumis melo var. makuwa] [Cucumis melo]	-	-	-	-	-
MSTRG.25676	0.85	1.13	0.54	1.41	0.73	0.6	1.11	1.25	0.28	0.27	0.67	0.53	1.01	0.34	0.56	0.45	0.63	0.51	--	PREDICTED: zinc finger BED domain-containing protein RICESLEEPER 2-like isoform X1 [Cucumis melo]	-	-	-	-	-
MSTRG.25681	28.85	34.06	32.21	36.42	45.62	50.26	58.16	57.37	57.01	53	52.6	52.42	42.31	40.16	41.24	33.04	37.12	33.85	TOPP9	serine/threonine-protein phosphatase PP1 [Cucumis melo var. makuwa] [Cucumis melo]	ko03015//mRNA surveillance pathway	K06269	GO:0008287//protein serine/threonine phosphatase complex	GO:0004721//phosphoprotein phosphatase activity;GO:0043169//cation binding	GO:0006498//N-terminal protein lipidation;GO:0006796//phosphate-containing compound metabolic process
MSTRG.25682	8.7	8.46	8.67	12.34	17.09	15.67	23.06	17.31	20.94	25.01	27.38	30.27	18.51	18.55	19.01	17.51	20.45	17.68	--	Hedgehog-interacting protein [Cucumis melo var. makuwa] [Cucumis melo]	-	-	-	-	GO:0006950//response to stress
MSTRG.25683	7.35	9.26	10.34	11.32	10.37	10.48	6	7.87	6.54	4.83	6.97	6.58	4.64	9.8	9.33	5.97	7.58	5.72	ATXR3	histone-lysine N-methyltransferase ATXR3 [Cucumis melo var. makuwa] [Cucumis melo]	ko00310//Lysine degradation	K22748	-	GO:0018024//histone-lysine N-methyltransferase activity	GO:0034968//histone lysine methylation;GO:0048437//floral organ development
MSTRG.25695	2.79	2.52	2.82	4.09	5.54	5.31	4.04	4	5.12	4.22	3.83	3.6	3.05	3.14	2.98	2.33	3.11	2.62	SYP43	PREDICTED: syntaxin-43 [Cucumis melo]	ko04130//SNARE interactions in vesicular transport	K08489	-	-	-
MSTRG.25700	37.91	48.35	28.23	85.88	117.98	101.7	62.32	36.36	59.55	50.99	53	25.13	28.2	19.97	21.23	14.94	22.95	14.54	--	PREDICTED: DUF4378 [Prunus dulcis]	-	-	-	-	-
MSTRG.25726	0	0	0	0.03	0	0	0.37	0	0.38	0	0.71	2.06	5.28	1.59	1.51	9.69	0	9.04	At1g09380	WAT1-related protein At1g09380-like [Momordica charantia]	-	-	-	-	-
MSTRG.25728	1.58	1.58	1.55	2.7	2.43	4.79	1.41	0.4	1.4	0.4	0.95	0.17	1.12	0	0.09	0.88	0.14	0.84	At1g09390	GDSL esterase/lipase At1g09390 [Momordica charantia]	-	-	GO:0009532//plastid stroma	GO:0016788//hydrolase activity, acting on ester bonds	-
MSTRG.25730	0.19	0.27	0.28	6.73	7.78	9.02	11.68	0	10.09	1.12	1.39	1.24	0.09	0	0	0.09	0	0	--	-	-	-	-	-	-
MSTRG.2575	4.8	9.14	6.15	15.35	14.37	20.28	2.97	3.5	3.34	1.16	3.47	0	5.75	0.2	0.36	0.51	0.04	0.87	UBC20	ubiquitin-conjugating enzyme E2 20-like [Cucurbita moschata]	ko04120//Ubiquitin mediated proteolysis	K06688	-	-	-
MSTRG.25752	24.31	22.3	26.55	19.11	26.71	25.39	24.71	23.36	24.9	24.83	26.26	23.94	22.46	21.77	22.6	28.46	19.27	27.77	Gtp-bp	signal recognition particle receptor subunit alpha homolog [Momordica charantia]	ko03060//Protein export	K13431	GO:0031224//intrinsic component of membrane;GO:0043231//intracellular membrane-bounded organelle;GO:0043234//protein complex	GO:0016780//phosphotransferase activity, for other substituted phosphate groups;GO:0017111//nucleoside-triphosphatase activity;GO:0032550//purine ribonucleoside binding;GO:0043021//ribonucleoprotein complex binding	GO:0006613//cotranslational protein targeting to membrane;GO:0016192//vesicle-mediated transport
MSTRG.2579	3.01	3.91	3.88	8.48	12.32	14.13	10.51	8.92	10.22	8.78	11.73	9.26	10.18	9.03	8.66	10.25	9.94	9.21	--	reactive oxygen species modulator 1 [Cucumis sativus]	-	-	-	-	GO:0044710//single-organism metabolic process
MSTRG.258	104.92	95.23	84.44	75.68	50.19	37.36	30.99	45.85	30.64	46.04	48.22	77.46	43.49	58.09	61.03	54.79	76.9	55.61	--	DUF659 domain-containing protein/Dimer_Tnp_hAT domain-containing protein [Cinnamomum micranthum f. kanehirae]	-	-	-	-	-
MSTRG.25817	6.22	7.59	5.35	11.99	17.09	20.65	20.23	27.03	18.74	9.26	12.28	11.03	19.36	16.32	14.52	10.77	12.03	10.57	--	Transmembrane protein [Parasponia andersonii]	-	-	GO:0031224//intrinsic component of membrane	-	GO:0006873//cellular ion homeostasis;GO:0030001//metal ion transport
MSTRG.25826	14.68	17.31	13.92	15.64	14.33	14.78	9.79	14.03	10.31	18.17	12.59	9.2	6.08	5.93	6.03	6.12	9.59	5.51	BC10	glycosyltransferase BC10 [Cucumis sativus]	-	-	-	GO:0008194//UDP-glycosyltransferase activity	-
MSTRG.25838	6.09	5.73	5.07	5.2	4.52	4.59	2.38	4.26	2.6	1.71	3.26	3.76	3.17	5.22	5.71	5.27	6.34	5.38	--	DNA ligase 4 isoform X5 [Momordica charantia]	ko03450//Non-homologous end-joining	K10777	-	GO:0003824//catalytic activity	GO:0006259//DNA metabolic process;GO:0050896//response to stimulus
MSTRG.25839	12.75	14.23	12.11	18.41	21.69	22.46	23.29	25.9	25.19	23.52	19.95	12.42	14.61	14.86	13.96	12.11	10.44	10.9	--	23 kDa jasmonate-induced protein-like [Cucumis melo var. makuwa] [Cucumis melo]	-	-	-	-	-
MSTRG.25847	10.8	8.43	9.18	11.71	6.21	4.6	5.93	11.3	6	19.19	15.07	22.36	11.1	15.43	14.29	6.17	10.73	6.83	--	Retrovirus-related Pol polyprotein from transposon TNT 1-94 [Vitis vinifera]	-	-	-	GO:0016772//transferase activity, transferring phosphorus-containing groups	GO:0016070//RNA metabolic process
MSTRG.25848	5.09	6.36	5.84	9.75	10.97	8.79	17.85	7.47	19.1	23.25	30.61	34.41	19.12	24.53	23.75	15.26	16.25	15.32	--	-	-	-	-	-	-
MSTRG.25875	16.77	16.01	14.7	20.43	22.87	23.04	20.51	17.09	20.34	18.35	20.92	22.48	16.44	22.79	23.3	20.47	24.19	20.9	--	R3H domain-containing protein 1 isoform X2 [Cucumis sativus]	-	-	-	-	-
MSTRG.25877	9.51	12.97	9.67	26.01	32.69	36.65	30.52	23.18	28.47	35.38	37.7	26.23	28.59	20.49	18.7	18.1	22.91	17.26	GRXS14	monothiol glutaredoxin-S7, chloroplastic isoform X2 [Momordica charantia]	-	-	GO:0009526//plastid envelope;GO:0009532//plastid stroma	GO:0015037//peptide disulfide oxidoreductase activity;GO:0015291//secondary active transmembrane transporter activity;GO:0043169//cation binding;GO:0051536//iron-sulfur cluster binding	GO:0003006//developmental process involved in reproduction;GO:0006873//cellular ion homeostasis;GO:0019758//glycosinolate biosynthetic process;GO:0030001//metal ion transport
MSTRG.25922	2.27	3.73	1.94	3.18	3.33	4.62	4.02	3.89	3.92	3.12	3.97	1.7	2.04	0.75	1.09	1.75	2.85	1.5	--	sigma intracellular receptor 2-like [Cucurbita pepo subsp. pepo] [Cucurbita pepo]	-	-	GO:0043231//intracellular membrane-bounded organelle	-	-
MSTRG.25923	3.92	4.77	4.48	3.45	2.88	2.89	1.22	1.13	1.27	0.92	1.03	0.1	0.41	0.08	0.13	0.22	0.13	0.3	GSVIVT00034021001	40S ribosomal protein SA-like [Cucurbita moschata]	ko03010//Ribosome	K02998	-	-	-
MSTRG.2594	9.36	9.32	6.9	14.17	20.09	18.34	18.97	11.99	19.19	15.08	21.63	29.17	38.74	51.75	52.32	33.91	29.4	32.68	PYD2	RIN4, pathogenic type III effector avirulence factor Avr cleavage site [Trema orientale]	ko01100//Metabolic pathways;ko00240//Pyrimidine metabolism;ko00410//beta-Alanine metabolism;ko00770//Pantothenate and CoA biosynthesis	K01464;K01464;K01464;K01464	GO:0043231//intracellular membrane-bounded organelle	GO:0016810//hydrolase activity, acting on carbon-nitrogen (but not peptide) bonds	GO:0006208//pyrimidine nucleobase catabolic process;GO:0006625//protein targeting to peroxisome;GO:0009062//fatty acid catabolic process
MSTRG.25940	47.14	44.09	46.45	63.55	82.35	87.99	60.34	55.55	66.6	52.8	57.89	41.38	43.53	41.99	40.94	35.6	55.3	36.15	AEL1	protein AE7-like 1 [Momordica charantia]	-	-	-	-	-
MSTRG.25942	12.73	12.24	12.78	11.31	10.51	8.87	8.12	9.37	7.82	9.91	9.76	8.66	7.25	10.22	8.83	8.91	8.52	8.68	VIP5	protein RTF1 homolog [Momordica charantia]	-	-	GO:0043231//intracellular membrane-bounded organelle	GO:0003676//nucleic acid binding	GO:0006355//regulation of transcription, DNA-templated;GO:0006464//cellular protein modification process;GO:0006996//organelle organization;GO:0009606//tropism;GO:0009648//photoperiodism;GO:0009909//regulation of flower development;GO:0016192//vesicle-mediated transport;GO:0030243//cellulose metabolic process;GO:0042127//regulation of cell proliferation;GO:0070918//production of small RNA involve…
MSTRG.25949	78.43	67.79	48.41	70.87	95.78	96.13	55.84	72.98	58.56	108.2	60.86	28.18	121.16	47.71	49.13	171.56	103.66	170.64	AGT2	alanine--glyoxylate aminotransferase 2 homolog 1, mitochondrial [Momordica charantia]	ko01100//Metabolic pathways;ko01110//Biosynthesis of secondary metabolites;ko00270//Cysteine and methionine metabolism;ko00260//Glycine, serine and threonine metabolism;ko00250//Alanine, aspartate and glutamate metabolism;ko00280//Valine, leucine and isoleucine degradation	K00827;K00827;K00827;K00827;K00827;K00827	GO:0031090//organelle membrane;GO:0043231//intracellular membrane-bounded organelle	GO:0008483//transaminase activity;GO:0043168//anion binding;GO:0046914//transition metal ion binding	GO:0006527//arginine catabolic process;GO:0010038//response to metal ion;GO:0043094//cellular metabolic compound salvage
MSTRG.25958	13.16	11.56	12.01	17.19	26.78	32.15	21.45	26.21	20.06	16.35	21.33	11.08	19.58	15.41	17.89	18.43	23.31	18.99	NRPB8B	DNA-directed RNA polymerases II and V subunit 8A-like [Momordica charantia]	ko01100//Metabolic pathways;ko00230//Purine metabolism;ko00240//Pyrimidine metabolism;ko03020//RNA polymerase	K03016;K03016;K03016;K03016	-	-	-
MSTRG.25964	11.42	14.38	13.27	30.98	33.41	37.99	28.32	20.3	26.66	25.07	27.39	16.76	41.93	15.28	14.38	42.76	17.91	45.98	fabZ	PREDICTED: 3-hydroxyacyl-[acyl-carrier-protein] dehydratase FabZ [Cucumis melo]	ko01100//Metabolic pathways;ko01212//Fatty acid metabolism;ko00061//Fatty acid biosynthesis;ko00780//Biotin metabolism	K02372;K02372;K02372;K02372	GO:0009526//plastid envelope;GO:0030312//external encapsulating structure;GO:0031976//plastid thylakoid	GO:0019171//3-hydroxyacyl-[acyl-carrier-protein] dehydratase activity	GO:0000097//sulfur amino acid biosynthetic process;GO:0003006//developmental process involved in reproduction;GO:0006073//cellular glucan metabolic process;GO:0006631//fatty acid metabolic process;GO:0006743//ubiquinone metabolic process;GO:0009826//unidimensional cell growth;GO:0042546//cell wall biogenesis;GO:0043479//pigment accumulation in tissues in response to UV light;GO:0048509//regulatio…
MSTRG.25978	20.6	13.18	16.61	66.23	73.05	90.94	29.71	33.1	28.61	14.58	18.36	31.46	10.97	11.02	13.25	9.37	9.15	10.26	PER17	peroxidase 17 [Momordica charantia]	ko01100//Metabolic pathways;ko01110//Biosynthesis of secondary metabolites;ko00940//Phenylpropanoid biosynthesis	K00430;K00430;K00430	GO:0030312//external encapsulating structure;GO:0031090//organelle membrane;GO:0043231//intracellular membrane-bounded organelle;GO:0044444//cytoplasmic part	GO:0003824//catalytic activity;GO:0016209//antioxidant activity;GO:0043169//cation binding;GO:0046906//tetrapyrrole binding	GO:0006950//response to stress;GO:0009799//specification of symmetry;GO:0009933//meristem structural organization;GO:0009943//adaxial/abaxial axis specification;GO:0042743//hydrogen peroxide metabolic process;GO:0043207//response to external biotic stimulus;GO:0044710//single-organism metabolic process;GO:0048509//regulation of meristem development
MSTRG.25986	33.08	28.94	37.24	4.87	8.23	8.82	10.26	24.42	13.99	17.69	12.79	17.23	13.06	24.67	27.84	8.73	18.69	8.53	--	-	-	-	-	-	-
MSTRG.26015	0	0	0	0.1	2.49	2.9	0	0	0	0	0	0	0	0	0	0	0	0	--	Defensin-like protein [Cucumis melo var. makuwa] [Cucumis melo]	-	-	-	-	-
MSTRG.26028	2.42	1.82	2.29	10.75	11.75	9.35	3.7	5.75	4.21	2.81	13.78	2.53	12.02	1.88	1.74	14.94	2.69	16.07	Os07g0190000	probable 1-deoxy-D-xylulose-5-phosphate synthase 2, chloroplastic [Momordica charantia]	ko01100//Metabolic pathways;ko01110//Biosynthesis of secondary metabolites;ko00900//Terpenoid backbone biosynthesis;ko00730//Thiamine metabolism	K01662;K01662;K01662;K01662	-	GO:0016744//transferase activity, transferring aldehyde or ketonic groups	GO:0006721//terpenoid metabolic process
MSTRG.26029	0.33	0	0.71	0.16	0	0.08	0.18	0.1	0.16	0.16	0.39	0	0.39	0.08	0.41	0.52	0.41	0.67	--	-	-	-	-	-	-
MSTRG.26069	62.43	60.61	46.71	41.63	37.97	29.7	18.96	43.22	27.9	27.3	28.51	33.38	29.73	48.09	45.7	33.01	50.77	33.7	--	-	-	-	-	-	-
MSTRG.26070	208.62	228	192.26	154.04	128	104.51	66.54	156.59	90.55	108.03	97.4	144.63	97.32	169.59	187.15	120.67	172.88	127.67	--	-	-	-	-	-	-
MSTRG.26077	23.23	16.55	21.41	4.05	6.49	7.34	1.61	1.12	1.67	0.31	0	0.06	0	0	0	0.06	0.13	0.06	HIPP45	heavy metal-associated isoprenylated plant protein 45-like isoform X1 [Cucurbita maxima]	-	-	-	GO:0043169//cation binding	-
MSTRG.26138	0.51	0.64	0.81	1.07	1.55	2.24	0.19	0.47	0.45	0.49	0.54	0.05	0.48	1.05	0.73	0.82	0.62	0.67	CHR25	protein CHROMATIN REMODELING 25 [Cucurbita moschata]	ko03440//Homologous recombination	K10875	GO:0043231//intracellular membrane-bounded organelle	GO:0003676//nucleic acid binding;GO:0017111//nucleoside-triphosphatase activity;GO:0032550//purine ribonucleoside binding;GO:0046872//metal ion binding	GO:0000723//telomere maintenance;GO:0000724//double-strand break repair via homologous recombination;GO:0003006//developmental process involved in reproduction;GO:0006355//regulation of transcription, DNA-templated;GO:0006464//cellular protein modification process;GO:0010038//response to metal ion;GO:0010332//response to gamma radiation;GO:0032844//regulation of homeostatic process;GO:0044403//sy…
MSTRG.26150	1.18	1.44	0.8	4.98	5.46	5.68	4.91	1.96	4.77	3.53	5.72	3.22	2.03	2.16	1.51	3.19	0.84	2.67	--	-	-	-	-	-	-
MSTRG.26159	28	52.72	54.39	1.77	9.5	7.93	10.02	5.93	9.58	6.51	2.98	1.56	10.82	2.07	1.87	9.11	8.03	9.57	UGT84A13	UDP-glucosyltransferase [Siraitia grosvenorii]	-	-	-	-	-
MSTRG.26164	19.4	20.52	20.87	47.41	53.66	61.58	35.01	38.44	36.82	33.55	39.18	22.05	33.33	11.66	13.59	19.39	26.5	19.2	--	PREDICTED: NUCLEAR FUSION DEFECTIVE 6 [Prunus dulcis]	-	-	GO:0043231//intracellular membrane-bounded organelle	-	GO:0006221//pyrimidine nucleotide biosynthetic process
MSTRG.26177	94.42	93.06	95.28	169.97	232.77	273.13	194.46	174.04	189.61	202.28	208.33	119.82	243.56	154.06	166.57	123.27	188.87	118.78	RPS29A	PREDICTED: 40S ribosomal protein S29-like [Juglans regia]	ko03010//Ribosome	K02980	GO:0030529//intracellular ribonucleoprotein complex	GO:0005198//structural molecule activity;GO:0043169//cation binding	GO:0010467//gene expression
MSTRG.26191	3.31	3.67	3.81	3.05	3.07	2.6	3.25	2.97	3.4	2.17	3.79	6	4.34	5.45	5.19	3.97	3.65	3.81	--	BnaAnng27030D [Brassica napus]	-	-	-	-	-
MSTRG.26213	8.9	10.48	12.78	18.89	16.23	16.15	9.15	15.65	8.79	9.19	8.43	4.94	7.82	4.92	4.58	6.41	9.23	6.5	DAP	PREDICTED: LL-diaminopimelate aminotransferase, chloroplastic [Cucumis melo]	ko01100//Metabolic pathways;ko01110//Biosynthesis of secondary metabolites;ko01230//Biosynthesis of amino acids;ko00300//Lysine biosynthesis	K10206;K10206;K10206;K10206	GO:0009532//plastid stroma	GO:0043168//anion binding;GO:0046914//transition metal ion binding;GO:0070546//L-phenylalanine aminotransferase activity	GO:0003002//regionalization;GO:0003006//developmental process involved in reproduction;GO:0006342//chromatin silencing;GO:0009085//lysine biosynthetic process;GO:0009617//response to bacterium;GO:0009692//ethylene metabolic process;GO:0009725//response to hormone;GO:0009791//post-embryonic development;GO:0009799//specification of symmetry;GO:0009863//salicylic acid mediated signaling pathway;GO:0…
MSTRG.26215	30.06	28.08	29.63	20.23	13.6	12.79	13.82	14.71	13.05	9.86	11.09	15.65	17.55	33.6	35.37	15.98	18.4	14.63	SQE1	squalene monooxygenase-like [Momordica charantia]	ko01100//Metabolic pathways;ko01110//Biosynthesis of secondary metabolites;ko00909//Sesquiterpenoid and triterpenoid biosynthesis;ko00100//Steroid biosynthesis	K00511;K00511;K00511;K00511	-	-	GO:0044710//single-organism metabolic process
MSTRG.26233	26.52	24.08	26.18	18.76	16.29	16.26	8.17	13.18	10.1	11.18	9.19	7.15	10.39	11.39	11.52	12.45	16.93	12.65	GINS2	DNA replication complex GINS protein PSF2 [Momordica charantia]	-	-	GO:0043231//intracellular membrane-bounded organelle	-	GO:0006259//DNA metabolic process
MSTRG.26242	35.91	35.84	28.6	37.66	50.4	57.77	44.66	56.04	44.05	37.75	38.1	41.29	43.4	41.29	42.94	40.32	50.49	38.98	PABN3	polyadenylate-binding protein 2-like isoform X1 [Momordica charantia]	ko03015//mRNA surveillance pathway	K14396	GO:0016604//nuclear body;GO:0031090//organelle membrane	GO:0070717//poly-purine tract binding	-
MSTRG.26273	49.71	57.93	56.18	61.42	86.5	101.92	68.85	89.61	63.68	49.86	44.36	29.61	45.06	30.71	33.77	36.47	41.15	36.23	FSD2	superoxide dismutase [Fe], chloroplastic-like [Momordica charantia]	ko04146//Peroxisome	K04564	GO:0009526//plastid envelope;GO:0009579//thylakoid;GO:0016020//membrane;GO:0042646//plastid nucleoid	GO:0003824//catalytic activity;GO:0016209//antioxidant activity;GO:0046914//transition metal ion binding	GO:0000302//response to reactive oxygen species;GO:0006355//regulation of transcription, DNA-templated;GO:0006801//superoxide metabolic process;GO:0009416//response to light stimulus;GO:0009657//plastid organization;GO:0010038//response to metal ion;GO:0016072//rRNA metabolic process;GO:0044710//single-organism metabolic process;GO:0048511//rhythmic process
MSTRG.26306	0.92	0.59	0.66	4.32	2.79	5.22	1.33	1.06	1.51	4.91	2.71	3.26	2.68	2.16	1.55	1.02	3.81	1.51	--	hypothetical protein Csa_011296 [Cucumis sativus]	-	-	-	-	-
MSTRG.26315	2.98	3.78	2.89	14.54	9.05	13.17	14.51	2.97	13.49	1.76	15.69	5.66	13.06	16.85	16.6	9.58	2.28	9.49	SKS1	monocopper oxidase-like protein SKS1 [Momordica charantia]	-	-	GO:0005576//extracellular region;GO:0005618//cell wall;GO:0005911//cell-cell junction;GO:0031090//organelle membrane;GO:0031225//anchored component of membrane;GO:0044444//cytoplasmic part	GO:0016682//oxidoreductase activity, acting on diphenols and related substances as donors, oxygen as acceptor;GO:0046914//transition metal ion binding	GO:0009826//unidimensional cell growth;GO:0010053//root epidermal cell differentiation;GO:0043479//pigment accumulation in tissues in response to UV light;GO:0044711//single-organism biosynthetic process;GO:0045229//external encapsulating structure organization;GO:0048588//developmental cell growth;GO:0051273//beta-glucan metabolic process;GO:0065008//regulation of biological quality
MSTRG.26320	0.15	0.43	0.1	28.18	16.96	23.37	69.47	0.04	74.54	0.26	70.25	29.48	2.91	2.61	2.55	2.04	0.04	1.78	PME59	probable pectinesterase/pectinesterase inhibitor 59 [Cucumis sativus]	ko01100//Metabolic pathways;ko00040//Pentose and glucuronate interconversions	K01051;K01051	GO:0005618//cell wall	GO:0052689//carboxylic ester hydrolase activity	GO:0042546//cell wall biogenesis;GO:0045491//xylan metabolic process;GO:0071555//cell wall organization
MSTRG.26345	5.28	6.44	5.16	4.98	6	6.37	5.76	3.99	5.38	4.57	5.1	2.94	2.64	2.08	2.82	3.21	2.7	3.04	--	RAB6-interacting golgin [Trema orientale]	-	-	-	-	-
MSTRG.26354	68.43	59.67	49.82	45.81	74.05	75.97	50.44	49.85	53.6	58.03	59.27	103.36	55.76	56.18	58.62	51.81	109.55	51.17	SDH	sorbitol dehydrogenase [Cucurbita moschata]	ko01100//Metabolic pathways;ko00040//Pentose and glucuronate interconversions;ko00051//Fructose and mannose metabolism	K00008;K00008;K00008	GO:0005911//cell-cell junction;GO:0031090//organelle membrane;GO:0043231//intracellular membrane-bounded organelle;GO:0044444//cytoplasmic part	GO:0003824//catalytic activity;GO:0046914//transition metal ion binding	GO:0044710//single-organism metabolic process
MSTRG.26374	6.7	6.22	6.37	9.14	9.87	10.7	6.32	5.83	5.59	4.75	6.11	6.47	4.14	5.79	5.71	4.48	7.78	4.66	SEND1	flap endonuclease GEN-like 2 [Momordica charantia]	-	-	GO:0043231//intracellular membrane-bounded organelle	GO:0003690//double-stranded DNA binding;GO:0004518//nuclease activity;GO:0032550//purine ribonucleoside binding;GO:0043167//ion binding	GO:0006281//DNA repair;GO:0042221//response to chemical;GO:0048518//positive regulation of biological process;GO:0070192//chromosome organization involved in meiotic cell cycle
MSTRG.26376	3.61	3.59	4.72	6.45	5.32	4.89	4.04	3.47	4.09	3.17	5.11	5.83	7.45	11.97	11.71	8.45	8.46	8.06	MSH3	DNA mismatch repair protein MSH3 [Cucurbita moschata]	ko03430//Mismatch repair	K08736	-	-	-
MSTRG.26404	0.06	0.25	0.21	1.69	2.19	1.27	5.93	0.38	5.44	6.53	10.67	14.34	8.75	17.17	16.08	11.02	17.92	11.02	At1g01540	probable serine/threonine-protein kinase At1g01540 isoform X2 [Momordica charantia]	-	-	GO:0016020//membrane	GO:0004672//protein kinase activity;GO:0005488//binding	GO:0006468//protein phosphorylation;GO:0007154//cell communication;GO:0009725//response to hormone;GO:0050794//regulation of cellular process
MSTRG.2642	0	0	0	0.61	1.32	0.99	1.37	0.68	0.86	1.01	1.44	1.53	0.99	1.13	0.86	0.74	0.7	1.48	--	-	-	-	-	-	-
MSTRG.26420	4.55	3.16	3.09	8.3	12.2	9.98	12.72	4.85	10.92	4.03	8.13	16.81	8.58	8.7	9.09	10.5	8.1	10.66	MAKR6	PREDICTED: probable membrane-associated kinase regulator 6 [Cucumis melo]	-	-	-	-	-
MSTRG.2643	0.53	0.31	0.36	5.33	5.78	6.04	3.31	1.62	3.33	1.08	2.44	0.55	0.38	0.32	0.5	0.38	0.1	0.28	FAR3	fatty acyl-CoA reductase 3-like [Cucurbita moschata]	ko04146//Peroxisome;ko00073//Cutin, suberine and wax biosynthesis	K13356;K13356	GO:0009536//plastid;GO:0016020//membrane	GO:0001071//nucleic acid binding transcription factor activity;GO:0005488//binding;GO:0016620//oxidoreductase activity, acting on the aldehyde or oxo group of donors, NAD or NADP as acceptor	GO:0000338//protein deneddylation;GO:0000725//recombinational repair;GO:0006355//regulation of transcription, DNA-templated;GO:0006970//response to osmotic stress;GO:0007049//cell cycle;GO:0009555//pollen development;GO:0009606//tropism;GO:0009699//phenylpropanoid biosynthetic process;GO:0010017//red or far-red light signaling pathway;GO:0016570//histone modification;GO:0032446//protein modificat…
MSTRG.26432	0.47	0.2	0.04	0.53	0.57	0.32	0.24	0.35	0.17	0.7	0.28	0.68	0.49	0.92	0.55	0.31	0.64	0.54	--	-	-	-	-	-	-
MSTRG.26440	0	0.06	0.03	0	0	0	0.07	0.21	0.03	0.03	0.06	0.04	23.78	7.54	7.77	27.41	0	26.41	TPP4	probable trehalose-phosphate phosphatase C [Cucurbita pepo subsp. pepo] [Cucurbita pepo]	ko01100//Metabolic pathways;ko00500//Starch and sucrose metabolism	K01087;K01087	-	GO:0019203//carbohydrate phosphatase activity	GO:0005991//trehalose metabolic process;GO:0006796//phosphate-containing compound metabolic process;GO:0030001//metal ion transport
MSTRG.26448	75.17	44.83	154	3.38	3.54	2.26	1.82	7.08	2.32	0.6	0.74	0.9	1.04	1.06	0.91	1.6	0.48	1.86	PP2C51	probable protein phosphatase 2C 8 [Momordica charantia]	ko04075//Plant hormone signal transduction;ko04016//MAPK signaling pathway - plant	K14497;K14497	-	GO:0004721//phosphoprotein phosphatase activity;GO:0043169//cation binding	GO:0006464//cellular protein modification process
MSTRG.26468	0.04	0.02	0.03	0.05	0.08	0	4.24	0.02	4.1	4.9	11.52	39.29	12.81	22.42	19.35	7.09	4.3	7.62	CBDAS	berberine bridge enzyme-like 8 [Momordica charantia]	-	-	-	GO:0016614//oxidoreductase activity, acting on CH-OH group of donors	-
MSTRG.26477	38.67	33.09	35.1	38.25	55.69	52.69	78.67	32.71	73.31	47.74	79.43	47.66	38.62	50.15	52.42	53.88	45.57	52.76	GSNAP	gamma-soluble NSF attachment protein [Momordica charantia]	-	-	GO:0016020//membrane;GO:0043231//intracellular membrane-bounded organelle	-	GO:0006810//transport;GO:0008104//protein localization
MSTRG.26479	5.58	3.97	4.29	4.91	5.34	6.42	3.69	1.25	3.58	1.79	3.27	2.33	1.66	1.42	1.88	1.46	1.83	1.37	--	Ubiquinone biosynthesis COQ4 [Cucumis melo var. makuwa] [Cucumis melo]	-	-	-	-	-
MSTRG.26504	0.1	0.05	0.24	0.1	0.14	0.1	0.23	0.12	0.15	0.34	0.58	0.81	1.26	0.45	0.66	1.21	4.32	1.11	--	-	-	-	-	-	-
MSTRG.26510	0	0.04	0	0.19	0.15	0.04	0.31	0.55	0.47	0.42	1.72	0.74	0.56	0.5	0.74	0.32	0.16	0.21	--	-	-	-	-	-	-
MSTRG.26522	0	0	0	0.53	0.27	0.15	0.32	2.39	0.22	0.54	3.09	2.08	0.39	0.46	0.5	0.09	0.34	0.09	--	-	-	-	-	-	-
MSTRG.26527	0.05	0.09	0	0.19	0.22	0.1	0.23	0.11	0.25	0.48	0.56	0.64	0.33	3.03	2.84	0.59	5.7	0.69	pol	DNA/RNA polymerases superfamily protein [Cucumis melo var. makuwa] [Cucumis melo]	-	-	-	GO:0046872//metal ion binding	GO:0006259//DNA metabolic process
MSTRG.26569	26.34	24.67	25.34	38.27	47.61	48.25	35.17	37.8	36.22	27.5	31.21	25.2	29.81	26.99	27.92	24.92	24.59	25.97	NRPB5A	DNA-directed RNA polymerases II and IV subunit 5A-like [Cucurbita maxima]	ko01100//Metabolic pathways;ko00230//Purine metabolism;ko00240//Pyrimidine metabolism;ko03020//RNA polymerase	K03013;K03013;K03013;K03013	GO:0044451//nucleoplasm part	GO:0003676//nucleic acid binding;GO:0003899//DNA-directed RNA polymerase activity	GO:0006605//protein targeting;GO:0010467//gene expression;GO:0034645//cellular macromolecule biosynthetic process
MSTRG.2659	11.53	15.12	9.81	13.92	12.05	12.36	5.56	8.51	5.83	5.84	6.37	6.86	4.61	9.23	8.35	5.5	10.18	5.75	ROS1	PREDICTED: protein ROS1-like isoform X1 [Cucumis melo]	-	-	-	GO:0005488//binding;GO:0016787//hydrolase activity	GO:0006259//DNA metabolic process;GO:0006355//regulation of transcription, DNA-templated;GO:0044710//single-organism metabolic process;GO:0044763//single-organism cellular process
MSTRG.26593	16.99	22.3	24.47	27.77	17.16	17.66	9.75	13.73	11.4	10.65	11.57	7.54	8.61	9.85	10.44	7.18	9.47	6.78	EBS	chromatin remodeling protein EBS-like isoform X1 [Cucurbita maxima]	-	-	GO:0005634//nucleus	GO:0003676//nucleic acid binding;GO:0046914//transition metal ion binding	GO:0006325//chromatin organization;GO:0009909//regulation of flower development;GO:0010468//regulation of gene expression
MSTRG.26625	3.67	5.03	4.73	4.6	5.34	5.84	8.66	6.56	8.1	7.85	8.69	5.45	7.17	5.04	5.64	6.37	5.06	6.01	RNP1	heterogeneous nuclear ribonucleoprotein 1 [Momordica charantia]	ko03015//mRNA surveillance pathway	K14411	-	-	-
MSTRG.26630	8.95	8.62	7.48	9.98	14.12	14.98	13.66	13.89	11.8	10.18	12.17	10.56	13.18	10.03	10.56	8.28	11.98	9.13	--	probable stress-associated endoplasmic reticulum protein [Momordica charantia]	-	-	GO:0043231//intracellular membrane-bounded organelle	-	GO:0006950//response to stress
MSTRG.26636	67.32	65.62	128.81	68.51	63.1	50.91	80.52	54.22	86.85	128.46	145.84	97.12	85.77	109.41	110.18	82.39	198.67	79.98	--	protein PYRICULARIA ORYZAE RESISTANCE 21-like isoform X1 [Cucurbita maxima]	-	-	-	GO:0043169//cation binding	-
MSTRG.26670	19.92	17.26	17.54	13.57	18.76	19.62	12.57	14.67	12.46	15.94	12.86	13.71	34.18	15.02	14.3	31.37	11.22	30.23	NIT4A	bifunctional nitrilase/nitrile hydratase NIT4A [Rosa chinensis]	ko01100//Metabolic pathways;ko01110//Biosynthesis of secondary metabolites;ko00460//Cyanoamino acid metabolism	K13035;K13035;K13035	GO:0005576//extracellular region;GO:0005911//cell-cell junction;GO:0009536//plastid;GO:0016020//membrane	GO:0000257//nitrilase activity;GO:0018822//nitrile hydratase activity	GO:0009267//cellular response to starvation;GO:0009683//indoleacetic acid metabolic process;GO:0010038//response to metal ion;GO:0019759//glycosinolate catabolic process;GO:0051707//response to other organism
MSTRG.26676	51.59	60.68	60.69	64.34	64.71	67.46	56.57	61.47	57.04	57.97	58.09	46.3	40.44	34.05	35.56	32.13	40.03	30.68	Ncln	nicalin-1-like isoform X1 [Cucurbita moschata]	-	-	GO:0005911//cell-cell junction;GO:0031090//organelle membrane;GO:0031224//intrinsic component of membrane;GO:0043231//intracellular membrane-bounded organelle	-	GO:0006498//N-terminal protein lipidation;GO:0006508//proteolysis;GO:0010646//regulation of cell communication;GO:0043094//cellular metabolic compound salvage
[truncated: 31,379 more rows]
