# Supplementary material for: Genome-scale transcriptomic insights into the gene co-expression network of seed abortion in triploid Siraitia grosvenorii
Source: BMC Plant Biol. 2022 Apr 5;22:173. doi: 10.1186/s12870-022-03562-4 (PMC8981669; doi:10.1186/s12870-022-03562-4)
Supplement: Supplementary file 2 — Additional file 2: Table S2. The identifed DEGs between consecutive stages (10DAF vs 5DAF). [file 12870_2022_3562_MOESM2_ESM.xls]

Table S2. The identifed DEGs between consecutive stages (10DAF vs 5DAF).
id	5DAF_1_fpkm	5DAF_2_fpkm	5DAF_3_fpkm	10DAF_1_fpkm	10DAF_2_fpkm	10DAF_3_fpkm	5DAF_mean	10DAF_mean	log2(fc)	PValue	FDR	Symbol	Description	Pathway	K_ID	GO Component	GO Function	GO Process
MSTRG.27532	48.79	50.18	44.55	1.58	1.86	1.68	47.84	1.706666667	-4.808964175	0	0	RE2	Copia protein [Cucumis melo var. makuwa] [Cucumis melo]	ko01100//Metabolic pathways;ko00520//Amino sugar and nucleotide sugar metabolism;ko00040//Pentose and glucuronate interconversions;ko00052//Galactose metabolism;ko00053//Ascorbate and aldarate metabolism	K12447;K12447;K12447;K12447;K12447	-	-	-
evm.TU.tig00001843.3	0.15	0.19	0.26	181.07	213.03	208.48	0.2	200.86	9.971974574	1.54E-274	1.91E-270	CDC48D	PREDICTED: cell division cycle protein 48 homolog [Cucumis sativus]	ko04141//Protein processing in endoplasmic reticulum	K13525	-	GO:0032550//purine ribonucleoside binding;GO:0042623//ATPase activity, coupled	-
evm.TU.tig00007935.30	235.1	212.1	207.61	12.47	13.69	14.13	218.27	13.43	-4.022582644	2.34E-262	1.94E-258	NADP-ME4	PREDICTED: NADP-dependent malic enzyme [Cucumis melo]	ko01100//Metabolic pathways;ko01200//Carbon metabolism;ko00620//Pyruvate metabolism;ko00710//Carbon fixation in photosynthetic organisms	K00029;K00029;K00029;K00029	GO:0009536//plastid	GO:0000166//nucleotide binding;GO:0004470//malic enzyme activity;GO:0046914//transition metal ion binding;GO:0046983//protein dimerization activity	GO:0006006//glucose metabolic process;GO:0006631//fatty acid metabolic process;GO:0006996//organelle organization;GO:0043648//dicarboxylic acid metabolic process;GO:0051260//protein homooligomerization;GO:0051603//proteolysis involved in cellular protein catabolic process
evm.TU.tig00153054.64	162.19	147.04	153.09	7.95	8.98	9.38	154.1066667	8.77	-4.135208621	2.03E-221	1.26E-217	MYBS3	PREDICTED: transcription factor MYB1R1 [Cucumis sativus]	-	-	-	-	-
evm.TU.tig00002676.1	366.59	445.42	450.2	17.64	20.62	17.47	420.7366667	18.57666667	-4.501353995	1.07E-218	5.33E-215	--	cysteine-rich PDZ-binding protein [Aegilops tauschii subsp. tauschii] [Aegilops tauschii]	-	-	-	-	-
evm.TU.tig00005515.3	28.78	30.97	29.58	0.34	0.42	0.19	29.77666667	0.316666667	-6.555073438	6.78E-190	2.81E-186	At1g09620	PREDICTED: leucine--tRNA ligase, cytoplasmic [Cucumis melo]	ko00970//Aminoacyl-tRNA biosynthesis	K01869	GO:0005911//cell-cell junction;GO:0009536//plastid	GO:0004812//aminoacyl-tRNA ligase activity;GO:0032550//purine ribonucleoside binding;GO:0052689//carboxylic ester hydrolase activity	GO:0006418//tRNA aminoacylation for protein translation;GO:0006448//regulation of translational elongation;GO:0006596//polyamine biosynthetic process
evm.TU.tig00153047.11	44.18	38.15	39.98	1.42	1.78	2.02	40.77	1.74	-4.550348746	6.28E-174	2.23E-170	At5g13980	PREDICTED: alpha-mannosidase-like [Fragaria vesca subsp. vesca] [Fragaria vesca]	ko00511//Other glycan degradation	K01191	-	GO:0015923//mannosidase activity;GO:0046914//transition metal ion binding	GO:0019318//hexose metabolic process
evm.TU.tig00003766.1	15.85	14.2	14.69	0.38	0.42	0.52	14.91333333	0.44	-5.082955422	6.12E-164	1.90E-160	ASK8	PREDICTED: shaggy-related protein kinase theta [Cucumis melo]	-	-	GO:0043231//intracellular membrane-bounded organelle;GO:0044444//cytoplasmic part	GO:0004672//protein kinase activity;GO:0032550//purine ribonucleoside binding	GO:0006468//protein phosphorylation;GO:0009725//response to hormone
evm.TU.tig00003457.2	25.72	27.57	28.31	0.12	0.07	0.16	27.2	0.116666667	-7.86507042	1.75E-156	4.83E-153	AGPP	PREDICTED: glucose-1-phosphate adenylyltransferase small subunit 2, chloroplastic [Cucumis sativus]	ko01100//Metabolic pathways;ko01110//Biosynthesis of secondary metabolites;ko00520//Amino sugar and nucleotide sugar metabolism;ko00500//Starch and sucrose metabolism	K00975;K00975;K00975;K00975	GO:0009536//plastid	GO:0070566//adenylyltransferase activity	GO:0005977//glycogen metabolic process;GO:0005982//starch metabolic process
evm.TU.tig00003761.2	90.65	121.91	147.89	1.68	1.71	1.14	120.15	1.51	-6.314144289	1.93E-154	4.79E-151	--	hypothetical protein GA_TR13211_c0_g1_i1_g.41958, partial [Noccaea caerulescens]	-	-	-	-	-
evm.TU.tig00153654.127	8.41	6.82	5.74	207.21	206.7	173.69	6.99	195.8666667	4.808435629	1.44E-149	3.25E-146	--	PREDICTED: uncharacterized protein LOC107424803 [Ziziphus jujuba]	-	-	-	-	-
evm.TU.tig00011042.3	19.83	19.84	15.35	396.68	520.03	440.96	18.34	452.5566667	4.625032906	3.72E-146	7.71E-143	ADS3	PREDICTED: delta-9 acyl-lipid desaturase 1-like [Cucumis melo]	-	-	-	-	-
evm.TU.tig00001566.1	610.13	588.24	441.16	27.08	27.4	21.13	546.51	25.20333333	-4.438561436	6.90E-144	1.32E-140	At4g24830	PREDICTED: argininosuccinate synthase, chloroplastic-like [Cucumis melo]	ko01100//Metabolic pathways;ko01110//Biosynthesis of secondary metabolites;ko01230//Biosynthesis of amino acids;ko00250//Alanine, aspartate and glutamate metabolism;ko00220//Arginine biosynthesis	K01940;K01940;K01940;K01940;K01940	GO:0009532//plastid stroma	GO:0016879//ligase activity, forming carbon-nitrogen bonds;GO:0032550//purine ribonucleoside binding	GO:0006525//arginine metabolic process;GO:0006566//threonine metabolic process;GO:0009117//nucleotide metabolic process
evm.TU.tig00154199.1	0.68	0.85	0.87	37.47	32.43	28.55	0.8	32.81666667	5.358284895	6.45E-141	1.14E-137	ERL1	PREDICTED: LRR receptor-like serine/threonine-protein kinase ERL1 [Cucumis sativus]	ko04016//MAPK signaling pathway - plant	K20718	GO:0016020//membrane	GO:0004672//protein kinase activity;GO:0016787//hydrolase activity	GO:0006796//phosphate-containing compound metabolic process
evm.TU.tig00153552.17	23.55	26.85	25.32	0.66	0.88	1.01	25.24	0.85	-4.892105259	9.20E-138	1.52E-134	SERK1	PREDICTED: somatic embryogenesis receptor kinase 2-like [Cucumis melo]	-	-	GO:0031224//intrinsic component of membrane	GO:0004713//protein tyrosine kinase activity;GO:0032550//purine ribonucleoside binding	GO:0006468//protein phosphorylation
evm.TU.tig00001261.3	470.45	543.24	436.97	34.91	34.17	26.09	483.5533333	31.72333333	-3.930058744	1.89E-136	2.94E-133	OMR1	PREDICTED: threonine dehydratase biosynthetic, chloroplastic-like [Cucumis melo]	ko01100//Metabolic pathways;ko01110//Biosynthesis of secondary metabolites;ko01200//Carbon metabolism;ko01230//Biosynthesis of amino acids;ko00260//Glycine, serine and threonine metabolism;ko00290//Valine, leucine and isoleucine biosynthesis	K01754;K01754;K01754;K01754;K01754;K01754	GO:0009536//plastid	GO:0016829//lyase activity	GO:0008652//cellular amino acid biosynthetic process;GO:0009081//branched-chain amino acid metabolic process
evm.TU.tig00153654.68	1.6	1.61	1.37	42.45	45.4	37.43	1.526666667	41.76	4.773664709	1.00E-130	1.47E-127	CYP81E8	cytochrome P450 [Siraitia grosvenorii]	ko01110//Biosynthesis of secondary metabolites;ko00943//Isoflavonoid biosynthesis	K13260;K13260	-	GO:0016705//oxidoreductase activity, acting on paired donors, with incorporation or reduction of molecular oxygen;GO:0046906//tetrapyrrole binding;GO:0046914//transition metal ion binding	GO:0044710//single-organism metabolic process
evm.TU.tig00153031.164	1.57	5.14	3.65	977.64	1512.66	1256.22	3.453333333	1248.84	8.49838334	5.11E-130	7.05E-127	SAMT	PREDICTED: salicylate carboxymethyltransferase-like [Gossypium arboreum]	-	-	-	GO:0003824//catalytic activity	GO:0008152//metabolic process
evm.TU.tig00153204.153	44.54	45.49	49.19	8.6	8.01	8.39	46.40666667	8.333333333	-2.47736648	6.14E-129	8.04E-126	PGIC	PREDICTED: uncharacterized protein LOC103487961 isoform X1 [Cucumis melo]	-	-	-	-	-
evm.TU.tig00153207.46	17.72	16.91	19.85	1.45	1.4	1.43	18.16	1.426666667	-3.670044002	5.23E-127	6.50E-124	ogdh	PREDICTED: 2-oxoglutarate dehydrogenase, mitochondrial-like [Cucumis melo]	ko01100//Metabolic pathways;ko01110//Biosynthesis of secondary metabolites;ko01200//Carbon metabolism;ko00020//Citrate cycle (TCA cycle);ko00380//Tryptophan metabolism;ko00310//Lysine degradation	K00164;K00164;K00164;K00164;K00164;K00164	-	GO:0016903//oxidoreductase activity, acting on the aldehyde or oxo group of donors;GO:0019842//vitamin binding	GO:0006101//citrate metabolic process
evm.TU.tig00153438.3	79.6	82.82	84.23	9.53	11.49	11.08	82.21666667	10.7	-2.941820085	2.60E-125	3.07E-122	HIPP32	PREDICTED: cell wall protein IFF6-like [Cucumis melo]	-	-	-	-	-
evm.TU.tig00003538.1	0.29	0.35	0.05	48.07	56.15	46.39	0.23	50.20333333	7.770005486	2.04E-123	2.31E-120	--	PREDICTED: uncharacterized protein LOC107424803 [Ziziphus jujuba]	-	-	-	-	-
evm.TU.tig00000912.3	176.98	194.11	87.36	1	0.74	1.16	152.8166667	0.966666667	-7.304567687	7.44E-123	8.04E-120	FMO1	PREDICTED: probable flavin-containing monooxygenase 1 [Cucumis sativus]	-	-	-	GO:0000166//nucleotide binding;GO:0016709//oxidoreductase activity, acting on paired donors, with incorporation or reduction of molecular oxygen, NAD(P)H as one donor, and incorporation of one atom of oxygen	GO:0044710//single-organism metabolic process
evm.TU.tig00000194.1	19.5	23.22	22.44	0.07	0.23	0.14	21.72	0.146666667	-7.21033927	5.63E-122	5.83E-119	At5g11770	PREDICTED: NADH dehydrogenase [ubiquinone] iron-sulfur protein 7, mitochondrial [Cucumis sativus]	-	-	-	GO:0043169//cation binding;GO:0048037//cofactor binding;GO:0050136//NADH dehydrogenase (quinone) activity;GO:0051536//iron-sulfur cluster binding	GO:0044710//single-organism metabolic process
evm.TU.tig00153429.26	1.6	1.18	1.36	50.62	43.32	35.46	1.38	43.13333333	4.966063039	1.39E-120	1.38E-117	ERL1	PREDICTED: LRR receptor-like serine/threonine-protein kinase ERL1 [Cucumis melo]	ko04016//MAPK signaling pathway - plant	K20718	GO:0031224//intrinsic component of membrane	GO:0004672//protein kinase activity;GO:0016791//phosphatase activity;GO:0032550//purine ribonucleoside binding	GO:0006464//cellular protein modification process;GO:0006796//phosphate-containing compound metabolic process
evm.TU.tig00153554.157	133.67	132.33	152.96	13.22	15.86	12.88	139.6533333	13.98666667	-3.319725927	3.52E-119	3.37E-116	EXL2	PREDICTED: protein EXORDIUM-like 2 [Cucumis sativus]	-	-	-	-	-
evm.TU.tig00153048.262	4.44	5.3	6.01	79.32	82.61	73.71	5.25	78.54666667	3.903160724	6.93E-119	6.38E-116	DER1	PREDICTED: leucine-rich repeat extensin-like protein 4 [Cucumis sativus]	ko04141//Protein processing in endoplasmic reticulum	K13989	-	-	-
evm.TU.tig00000190.2	24.12	22.72	21.51	0.21	0.15	0.19	22.78333333	0.183333333	-6.957365909	3.43E-118	3.04E-115	HDA2	PREDICTED: histone deacetylase 2 [Cucumis melo]	-	-	GO:0043231//intracellular membrane-bounded organelle	GO:0017136//NAD-dependent histone deacetylase activity	GO:0010468//regulation of gene expression;GO:0016575//histone deacetylation;GO:0034645//cellular macromolecule biosynthetic process
evm.TU.tig00005551.1	28.12	30.35	28.2	1.38	1.76	1.06	28.89	1.4	-4.367071472	8.44E-114	7.23E-111	--	PREDICTED: conserved oligomeric Golgi complex subunit 7 [Cucumis sativus]	-	-	GO:0043234//protein complex;GO:0044444//cytoplasmic part	-	GO:0003006//developmental process involved in reproduction;GO:0006996//organelle organization;GO:0009653//anatomical structure morphogenesis;GO:0015031//protein transport;GO:0032507//maintenance of protein location in cell;GO:0040007//growth;GO:0048507//meristem development
evm.TU.tig00001266.2	64.52	53.22	64.34	2.85	2.14	1.69	60.69333333	2.226666667	-4.76858055	4.40E-112	3.65E-109	SAP4	PREDICTED: zinc finger A20 and AN1 domain-containing stress-associated protein 6 [Cucumis sativus]	-	-	-	-	-
evm.TU.tig00009693.2	24.37	27.57	26.68	3.23	3.36	3.19	26.20666667	3.26	-3.006989993	1.01E-111	8.08E-109	ABC1K3	PREDICTED: uncharacterized aarF domain-containing protein kinase At1g79600, chloroplastic [Cucumis melo]	-	-	-	-	-
evm.TU.tig00007144.2	2.5	2.25	2.67	40.84	44.55	44.64	2.473333333	43.34333333	4.131281517	1.15E-111	8.94E-109	GATL7	PREDICTED: probable galacturonosyltransferase-like 7 [Cucumis sativus]	-	-	-	GO:0016740//transferase activity	-
evm.TU.tig00010256.2	28.68	33.08	31.23	4.37	4.22	4.4	30.99666667	4.33	-2.839674149	5.42E-111	4.08E-108	KPNB1	PREDICTED: importin subunit beta-1 [Cucumis sativus]	ko03013//RNA transport	K14293	-	GO:0017016//Ras GTPase binding	-
evm.TU.tig00153031.151	111.34	125.55	128.63	0.04	0.04	0.02	121.84	0.033333333	-11.83573463	6.26E-110	4.58E-107	BGAL3	PREDICTED: beta-galactosidase 3 [Cucumis melo]	-	-	GO:0005576//extracellular region	GO:0005488//binding;GO:0015925//galactosidase activity	GO:0006575//cellular modified amino acid metabolic process;GO:0006595//polyamine metabolic process;GO:0006725//cellular aromatic compound metabolic process;GO:0042546//cell wall biogenesis;GO:0044238//primary metabolic process;GO:0048509//regulation of meristem development;GO:0071555//cell wall organization
evm.TU.tig00153654.28	18.64	16.83	19.48	0.65	0.32	0.35	18.31666667	0.44	-5.379509646	5.40E-108	3.83E-105	At1g15890	PREDICTED: probable disease resistance protein At5g63020 [Cucumis sativus]	ko04626//Plant-pathogen interaction	K13459	-	-	-
evm.TU.tig00153204.156	16.78	18.87	19.02	0.45	0.6	0.32	18.22333333	0.456666667	-5.318501577	1.75E-107	1.21E-104	LPEAT1	PREDICTED: lysophospholipid acyltransferase LPEAT1 isoform X1 [Cucumis melo]	ko01100//Metabolic pathways;ko00564//Glycerophospholipid metabolism;ko00565//Ether lipid metabolism	K13510;K13510;K13510	-	GO:0016740//transferase activity	-
evm.TU.tig00001762.4	12.65	11.01	10.02	0.4	0.38	0.38	11.22666667	0.386666667	-4.859695428	5.30E-106	3.56E-103	--	G-patch domain-containing protein [Cephalotus follicularis]	-	-	-	-	-
evm.TU.tig00153640.222	115.91	128.53	92.76	11.04	10.51	9.52	112.4	10.35666667	-3.44001039	4.23E-104	2.77E-101	SCPL35	PREDICTED: serine carboxypeptidase-like 35 [Cucumis melo]	-	-	-	GO:0004180//carboxypeptidase activity	GO:0019538//protein metabolic process
evm.TU.tig00153554.274	0.24	0.48	0.55	147.9	77.63	155.15	0.423333333	126.8933333	8.227606469	6.55E-104	4.17E-101	GA20OX2	Gibberellin 20-oxidase [Cucurbita maxima]	ko01100//Metabolic pathways;ko01110//Biosynthesis of secondary metabolites;ko00904//Diterpenoid biosynthesis	K05282;K05282;K05282	-	GO:0016491//oxidoreductase activity	-
evm.TU.tig00004885.3	0.23	0.2	0.14	22.67	23.58	23.05	0.19	23.1	6.925749623	6.73E-104	4.18E-101	--	Abhydrolase_6 domain-containing protein [Cephalotus follicularis]	-	-	-	GO:0003824//catalytic activity	-
evm.TU.tig00153666.25	27.93	28.02	26.33	5.21	4.58	4.85	27.42666667	4.88	-2.49062624	1.37E-103	8.30E-101	TPLATE	PREDICTED: protein TPLATE [Cucumis melo]	-	-	GO:0005911//cell-cell junction;GO:0016020//membrane;GO:0043232//intracellular non-membrane-bounded organelle;GO:0044444//cytoplasmic part	-	GO:0016192//vesicle-mediated transport;GO:0030243//cellulose metabolic process;GO:0048229//gametophyte development
evm.TU.tig00003219.1	0.41	0.13	0.25	365.58	508.04	447.98	0.263333333	440.5333333	10.70814532	1.78E-102	1.05E-99	--	PREDICTED: major pollen allergen Ole e 1-like [Cucumis melo]	-	-	-	-	-
evm.TU.tig00001145.5	39.49	34.7	29.06	0.14	0.37	0.51	34.41666667	0.34	-6.661428819	3.06E-102	1.77E-99	PAP29	PREDICTED: probable inactive purple acid phosphatase 29 [Cucumis melo]	-	-	-	-	-
evm.TU.tig00153577.46	0.48	1.03	1.27	53.86	59.27	53.81	0.926666667	55.64666667	5.908100983	1.74E-100	9.81E-98	XTH32	PREDICTED: probable xyloglucan endotransglucosylase/hydrolase protein 31 [Cucumis sativus]	-	-	GO:0005576//extracellular region;GO:0030312//external encapsulating structure	GO:0016758//transferase activity, transferring hexosyl groups;GO:0016787//hydrolase activity	GO:0044042//glucan metabolic process;GO:0045229//external encapsulating structure organization
evm.TU.tig00001621.3	13.59	11.8	11.65	0.97	0.67	0.68	12.34666667	0.773333333	-3.996887388	8.50E-99	4.69E-96	TGH	PREDICTED: G patch domain-containing protein TGH isoform X1 [Cucumis melo]	-	-	-	-	GO:0010467//gene expression
evm.TU.tig00153640.101	23.29	27.56	27.8	1.18	0.96	0.81	26.21666667	0.983333333	-4.736659906	1.69E-98	9.13E-96	IPMS2	PREDICTED: 2-isopropylmalate synthase 2, chloroplastic-like [Cucumis melo]	ko01100//Metabolic pathways;ko01110//Biosynthesis of secondary metabolites;ko01230//Biosynthesis of amino acids;ko00620//Pyruvate metabolism;ko01210//2-Oxocarboxylic acid metabolism;ko00290//Valine, leucine and isoleucine biosynthesis	K01649;K01649;K01649;K01649;K01649;K01649	-	GO:0046912//transferase activity, transferring acyl groups, acyl groups converted into alkyl on transfer	GO:0006551//leucine metabolic process
evm.TU.tig00001291.345	64.79	93.06	51.07	0.85	1.04	0.5	69.64	0.796666667	-6.44979618	1.43E-96	7.56E-94	UGE5	PREDICTED: UDP-glucose 4-epimerase GEPI48 [Cucumis sativus]	ko01100//Metabolic pathways;ko00520//Amino sugar and nucleotide sugar metabolism;ko00052//Galactose metabolism	K01784;K01784;K01784	-	GO:0016857//racemase and epimerase activity, acting on carbohydrates and derivatives;GO:0048037//cofactor binding	GO:0019318//hexose metabolic process
evm.TU.tig00001203.3	24.87	24.28	22.89	1.55	1.54	2.18	24.01333333	1.756666667	-3.772923314	7.01E-95	3.63E-92	NHX7	son of sevenless homolog 1 [Cucumis sativus]	-	-	GO:0031224//intrinsic component of membrane	GO:0015078//hydrogen ion transmembrane transporter activity;GO:0015291//secondary active transmembrane transporter activity	GO:0015992//proton transport;GO:0044763//single-organism cellular process
evm.TU.tig00000194.4	40.77	34.33	46.17	3.41	4.26	4.04	40.42333333	3.903333333	-3.372409717	2.60E-93	1.32E-90	At5g26010	PREDICTED: homeobox protein 4-like [Cucumis melo]	-	-	-	GO:0016787//hydrolase activity	GO:0008152//metabolic process
evm.TU.tig00153057.20	2.79	2.04	1.49	136.4	131.98	105.97	2.106666667	124.7833333	5.888319386	2.78E-93	1.38E-90	--	Lipid transfer protein [Medicago truncatula]	-	-	-	-	-
evm.TU.tig00153349.127	0.24	0.12	0	100.24	124.69	141.4	0.12	122.11	9.990931231	2.26E-92	1.10E-89	RPN7	PREDICTED: 26S proteasome non-ATPase regulatory subunit 6 homolog [Cucumis melo]	ko03050//Proteasome	K03037	-	-	-
evm.TU.tig00153016.87	64.49	74.66	68.02	7.96	10.12	9.86	69.05666667	9.313333333	-2.890411178	3.56E-92	1.70E-89	AAE6	PREDICTED: probable acyl-activating enzyme 5, peroxisomal [Cucumis melo]	-	-	-	GO:0016405//CoA-ligase activity	-
evm.TU.tig00000068.1	11.71	12.3	10.36	0.42	0.47	0.67	11.45666667	0.52	-4.461531918	7.44E-92	3.49E-89	tmem184C	PREDICTED: uncharacterized protein YnbB-like isoform X1 [Cucumis melo]	-	-	-	GO:0043168//anion binding	-
evm.TU.tig00153031.120	12.5	12.68	10.91	0.8	0.7	1.09	12.03	0.863333333	-3.80057514	3.02E-91	1.39E-88	At5g66150	alpha-mannosidase 3 [Cucumis melo]	ko00511//Other glycan degradation	K01191	-	GO:0015923//mannosidase activity;GO:0046914//transition metal ion binding	GO:0019318//hexose metabolic process
evm.TU.tig00153640.121	0.48	0.89	1.25	56.68	50.99	43.9	0.873333333	50.52333333	5.85427361	1.59E-90	7.19E-88	KAN1	PREDICTED: transcription repressor KAN1-like isoform X2 [Cucumis sativus]	-	-	-	-	-
evm.TU.tig00153055.290	1.99	1.9	1.17	33.96	38.88	40.1	1.686666667	37.64666667	4.480275341	1.68E-87	7.45E-85	PUB30	PREDICTED: U-box domain-containing protein 30-like [Cucumis melo]	-	-	-	GO:0003824//catalytic activity	GO:0032446//protein modification by small protein conjugation
evm.TU.tig00000030.2	47.95	39.07	43.31	5.62	6.83	5.53	43.44333333	5.993333333	-2.857704283	2.34E-87	1.02E-84	CIP7	PREDICTED: uncharacterized protein LOC103493503 isoform X1 [Cucumis melo]	-	-	-	-	-
evm.TU.tig00153490.4	143.67	129.98	119.55	13.81	18.98	15.88	131.0666667	16.22333333	-3.014158642	3.84E-87	1.65E-84	SBT3.4	PREDICTED: subtilisin-like protease SBT3.5 isoform X1 [Cucumis sativus]	-	-	-	-	-
evm.TU.tig00153841.83	53.08	59.19	40.35	1.78	2.79	2.65	50.87333333	2.406666667	-4.401801384	4.10E-87	1.73E-84	Os08g0536000	PREDICTED: pyruvate dehydrogenase E1 component subunit beta-1, mitochondrial [Cucumis melo]	ko01100//Metabolic pathways;ko01110//Biosynthesis of secondary metabolites;ko01200//Carbon metabolism;ko00010//Glycolysis / Gluconeogenesis;ko00620//Pyruvate metabolism;ko00020//Citrate cycle (TCA cycle)	K00162;K00162;K00162;K00162;K00162;K00162	-	GO:0004738//pyruvate dehydrogenase activity	GO:0006085//acetyl-CoA biosynthetic process;GO:0044710//single-organism metabolic process
evm.TU.tig00002904.1	5.31	7.34	5.97	75.4	73.64	66.14	6.206666667	71.72666667	3.530619014	1.06E-86	4.40E-84	At3g07010	PREDICTED: probable pectate lyase 8 [Cucumis sativus]	ko00040//Pentose and glucuronate interconversions	K01728	-	GO:0016837//carbon-oxygen lyase activity, acting on polysaccharides;GO:0043169//cation binding	GO:0000272//polysaccharide catabolic process
evm.TU.tig00153113.59	0.34	0.89	0.7	27.61	35.8	31.75	0.643333333	31.72	5.623682519	2.55E-86	1.04E-83	SBP1	PREDICTED: selenium-binding protein 2 [Cucumis melo]	-	-	-	-	-
evm.TU.tig00153962.18	0.95	1.23	1.14	18.75	21.88	24.55	1.106666667	21.72666667	4.295174205	2.98E-86	1.20E-83	LOX1.5	PREDICTED: linoleate 9S-lipoxygenase 6-like [Cucumis sativus]	ko00591//Linoleic acid metabolism	K15718	-	GO:0016701//oxidoreductase activity, acting on single donors with incorporation of molecular oxygen;GO:0043169//cation binding	GO:0006633//fatty acid biosynthetic process
evm.TU.tig00004903.3	34.86	30.2	27.61	4.08	4	4.34	30.89	4.14	-2.899437198	4.97E-86	1.96E-83	--	PREDICTED: F-box/LRR-repeat protein 20 [Cucumis melo]	-	-	-	-	-
MSTRG.16351	0.09	0.3	0.33	31.82	43.13	32.29	0.24	35.74666667	7.218630503	5.10E-85	1.98E-82	--	-	-	-	-	-	-
evm.TU.tig00001731.7	0.1	0.05	0.05	151.61	216.06	204.56	0.066666667	190.7433333	11.48237942	2.92E-84	1.12E-81	XB3	PREDICTED: putative E3 ubiquitin-protein ligase XBAT31 [Cucumis sativus]	-	-	-	GO:0003824//catalytic activity;GO:0046914//transition metal ion binding	-
evm.TU.tig00006189.4	29.53	31.82	28.82	5.39	5.52	5.06	30.05666667	5.323333333	-2.497283209	3.20E-84	1.20E-81	GATA	PREDICTED: glutamyl-tRNA(Gln) amidotransferase subunit A, chloroplastic/mitochondrial [Cucumis melo]	ko01100//Metabolic pathways;ko00970//Aminoacyl-tRNA biosynthesis	K02433;K02433	-	GO:0016879//ligase activity, forming carbon-nitrogen bonds	-
evm.TU.tig00153047.356	26.03	18.59	20.55	1.57	1.78	2.02	21.72333333	1.79	-3.601214002	2.33E-83	8.65E-81	SMXL4	PREDICTED: protein SMAX1-LIKE 4-like [Cucumis melo]	-	-	-	-	-
evm.TU.tig00002140.11	28.11	25.55	24.36	4.37	4	3.77	26.00666667	4.046666667	-2.684075577	4.31E-83	1.57E-80	RID1	PREDICTED: pre-mRNA-splicing factor ATP-dependent RNA helicase DEAH10 [Cucumis melo]	ko03040//Spliceosome	K12818	-	GO:0032550//purine ribonucleoside binding;GO:0042623//ATPase activity, coupled	-
evm.TU.tig00001291.31	1.27	2.38	1.24	78.18	86.12	59.14	1.63	74.48	5.513909203	1.13E-82	4.08E-80	KAN2	PREDICTED: probable transcription factor KAN2 [Cucumis melo]	-	-	-	-	GO:0009791//post-embryonic development;GO:0009987//cellular process;GO:0044702//single organism reproductive process;GO:0048608//reproductive structure development
evm.TU.tig00153210.130	2.95	3.55	3.71	49.07	57.91	42.06	3.403333333	49.68	3.867644808	4.51E-82	1.60E-79	PME25	PREDICTED: probable pectinesterase/pectinesterase inhibitor 25 [Cucumis sativus]	ko01100//Metabolic pathways;ko00040//Pentose and glucuronate interconversions	K01051;K01051	GO:0030312//external encapsulating structure	GO:0052689//carboxylic ester hydrolase activity	GO:0000272//polysaccharide catabolic process;GO:0009892//negative regulation of metabolic process;GO:0071555//cell wall organization
MSTRG.28891	33.39	11.04	23.49	0.11	0.19	0.08	22.64	0.126666667	-7.48169323	5.88E-82	2.06E-79	--	non-LTR retroelement reverse transcriptase-like protein [Cucumis melo var. makuwa] [Cucumis melo]	-	-	-	-	-
evm.TU.tig00000223.2	22.58	19.91	17.56	0.67	0.93	0.44	20.01666667	0.68	-4.879523189	1.60E-81	5.52E-79	At1g65240	PREDICTED: aspartic proteinase-like protein 2 [Cucumis melo]	-	-	GO:0043231//intracellular membrane-bounded organelle	-	-
evm.TU.tig00153870.40	0.78	0.92	0.66	16.73	16.07	15.76	0.786666667	16.18666667	4.362909657	2.58E-81	8.79E-79	AOS3	PREDICTED: allene oxide synthase 3-like [Cucumis melo]	ko01100//Metabolic pathways;ko01110//Biosynthesis of secondary metabolites;ko00592//alpha-Linolenic acid metabolism	K01723;K01723;K01723	-	GO:0016491//oxidoreductase activity;GO:0046906//tetrapyrrole binding;GO:0046914//transition metal ion binding	GO:0044710//single-organism metabolic process
evm.TU.tig00153640.223	39.43	41.33	28.44	1.9	2.67	2.7	36.4	2.423333333	-3.908873682	5.21E-81	1.75E-78	SCPL35	PREDICTED: serine carboxypeptidase-like 35 [Cucumis melo]	-	-	-	GO:0008233//peptidase activity	-
evm.TU.tig00008595.2	3.46	3.96	4.03	86.35	60.88	57.21	3.816666667	68.14666667	4.158257993	9.70E-81	3.21E-78	At2g05160	PREDICTED: zinc finger CCCH domain-containing protein 18-like isoform X1 [Juglans regia]	-	-	-	-	-
evm.TU.tig00153031.581	0.27	0.52	0.3	12.08	10.98	10.03	0.363333333	11.03	4.923995252	1.08E-80	3.54E-78	ROS1	PREDICTED: protein ROS1 isoform X2 [Cucumis sativus]	-	-	-	-	-
evm.TU.tig00008198.1	29.72	27.76	27.68	4.93	5.44	5.14	28.38666667	5.17	-2.456977263	1.81E-80	5.86E-78	ATG6	PREDICTED: beclin-1-like protein isoform X1 [Cucumis melo]	ko04136//Autophagy - other eukaryotes	K08334	-	-	-
evm.TU.tig00153145.53	50.93	41.15	40.16	5.84	5.95	6.54	44.08	6.11	-2.850879939	9.71E-80	3.10E-77	RHF2A	PREDICTED: E3 ubiquitin-protein ligase RHF2A [Cucumis sativus]	-	-	-	GO:0046872//metal ion binding	-
evm.TU.tig00153190.7	20.78	18.84	21.14	2.53	2.45	2.99	20.25333333	2.656666667	-2.930470241	3.09E-79	9.73E-77	AGD4	PREDICTED: ADP-ribosylation factor GTPase-activating protein AGD4 isoform X1 [Cucumis sativus]	ko04144//Endocytosis	K12489	-	GO:0046914//transition metal ion binding	-
evm.TU.tig00153197.46	13.97	15.24	13.52	0.55	0.43	0.44	14.24333333	0.473333333	-4.911286482	3.94E-79	1.22E-76	PUX7	PREDICTED: plant UBX domain-containing protein 7 [Cucumis melo]	-	-	-	-	-
evm.TU.tig00001325.2	8.34	10.11	7.82	78.67	93.63	91.89	8.756666667	88.06333333	3.330087754	5.76E-79	1.77E-76	At4g10955	PREDICTED: GDSL esterase/lipase At4g10955 [Cucumis melo]	-	-	-	GO:0003824//catalytic activity	-
evm.TU.tig00003051.4	14.2	13.65	13.78	1.37	1.1	0.81	13.87666667	1.093333333	-3.665855839	1.38E-78	4.17E-76	CMT2	PREDICTED: DNA (cytosine-5)-methyltransferase CMT2 isoform X1 [Cucumis melo]	ko01100//Metabolic pathways;ko00270//Cysteine and methionine metabolism	K00558;K00558	GO:0005622//intracellular	GO:0016740//transferase activity	GO:0010468//regulation of gene expression;GO:0032259//methylation;GO:0034645//cellular macromolecule biosynthetic process;GO:0090304//nucleic acid metabolic process
MSTRG.24118	2.87	4.23	4.57	53.77	60.44	64.53	3.89	59.58	3.936986063	3.88E-77	1.16E-74	BAC1	mitochondrial arginine transporter BAC1 [Momordica charantia]	-	-	GO:0043231//intracellular membrane-bounded organelle	GO:0043169//cation binding	GO:0003333//amino acid transmembrane transport;GO:0010468//regulation of gene expression;GO:0034645//cellular macromolecule biosynthetic process;GO:0098655//cation transmembrane transport
evm.TU.tig00006459.1	0.31	0.19	0.42	12.79	11.34	11.25	0.306666667	11.79333333	5.265156377	6.05E-77	1.79E-74	--	PREDICTED: protein ENHANCED DISEASE RESISTANCE 4-like [Juglans regia]	-	-	-	-	-
evm.TU.tig00153047.25	27.4	20.06	29.88	2.68	2.15	2.38	25.78	2.403333333	-3.4231436	1.02E-76	2.98E-74	--	PREDICTED: uncharacterized protein LOC103502291 [Cucumis melo]	-	-	-	-	-
evm.TU.tig00153397.9	51	48.8	43.26	8.95	10.18	9.32	47.68666667	9.483333333	-2.330119789	1.39E-76	4.02E-74	KIN14U	PREDICTED: kinesin-like protein KIFC3 [Cucumis melo]	-	-	GO:0005875//microtubule associated complex	GO:0003774//motor activity;GO:0015631//tubulin binding;GO:0032550//purine ribonucleoside binding	GO:0007017//microtubule-based process;GO:0008152//metabolic process;GO:0050789//regulation of biological process
evm.TU.tig00011050.1	0.21	0.49	0.27	42.58	49.08	48.9	0.323333333	46.85333333	7.178985634	2.45E-76	6.99E-74	At3g15890	PREDICTED: PTI1-like tyrosine-protein kinase At3g15890 [Cucumis sativus]	-	-	-	GO:0004672//protein kinase activity;GO:0032550//purine ribonucleoside binding	GO:0006464//cellular protein modification process
evm.TU.tig00153031.309	78.92	70.82	76.76	9.92	9.26	12.79	75.5	10.65666667	-2.824720401	2.84E-76	8.03E-74	ANT	PREDICTED: AP2-like ethylene-responsive transcription factor ANT isoform X2 [Cucumis sativus]	-	-	-	-	-
evm.TU.tig00002496.5	14.26	19.46	15.67	0.3	0.53	0.48	16.46333333	0.436666667	-5.236580252	3.07E-76	8.48E-74	MIEL1	PREDICTED: RING finger and CHY zinc finger domain-containing protein 1 [Cucumis sativus]	ko04120//Ubiquitin mediated proteolysis	K10144	-	-	-
evm.TU.tig00153206.45	58.33	59.96	60.41	17.46	17.02	16.92	59.56666667	17.13333333	-1.79769937	3.07E-76	8.48E-74	--	DUF2359 domain-containing protein [Cephalotus follicularis]	-	-	-	-	-
evm.TU.tig00153764.37	29.72	27.88	26.34	2.87	2.31	3.21	27.98	2.796666667	-3.322615747	1.49E-75	4.08E-73	BOB1	PREDICTED: protein BOBBER 1 [Cucumis melo]	-	-	-	-	-
evm.TU.tig00153349.52	7.25	7.2	8.31	46.69	43.28	45.54	7.586666667	45.17	2.573826857	2.12E-75	5.74E-73	Bp10	PREDICTED: L-ascorbate oxidase homolog [Jatropha curcas]	-	-	-	-	-
evm.TU.tig00000218.5	30.02	32.4	27.05	1.05	0.68	0.73	29.82333333	0.82	-5.184673796	2.26E-75	6.03E-73	--	PREDICTED: uncharacterized protein LOC101202841 [Cucumis sativus]	-	-	-	-	-
evm.TU.tig00153764.15	92.75	116.35	85.38	11.69	8.54	8.79	98.16	9.673333333	-3.34305023	6.68E-75	1.77E-72	Os09g0529100	PREDICTED: probable 6-phosphogluconolactonase 4, chloroplastic [Cucumis melo]	ko01100//Metabolic pathways;ko01110//Biosynthesis of secondary metabolites;ko01200//Carbon metabolism;ko00030//Pentose phosphate pathway	K01057;K01057;K01057;K01057	-	GO:0052689//carboxylic ester hydrolase activity	GO:0006739//NADP metabolic process
evm.TU.tig00000218.4	29.24	25.59	19.67	0.07	0.07	0.07	24.83333333	0.07	-8.470707287	4.89E-74	1.28E-71	PUB30	PREDICTED: U-box domain-containing protein 30-like [Cucumis melo]	-	-	-	GO:0003824//catalytic activity	GO:0032446//protein modification by small protein conjugation
evm.TU.tig00011041.4	13.37	15.69	9.97	0.13	0.08	0.19	13.01	0.133333333	-6.608439653	6.54E-74	1.69E-71	--	PREDICTED: uncharacterized protein LOC103494396 isoform X2 [Cucumis melo]	-	-	-	-	-
evm.TU.tig00004402.2	46.22	44.07	40.08	10.02	9.36	10.13	43.45666667	9.836666667	-2.143336097	1.22E-73	3.13E-71	SLAH3	PREDICTED: S-type anion channel SLAH2-like [Cucumis sativus]	-	-	-	-	GO:0055085//transmembrane transport
evm.TU.tig00000447.5	40.67	40.33	32.88	0.14	0.27	0.21	37.96	0.206666667	-7.521030467	3.60E-73	9.14E-71	KINB1	PREDICTED: SNF1-related protein kinase regulatory subunit beta-1 [Cucumis melo]	-	-	-	GO:0016772//transferase activity, transferring phosphorus-containing groups	GO:0006796//phosphate-containing compound metabolic process;GO:0009746//response to hexose;GO:0031669//cellular response to nutrient levels
evm.TU.tig00005483.4	8.62	8.28	8.04	0.73	1.03	0.85	8.313333333	0.87	-3.256339753	5.13E-73	1.29E-70	DRP3A	PREDICTED: dynamin-related protein 3A [Cucumis sativus]	-	-	-	GO:0017111//nucleoside-triphosphatase activity;GO:0032550//purine ribonucleoside binding	-
evm.TU.tig00009308.7	20.25	19.18	15.72	0.07	0.2	0.09	18.38333333	0.12	-7.259220169	1.09E-72	2.71E-70	At5g39450	PREDICTED: F-box protein At5g39450 [Cucumis sativus]	-	-	-	-	-
evm.TU.tig00153430.1	0.29	0.73	0.68	24.77	21.81	19.12	0.566666667	21.9	5.272286719	2.12E-72	5.21E-70	ERL1	PREDICTED: LRR receptor-like serine/threonine-protein kinase ERL1 [Cucumis melo]	ko04016//MAPK signaling pathway - plant	K20718	GO:0016020//membrane	GO:0004672//protein kinase activity;GO:0016787//hydrolase activity	GO:0006796//phosphate-containing compound metabolic process
evm.TU.tig00009422.1	11.55	10.02	9.76	0.91	0.7	0.58	10.44333333	0.73	-3.838541995	2.70E-72	6.58E-70	rbr-2	PREDICTED: bromodomain adjacent to zinc finger domain protein 1A-like isoform X4 [Juglans regia]	-	-	-	-	-
evm.TU.tig00000892.522	31.08	29.47	29.94	165.45	172.61	146.95	30.16333333	161.67	2.422184219	3.64E-72	8.79E-70	At4g03415	PREDICTED: probable protein phosphatase 2C 52 [Jatropha curcas]	-	-	-	-	-
evm.TU.tig00000251.5	216.05	186.24	210.39	19.77	20.17	29.17	204.2266667	23.03666667	-3.148167373	4.81E-72	1.15E-69	At4g34480	PREDICTED: glucan endo-1,3-beta-glucosidase 7 [Cucumis melo]	-	-	GO:0031224//intrinsic component of membrane	GO:0008422//beta-glucosidase activity	GO:0044238//primary metabolic process
evm.TU.tig00153048.27	0.72	1.42	0.92	25.08	31.08	27.84	1.02	28	4.77878577	5.28E-72	1.25E-69	ATL13	PREDICTED: RING-H2 finger protein ATL13 [Cucumis melo]	-	-	-	-	-
evm.TU.tig00153285.54	18.52	14.45	19.8	0.15	0.15	0.08	17.59	0.126666667	-7.117574755	1.17E-71	2.73E-69	At4g20840	PREDICTED: reticuline oxidase-like protein [Cucumis melo]	-	-	-	GO:0000166//nucleotide binding;GO:0016616//oxidoreductase activity, acting on the CH-OH group of donors, NAD or NADP as acceptor	GO:0044710//single-organism metabolic process
evm.TU.tig00007410.4	26.46	23.01	25.54	0.28	0.29	0.47	25.00333333	0.346666667	-6.172427509	1.79E-71	4.16E-69	PPCK1	PREDICTED: phosphoenolpyruvate carboxylase kinase 1 [Cucumis melo]	-	-	-	GO:0004672//protein kinase activity;GO:0032550//purine ribonucleoside binding	GO:0006464//cellular protein modification process;GO:0006796//phosphate-containing compound metabolic process
evm.TU.tig00005466.4	23.68	37.41	32.2	1.26	0.87	1.44	31.09666667	1.19	-4.707726464	3.68E-71	8.46E-69	GLN1	PREDICTED: glutamine synthetase nodule isozyme-like [Cucumis melo]	ko01100//Metabolic pathways;ko01230//Biosynthesis of amino acids;ko00630//Glyoxylate and dicarboxylate metabolism;ko00250//Alanine, aspartate and glutamate metabolism;ko00910//Nitrogen metabolism;ko00220//Arginine biosynthesis	K01915;K01915;K01915;K01915;K01915;K01915	-	GO:0016211//ammonia ligase activity;GO:0032550//purine ribonucleoside binding	GO:0006541//glutamine metabolic process
evm.TU.tig00004956.1	45.32	29.05	38.95	2.2	1.5	1.99	37.77333333	1.896666667	-4.315830044	4.38E-71	9.95E-69	WRKY70	WRKY transcription factor 34 [Benincasa hispida var. chieh-qua] [Benincasa hispida]	-	-	-	-	-
evm.TU.tig00153489.5	49.62	50.57	41.07	4.55	6.47	5.69	47.08666667	5.57	-3.079569363	4.40E-71	9.95E-69	ALDH3F1	PREDICTED: aldehyde dehydrogenase family 3 member F1 [Cucumis melo]	ko01100//Metabolic pathways;ko01110//Biosynthesis of secondary metabolites;ko00010//Glycolysis / Gluconeogenesis;ko00620//Pyruvate metabolism;ko00561//Glycerolipid metabolism;ko00330//Arginine and proline metabolism;ko00280//Valine, leucine and isoleucine degradation;ko00053//Ascorbate and aldarate metabolism;ko00071//Fatty acid degradation;ko00410//beta-Alanine metabolism;ko00380//Tryptophan met…	K00128;K00128;K00128;K00128;K00128;K00128;K00128;K00128;K00128;K00128;K00128;K00128;K00128	-	GO:0016903//oxidoreductase activity, acting on the aldehyde or oxo group of donors	GO:0044237//cellular metabolic process;GO:0044710//single-organism metabolic process
evm.TU.tig00000017.2	14.36	15.43	14.8	3.31	3.14	2.81	14.86333333	3.086666667	-2.267636101	9.46E-71	2.12E-68	EDM2	PREDICTED: LOW QUALITY PROTEIN: protein ENHANCED DOWNY MILDEW 2 [Cucumis melo]	-	-	-	-	-
evm.TU.tig00007060.2	1.34	2.38	2.35	44.13	38.33	38.97	2.023333333	40.47666667	4.322284565	1.39E-70	3.09E-68	RPL31	60S ribosomal protein L31, partial [Anthurium amnicola]	ko03010//Ribosome	K02910	GO:0030529//intracellular ribonucleoprotein complex	-	GO:0010467//gene expression
MSTRG.27780	10.78	14.13	11.75	0.65	0.36	0.28	12.22	0.43	-4.828763815	1.68E-70	3.69E-68	--	Retrovirus-related Pol polyprotein from transposon TNT 1-94 [Vitis vinifera]	-	-	-	-	-
evm.TU.tig00153439.9	11.52	13.49	12.09	0.08	0.04	0.05	12.36666667	0.056666667	-7.76974063	1.74E-70	3.79E-68	FH11	PREDICTED: formin-like protein 11 [Cucumis sativus]	-	-	-	-	GO:0044699//single-organism process
evm.TU.tig00006298.4	16.93	15.03	17.76	0.23	0.03	0.12	16.57333333	0.126666667	-7.031683068	2.94E-70	6.35E-68	At1g06840	PREDICTED: probable LRR receptor-like serine/threonine-protein kinase At1g06840 [Cucumis melo]	-	-	-	-	-
evm.TU.tig00153204.209	24.02	29.24	32.46	0.19	0.07	0	28.57333333	0.086666667	-8.364976417	5.91E-70	1.27E-67	trc	PREDICTED: serine/threonine-protein kinase tricorner isoform X2 [Cucumis melo]	-	-	GO:0044444//cytoplasmic part	GO:0004672//protein kinase activity;GO:0032550//purine ribonucleoside binding	GO:0006464//cellular protein modification process;GO:0006796//phosphate-containing compound metabolic process
evm.TU.tig00153347.40	104.92	102.7	85.41	13.3	15.18	17.79	97.67666667	15.42333333	-2.662899369	8.04E-70	1.71E-67	ARF6	PREDICTED: auxin response factor 6-like [Cucumis sativus]	-	-	GO:0043231//intracellular membrane-bounded organelle	GO:0001071//nucleic acid binding transcription factor activity;GO:0005515//protein binding	GO:0003002//regionalization;GO:0009755//hormone-mediated signaling pathway;GO:0009799//specification of symmetry;GO:0009933//meristem structural organization;GO:0010468//regulation of gene expression;GO:0034645//cellular macromolecule biosynthetic process;GO:0048580//regulation of post-embryonic development;GO:0090567//reproductive shoot system development
evm.TU.tig00152977.90	0.2	0.13	0.15	8.27	7.89	8.35	0.16	8.17	5.674192268	1.14E-69	2.41E-67	SERGT1	PREDICTED: peptidyl serine alpha-galactosyltransferase [Vitis vinifera]	ko00514//Other types of O-glycan biosynthesis	K20781	-	-	-
evm.TU.tig00152985.48	7.6	9.87	7.24	125.7	201.13	130.98	8.236666667	152.6033333	4.21158206	3.27E-69	6.84E-67	--	PREDICTED: uncharacterized protein LOC103487192 [Cucumis melo]	-	-	-	-	-
evm.TU.tig00153048.118	6.06	5.98	6.47	0.56	0.32	0.48	6.17	0.453333333	-3.766626339	3.61E-69	7.48E-67	At5g20260	PREDICTED: N-alpha-acetyltransferase 35, NatC auxiliary subunit isoform X1 [Cucumis melo]	-	-	-	GO:0003824//catalytic activity	GO:0006464//cellular protein modification process;GO:0006631//fatty acid metabolic process;GO:0009625//response to insect
evm.TU.tig00153033.263	8.47	6.85	7.57	48.88	58.33	58.15	7.63	55.12	2.852820926	6.50E-69	1.34E-66	--	PREDICTED: uncharacterized protein LOC101207987 [Cucumis sativus]	-	-	-	-	-
evm.TU.tig00153048.101	52.37	59.97	54.45	4.83	7.31	7.06	55.59666667	6.4	-3.118854578	9.37E-69	1.91E-66	--	PREDICTED: transmembrane protein DDB_G0292058 [Prunus mume]	-	-	-	-	-
evm.TU.tig00001864.2	37.61	37.95	24.1	1.51	2.01	2.44	33.22	1.986666667	-4.063630338	9.67E-69	1.95E-66	--	PREDICTED: ankyrin repeat-containing protein At5g02620-like [Cucumis melo]	-	-	-	-	-
evm.TU.tig00001651.2	5.38	5.38	6.7	44.17	49.1	49.42	5.82	47.56333333	3.030758767	1.04E-68	2.08E-66	FAX3	PREDICTED: protein FATTY ACID EXPORT 3, chloroplastic [Cucumis melo]	-	-	-	-	-
evm.TU.tig00153033.70	13.7	17.36	17.08	118.57	146.18	136.72	16.04666667	133.8233333	3.059984139	1.20E-68	2.39E-66	DAPF	PREDICTED: diaminopimelate epimerase, chloroplastic [Cucumis sativus]	ko01100//Metabolic pathways;ko01110//Biosynthesis of secondary metabolites;ko01230//Biosynthesis of amino acids;ko00300//Lysine biosynthesis	K01778;K01778;K01778;K01778	GO:0009532//plastid stroma	GO:0047661//amino-acid racemase activity	GO:0006743//ubiquinone metabolic process;GO:0009085//lysine biosynthetic process
MSTRG.10555	6.97	7.39	9.27	0.24	0.19	0.22	7.876666667	0.216666667	-5.184036101	2.04E-68	4.03E-66	--	hypothetical protein F0562_002467 [Nyssa sinensis]	-	-	-	-	-
evm.TU.tig00007724.27	18.33	15.94	16.59	0.12	0.03	0.09	16.95333333	0.08	-7.727353246	9.19E-68	1.80E-65	--	PREDICTED: uncharacterized protein LOC101215845 isoform X2 [Cucumis sativus]	-	-	-	-	-
evm.TU.tig00153859.3	10.72	10.56	8.54	0.1	0.14	0.09	9.94	0.11	-6.497670423	2.69E-67	5.22E-65	ATR3	PREDICTED: NADPH-dependent diflavin oxidoreductase 1 isoform X1 [Cucumis melo]	-	-	-	GO:0000166//nucleotide binding;GO:0016491//oxidoreductase activity;GO:0043167//ion binding	GO:0008152//metabolic process
evm.TU.tig00153031.165	4.84	9.74	5.11	160.15	183.71	193.98	6.563333333	179.28	4.771642038	3.01E-67	5.81E-65	SAMT	PREDICTED: salicylate carboxymethyltransferase [Theobroma cacao]	-	-	-	-	-
evm.TU.tig00007455.1	44.74	39.83	58.01	3.56	3.99	4.76	47.52666667	4.103333333	-3.533868959	5.86E-67	1.12E-64	THA1	PREDICTED: probable low-specificity L-threonine aldolase 1 isoform X1 [Cucumis melo]	ko01100//Metabolic pathways;ko01110//Biosynthesis of secondary metabolites;ko01230//Biosynthesis of amino acids;ko00260//Glycine, serine and threonine metabolism	K01620;K01620;K01620;K01620	-	-	-
evm.TU.tig00152977.69	2.72	2.21	2.56	16.32	15.94	16.15	2.496666667	16.13666667	2.69226747	6.28E-67	1.19E-64	GTE8	PREDICTED: transcription factor GTE8 isoform X2 [Cucumis melo]	-	-	-	-	-
evm.TU.tig00000238.3	0.1	0.07	0	72.07	58.71	55.41	0.056666667	62.06333333	10.09702513	7.00E-67	1.32E-64	GLOX1	PREDICTED: WSC domain-containing protein ARB_07867-like [Cucumis melo]	-	-	-	-	-
evm.TU.tig00001325.3	40.81	44.59	34.52	342.46	483.05	381.4	39.97333333	402.3033333	3.331173904	7.16E-67	1.34E-64	UGE5	PREDICTED: UDP-glucose 4-epimerase GEPI48 [Cucumis sativus]	ko01100//Metabolic pathways;ko00520//Amino sugar and nucleotide sugar metabolism;ko00052//Galactose metabolism	K01784;K01784;K01784	-	GO:0016857//racemase and epimerase activity, acting on carbohydrates and derivatives;GO:0048037//cofactor binding	GO:0019318//hexose metabolic process
evm.TU.tig00153293.18	19.3	19.01	21.13	0.68	0.59	0.47	19.81333333	0.58	-5.094274905	1.95E-66	3.62E-64	--	DUF642 domain-containing protein, partial [Cephalotus follicularis]	-	-	-	-	-
evm.TU.tig00005615.1	0.21	0.34	0.41	18.67	27.49	21.09	0.32	22.41666667	6.130356052	4.13E-66	7.60E-64	5MAT	PREDICTED: malonyl-CoA:anthocyanidin 5-O-glucoside-6''-O-malonyltransferase [Cucumis melo]	-	-	-	-	-
evm.TU.tig00001685.1	4.17	4.31	4.64	0.68	0.74	0.83	4.373333333	0.75	-2.543770813	7.12E-66	1.30E-63	KIN12E	PREDICTED: phragmoplast orienting kinesin 2 [Cucumis melo]	-	-	GO:0015630//microtubule cytoskeleton;GO:0043234//protein complex;GO:0044430//cytoskeletal part	GO:0005488//binding	-
evm.TU.tig00153699.5	11.91	12.8	12.73	0.97	1.16	1.27	12.48	1.133333333	-3.460973783	1.08E-65	1.95E-63	--	PREDICTED: protein FAM179B-like [Malus domestica]	-	-	-	-	-
evm.TU.tig00153031.222	19.82	15.14	21.27	0.15	0.16	0.08	18.74333333	0.13	-7.171722113	1.12E-65	2.02E-63	HCC2	PREDICTED: protein SCO1 homolog 2, mitochondrial [Cucumis melo]	-	-	GO:0019866//organelle inner membrane;GO:0031224//intrinsic component of membrane;GO:0043231//intracellular membrane-bounded organelle	-	GO:0055076//transition metal ion homeostasis
evm.TU.tig00000496.2	10.55	9.19	10.94	1.41	1.12	1.01	10.22666667	1.18	-3.115477217	1.20E-65	2.15E-63	RDR5	PREDICTED: probable RNA-dependent RNA polymerase 5 isoform X2 [Cucumis sativus]	-	-	-	-	-
evm.TU.tig00003775.1	32.2	35.63	34.09	5.36	3.44	4.15	33.97333333	4.316666667	-2.97641318	1.39E-65	2.47E-63	At4g32640	PREDICTED: protein transport protein Sec24-like At4g32640 [Cucumis melo]	ko04141//Protein processing in endoplasmic reticulum	K14007	GO:0030120//vesicle coat	GO:0046914//transition metal ion binding	GO:0015031//protein transport;GO:0016482//cytoplasmic transport
evm.TU.tig00001192.1	50.57	49.39	53.51	15.04	14.39	15.9	51.15666667	15.11	-1.759418602	2.32E-65	4.10E-63	ARF8	auxin response factor 8 protein [Siraitia grosvenorii]	-	-	-	-	-
evm.TU.tig00153661.30	19.09	22.93	19.98	1.08	1.05	0.79	20.66666667	0.973333333	-4.408227941	2.41E-65	4.22E-63	CWC15	PREDICTED: protein CWC15 homolog [Cucumis melo]	ko03040//Spliceosome	K12863	GO:0030529//intracellular ribonucleoprotein complex	-	-
evm.TU.tig00153055.105	9.94	8.94	8.58	50.89	46.19	47.76	9.153333333	48.28	2.399056551	2.51E-65	4.37E-63	IQD32	PREDICTED: protein IQ-DOMAIN 32 isoform X1 [Cucumis melo]	-	-	-	-	-
evm.TU.tig00153054.74	21.75	26.07	23.53	4.29	4.24	4.46	23.78333333	4.33	-2.457511999	6.25E-65	1.08E-62	--	PREDICTED: transmembrane protein DDB_G0273707/DDB_G0273361 [Theobroma cacao]	-	-	-	-	-
evm.TU.tig00153210.506	3.22	3.68	3.27	21.84	21	19.46	3.39	20.76666667	2.614912484	8.27E-65	1.42E-62	ASY3	PREDICTED: cytospin-B-like isoform X3 [Populus euphratica]	-	-	-	-	-
evm.TU.tig00007605.1	29.31	28.8	34.73	6.3	6.39	5.65	30.94666667	6.113333333	-2.339752884	2.06E-64	3.51E-62	SLK2	PREDICTED: probable transcriptional regulator SLK2 [Cucumis sativus]	-	-	-	-	-
evm.TU.tig00000562.3	1.18	1.41	1.74	83.95	155.28	71.02	1.443333333	103.4166667	6.162920375	2.13E-64	3.61E-62	KCS19	PREDICTED: 3-ketoacyl-CoA synthase 19-like isoform X1 [Cucumis melo]	ko01100//Metabolic pathways;ko01110//Biosynthesis of secondary metabolites;ko04626//Plant-pathogen interaction;ko00062//Fatty acid elongation	K15397;K15397;K15397;K15397	-	GO:0016746//transferase activity, transferring acyl groups	GO:0006631//fatty acid metabolic process
evm.TU.tig00001303.2	29.63	26.31	25.31	4.97	5.15	4.03	27.08333333	4.716666667	-2.52156576	2.29E-64	3.84E-62	wdr44	PREDICTED: uncharacterized WD repeat-containing protein all2124-like [Prunus mume]	-	-	-	-	-
evm.TU.tig00153055.254	4.13	2.71	1.95	81.71	60.67	79.58	2.93	73.98666667	4.658292733	4.93E-64	8.22E-62	CYCD3-3	D3-type cyclin isoform 2 [Theobroma cacao]	ko04075//Plant hormone signal transduction	K14505	-	-	-
evm.TU.tig00153002.11	20.28	19.03	18.35	4.38	3.95	3.5	19.22	3.943333333	-2.285120763	5.19E-64	8.60E-62	ATG18H	PREDICTED: autophagy-related protein 18h isoform X1 [Cucumis sativus]	-	-	GO:0031090//organelle membrane;GO:0043231//intracellular membrane-bounded organelle	GO:0004672//protein kinase activity	GO:0031668//cellular response to extracellular stimulus;GO:0033554//cellular response to stress;GO:0044237//cellular metabolic process;GO:0044238//primary metabolic process;GO:0051234//establishment of localization;GO:0071704//organic substance metabolic process
MSTRG.23182	19.36	30.44	18.04	0.74	1.12	1.48	22.61333333	1.113333333	-4.344216162	5.68E-64	9.35E-62	--	Retrovirus-related Pol polyprotein from transposon 17.6 [Cucumis melo var. makuwa] [Cucumis melo]	-	-	-	-	-
evm.TU.tig00153349.49	4.83	3.1	4.02	53.25	52.06	58.43	3.983333333	54.58	3.776324277	6.79E-64	1.11E-61	--	PREDICTED: zinc-regulated protein 8 [Ziziphus jujuba]	-	-	-	-	-
evm.TU.tig00154013.1	26.81	32.76	29.92	0.03	0.06	0.03	29.83	0.04	-9.542548262	9.82E-64	1.59E-61	At1g26850	PREDICTED: probable methyltransferase PMT2 [Cucumis melo]	-	-	-	GO:0003824//catalytic activity	GO:0008152//metabolic process
evm.TU.tig00007975.3	19.1	10.23	18.28	0.71	0.37	0.44	15.87	0.506666667	-4.9691214	1.07E-63	1.73E-61	SEN1	TPR and ankyrin repeat-containing protein 1 [Glycine soja]	-	-	-	-	-
evm.TU.tig00000668.5	64.5	83.49	66.19	5.67	6.02	8.39	71.39333333	6.693333333	-3.414992594	2.31E-63	3.70E-61	DIR19	PREDICTED: dirigent protein 22-like [Cucumis sativus]	-	-	-	-	-
evm.TU.tig00001762.1	18.52	12.39	13.63	0.06	0.26	0.03	14.84666667	0.116666667	-6.991602826	3.55E-63	5.66E-61	Rnf167	PREDICTED: E3 ubiquitin-protein ligase RNF12-A-like isoform X1 [Cucumis melo]	-	-	-	-	-
evm.TU.tig00005127.7	11.65	12.05	10.22	0.18	0.1	0.14	11.30666667	0.14	-6.335603032	5.25E-63	8.32E-61	GTE12	PREDICTED: transcription factor GTE12 isoform X2 [Cucumis sativus]	-	-	-	-	-
evm.TU.tig00003513.3	58.86	52.96	54.54	13.48	12.13	11.3	55.45333333	12.30333333	-2.172224947	7.15E-63	1.12E-60	SRK2I	PREDICTED: serine/threonine-protein kinase SRK2I [Cucumis melo]	ko04075//Plant hormone signal transduction;ko04016//MAPK signaling pathway - plant	K14498;K14498	GO:0043231//intracellular membrane-bounded organelle;GO:0044444//cytoplasmic part	GO:0004674//protein serine/threonine kinase activity;GO:0019902//phosphatase binding;GO:0032550//purine ribonucleoside binding	GO:0001101//response to acid chemical;GO:0005984//disaccharide metabolic process;GO:0006464//cellular protein modification process;GO:0006633//fatty acid biosynthetic process;GO:0006641//triglyceride metabolic process;GO:0006796//phosphate-containing compound metabolic process;GO:0006970//response to osmotic stress;GO:0009617//response to bacterium;GO:0009755//hormone-mediated signaling pathway;G…
evm.TU.tig00006561.3	7	7.06	6.02	41.25	45.61	38.05	6.693333333	41.63666667	2.637057806	8.07E-63	1.26E-60	FH11	PREDICTED: formin-like protein 11 [Cucumis sativus]	-	-	-	-	GO:0044699//single-organism process
evm.TU.tig00001368.1	7.28	6.98	7.51	0.48	0.49	0.26	7.256666667	0.41	-4.145611187	1.48E-62	2.31E-60	At1g03100	PREDICTED: pentatricopeptide repeat-containing protein At1g03100, mitochondrial [Cucumis sativus]	-	-	GO:0043231//intracellular membrane-bounded organelle	-	-
evm.TU.tig00153047.366	10.56	11.34	11.17	1.42	1.14	1.63	11.02333333	1.396666667	-2.980500896	1.64E-62	2.53E-60	At2g35615	Peptidase A1 [Corchorus olitorius]	-	-	-	-	-
evm.TU.tig00005938.2	2.46	3.62	2.78	33.07	45.33	49.57	2.953333333	42.65666667	3.85235513	1.69E-62	2.59E-60	--	multicystatin-like [Ananas comosus]	-	-	-	-	-
evm.TU.tig00153057.86	40.28	39.42	40.05	6.1	4.22	3.72	39.91666667	4.68	-3.092410815	2.87E-62	4.37E-60	At1g21570	PREDICTED: uncharacterized protein LOC101206853 [Cucumis sativus]	-	-	-	-	-
evm.TU.tig00005228.3	11.34	10.78	11.38	1.7	2.11	1.56	11.16666667	1.79	-2.641167102	4.91E-62	7.44E-60	--	PREDICTED: uncharacterized protein LOC101208223 [Cucumis sativus]	-	-	-	-	-
evm.TU.tig00153207.24	73.55	77.41	80.02	23.86	22.8	20.5	76.99333333	22.38666667	-1.782093802	8.56E-62	1.29E-59	APUM2	PREDICTED: pumilio homolog 1-like [Cucumis melo]	-	-	-	-	-
evm.TU.tig00153197.36	11.38	12.4	9.61	121.12	120.27	86.11	11.13	109.1666667	3.294006908	1.20E-61	1.80E-59	AHK4	PREDICTED: histidine kinase 4-like [Cucumis melo]	ko04075//Plant hormone signal transduction	K14489	GO:0031224//intrinsic component of membrane;GO:0043231//intracellular membrane-bounded organelle	GO:0009784//transmembrane receptor histidine kinase activity;GO:0016791//phosphatase activity;GO:0019901//protein kinase binding;GO:0032550//purine ribonucleoside binding	GO:0006468//protein phosphorylation;GO:0009267//cellular response to starvation;GO:0009617//response to bacterium;GO:0009744//response to sucrose;GO:0009746//response to hexose;GO:0009755//hormone-mediated signaling pathway;GO:0009845//seed germination;GO:0010015//root morphogenesis;GO:0010468//regulation of gene expression;GO:0015698//inorganic anion transport;GO:0035556//intracellular signal tr…
evm.TU.tig00000220.3	362.1	322.71	312.55	89.69	88.53	75.77	332.4533333	84.66333333	-1.973342647	1.64E-61	2.44E-59	RD21A	PREDICTED: low-temperature-induced cysteine proteinase [Cucumis sativus]	-	-	-	GO:0016491//oxidoreductase activity;GO:0070011//peptidase activity, acting on L-amino acid peptides	-
evm.TU.tig00003436.3	20.44	17.8	17.4	2.57	1.61	1.77	18.54666667	1.983333333	-3.225160846	3.65E-61	5.40E-59	BIG1	SEC7-like protein [Corchorus capsularis]	ko04144//Endocytosis	K18442	-	-	GO:0043087//regulation of GTPase activity
evm.TU.tig00153031.415	6.32	3.32	7.32	166.7	178.87	126.15	5.653333333	157.24	4.797722695	4.14E-61	6.09E-59	SABP2	PREDICTED: salicylic acid-binding protein 2-like [Cucumis sativus]	-	-	-	-	-
evm.TU.tig00153666.9	9.8	10.5	9.26	0.41	0.68	0.72	9.853333333	0.603333333	-4.029584667	5.57E-61	8.15E-59	At2g01390/At2g01380	PREDICTED: pentatricopeptide repeat-containing protein At2g01390-like [Cucumis melo]	-	-	-	-	-
MSTRG.21247	0.49	0.48	0.77	80.82	33.08	35.73	0.58	49.87666667	6.42616834	7.58E-61	1.10E-58	TT10	laccase-15 [Prunus persica]	-	-	GO:0005576//extracellular region	GO:0016491//oxidoreductase activity;GO:0046872//metal ion binding	GO:0009699//phenylpropanoid biosynthetic process;GO:0009808//lignin metabolic process
evm.TU.tig00153704.17	28.69	17.22	21.19	286.7	242.15	298.72	22.36666667	275.8566667	3.624496676	8.79E-61	1.27E-58	--	PREDICTED: gibberellin-regulated protein 4 [Populus euphratica]	-	-	-	-	-
evm.TU.tig00002189.2	35.45	37.46	34.53	0.17	0.17	0.25	35.81333333	0.196666667	-7.50860054	9.12E-61	1.31E-58	PEP	PREDICTED: RNA-binding KH domain-containing protein PEPPER [Cucumis melo]	-	-	-	-	-
evm.TU.tig00153033.211	0.78	1.33	1.28	19.34	17.36	18.58	1.13	18.42666667	4.027400437	1.16E-60	1.66E-58	--	Methyltransferases [Theobroma cacao]	-	-	-	GO:0016741//transferase activity, transferring one-carbon groups	GO:0008152//metabolic process;GO:0016192//vesicle-mediated transport
MSTRG.26320	0.15	0.43	0.1	28.18	16.96	23.37	0.226666667	22.83666667	6.654636029	2.52E-60	3.58E-58	PME59	probable pectinesterase/pectinesterase inhibitor 59 [Cucumis sativus]	ko01100//Metabolic pathways;ko00040//Pentose and glucuronate interconversions	K01051;K01051	GO:0005618//cell wall	GO:0052689//carboxylic ester hydrolase activity	GO:0042546//cell wall biogenesis;GO:0045491//xylan metabolic process;GO:0071555//cell wall organization
evm.TU.tig00153210.24	0.39	0.36	0	384.02	281.25	461.61	0.25	375.6266667	10.55315568	3.30E-60	4.66E-58	--	PREDICTED: proline-rich 33 kDa extensin-related protein-like [Cucumis melo]	-	-	-	-	-
evm.TU.tig00153447.58	41.02	35.06	36.96	7.77	8.09	8.89	37.68	8.25	-2.19133294	6.38E-60	8.96E-58	--	RING-type E3 ubiquitin ligase [Vitis vinifera]	-	-	-	-	-
evm.TU.tig00001535.2	2.34	2.25	1.73	17.13	15.9	17.67	2.106666667	16.9	3.003989284	7.24E-60	1.01E-57	ROT3	PREDICTED: 3-epi-6-deoxocathasterone 23-monooxygenase [Cucumis melo]	ko01100//Metabolic pathways;ko01110//Biosynthesis of secondary metabolites;ko00905//Brassinosteroid biosynthesis	K12637;K12637;K12637	-	-	-
MSTRG.8543	2.29	1.29	1.3	36.44	37.48	30.48	1.626666667	34.8	4.419096754	1.13E-59	1.57E-57	--	-	-	-	-	-	-
evm.TU.tig00003817.7	72.94	83.98	84.09	19.19	20.6	21.49	80.33666667	20.42666667	-1.975604806	3.08E-59	4.25E-57	At4g01130	PREDICTED: GDSL esterase/lipase At4g01130 [Cucumis sativus]	-	-	-	-	-
evm.TU.tig00153107.12	14.59	14.72	20.17	1.58	1.2	1.54	16.49333333	1.44	-3.517742283	3.75E-59	5.15E-57	At2g46850	PREDICTED: probably inactive receptor-like protein kinase At2g46850 [Cucumis melo]	-	-	GO:0016020//membrane	GO:0005488//binding;GO:0016301//kinase activity	GO:0006796//phosphate-containing compound metabolic process
evm.TU.tig00000562.4	0.75	1.17	1.52	71.72	123.33	52.73	1.146666667	82.59333333	6.170507367	3.94E-59	5.38E-57	--	Os06g0260250, partial [Oryza sativa Japonica Group]	-	-	-	-	-
evm.TU.tig00006471.3	2.54	2.76	3.3	19.32	21.44	22.89	2.866666667	21.21666667	2.887751949	5.13E-59	6.96E-57	STR4	PREDICTED: chitinase domain-containing protein 1 [Cucumis melo]	-	-	GO:0043231//intracellular membrane-bounded organelle	GO:0004553//hydrolase activity, hydrolyzing O-glycosyl compounds	GO:0006026//aminoglycan catabolic process;GO:0044238//primary metabolic process
evm.TU.tig00153210.156	26.12	31.82	23.48	165.43	171.87	170.91	27.14	169.4033333	2.641969637	5.66E-59	7.65E-57	At1g68410	PREDICTED: LOW QUALITY PROTEIN: probable protein phosphatase 2C 15 [Cucumis melo]	-	-	-	GO:0016791//phosphatase activity;GO:0043169//cation binding	GO:0006796//phosphate-containing compound metabolic process
evm.TU.tig00001047.186	18.09	16.74	14.57	1	1.44	1.03	16.46666667	1.156666667	-3.831503474	5.83E-59	7.84E-57	--	PREDICTED: programmed cell death protein 2-like [Cucumis sativus]	-	-	-	-	-
evm.TU.tig00154050.1	24.68	24.91	29.36	0.2	0.1	0	26.31666667	0.1	-8.039832955	8.28E-59	1.11E-56	usp106	LUC7 domain-containing protein [Cephalotus follicularis]	-	-	-	-	-
evm.TU.tig00006406.71	29.85	29.15	32.75	191.58	198.18	156.97	30.58333333	182.2433333	2.575048478	9.76E-59	1.30E-56	GSVIVT00026920001	PREDICTED: probable polygalacturonase [Cucumis sativus]	-	-	GO:0031224//intrinsic component of membrane	GO:0004553//hydrolase activity, hydrolyzing O-glycosyl compounds	GO:0044238//primary metabolic process
evm.TU.tig00153640.245	42.78	47.23	46.54	5.61	7.42	8.15	45.51666667	7.06	-2.68865482	9.99E-59	1.32E-56	LSM7	PREDICTED: sm-like protein LSM7 [Cucumis sativus]	ko03040//Spliceosome;ko03018//RNA degradation	K12626;K12626	-	-	-
evm.TU.tig00003672.6	13.37	13.01	12.45	2.16	2.07	2.51	12.94333333	2.246666667	-2.526351211	1.37E-58	1.81E-56	At1g06620	PREDICTED: 1-aminocyclopropane-1-carboxylate oxidase homolog 1-like [Populus euphratica]	-	-	-	-	-
evm.TU.tig00004729.1	65.96	35.01	47.68	0	0.17	0.14	49.55	0.103333333	-8.905435532	2.06E-58	2.70E-56	NPF6.3	nitrate transporter 1.1-like [Cucumis sativus]	-	-	-	-	-
evm.TU.tig00000589.219	48.37	43.5	43.82	11.85	10.69	9.23	45.23	10.59	-2.094577407	2.21E-58	2.88E-56	ABCB1	PREDICTED: LOW QUALITY PROTEIN: ABC transporter B family member 1-like [Cucumis sativus]	ko02010//ABC transporters	K05658	GO:0031224//intrinsic component of membrane	GO:0019829//cation-transporting ATPase activity;GO:0032550//purine ribonucleoside binding	GO:0006826//iron ion transport;GO:0015893//drug transport;GO:0044763//single-organism cellular process
evm.TU.tig00000239.3	5.43	5.48	6.6	0.45	0.32	0.3	5.836666667	0.356666667	-4.032496382	2.32E-58	3.01E-56	--	PPR domain-containing protein/PPR_1 domain-containing protein/PPR_2 domain-containing protein [Cephalotus follicularis]	-	-	-	-	-
evm.TU.tig00153031.582	0.14	0	0.31	44.76	33.96	37.35	0.15	38.69	8.010854418	2.41E-58	3.10E-56	U2AF35B	PREDICTED: splicing factor U2af small subunit B-like [Cucumis melo]	ko03040//Spliceosome	K12836	GO:0043231//intracellular membrane-bounded organelle	GO:0003676//nucleic acid binding;GO:0043169//cation binding	-
evm.TU.tig00003705.3	34.34	46.33	45.75	0.4	0.36	0.39	42.14	0.383333333	-6.780447049	3.27E-58	4.18E-56	EF1	BnaA02g06400D [Brassica napus]	ko03013//RNA transport	K03231	-	GO:0004779//sulfate adenylyltransferase activity;GO:0008135//translation factor activity, RNA binding;GO:0017111//nucleoside-triphosphatase activity;GO:0032550//purine ribonucleoside binding	GO:0034645//cellular macromolecule biosynthetic process
evm.TU.tig00000729.372	84.24	84.36	86.56	21.87	25.41	25.04	85.05333333	24.10666667	-1.818935601	3.68E-58	4.70E-56	--	-	-	-	-	-	-
evm.TU.tig00009638.2	27.52	28.78	25.76	0.17	0.06	0	27.35333333	0.076666667	-8.478901483	4.66E-58	5.91E-56	ACLA-2	PREDICTED: ATP-citrate synthase alpha chain protein 2 [Cucumis sativus]	ko01100//Metabolic pathways;ko01110//Biosynthesis of secondary metabolites;ko00020//Citrate cycle (TCA cycle)	K01648;K01648;K01648	-	GO:0003824//catalytic activity;GO:0032550//purine ribonucleoside binding	-
evm.TU.tig00153017.78	28.02	33.02	30.9	7.67	7.55	8.21	30.64666667	7.81	-1.972335712	4.90E-58	6.18E-56	At1g34300	PREDICTED: G-type lectin S-receptor-like serine/threonine-protein kinase SD2-2 [Cucumis melo]	-	-	-	GO:0004672//protein kinase activity;GO:0005488//binding	GO:0006796//phosphate-containing compound metabolic process
MSTRG.8806	15.75	15.62	15.87	0.13	0.02	0.04	15.74666667	0.063333333	-7.957865736	8.84E-58	1.11E-55	--	Lycopene_cycl domain-containing protein [Cucumis melo var. makuwa] [Cucumis melo]	-	-	GO:0009536//plastid	GO:0016491//oxidoreductase activity	GO:0016109//tetraterpenoid biosynthetic process
evm.TU.tig00153048.356	44.27	52.13	45.43	324.88	361.85	268.06	47.27666667	318.2633333	2.751020732	1.45E-57	1.81E-55	SS	PREDICTED: sucrose synthase [Cucumis melo]	ko01100//Metabolic pathways;ko00500//Starch and sucrose metabolism	K00695;K00695	-	GO:0035251//UDP-glucosyltransferase activity	GO:0008152//metabolic process
evm.TU.tig00003575.3	9.42	8.66	10.19	0.22	0.61	0.46	9.423333333	0.43	-4.453828912	3.71E-57	4.61E-55	XLG1	PREDICTED: extra-large guanine nucleotide-binding protein 1-like isoform X1 [Cucumis melo]	-	-	-	-	-
evm.TU.tig00000199.1	6.02	7.18	6.75	0.57	0.55	0.8	6.65	0.64	-3.37721053	4.61E-57	5.70E-55	COG8	PREDICTED: conserved oligomeric Golgi complex subunit 8 [Cucumis melo]	-	-	-	-	-
evm.TU.tig00001741.1	0.15	0	0.26	20.34	23.27	22.49	0.136666667	22.03333333	7.332882552	1.05E-56	1.29E-54	SG1	PREDICTED: protein SLOW GREEN 1, chloroplastic-like [Cucumis melo]	-	-	-	-	-
evm.TU.tig00005935.1	1.23	1.75	1.26	12.77	13.29	12.81	1.413333333	12.95666667	3.196520938	1.93E-56	2.36E-54	DELTA-ADR	PREDICTED: AP-3 complex subunit delta [Cucumis melo]	-	-	-	-	GO:0006810//transport
evm.TU.tig00003505.3	0.68	0.48	0.59	14.34	14.03	11.32	0.583333333	13.23	4.503348735	1.98E-56	2.41E-54	GSVIVT00026920001	PREDICTED: probable polygalacturonase [Cucumis melo]	-	-	-	GO:0016787//hydrolase activity	GO:0044238//primary metabolic process;GO:0045229//external encapsulating structure organization
evm.TU.tig00001872.1	0.11	0.35	0.16	13.25	9.07	10.93	0.206666667	11.08333333	5.744942315	2.65E-56	3.21E-54	At1g11410	PREDICTED: G-type lectin S-receptor-like serine/threonine-protein kinase At1g11410 [Cucumis sativus]	-	-	-	GO:0004672//protein kinase activity;GO:0005488//binding	GO:0006464//cellular protein modification process;GO:0016310//phosphorylation
evm.TU.tig00004409.2	7.85	8.16	6.41	46.69	57.64	56.16	7.473333333	53.49666667	2.839625224	3.72E-56	4.49E-54	At5g16150	PREDICTED: plastidic glucose transporter 4 [Cucumis sativus]	-	-	GO:0031224//intrinsic component of membrane	GO:0022857//transmembrane transporter activity	GO:0044763//single-organism cellular process;GO:0044765//single-organism transport
evm.TU.tig00000944.2	8.28	8.11	7.21	47.87	48.63	43.6	7.866666667	46.7	2.569598191	5.97E-56	7.16E-54	--	DUF760 domain-containing protein [Cephalotus follicularis]	-	-	-	-	-
evm.TU.tig00153033.185	1.49	4.12	4.43	153.8	119.25	168.23	3.346666667	147.0933333	5.457863188	6.69E-56	8.00E-54	At5g05600	Isopenicillin N synthase [Corchorus capsularis]	-	-	-	GO:0016705//oxidoreductase activity, acting on paired donors, with incorporation or reduction of molecular oxygen;GO:0043169//cation binding	GO:0009404//toxin metabolic process;GO:0014070//response to organic cyclic compound
evm.TU.tig00000021.2	12.52	11.62	11.53	2.75	2.7	2.52	11.89	2.656666667	-2.162059586	1.78E-55	2.11E-53	TRS130	PREDICTED: LOW QUALITY PROTEIN: trafficking protein particle complex II-specific subunit 130 homolog [Cucumis melo]	-	-	-	-	-
evm.TU.tig00153206.93	50.4	49.43	46.83	12.54	14	13.61	48.88666667	13.38333333	-1.869003552	2.01E-55	2.38E-53	GLX2-2	PREDICTED: hydroxyacylglutathione hydrolase cytoplasmic [Cucumis sativus]	ko00620//Pyruvate metabolism	K01069	-	GO:0003824//catalytic activity;GO:0046914//transition metal ion binding	GO:0006749//glutathione metabolic process
evm.TU.tig00153285.83	5.71	6.83	5.58	0.07	0.15	0.11	6.04	0.11	-5.778973121	3.21E-55	3.78E-53	GALT2	PREDICTED: hydroxyproline O-galactosyltransferase GALT2 [Cucumis melo]	-	-	GO:0031224//intrinsic component of membrane	GO:0005488//binding;GO:0035250//UDP-galactosyltransferase activity	GO:0006464//cellular protein modification process
evm.TU.tig00153349.19	7.25	5.97	7.85	0.5	0.52	0.31	7.023333333	0.443333333	-3.985692163	7.47E-55	8.76E-53	CRK29	Cysteine-rich receptor-like protein kinase 10 [Glycine soja]	-	-	-	-	-
evm.TU.tig00153056.495	14.7	11.28	12.28	1.17	1.68	1.57	12.75333333	1.473333333	-3.113718599	1.10E-54	1.28E-52	4-Aug	PREDICTED: AUGMIN subunit 4 [Cucumis melo]	-	-	-	-	-
evm.TU.tig00153055.287	0.04	0.05	0.07	3.51	3.63	4.34	0.053333333	3.826666667	6.164906927	1.30E-54	1.51E-52	SCPL18	PREDICTED: serine carboxypeptidase-like 13 [Cucumis melo]	-	-	-	-	-
evm.TU.tig00001206.1	35.27	43.44	45.04	5.33	7.08	6.74	41.25	6.383333333	-2.692012228	1.44E-54	1.66E-52	PSY	phytoene synthase [Citrullus lanatus]	ko01100//Metabolic pathways;ko01110//Biosynthesis of secondary metabolites;ko00906//Carotenoid biosynthesis	K02291;K02291;K02291	GO:0009536//plastid	GO:0004337//geranyltranstransferase activity	GO:0016109//tetraterpenoid biosynthetic process
evm.TU.tig00004083.5	16.69	11.45	16.55	0.09	0.21	0.12	14.89666667	0.14	-6.733418907	1.60E-54	1.84E-52	GCN2	PREDICTED: eIF-2-alpha kinase GCN2 isoform X4 [Cucumis melo]	ko04141//Protein processing in endoplasmic reticulum	K16196	-	GO:0004672//protein kinase activity	GO:0016310//phosphorylation
evm.TU.tig00153033.135	7.86	8.29	7.32	56.57	64.85	47	7.823333333	56.14	2.843173723	2.21E-54	2.53E-52	ROPGEF7	PREDICTED: rop guanine nucleotide exchange factor 7 [Cucumis sativus]	-	-	GO:0016020//membrane;GO:0044444//cytoplasmic part	-	GO:0043087//regulation of GTPase activity
evm.TU.tig00153210.95	1.95	1.96	1.03	42.75	29.76	31.25	1.646666667	34.58666667	4.392595533	2.40E-54	2.73E-52	CYP77A3	PREDICTED: cytochrome P450 77A3-like [Malus domestica]	-	-	-	-	-
evm.TU.tig00153640.149	6.67	7.83	4.82	130.47	103	76.35	6.44	103.2733333	4.003263279	2.43E-54	2.76E-52	ABCC14	PREDICTED: ABC transporter C family member 14-like [Cucumis melo]	-	-	GO:0031224//intrinsic component of membrane	GO:0015405//P-P-bond-hydrolysis-driven transmembrane transporter activity;GO:0016628//oxidoreductase activity, acting on the CH-CH group of donors, NAD or NADP as acceptor;GO:0017111//nucleoside-triphosphatase activity;GO:0032550//purine ribonucleoside binding	GO:0044710//single-organism metabolic process;GO:0044763//single-organism cellular process;GO:0051234//establishment of localization
evm.TU.tig00153207.45	22.77	20.56	14.15	0.5	0.45	0.56	19.16	0.503333333	-5.250439607	2.87E-54	3.24E-52	SCL30	PREDICTED: serine/arginine-rich SC35-like splicing factor SCL30 [Cucumis melo]	ko03040//Spliceosome	K12900	GO:0016604//nuclear body	GO:0097159//organic cyclic compound binding	GO:0000377//RNA splicing, via transesterification reactions with bulged adenosine as nucleophile;GO:0006950//response to stress
evm.TU.tig00002133.1	104.63	86.37	155.65	12.45	9.93	10.58	115.55	10.98666667	-3.394691613	3.71E-54	4.17E-52	PMA4	PREDICTED: plasma membrane ATPase 4 [Cucumis melo]	ko00190//Oxidative phosphorylation	K01535	GO:0031224//intrinsic component of membrane	GO:0015662//ATPase activity, coupled to transmembrane movement of ions, phosphorylative mechanism;GO:0032550//purine ribonucleoside binding;GO:0043169//cation binding	GO:0009152//purine ribonucleotide biosynthetic process;GO:0015992//proton transport
evm.TU.tig00001400.2	11.16	14.92	11.53	0.27	0.22	0.13	12.53666667	0.206666667	-5.922704281	4.31E-54	4.82E-52	At4g22300	PREDICTED: acyl-protein thioesterase 1-like [Cucumis sativus]	-	-	-	GO:0003824//catalytic activity	-
evm.TU.tig00002855.2	8.96	8.45	10.18	0.06	0.25	0.25	9.196666667	0.186666667	-5.622574819	4.55E-54	5.07E-52	GGPS	geranylgeranyl diphosphate synthase [Citrullus lanatus]	ko01100//Metabolic pathways;ko01110//Biosynthesis of secondary metabolites;ko00900//Terpenoid backbone biosynthesis	K13789;K13789;K13789	-	GO:0003824//catalytic activity	-
evm.TU.tig00002854.22	1.26	1.48	1.01	13.61	15.37	12.34	1.25	13.77333333	3.461877753	6.43E-54	7.13E-52	At3g07010	PREDICTED: probable pectate lyase 8 [Cucumis sativus]	ko00040//Pentose and glucuronate interconversions	K01728	-	GO:0016837//carbon-oxygen lyase activity, acting on polysaccharides;GO:0043169//cation binding	GO:0000272//polysaccharide catabolic process
evm.TU.tig00153552.9	2.02	1.77	2.21	24.39	19.78	20.74	2	21.63666667	3.43540635	6.84E-54	7.56E-52	--	-	-	-	-	-	-
evm.TU.tig00153451.10	55.77	55.24	57.47	8.83	12.02	11.89	56.16	10.91333333	-2.363451115	9.73E-54	1.07E-51	CXE18	PREDICTED: probable carboxylesterase 18 [Cucumis melo]	-	-	-	-	-
evm.TU.tig00153031.51	9.94	11.8	14.58	0.18	0.27	0.3	12.10666667	0.25	-5.597729797	1.91E-53	2.09E-51	CYP82C4	PREDICTED: cytochrome P450 CYP82D47-like [Prunus mume]	-	-	-	GO:0016491//oxidoreductase activity;GO:0046872//metal ion binding	-
evm.TU.tig00002526.3	28.65	28.83	28.67	1.04	2.54	1.62	28.71666667	1.733333333	-4.050267268	2.24E-53	2.44E-51	SCL14	PREDICTED: scarecrow-like protein 14 [Cucumis melo]	-	-	-	-	-
evm.TU.tig00002486.213	64.57	72.41	76.2	17.79	14.13	13.59	71.06	15.17	-2.227816603	2.83E-53	3.07E-51	AGO10	PREDICTED: protein argonaute 10 [Cucumis melo]	-	-	GO:0032991//macromolecular complex	GO:0003824//catalytic activity;GO:0008135//translation factor activity, RNA binding	GO:0003006//developmental process involved in reproduction;GO:0006342//chromatin silencing;GO:0006412//translation;GO:0007154//cell communication;GO:0009791//post-embryonic development;GO:0009799//specification of symmetry;GO:0009933//meristem structural organization;GO:0009943//adaxial/abaxial axis specification;GO:0019827//stem cell population maintenance;GO:0030422//production of siRNA involve…
MSTRG.11548	78.48	81.37	95.7	497.01	456.62	413.1	85.18333333	455.5766667	2.419050768	4.80E-53	5.18E-51	--	DUF642 domain-containing protein [Cucumis melo var. makuwa] [Cucumis melo]	-	-	GO:0005618//cell wall;GO:0031224//intrinsic component of membrane;GO:0043231//intracellular membrane-bounded organelle	-	-
evm.TU.tig00153031.2	7.54	6.99	8.31	0.27	0.31	0.24	7.613333333	0.273333333	-4.799794931	4.83E-53	5.20E-51	--	hypothetical protein VIGAN_08159000 [Vigna angularis var. angularis] [Vigna angularis]	-	-	-	-	-
MSTRG.4521	39.54	27.47	34.43	4.8	3.68	4.68	33.81333333	4.386666667	-2.946395256	9.05E-53	9.70E-51	PEL1	PREDICTED: protein PELOTA 1 [Theobroma cacao]	ko03015//mRNA surveillance pathway	K06965	-	-	GO:0044238//primary metabolic process;GO:0044260//cellular macromolecule metabolic process
MSTRG.15436	15.63	14.95	18.47	0.29	0.43	0.38	16.35	0.366666667	-5.478677708	2.54E-52	2.71E-50	--	-	-	-	-	-	-
evm.TU.tig00003587.1	1.17	0.83	0.77	14.06	12.86	12.28	0.923333333	13.06666667	3.822895773	7.50E-52	7.97E-50	CYP81E8	cytochrome P450 [Siraitia grosvenorii]	ko01110//Biosynthesis of secondary metabolites;ko00943//Isoflavonoid biosynthesis	K13260;K13260	-	GO:0016705//oxidoreductase activity, acting on paired donors, with incorporation or reduction of molecular oxygen;GO:0046872//metal ion binding	-
MSTRG.20320	26.59	34.7	29.94	6.93	6.12	6.15	30.41	6.4	-2.248402006	9.25E-52	9.78E-50	MGP	protein indeterminate-domain 7-like [Momordica charantia]	-	-	-	GO:0016798//hydrolase activity, acting on glycosyl bonds;GO:0043169//cation binding	GO:0005975//carbohydrate metabolic process;GO:0044260//cellular macromolecule metabolic process
MSTRG.23183	15.58	13.94	12.56	2.95	2.03	2.21	14.02666667	2.396666667	-2.549071029	1.98E-51	2.08E-49	--	Retrovirus-related Pol polyprotein from transposon 17.6 [Cucumis melo var. makuwa] [Cucumis melo]	-	-	-	-	-
evm.TU.tig00153654.117	38.6	34.39	50.34	1.13	0.36	0.72	41.11	0.736666667	-5.802333598	2.42E-51	2.54E-49	--	DUF1685 domain-containing protein [Cephalotus follicularis]	-	-	-	-	-
MSTRG.18945	40.01	43.88	53.39	0.11	0.35	0.11	45.76	0.19	-7.911943823	2.51E-51	2.62E-49	RPS28	40S ribosomal protein S28-1-like [Momordica charantia]	ko03010//Ribosome	K02979	-	-	-
evm.TU.tig00007794.1	139.84	135.23	121.03	521.36	600.5	551.04	132.0333333	557.6333333	2.078414602	8.01E-51	8.33E-49	FBP2	PREDICTED: agamous-like MADS-box protein AGL9 homolog isoform X1 [Cucumis sativus]	-	-	GO:0043231//intracellular membrane-bounded organelle	GO:0001071//nucleic acid binding transcription factor activity;GO:0003676//nucleic acid binding;GO:0005515//protein binding;GO:0016628//oxidoreductase activity, acting on the CH-CH group of donors, NAD or NADP as acceptor	GO:0009888//tissue development;GO:0010468//regulation of gene expression;GO:0034645//cellular macromolecule biosynthetic process;GO:0044710//single-organism metabolic process;GO:0048437//floral organ development;GO:0048869//cellular developmental process
evm.TU.tig00004649.1	6.57	6.26	5.88	0.06	0.01	0	6.236666667	0.023333333	-8.062238921	1.14E-50	1.18E-48	PI4KA1	PREDICTED: phosphatidylinositol 4-kinase alpha 1-like [Cucumis melo]	ko01100//Metabolic pathways;ko04070//Phosphatidylinositol signaling system;ko00562//Inositol phosphate metabolism	K00888;K00888;K00888	-	GO:0016772//transferase activity, transferring phosphorus-containing groups	GO:0006796//phosphate-containing compound metabolic process;GO:0044763//single-organism cellular process
evm.TU.tig00003196.4	11.02	9.23	8.3	0.03	0.03	0.1	9.516666667	0.053333333	-7.47927503	1.37E-50	1.41E-48	SEOB	PREDICTED: protein SIEVE ELEMENT OCCLUSION B [Cucumis melo]	-	-	-	-	-
evm.TU.tig00001047.206	5.6	5.23	5.86	21.57	22.55	21.31	5.563333333	21.81	1.970968316	1.69E-50	1.74E-48	trpB2	PREDICTED: probable 2,3-bisphosphoglycerate-independent phosphoglycerate mutase, partial [Cucumis melo]	ko01100//Metabolic pathways;ko01110//Biosynthesis of secondary metabolites;ko01230//Biosynthesis of amino acids;ko00260//Glycine, serine and threonine metabolism;ko00400//Phenylalanine, tyrosine and tryptophan biosynthesis	K06001;K06001;K06001;K06001;K06001	-	GO:0043169//cation binding	-
evm.TU.tig00153293.89	5.11	7.64	6.57	0.09	0.04	0.09	6.44	0.073333333	-6.45644776	1.75E-50	1.79E-48	At5g45910	PREDICTED: GDSL esterase/lipase At5g45910 [Prunus mume]	ko01110//Biosynthesis of secondary metabolites;ko00901//Indole alkaloid biosynthesis	K21026;K21026	-	-	-
evm.TU.tig00002705.3	65.38	51.21	55.76	9.87	10.62	12.4	57.45	10.96333333	-2.389620385	3.62E-50	3.69E-48	--	PREDICTED: protein TsetseEP-like [Cucumis sativus]	-	-	-	-	-
evm.TU.tig00008273.3	191.74	197.51	394.88	0	0.12	0.13	261.3766667	0.083333333	-11.61494905	4.32E-50	4.38E-48	PYL3	PREDICTED: abscisic acid receptor PYL8-like [Cucumis melo]	ko04075//Plant hormone signal transduction;ko04016//MAPK signaling pathway - plant	K14496;K14496	-	-	-
MSTRG.15828	14.32	17.48	19.97	0.55	0.08	0.19	17.25666667	0.273333333	-5.980348598	4.34E-50	4.39E-48	--	Integrase [Actinidia chinensis var. chinensis] [Actinidia chinensis]	-	-	-	-	-
evm.TU.tig00153348.32	2.73	3.75	4.59	44.48	48.26	43.34	3.69	45.36	3.619727919	8.77E-50	8.83E-48	PER19	PREDICTED: peroxidase 19 [Cucumis sativus]	ko01100//Metabolic pathways;ko01110//Biosynthesis of secondary metabolites;ko00940//Phenylpropanoid biosynthesis	K00430;K00430;K00430	-	GO:0003824//catalytic activity;GO:0043169//cation binding;GO:0046906//tetrapyrrole binding	GO:0006950//response to stress;GO:0044710//single-organism metabolic process
evm.TU.tig00001525.1	15.52	11.2	12.82	0.28	0	0.23	13.18	0.17	-6.276671814	1.16E-49	1.16E-47	At3g51130	PREDICTED: UPF0183 protein At3g51130 [Cucumis sativus]	-	-	-	-	GO:0009608//response to symbiont;GO:0009696//salicylic acid metabolic process;GO:0009814//defense response, incompatible interaction;GO:0010243//response to organonitrogen compound
evm.TU.tig00004395.1	0.38	1.01	1.06	18.91	19.47	20.23	0.816666667	19.53666667	4.580293183	1.50E-49	1.50E-47	PMI1	PREDICTED: mannose-6-phosphate isomerase 1-like [Cucumis melo]	ko01100//Metabolic pathways;ko01110//Biosynthesis of secondary metabolites;ko00520//Amino sugar and nucleotide sugar metabolism;ko00051//Fructose and mannose metabolism	K01809;K01809;K01809;K01809	-	GO:0003824//catalytic activity;GO:0046914//transition metal ion binding	GO:0009226//nucleotide-sugar biosynthetic process
evm.TU.tig00007454.2	29.03	33.57	25.83	141.91	157.5	161.14	29.47666667	153.5166667	2.380749998	1.57E-49	1.56E-47	At5g28300	PREDICTED: trihelix transcription factor GTL2 isoform X1 [Cucumis melo]	-	-	-	-	-
MSTRG.20778	7.02	6.27	3.53	74.36	87.74	74.97	5.606666667	79.02333333	3.817063498	1.90E-49	1.88E-47	At4g18260	cytochrome b561 domain-containing protein At4g18260-like [Cucurbita moschata]	-	-	GO:0031224//intrinsic component of membrane	-	GO:0044710//single-organism metabolic process
evm.TU.tig00003717.1	20.86	26.97	26.12	170.73	213.1	156.48	24.65	180.1033333	2.869165331	3.76E-49	3.71E-47	--	PREDICTED: uncharacterized protein LOC103491218 isoform X1 [Cucumis melo]	-	-	-	-	-
evm.TU.tig00002284.2	12.34	12.52	8.33	1.22	1.41	1.23	11.06333333	1.286666667	-3.104075877	5.02E-49	4.93E-47	--	PREDICTED: uncharacterized protein LOC101205619 [Cucumis sativus]	-	-	-	-	-
evm.TU.tig00006144.35	13	18.51	23.92	0.61	0.99	0.83	18.47666667	0.81	-4.511638789	7.14E-49	6.98E-47	WDL2	PREDICTED: protein WVD2-like 1 [Cucumis melo]	-	-	-	-	-
evm.TU.tig00006297.67	24.09	23.26	24.42	0.02	0	0.02	23.92333333	0.013333333	-10.80916521	8.38E-49	8.17E-47	SMXL7	PREDICTED: protein SMAX1-LIKE 6 [Cucumis melo]	-	-	-	-	-
evm.TU.tig00153210.354	31.07	23.34	31.19	4.82	4.2	5.23	28.53333333	4.75	-2.586648877	9.10E-49	8.84E-47	NAT7	PREDICTED: nucleobase-ascorbate transporter 7 [Cucumis sativus]	-	-	-	-	GO:0044763//single-organism cellular process;GO:0051234//establishment of localization
evm.TU.tig00153015.9	0.03	0.05	0.02	14.36	14.01	13.73	0.033333333	14.03333333	8.717676423	1.11E-48	1.07E-46	Sdad1	PREDICTED: protein SDA1 homolog [Cucumis melo]	-	-	-	-	-
evm.TU.tig00001606.2	5.66	5.9	6.64	0.07	0.02	0.02	6.066666667	0.036666667	-7.370291116	1.39E-48	1.34E-46	OFUT34	GDP-fucose protein O-fucosyltransferase [Cynara cardunculus var. scolymus] [Cynara cardunculus]	-	-	-	-	-
evm.TU.tig00007151.2	7.16	5.99	6.52	0.23	0.24	0.16	6.556666667	0.21	-4.964501319	1.46E-48	1.40E-46	tmem135	Mitochondrial import inner membrane translocase subunit Tim17/Tim22/Tim23 family protein isoform 1 [Theobroma cacao]	-	-	GO:0031224//intrinsic component of membrane	-	-
evm.TU.tig00001265.1	29.16	32.48	30.48	9.84	11.14	10.05	30.70666667	10.34333333	-1.569850714	1.74E-48	1.66E-46	ROS1	PREDICTED: protein ROS1 isoform X2 [Cucumis sativus]	-	-	-	-	-
evm.TU.tig00153054.191	1.03	1.03	0.56	12.66	11.15	12.55	0.873333333	12.12	3.794713483	1.97E-48	1.88E-46	CAS	PREDICTED: calcium sensing receptor, chloroplastic [Cucumis melo]	-	-	GO:0043231//intracellular membrane-bounded organelle	GO:0031559//oxidosqualene cyclase activity	GO:0006090//pyruvate metabolic process;GO:0006633//fatty acid biosynthetic process;GO:0006694//steroid biosynthetic process;GO:0006779//porphyrin-containing compound biosynthetic process;GO:0009668//plastid membrane organization;GO:0016104//triterpenoid biosynthetic process;GO:0016109//tetraterpenoid biosynthetic process;GO:0046471//phosphatidylglycerol metabolic process;GO:0048229//gametophyte d…
evm.TU.tig00153447.63	277.18	229.7	465.09	18.84	21.91	11.72	323.99	17.49	-4.21134709	2.46E-48	2.34E-46	NCED1	9-cis-epoxycarotenoid dioxygenase [Momordica charantia]	ko01100//Metabolic pathways;ko01110//Biosynthesis of secondary metabolites;ko00906//Carotenoid biosynthesis	K09840;K09840;K09840	-	-	GO:0044710//single-organism metabolic process
evm.TU.tig00002486.409	29.61	29.78	37.38	5.53	3.91	3.43	32.25666667	4.29	-2.910547808	2.97E-48	2.81E-46	RH40	PREDICTED: DEAD-box ATP-dependent RNA helicase 46 isoform X4 [Cucumis sativus]	ko03040//Spliceosome	K12823	-	-	-
evm.TU.tig00007034.3	22.16	23.88	23.11	6.99	5.83	6.67	23.05	6.496666667	-1.826995161	3.48E-48	3.28E-46	THRRS	PREDICTED: threonine--tRNA ligase, mitochondrial 1 [Cucumis melo]	ko00970//Aminoacyl-tRNA biosynthesis	K01868	-	-	-
evm.TU.tig00153054.139	4.77	8.26	5.34	69.25	75.07	61.18	6.123333333	68.5	3.483714862	6.45E-48	6.05E-46	NMT2	PREDICTED: phosphoethanolamine N-methyltransferase 1-like [Cucumis sativus]	ko00564//Glycerophospholipid metabolism	K05929	-	GO:0016741//transferase activity, transferring one-carbon groups	GO:0046165//alcohol biosynthetic process
evm.TU.tig00002531.3	33.31	38.09	34.03	11.37	12.07	11.35	35.14333333	11.59666667	-1.599540859	1.07E-47	1.00E-45	slr0305	F28L1.9 protein [Theobroma cacao]	-	-	-	-	-
evm.TU.tig00153424.23	12.23	14.17	23.36	0.33	0.14	0.35	16.58666667	0.273333333	-5.923218766	1.14E-47	1.06E-45	THA1	PREDICTED: probable low-specificity L-threonine aldolase 1 [Cucumis sativus]	ko01100//Metabolic pathways;ko01110//Biosynthesis of secondary metabolites;ko01230//Biosynthesis of amino acids;ko00260//Glycine, serine and threonine metabolism	K01620;K01620;K01620;K01620	-	-	-
evm.TU.tig00005797.2	4.15	4.06	3.92	0.33	0.3	0.33	4.043333333	0.32	-3.659401334	1.52E-47	1.41E-45	--	PREDICTED: LOW QUALITY PROTEIN: DNA polymerase zeta catalytic subunit-like [Cucumis melo]	ko01100//Metabolic pathways	K02350	-	-	-
evm.TU.tig00002486.470	1.36	3.03	2.9	48.56	59.47	42.33	2.43	50.12	4.366358196	1.70E-47	1.57E-45	UGT92A1	PREDICTED: UDP-glycosyltransferase 92A1-like [Cucumis melo]	-	-	-	GO:0016757//transferase activity, transferring glycosyl groups	-
evm.TU.tig00153446.120	26.07	26.65	24.85	3.49	4.05	5.41	25.85666667	4.316666667	-2.582546704	1.95E-47	1.80E-45	IRL6	PREDICTED: plant intracellular Ras-group-related LRR protein 6 [Cucumis melo]	-	-	-	-	-
evm.TU.tig00153403.28	0.48	0.27	0.7	20.94	21.61	19.98	0.483333333	20.84333333	5.430423712	3.24E-47	2.98E-45	CYCP3-1	PREDICTED: cyclin-P3-1 [Cucumis melo]	-	-	-	GO:0016772//transferase activity, transferring phosphorus-containing groups;GO:0019900//kinase binding	GO:0006796//phosphate-containing compound metabolic process
evm.TU.tig00153349.112	3.33	3.73	2.57	20.97	25.23	25.01	3.21	23.73666667	2.886472149	6.57E-47	6.00E-45	At4g24830	PREDICTED: argininosuccinate synthase, chloroplastic [Cucumis sativus]	-	-	GO:0009532//plastid stroma	GO:0016879//ligase activity, forming carbon-nitrogen bonds;GO:0032550//purine ribonucleoside binding	GO:0006525//arginine metabolic process;GO:0006566//threonine metabolic process;GO:0009117//nucleotide metabolic process
MSTRG.10825	0.28	0.26	0.19	18.18	8.78	8.35	0.243333333	11.77	5.596036547	7.55E-47	6.88E-45	--	reticulocalbin-2 isoform X1 [Cucurbita pepo subsp. pepo] [Cucurbita pepo]	-	-	GO:0044464//cell part	-	GO:0006928//movement of cell or subcellular component;GO:0050789//regulation of biological process
evm.TU.tig00005130.1	7.03	6.87	6.52	1.01	1.2	1.03	6.806666667	1.08	-2.655917148	9.89E-47	8.97E-45	CIPK23	geranyl diphosphate synthase [Siraitia grosvenorii]	-	-	GO:0016020//membrane;GO:0043231//intracellular membrane-bounded organelle;GO:0044444//cytoplasmic part	GO:0004672//protein kinase activity;GO:0016765//transferase activity, transferring alkyl or aryl (other than methyl) groups;GO:0032550//purine ribonucleoside binding	GO:0006464//cellular protein modification process;GO:0006796//phosphate-containing compound metabolic process;GO:0009414//response to water deprivation;GO:0009725//response to hormone;GO:0031667//response to nutrient levels;GO:0031668//cellular response to extracellular stimulus;GO:0033554//cellular response to stress;GO:0035556//intracellular signal transduction;GO:0070887//cellular response to …
evm.TU.tig00000244.1	47.08	32.6	43.5	8.04	6.66	6.34	41.06	7.013333333	-2.549561424	1.15E-46	1.04E-44	AMY2	PREDICTED: probable alpha-amylase 2 isoform X1 [Cucumis sativus]	ko01100//Metabolic pathways;ko00500//Starch and sucrose metabolism	K01176;K01176	-	GO:0016160//amylase activity;GO:0046872//metal ion binding	GO:0044238//primary metabolic process
evm.TU.tig00002236.3	11.18	13.14	9.03	0.09	0.22	0.26	11.11666667	0.19	-5.870581032	1.39E-46	1.25E-44	SDH1	PREDICTED: succinate dehydrogenase [ubiquinone] flavoprotein subunit 1, mitochondrial [Cucumis melo]	ko01100//Metabolic pathways;ko01110//Biosynthesis of secondary metabolites;ko01200//Carbon metabolism;ko00190//Oxidative phosphorylation;ko00020//Citrate cycle (TCA cycle)	K00234;K00234;K00234;K00234;K00234	-	-	-
evm.TU.tig00004306.2	17.66	17.21	15.74	4.75	4.35	3.83	16.87	4.31	-1.968700199	1.57E-46	1.41E-44	PIAL2	PREDICTED: E4 SUMO-protein ligase PIAL2 isoform X1 [Cucumis melo]	ko04120//Ubiquitin mediated proteolysis	K04706	-	-	-
evm.TU.tig00000228.1	26.71	25.48	21.72	7.25	7.55	7.84	24.63666667	7.546666667	-1.706895616	1.68E-46	1.51E-44	Os01g0723500	Pyridoxal phosphate-dependent transferases superfamily protein [Theobroma cacao]	-	-	-	GO:0003824//catalytic activity;GO:0043168//anion binding	-
evm.TU.tig00153554.182	81.86	61.25	118.3	8.17	7.34	9.59	87.13666667	8.366666667	-3.380555062	1.96E-46	1.75E-44	ASPG1	PREDICTED: aspartic proteinase CDR1-like [Lupinus angustifolius]	-	-	-	-	-
evm.TU.tig00000589.105	21.24	23.42	19.16	94.83	104.19	92.41	21.27333333	97.14333333	2.191068883	2.46E-46	2.18E-44	IPCS1	PREDICTED: phosphatidylinositol:ceramide inositolphosphotransferase 1 [Cucumis sativus]	-	-	-	-	-
evm.TU.tig00153870.51	23.89	23.64	20.65	100.52	124.16	120.87	22.72666667	115.1833333	2.341473975	2.74E-46	2.42E-44	At5g05600	PREDICTED: flavonol synthase/flavanone 3-hydroxylase-like [Cucumis melo]	-	-	-	GO:0016705//oxidoreductase activity, acting on paired donors, with incorporation or reduction of molecular oxygen;GO:0043169//cation binding	GO:0044710//single-organism metabolic process
evm.TU.tig00153349.126	0.45	0.78	0.54	7.43	8.14	8.17	0.59	7.913333333	3.74549867	3.04E-46	2.68E-44	adck1	PREDICTED: uncharacterized aarF domain-containing protein kinase 1-like [Cucumis sativus]	-	-	-	GO:0016772//transferase activity, transferring phosphorus-containing groups;GO:0032550//purine ribonucleoside binding	GO:0006464//cellular protein modification process;GO:0006796//phosphate-containing compound metabolic process
evm.TU.tig00002702.2	0.74	0.97	0.52	11.1	10.04	9.01	0.743333333	10.05	3.757042387	3.61E-46	3.17E-44	SS2	PREDICTED: granule-bound starch synthase 2, chloroplastic/amyloplastic [Cucumis sativus]	ko01100//Metabolic pathways;ko01110//Biosynthesis of secondary metabolites;ko00500//Starch and sucrose metabolism	K00703;K00703;K00703	-	-	-
MSTRG.22170	4.27	4.84	5.06	32.95	35.66	25.39	4.723333333	31.33333333	2.729820999	4.35E-46	3.81E-44	NPGR1	protein NPGR1 isoform X1 [Cucurbita pepo subsp. pepo] [Cucurbita pepo]	-	-	GO:0016020//membrane	GO:0005515//protein binding	-
evm.TU.tig00003705.5	11.21	9.62	9.39	0.22	0.45	0.35	10.07333333	0.34	-4.888862603	4.37E-46	3.82E-44	--	PREDICTED: UV radiation resistance-associated gene protein [Cucumis melo]	-	-	-	-	GO:0010506//regulation of autophagy
evm.TU.tig00001864.1	10.88	13.01	13.17	0.48	0.46	0.88	12.35333333	0.606666667	-4.347852526	5.39E-46	4.68E-44	--	PREDICTED: wall-associated receptor kinase-like 14 [Glycine max]	-	-	-	-	-
evm.TU.tig00153017.97	287.51	258.76	248.55	41.18	49	62.48	264.94	50.88666667	-2.380306079	5.41E-46	4.69E-44	PMEI10	PREDICTED: 21 kDa protein [Cucumis melo]	-	-	-	GO:0052689//carboxylic ester hydrolase activity	GO:0009892//negative regulation of metabolic process
evm.TU.tig00153449.54	18.8	19.38	16.41	4.64	3.43	3.83	18.19666667	3.966666667	-2.197675124	5.87E-46	5.07E-44	--	PREDICTED: uncharacterized protein LOC101213211 [Cucumis sativus]	-	-	-	GO:0016740//transferase activity	-
evm.TU.tig00153574.18	75.33	44	43.7	4.74	2.77	3.48	54.34333333	3.663333333	-3.890874175	9.03E-46	7.77E-44	BRG1	PREDICTED: BOI-related E3 ubiquitin-protein ligase 1-like [Pyrus x bretschneideri]	-	-	-	-	-
evm.TU.tig00152936.314	1.05	1.47	1.64	19.47	24.33	17.17	1.386666667	20.32333333	3.873444113	1.04E-45	8.95E-44	At4g01130	PREDICTED: GDSL esterase/lipase At4g01130 [Cucumis sativus]	-	-	-	-	-
evm.TU.tig00002391.4	21.93	20.03	17.37	0	0.13	0.1	19.77666667	0.076666667	-8.010984111	1.55E-45	1.32E-43	TIC32	PREDICTED: short-chain dehydrogenase TIC 32, chloroplastic [Cucumis sativus]	-	-	-	GO:0003824//catalytic activity	GO:0044710//single-organism metabolic process
evm.TU.tig00005931.2	0.88	0.38	0.45	12.22	15.78	15.32	0.57	14.44	4.662965013	1.79E-45	1.52E-43	--	PREDICTED: protein Hook homolog 1 isoform X1 [Cucumis sativus]	-	-	-	-	-
evm.TU.tig00003821.1	8.05	6.97	5.13	0.02	0.02	0.07	6.716666667	0.036666667	-7.517132505	1.88E-45	1.59E-43	--	PREDICTED: RAB6A-GEF complex partner protein 1-like [Cucumis melo]	-	-	-	-	-
evm.TU.tig00000680.1	8.35	4.98	7.32	0.11	0.22	0.17	6.883333333	0.166666667	-5.368069877	2.25E-45	1.90E-43	LECRKS5	PREDICTED: probable L-type lectin-domain containing receptor kinase S.5 [Cucumis melo]	-	-	-	GO:0016301//kinase activity	-
evm.TU.tig00153204.333	24.66	23.33	23.85	107.65	126.16	98.45	23.94666667	110.7533333	2.209453366	2.49E-45	2.09E-43	ACLB-1	PREDICTED: ATP-citrate synthase beta chain protein 2-like [Cucumis melo]	ko01100//Metabolic pathways;ko01110//Biosynthesis of secondary metabolites;ko00020//Citrate cycle (TCA cycle)	K01648;K01648;K01648	-	-	-
evm.TU.tig00153055.103	113.88	106.87	97.36	41.4	39.05	38.69	106.0366667	39.71333333	-1.41686786	2.59E-45	2.18E-43	ARF5	PREDICTED: auxin response factor 5 [Malus domestica]	ko04075//Plant hormone signal transduction	K14486	-	-	GO:0009987//cellular process
evm.TU.tig00153033.249	9.03	8.65	5.87	0	0.14	0.07	7.85	0.07	-6.809193922	3.07E-45	2.57E-43	At1g06840	PREDICTED: probable LRR receptor-like serine/threonine-protein kinase At1g06840 [Cucumis sativus]	-	-	GO:0016020//membrane	GO:0004672//protein kinase activity	GO:0006796//phosphate-containing compound metabolic process
evm.TU.tig00152977.44	8.91	11.02	14.92	95.31	110.38	111.17	11.61666667	105.62	3.184614986	6.44E-45	5.37E-43	RPL7A-1	PREDICTED: 60S ribosomal protein L7a-2 [Cucumis melo]	ko03010//Ribosome	K02936	-	-	GO:0022613//ribonucleoprotein complex biogenesis
MSTRG.10152	3.96	4.95	4.21	0.12	0.17	0.06	4.373333333	0.116666667	-5.228268988	7.28E-45	6.05E-43	--	Retrovirus-related Pol polyprotein from transposon TNT 1-94 [Vitis vinifera]	-	-	-	-	-
evm.TU.tig00001686.4	0.19	0.22	0.49	9.9	9.25	7.82	0.3	8.99	4.90528671	7.60E-45	6.30E-43	SCAR2	PREDICTED: protein SCAR2 isoform X2 [Cucumis sativus]	-	-	GO:0043232//intracellular non-membrane-bounded organelle	-	GO:0007010//cytoskeleton organization
evm.TU.tig00153054.240	17.67	16.95	14.32	71.26	75.6	79.08	16.31333333	75.31333333	2.206853699	8.50E-45	7.02E-43	--	RING/FYVE/PHD zinc finger superfamily protein isoform 3 [Theobroma cacao]	-	-	-	-	-
evm.TU.tig00153718.1	1.17	0.94	1.63	17.61	15.82	17.99	1.246666667	17.14	3.781219435	1.19E-44	9.76E-43	PYR4	PREDICTED: dihydroorotase, mitochondrial isoform X1 [Cucumis melo]	ko01100//Metabolic pathways;ko00240//Pyrimidine metabolism	K01465;K01465	-	-	-
evm.TU.tig00000504.1	12.26	9.08	12.68	1.68	1.64	1.13	11.34	1.483333333	-2.9345059	1.32E-44	1.08E-42	SELMODRAFT_444075	PREDICTED: inactive protein kinase SELMODRAFT_444075 [Cucumis melo]	-	-	-	GO:0016301//kinase activity	GO:0006468//protein phosphorylation
evm.TU.tig00001762.2	22.79	23.77	24.08	6.08	4.16	4.44	23.54666667	4.893333333	-2.266633375	1.36E-44	1.11E-42	CTR1	PB1 domain-containing protein/Pkinase_Tyr domain-containing protein [Cephalotus follicularis]	-	-	-	GO:0016301//kinase activity	GO:0016310//phosphorylation
evm.TU.tig00002486.480	73.47	72.71	74.1	10.52	7.51	5.13	73.42666667	7.72	-3.249631355	1.60E-44	1.30E-42	--	neurofilament heavy protein, putative [Medicago truncatula]	-	-	-	-	-
evm.TU.tig00006886.1	16.81	17.16	19.63	4.87	3.92	4.44	17.86666667	4.41	-2.018419939	2.10E-44	1.70E-42	--	PREDICTED: nuclear pore complex protein NUP1-like [Cucumis sativus]	-	-	-	-	-
evm.TU.tig00003202.2	0	0.05	0.03	32.81	39.2	38.25	0.026666667	36.75333333	10.42862189	2.43E-44	1.97E-42	htpX2	PREDICTED: B2 protein [Cucumis melo]	-	-	-	GO:0070011//peptidase activity, acting on L-amino acid peptides	GO:0019538//protein metabolic process
evm.TU.tig00153870.5	26.88	28.62	21.93	0	0	0.12	25.81	0.04	-9.333714426	3.81E-44	3.08E-42	At1g63850	PREDICTED: BTB/POZ domain-containing protein At3g05675-like [Cucumis melo]	-	-	-	-	-
evm.TU.tig00154217.30	2.02	2.83	2.74	19.83	20.77	22.95	2.53	21.18333333	3.065720334	8.87E-44	7.14E-42	FEN1	PREDICTED: flap endonuclease 1 isoform X2 [Cucumis sativus]	ko03030//DNA replication;ko03410//Base excision repair;ko03450//Non-homologous end-joining	K04799;K04799;K04799	-	-	-
evm.TU.tig00010320.1	50.24	28	59.44	3.71	2.71	3.05	45.89333333	3.156666667	-3.861810767	9.02E-44	7.24E-42	--	PREDICTED: protein AUXIN-REGULATED GENE INVOLVED IN ORGAN SIZE-like [Daucus carota subsp. sativus] [Daucus carota]	-	-	-	-	-
evm.TU.tig00153449.115	8.03	7.06	8.93	68.31	58.63	48.24	8.006666667	58.39333333	2.866530018	1.18E-43	9.47E-42	KAN2	PREDICTED: probable transcription factor KAN2 isoform X1 [Cucumis sativus]	-	-	-	-	-
evm.TU.tig00153047.266	7.86	9.7	8.35	0.04	0	0.04	8.636666667	0.026666667	-8.3392933	1.49E-43	1.19E-41	ALMT9	PREDICTED: aluminum-activated malate transporter 9 [Cucumis melo]	-	-	-	-	-
evm.TU.tig00006919.1	23.58	15.11	17.96	2.73	2.29	1.85	18.88333333	2.29	-3.043693952	2.08E-43	1.66E-41	INV*DC4	PREDICTED: acid beta-fructofuranosidase-like [Cucumis sativus]	ko01100//Metabolic pathways;ko00500//Starch and sucrose metabolism;ko00052//Galactose metabolism	K01193;K01193;K01193	-	GO:0004564//beta-fructofuranosidase activity	GO:0044238//primary metabolic process
evm.TU.tig00001685.2	12.64	11.22	13.26	3.75	3.37	3.21	12.37333333	3.443333333	-1.845356456	2.26E-43	1.79E-41	gatY	Ketose-bisphosphate aldolase class-II family protein isoform 1 [Theobroma cacao]	-	-	-	GO:0000166//nucleotide binding;GO:0016616//oxidoreductase activity, acting on the CH-OH group of donors, NAD or NADP as acceptor;GO:0016830//carbon-carbon lyase activity;GO:0046914//transition metal ion binding;GO:0048037//cofactor binding	GO:0006739//NADP metabolic process;GO:0009081//branched-chain amino acid metabolic process
evm.TU.tig00153002.36	14.77	14.52	15.3	1.97	1.84	2.52	14.86333333	2.11	-2.816442795	2.67E-43	2.10E-41	BRIX1-1	PREDICTED: ribosome biogenesis protein BRX1-like [Cucumis melo]	-	-	-	-	-
evm.TU.tig00153293.92	30.9	27.83	42.93	0.03	0.03	0	33.88666667	0.02	-10.72650201	2.88E-43	2.26E-41	PDC1	PREDICTED: pyruvate decarboxylase 1-like [Cucumis sativus]	ko01100//Metabolic pathways;ko01110//Biosynthesis of secondary metabolites;ko00010//Glycolysis / Gluconeogenesis	K01568;K01568;K01568	-	GO:0016831//carboxy-lyase activity;GO:0019842//vitamin binding	-
evm.TU.tig00153016.91	7.96	6.8	8.43	0.61	0.45	0.36	7.73	0.473333333	-4.029539985	3.04E-43	2.38E-41	TIC40	PREDICTED: protein TIC 40, chloroplastic isoform X1 [Cucumis sativus]	-	-	-	-	-
evm.TU.tig00003412.67	26.39	17.63	28.44	225.24	246.39	191.37	24.15333333	221	3.193752159	3.19E-43	2.50E-41	--	PREDICTED: glycine-rich protein-like [Cucumis sativus]	-	-	-	-	-
evm.TU.tig00153048.33	14.96	11.55	13.7	58.9	61.06	63.89	13.40333333	61.28333333	2.192902935	3.23E-43	2.52E-41	CER3	PREDICTED: protein ECERIFERUM 3 [Cucumis sativus]	-	-	GO:0043231//intracellular membrane-bounded organelle;GO:0044425//membrane part	-	GO:0007275//multicellular organism development;GO:0009058//biosynthetic process;GO:0044237//cellular metabolic process;GO:0044710//single-organism metabolic process;GO:0044763//single-organism cellular process;GO:0071704//organic substance metabolic process
evm.TU.tig00153661.26	7.95	7.19	5.68	0.88	1.03	0.84	6.94	0.916666667	-2.920466545	3.89E-43	3.02E-41	OPT1	PREDICTED: oligopeptide transporter 1-like [Cucumis sativus]	-	-	-	-	-
evm.TU.tig00000892.612	36.09	28.86	25.65	4.64	5.62	6.02	30.2	5.426666667	-2.476410351	4.00E-43	3.09E-41	PAT1	PREDICTED: scarecrow-like transcription factor PAT1 [Cucumis melo]	-	-	-	-	GO:0010468//regulation of gene expression
evm.TU.tig00000163.4	82.38	62.38	83.4	1.67	4.96	4.38	76.05333333	3.67	-4.373159513	4.10E-43	3.16E-41	At1g21400	PREDICTED: 2-oxoisovalerate dehydrogenase subunit alpha 1, mitochondrial [Cucumis sativus]	ko01100//Metabolic pathways;ko01110//Biosynthesis of secondary metabolites;ko00280//Valine, leucine and isoleucine degradation;ko00640//Propanoate metabolism	K00166;K00166;K00166;K00166	-	GO:0016903//oxidoreductase activity, acting on the aldehyde or oxo group of donors	GO:0044710//single-organism metabolic process
evm.TU.tig00002416.2	8.48	10.11	11.11	1.07	0.6	0.66	9.9	0.776666667	-3.672061071	5.78E-43	4.45E-41	At5g41670	PREDICTED: 6-phosphogluconate dehydrogenase, decarboxylating 2, chloroplastic [Cucumis melo]	ko01100//Metabolic pathways;ko01110//Biosynthesis of secondary metabolites;ko01200//Carbon metabolism;ko00480//Glutathione metabolism;ko00030//Pentose phosphate pathway	K00033;K00033;K00033;K00033;K00033	-	GO:0000166//nucleotide binding;GO:0016614//oxidoreductase activity, acting on CH-OH group of donors;GO:0048037//cofactor binding	GO:0006739//NADP metabolic process
evm.TU.tig00001047.105	117.32	105.17	138.76	17.43	25.57	23.76	120.4166667	22.25333333	-2.435941728	8.03E-43	6.16E-41	--	PREDICTED: uncharacterized protein LOC103485521 [Cucumis melo]	-	-	-	-	-
evm.TU.tig00005861.2	0.04	0	0.08	15.22	16.46	16.7	0.04	16.12666667	8.655232553	8.66E-43	6.63E-41	Tkfc	Dak kinase [Corchorus olitorius]	ko01100//Metabolic pathways;ko01200//Carbon metabolism;ko00561//Glycerolipid metabolism;ko00051//Fructose and mannose metabolism	K00863;K00863;K00863;K00863	-	-	-
evm.TU.tig00153056.381	10.1	9.46	9.28	2.44	2.39	2	9.613333333	2.276666667	-2.078113681	9.17E-43	6.99E-41	GLR2.8	PREDICTED: glutamate receptor 2.8-like [Cucumis melo]	-	-	-	-	-
evm.TU.tig00153033.345	8.14	11.82	12.11	74.92	87.53	73.11	10.69	78.52	2.87679832	9.60E-43	7.30E-41	TUBB1	PREDICTED: tubulin beta-5 chain-like [Sesamum indicum]	ko04145//Phagosome	K07375	GO:0015630//microtubule cytoskeleton;GO:0032991//macromolecular complex	GO:0005198//structural molecule activity;GO:0017111//nucleoside-triphosphatase activity;GO:0032550//purine ribonucleoside binding	GO:0043623//cellular protein complex assembly;GO:0044763//single-organism cellular process
evm.TU.tig00008105.4	0.13	0.06	0.08	17.26	9.71	9.58	0.09	12.18333333	7.080768189	1.00E-42	7.59E-41	GL2	multicellular trichome development class IV homeodomain-leucine zipper transcription factor [Cucumis sativus]	-	-	GO:0043231//intracellular membrane-bounded organelle	GO:0003677//DNA binding	GO:0010468//regulation of gene expression
MSTRG.5959	2.4	4.04	2.83	46.45	35.33	38.76	3.09	40.18	3.700798821	1.40E-42	1.06E-40	--	-	-	-	-	-	-
evm.TU.tig00153652.3	18.18	12.14	19.82	1.01	1	0.98	16.71333333	0.996666667	-4.067744607	1.69E-42	1.27E-40	--	PLATZ transcription factor family protein [Medicago truncatula]	-	-	-	-	-
MSTRG.8846	11.75	11.84	15.7	2.2	1.46	1.6	13.09666667	1.753333333	-2.901027463	2.33E-42	1.75E-40	--	-	-	-	-	-	-
evm.TU.tig00152936.17	19.88	17.54	17.29	5.49	5.62	6.22	18.23666667	5.776666667	-1.658532901	2.54E-42	1.90E-40	SDE3	PREDICTED: probable RNA helicase SDE3 [Cucumis melo]	-	-	-	-	-
evm.TU.tig00005972.2	1.07	1.58	1.37	18.77	12.85	16.66	1.34	16.09333333	3.58615827	2.85E-42	2.13E-40	--	RVT_3 domain-containing protein, partial [Cephalotus follicularis]	-	-	-	-	-
evm.TU.tig00153640.212	0.15	0.16	0.58	13.35	14.21	12.74	0.296666667	13.43333333	5.500830692	2.91E-42	2.17E-40	DIM	delta(24)-sterol reductase-like [Asparagus officinalis]	ko01100//Metabolic pathways;ko01110//Biosynthesis of secondary metabolites;ko00100//Steroid biosynthesis	K09828;K09828;K09828	GO:0031090//organelle membrane;GO:0031224//intrinsic component of membrane;GO:0043231//intracellular membrane-bounded organelle	GO:0000166//nucleotide binding;GO:0005515//protein binding;GO:0016616//oxidoreductase activity, acting on the CH-OH group of donors, NAD or NADP as acceptor;GO:0016628//oxidoreductase activity, acting on the CH-CH group of donors, NAD or NADP as acceptor	GO:0000097//sulfur amino acid biosynthetic process;GO:0003006//developmental process involved in reproduction;GO:0006073//cellular glucan metabolic process;GO:0006637//acyl-CoA metabolic process;GO:0009698//phenylpropanoid metabolic process;GO:0009826//unidimensional cell growth;GO:0009832//plant-type cell wall biogenesis;GO:0016129//phytosteroid biosynthetic process;GO:0043479//pigment accumulat…
evm.TU.tig00153439.16	17.29	18.48	18.39	70.86	84.98	86.76	18.05333333	80.86666667	2.163279906	3.08E-42	2.28E-40	--	PREDICTED: tafazzin [Solanum tuberosum]	ko00564//Glycerophospholipid metabolism	K13511	-	-	-
evm.TU.tig00004836.108	28.22	17.99	19.88	3.28	2.76	3.45	22.03	3.163333333	-2.799952003	3.30E-42	2.44E-40	IOS1	PREDICTED: probable LRR receptor-like serine/threonine-protein kinase At1g51860 [Cucumis melo]	-	-	-	-	-
evm.TU.tig00000800.3	11.94	12.26	7.81	75.09	92.31	82	10.67	83.13333333	2.961866883	3.64E-42	2.68E-40	At5g03250	PREDICTED: BTB/POZ domain-containing protein At5g03250-like [Cucumis melo]	-	-	-	-	-
MSTRG.15203	44.44	34.84	44.27	7.76	7.68	10.09	41.18333333	8.51	-2.274829568	3.68E-42	2.71E-40	ABCC5	ABC transporter C family member 3-like isoform X2 [Cucurbita pepo subsp. pepo] [Cucurbita pepo]	ko02010//ABC transporters	K05665	-	GO:0003824//catalytic activity	-
evm.TU.tig00002567.4	5.76	6.43	5.14	28.41	34.6	34.69	5.776666667	32.56666667	2.495086908	4.18E-42	3.07E-40	ICR3	PREDICTED: interactor of constitutive active ROPs 3-like [Cucumis melo]	-	-	-	-	GO:0008283//cell proliferation
evm.TU.tig00152936.93	8.9	6.98	8.81	0.27	0.24	0.04	8.23	0.183333333	-5.488351408	4.36E-42	3.19E-40	Os10g0467600	eukaryotic translation inititation factor (iso)4E [Citrullus lanatus]	ko03013//RNA transport	K03259	GO:0044424//intracellular part	GO:0008135//translation factor activity, RNA binding	GO:0006412//translation
evm.TU.tig00153017.73	17.75	22.94	23.64	2.86	1.85	2.84	21.44333333	2.516666667	-3.090943139	5.79E-42	4.22E-40	TMK2	PREDICTED: receptor protein kinase TMK1 [Cucumis melo]	-	-	-	-	-
evm.TU.tig00153048.69	7.95	9.5	6.35	65.63	76.63	55.27	7.933333333	65.84333333	3.053038302	6.09E-42	4.43E-40	At2g24240	PREDICTED: BTB/POZ domain-containing protein At2g24240 [Cucumis melo]	-	-	-	-	-
evm.TU.tig00005935.8	29.75	15.53	23.58	1.4	1.8	2.27	22.95333333	1.823333333	-3.654053443	7.08E-42	5.13E-40	LRK10L-1.2	PREDICTED: LEAF RUST 10 DISEASE-RESISTANCE LOCUS RECEPTOR-LIKE PROTEIN KINASE-like 1.2 isoform X2 [Cucumis melo]	-	-	-	-	-
evm.TU.tig00153048.75	50.4	35.75	39.44	9.83	9.74	9.4	41.86333333	9.656666667	-2.116090006	7.60E-42	5.49E-40	At1g51120	PREDICTED: AP2/ERF and B3 domain-containing transcription factor At1g50680-like [Cucumis sativus]	-	-	-	-	-
evm.TU.tig00153203.11	30.4	25.66	27.33	5.7	7.45	5.86	27.79666667	6.336666667	-2.133115856	7.65E-42	5.51E-40	--	DUF569 domain-containing protein [Cephalotus follicularis]	-	-	-	-	-
evm.TU.tig00153056.335	36.35	29.01	29.09	4.39	6.26	5.87	31.48333333	5.506666667	-2.51533711	1.06E-41	7.61E-40	CYP72A15	PREDICTED: cytochrome P450 CYP72A219-like [Cucumis melo]	-	-	-	-	-
evm.TU.tig00000580.1	18.62	13.9	15.88	1.88	1.62	1.79	16.13333333	1.763333333	-3.19366742	1.17E-41	8.40E-40	ATG18H	PREDICTED: autophagy-related protein 18h isoform X1 [Cucumis sativus]	-	-	-	-	GO:0009987//cellular process
evm.TU.tig00005365.1	7.45	7.11	8.53	44.7	39.36	36.34	7.696666667	40.13333333	2.382495314	1.35E-41	9.63E-40	UFC	PREDICTED: protein UPSTREAM OF FLC isoform X1 [Cucumis melo]	-	-	GO:0016020//membrane	-	-
evm.TU.tig00153206.163	7.68	6.01	7.11	0.65	0.54	0.5	6.933333333	0.563333333	-3.621488377	1.46E-41	1.04E-39	CYP90A1	PREDICTED: cytochrome P450 90A1 isoform X2 [Cucumis melo]	ko01110//Biosynthesis of secondary metabolites;ko00905//Brassinosteroid biosynthesis	K09588;K09588	GO:0031224//intrinsic component of membrane	GO:0016491//oxidoreductase activity;GO:0043169//cation binding;GO:0046906//tetrapyrrole binding	GO:0005976//polysaccharide metabolic process;GO:0009826//unidimensional cell growth;GO:0009909//regulation of flower development;GO:0010208//pollen wall assembly;GO:0016129//phytosteroid biosynthetic process;GO:0043479//pigment accumulation in tissues in response to UV light;GO:0048588//developmental cell growth;GO:0065008//regulation of biological quality
evm.TU.tig00005151.1	14.37	15.09	18.41	2.24	2.88	3.1	15.95666667	2.74	-2.541911507	3.03E-41	2.15E-39	NCED1	9-cis-epoxycarotenoid dioxygenase NCED2 [Luffa aegyptiaca]	ko01100//Metabolic pathways;ko01110//Biosynthesis of secondary metabolites;ko00906//Carotenoid biosynthesis	K09840;K09840;K09840	-	-	GO:0044710//single-organism metabolic process
evm.TU.tig00002486.180	113.99	93.88	113.25	25.99	32.17	31.48	107.04	29.88	-1.840897968	3.36E-41	2.38E-39	ETR2	ethylene receptor [Cucumis melo var. cantalupo] [Cucumis melo]	ko04075//Plant hormone signal transduction;ko04016//MAPK signaling pathway - plant	K14509;K14509	GO:0031090//organelle membrane	GO:0004672//protein kinase activity;GO:0060089//molecular transducer activity	GO:0000160//phosphorelay signal transduction system;GO:0006468//protein phosphorylation
evm.TU.tig00001828.1	1.9	1.69	1.87	11.7	10.53	11.21	1.82	11.14666667	2.614601991	3.57E-41	2.52E-39	YNL011C	PREDICTED: U-box domain-containing protein 7-like [Populus euphratica]	-	-	-	-	-
evm.TU.tig00001702.2	15.42	18.14	17.39	3.65	3.86	2.74	16.98333333	3.416666667	-2.313458237	4.77E-41	3.36E-39	ROPGEF7	PREDICTED: rop guanine nucleotide exchange factor 7 [Cucumis sativus]	-	-	GO:0016020//membrane;GO:0044444//cytoplasmic part	-	GO:0043087//regulation of GTPase activity
MSTRG.9742	8.48	7.62	8.53	0.23	0.15	0.16	8.21	0.18	-5.51131341	5.45E-41	3.83E-39	RNP1	heterogeneous nuclear ribonucleoprotein 1-like [Cucurbita pepo subsp. pepo] [Cucurbita pepo]	ko03015//mRNA surveillance pathway	K14411	-	GO:0003676//nucleic acid binding	-
evm.TU.tig00153057.101	2.13	2.8	2.51	19.16	22.76	24.69	2.48	22.20333333	3.162364255	5.87E-41	4.11E-39	--	hypothetical protein Csa_6G421800 [Cucumis sativus]	-	-	-	-	-
evm.TU.tig00153489.7	42.87	39.12	35.97	8.13	10.53	7.8	39.32	8.82	-2.156412761	6.30E-41	4.40E-39	--	PREDICTED: receptor-like protein kinase 5 [Cucumis melo]	-	-	-	-	-
evm.TU.tig00000936.2	2.34	1.75	2.7	40.11	28.64	23.17	2.263333333	30.64	3.758895318	6.52E-41	4.52E-39	Bp10	PREDICTED: L-ascorbate oxidase homolog [Cucumis melo]	-	-	-	GO:0016682//oxidoreductase activity, acting on diphenols and related substances as donors, oxygen as acceptor	GO:0044710//single-organism metabolic process
evm.TU.tig00153204.52	2.34	1.75	2.7	40.11	28.64	23.17	2.263333333	30.64	3.758895318	6.52E-41	4.52E-39	Bp10	PREDICTED: L-ascorbate oxidase homolog [Cucumis melo]	-	-	-	GO:0016682//oxidoreductase activity, acting on diphenols and related substances as donors, oxygen as acceptor	GO:0044710//single-organism metabolic process
evm.TU.tig00153640.174	47.96	61.16	54.14	15.47	16.11	16.4	54.42	15.99333333	-1.7666663	6.88E-41	4.77E-39	GATL7	PREDICTED: probable galacturonosyltransferase-like 7 [Cucumis melo]	-	-	-	GO:0016740//transferase activity	-
evm.TU.tig00006406.160	39.24	33.53	38.77	9.02	9.93	10.7	37.18	9.883333333	-1.911457166	7.36E-41	5.08E-39	MD1	PREDICTED: malate dehydrogenase, cytoplasmic-like isoform X1 [Cucumis melo]	ko01100//Metabolic pathways;ko01110//Biosynthesis of secondary metabolites;ko01200//Carbon metabolism;ko00270//Cysteine and methionine metabolism;ko00620//Pyruvate metabolism;ko00630//Glyoxylate and dicarboxylate metabolism;ko00710//Carbon fixation in photosynthetic organisms;ko00020//Citrate cycle (TCA cycle)	K00025;K00025;K00025;K00025;K00025;K00025;K00025;K00025	-	GO:0016615//malate dehydrogenase activity	GO:0005975//carbohydrate metabolic process;GO:0006101//citrate metabolic process;GO:0043648//dicarboxylic acid metabolic process
evm.TU.tig00002195.4	12.49	10.13	10.66	2.75	2.74	3.13	11.09333333	2.873333333	-1.948895659	7.40E-41	5.09E-39	VLN4	DUF632 domain-containing protein/DUF630 domain-containing protein [Cephalotus follicularis]	-	-	-	-	-
evm.TU.tig00153204.73	33.8	35.03	30.01	114.83	112.98	112.39	32.94666667	113.4	1.783216225	7.65E-41	5.25E-39	SYT2	PREDICTED: synaptotagmin-2 [Cucumis melo]	-	-	-	-	-
evm.TU.tig00007195.4	0	0	0.06	11.29	12.58	11.82	0.02	11.89666667	9.216341685	8.07E-41	5.53E-39	BOR2	PREDICTED: boron transporter 1 [Cucumis melo]	-	-	GO:0031224//intrinsic component of membrane	-	GO:0006820//anion transport
evm.TU.tig00010307.3	9.56	9.97	9.8	45.74	59.48	60.14	9.776666667	55.12	2.495161318	8.39E-41	5.73E-39	BOB1	PREDICTED: protein BOBBER 1 [Cucumis melo]	-	-	-	-	-
evm.TU.tig00153640.195	4.09	8.66	4.92	75.58	75.35	85.87	5.89	78.93333333	3.744295136	9.63E-41	6.56E-39	LACS1	PREDICTED: long chain acyl-CoA synthetase 1 [Cucumis melo]	ko01100//Metabolic pathways;ko04146//Peroxisome;ko01212//Fatty acid metabolism;ko00071//Fatty acid degradation;ko00061//Fatty acid biosynthesis	K01897;K01897;K01897;K01897;K01897	GO:0043231//intracellular membrane-bounded organelle	GO:0015645//fatty acid ligase activity;GO:0032550//purine ribonucleoside binding	GO:0006631//fatty acid metabolic process;GO:0009059//macromolecule biosynthetic process;GO:0009814//defense response, incompatible interaction;GO:0009886//post-embryonic morphogenesis;GO:0033554//cellular response to stress
evm.TU.tig00152936.128	1.11	1.49	1.57	22.71	18.37	20.4	1.39	20.49333333	3.881997876	9.84E-41	6.68E-39	--	-	-	-	-	-	-
evm.TU.tig00007209.10	50.71	96.32	66.04	4.26	4.34	7.45	71.02333333	5.35	-3.730682275	1.11E-40	7.53E-39	PSBO	oxygen evolving enhancer protein 1 [Litchi chinensis]	ko01100//Metabolic pathways;ko00195//Photosynthesis	K02716;K02716	GO:0009521//photosystem;GO:0019867//outer membrane;GO:0031224//intrinsic component of membrane	-	GO:0042548//regulation of photosynthesis, light reaction
evm.TU.tig00153375.2	3.12	3.74	3.01	21.25	16.41	18.63	3.29	18.76333333	2.511756658	1.36E-40	9.18E-39	CDC7	PREDICTED: probable serine/threonine-protein kinase cdc7 isoform X1 [Cucumis melo]	-	-	-	-	-
evm.TU.tig00153033.192	0.06	0.08	0.08	11.65	4.13	4.57	0.073333333	6.783333333	6.531381461	1.42E-40	9.54E-39	PDC1	PREDICTED: pyruvate decarboxylase 1-like [Cucumis sativus]	ko01100//Metabolic pathways;ko01110//Biosynthesis of secondary metabolites;ko00010//Glycolysis / Gluconeogenesis	K01568;K01568;K01568	-	GO:0016830//carbon-carbon lyase activity;GO:0019842//vitamin binding	-
evm.TU.tig00001943.5	15.69	15.17	10.4	0.69	1.34	1.12	13.75333333	1.05	-3.711320087	2.08E-40	1.39E-38	--	PREDICTED: ankyrin repeat-containing protein At3g12360-like [Cucumis sativus]	-	-	-	-	-
evm.TU.tig00002999.2	28.96	27.96	35.12	4.31	5.08	4.78	30.68	4.723333333	-2.699421225	2.29E-40	1.53E-38	DSK2B	PREDICTED: ubiquitin domain-containing protein DSK2b-like isoform X2 [Cucumis melo]	ko04141//Protein processing in endoplasmic reticulum	K04523	-	-	-
evm.TU.tig00004408.3	7.61	9.86	7.27	90.35	73.28	65.51	8.246666667	76.38	3.21131192	2.53E-40	1.69E-38	--	hypothetical protein Csa_4G131140 [Cucumis sativus]	-	-	-	-	-
evm.TU.tig00153204.275	91.21	59.04	89.52	15.49	14.74	12.99	79.92333333	14.40666667	-2.471880183	3.00E-40	2.00E-38	ANT	PREDICTED: AP2-like ethylene-responsive transcription factor ANT [Cucumis sativus]	-	-	-	-	GO:0010467//gene expression;GO:0034645//cellular macromolecule biosynthetic process
evm.TU.tig00153666.45	9.04	8.11	8.43	35.04	41.08	42.53	8.526666667	39.55	2.213623931	4.14E-40	2.75E-38	--	PREDICTED: NASP-related protein sim3 [Cucumis sativus]	-	-	-	-	-
evm.TU.tig00001998.1	21.33	17.39	27.38	0.02	0	0	22.03333333	0.006666667	-11.69043456	4.64E-40	3.07E-38	CRSP	PREDICTED: CO(2)-response secreted protease-like [Cucumis melo]	-	-	-	-	-
evm.TU.tig00153210.351	29.16	31.28	27.43	6.94	7.57	5.94	29.29	6.816666667	-2.103269851	6.13E-40	4.06E-38	CYCD1-1	PREDICTED: cyclin-D1-1 [Cucumis sativus]	-	-	GO:0043231//intracellular membrane-bounded organelle	-	GO:0000079//regulation of cyclin-dependent protein serine/threonine kinase activity;GO:0010374//stomatal complex development;GO:0044786//cell cycle DNA replication
evm.TU.tig00001600.8	9.35	9.47	8.19	0	0.05	0.08	9.003333333	0.043333333	-7.698838206	6.31E-40	4.16E-38	PILS6	PH, partial [Cucumis melo]	-	-	-	-	GO:0044763//single-organism cellular process
evm.TU.tig00001641.8	6.4	4.66	5.59	0.02	0.01	0.01	5.55	0.013333333	-8.701306462	6.77E-40	4.45E-38	CFM3	PREDICTED: synaptotagmin-5 isoform X1 [Cucumis melo]	-	-	-	-	-
evm.TU.tig00153031.590	0.1	0	0.16	9.82	11.95	14.16	0.086666667	11.97666667	7.110533502	7.12E-40	4.67E-38	RPL24	PREDICTED: 60S ribosomal protein L24-like [Jatropha curcas]	ko03010//Ribosome	K02896	-	-	-
evm.TU.tig00007919.1	13.66	14.59	13.75	2.73	2.34	3.31	14	2.793333333	-2.325367179	1.03E-39	6.74E-38	TH1	PREDICTED: thiamine biosynthetic bifunctional enzyme TH1, chloroplastic isoform X1 [Cucumis melo]	ko01100//Metabolic pathways;ko00730//Thiamine metabolism	K14153;K14153	-	-	-
evm.TU.tig00000857.3	27.6	17.5	27.96	2.48	3.2	2.41	24.35333333	2.696666667	-3.174870146	1.16E-39	7.54E-38	RAV1	PREDICTED: AP2/ERF and B3 domain-containing transcription repressor RAV2-like [Cucumis melo]	-	-	GO:0043231//intracellular membrane-bounded organelle	GO:0001071//nucleic acid binding transcription factor activity	GO:0010468//regulation of gene expression;GO:0034645//cellular macromolecule biosynthetic process
evm.TU.tig00001515.1	6.02	6.69	8.65	0.32	0.22	0.16	7.12	0.233333333	-4.931412915	1.20E-39	7.83E-38	Mettl21A	PREDICTED: protein N-lysine methyltransferase METTL21A [Cucumis melo]	-	-	-	-	-
evm.TU.tig00153206.85	43.8	44.42	64.16	8.78	10.77	9.33	50.79333333	9.626666667	-2.399530913	1.30E-39	8.46E-38	TPS6	PREDICTED: alpha,alpha-trehalose-phosphate synthase [UDP-forming] 6 [Vitis vinifera]	ko01100//Metabolic pathways;ko00500//Starch and sucrose metabolism	K16055;K16055	-	GO:0019203//carbohydrate phosphatase activity;GO:0035251//UDP-glucosyltransferase activity	GO:0005991//trehalose metabolic process;GO:0006796//phosphate-containing compound metabolic process
evm.TU.tig00153204.185	6.32	6.12	6.99	0	0.04	0.06	6.476666667	0.033333333	-7.602142091	1.58E-39	1.02E-37	MAPKKK5	PREDICTED: mitogen-activated protein kinase kinase kinase YODA-like isoform X1 [Cucumis melo]	-	-	-	GO:0016772//transferase activity, transferring phosphorus-containing groups	-
evm.TU.tig00154107.91	7.34	5.72	10.11	0.38	0.27	0.25	7.723333333	0.3	-4.686189233	1.69E-39	1.09E-37	PLT5	PREDICTED: probable polyol transporter 6 [Juglans regia]	-	-	GO:0031224//intrinsic component of membrane	GO:0016628//oxidoreductase activity, acting on the CH-CH group of donors, NAD or NADP as acceptor;GO:0022857//transmembrane transporter activity	GO:0044710//single-organism metabolic process;GO:0044763//single-organism cellular process;GO:0044765//single-organism transport
evm.TU.tig00008745.1	27.96	24.58	25.39	6.67	8.14	7.41	25.97666667	7.406666667	-1.81032	2.08E-39	1.34E-37	PIRL1	PREDICTED: plant intracellular Ras-group-related LRR protein 3 [Cucumis melo]	-	-	-	-	-
MSTRG.26448	75.17	44.83	154	3.38	3.54	2.26	91.33333333	3.06	-4.899537929	3.52E-39	2.26E-37	PP2C51	probable protein phosphatase 2C 8 [Momordica charantia]	ko04075//Plant hormone signal transduction;ko04016//MAPK signaling pathway - plant	K14497;K14497	-	GO:0004721//phosphoprotein phosphatase activity;GO:0043169//cation binding	GO:0006464//cellular protein modification process
evm.TU.tig00003633.4	23.83	30.99	27.53	3.98	2.08	3.67	27.45	3.243333333	-3.08125694	3.74E-39	2.40E-37	4CL3	PREDICTED: 4-coumarate--CoA ligase 2 [Cucumis melo]	ko01100//Metabolic pathways;ko01110//Biosynthesis of secondary metabolites;ko00940//Phenylpropanoid biosynthesis;ko00360//Phenylalanine metabolism;ko00130//Ubiquinone and other terpenoid-quinone biosynthesis	K01904;K01904;K01904;K01904;K01904	-	GO:0016405//CoA-ligase activity;GO:0016703//oxidoreductase activity, acting on single donors with incorporation of molecular oxygen, incorporation of one atom of oxygen (internal monooxygenases or internal mixed function oxidases);GO:0032550//purine ribonucleoside binding	GO:0006725//cellular aromatic compound metabolic process;GO:0009411//response to UV;GO:0009813//flavonoid biosynthetic process;GO:0010208//pollen wall assembly;GO:0034285//response to disaccharide;GO:0044710//single-organism metabolic process
evm.TU.tig00001228.2	12.12	9.14	9.34	59.48	57.83	52.21	10.2	56.50666667	2.469851935	4.17E-39	2.67E-37	--	-	-	-	-	-	-
evm.TU.tig00153047.22	10.66	6.16	9.34	0.65	0.43	0.58	8.72	0.553333333	-3.978107394	4.25E-39	2.71E-37	--	PREDICTED: uncharacterized protein LOC103502291 [Cucumis melo]	-	-	-	-	-
evm.TU.tig00002512.7	4.31	4.5	4.3	0.23	0.14	0.17	4.37	0.18	-4.601564468	4.55E-39	2.89E-37	IBR3	PREDICTED: probable acyl-CoA dehydrogenase IBR3 isoform X1 [Cucumis melo]	ko01100//Metabolic pathways;ko01110//Biosynthesis of secondary metabolites;ko01200//Carbon metabolism;ko01212//Fatty acid metabolism;ko00280//Valine, leucine and isoleucine degradation;ko00071//Fatty acid degradation;ko00410//beta-Alanine metabolism;ko00640//Propanoate metabolism	K00249;K00249;K00249;K00249;K00249;K00249;K00249;K00249	-	GO:0016491//oxidoreductase activity	GO:0008152//metabolic process
evm.TU.tig00006506.1	31.16	36.01	30.57	5.58	6.12	8.12	32.58	6.606666667	-2.301992142	5.65E-39	3.58E-37	--	PREDICTED: DNA-directed RNA polymerase II subunit RPB1-like [Cucumis sativus]	-	-	-	-	-
evm.TU.tig00153048.60	10.01	7.77	7.12	0.41	0.39	0.09	8.3	0.296666667	-4.806196596	5.94E-39	3.76E-37	--	PREDICTED: uncharacterized protein LOC103487344 [Cucumis melo]	-	-	-	-	-
evm.TU.tig00005942.1	20.01	20.96	18.65	5.32	4.73	5.36	19.87333333	5.136666667	-1.951929513	6.54E-39	4.12E-37	RHL1	PREDICTED: DNA-binding protein RHL1 [Cucumis sativus]	-	-	-	-	-
evm.TU.tig00153554.339	9.36	10.58	11.43	2.94	2.95	2.55	10.45666667	2.813333333	-1.894070625	7.45E-39	4.69E-37	PKP2	PREDICTED: plastidial pyruvate kinase 2 [Cucumis melo]	ko01100//Metabolic pathways;ko01110//Biosynthesis of secondary metabolites;ko01200//Carbon metabolism;ko01230//Biosynthesis of amino acids;ko00230//Purine metabolism;ko00010//Glycolysis / Gluconeogenesis;ko00620//Pyruvate metabolism	K00873;K00873;K00873;K00873;K00873;K00873;K00873	-	GO:0016301//kinase activity;GO:0031420//alkali metal ion binding	GO:0006090//pyruvate metabolic process;GO:0006796//phosphate-containing compound metabolic process
evm.TU.tig00001047.282	4.52	3.38	3.11	39.91	42.81	28.59	3.67	37.10333333	3.337696835	7.66E-39	4.81E-37	MYB306	PREDICTED: myb-related protein 306-like [Juglans regia]	ko04626//Plant-pathogen interaction	K09422	-	-	GO:0044237//cellular metabolic process;GO:0044238//primary metabolic process;GO:0071704//organic substance metabolic process
evm.TU.tig00002075.8	18.23	14.29	16.43	0.06	0.06	0.06	16.31666667	0.06	-8.087168143	8.50E-39	5.32E-37	HPAT1	hydroxyproline O-arabinosyltransferase 1 [Cajanus cajan]	ko00514//Other types of O-glycan biosynthesis	K20782	-	-	-
evm.TU.tig00003215.4	1.18	1.65	1.16	13.07	15.17	17.85	1.33	15.36333333	3.529993116	9.45E-39	5.91E-37	--	PREDICTED: uncharacterized protein LOC103487052 [Cucumis melo]	-	-	-	-	-
MSTRG.7841	7.23	6.55	7.08	1	1.31	1.52	6.953333333	1.276666667	-2.445322861	9.51E-39	5.93E-37	--	Enzymatic polyprotein [Cucumis melo var. makuwa] [Cucumis melo]	-	-	-	-	-
evm.TU.tig00002678.1	10.15	11.95	8.69	0.05	0.17	0.11	10.26333333	0.11	-6.543852033	1.01E-38	6.28E-37	At2g03410	Proteinase inhibitor I25, cystatin [Corchorus olitorius]	-	-	-	-	-
MSTRG.20777	3.71	3.87	2.12	31.18	51.09	42.62	3.233333333	41.63	3.686529407	1.14E-38	7.04E-37	At4g18260	Alpha/beta-Hydrolases superfamily protein [Hibiscus syriacus]	-	-	GO:0031224//intrinsic component of membrane;GO:0044434//chloroplast part	GO:0016741//transferase activity, transferring one-carbon groups	GO:0044710//single-organism metabolic process
evm.TU.tig00000289.170	81.07	67.72	57.82	7.87	11.37	13.15	68.87	10.79666667	-2.67328971	1.15E-38	7.12E-37	SMXL3	PREDICTED: protein SMAX1-LIKE 3-like [Cucumis melo]	-	-	-	-	-
evm.TU.tig00153033.225	0.53	1.29	1.24	17.1	15.47	18.49	1.02	17.02	4.06058998	1.15E-38	7.12E-37	AZG1	PREDICTED: adenine/guanine permease AZG1 [Citrus sinensis]	-	-	-	GO:0015205//nucleobase transmembrane transporter activity	GO:0015851//nucleobase transport;GO:0044763//single-organism cellular process
evm.TU.tig00153031.329	4	5.06	3.76	22.61	21.01	19.84	4.273333333	21.15333333	2.307451259	2.45E-38	1.51E-36	--	PREDICTED: uncharacterized protein LOC101213278 [Cucumis sativus]	-	-	-	-	-
evm.TU.tig00153490.79	146.66	110.26	98.56	26.86	20.24	20.58	118.4933333	22.56	-2.39296692	2.54E-38	1.56E-36	--	PREDICTED: phosphatidylinositol N-acetylglucosaminyltransferase gpi3 subunit [Cucumis sativus]	-	-	-	-	-
evm.TU.tig00152977.87	0.76	0.84	0.88	7.67	7.88	7.84	0.826666667	7.796666667	3.237479836	2.81E-38	1.72E-36	--	PREDICTED: ATP synthase mitochondrial F1 complex assembly factor 2 isoform X2 [Cucumis melo]	-	-	-	-	-
evm.TU.tig00000729.335	15.76	17.9	23.82	0	0.08	0	19.16	0.026666667	-9.488844346	3.03E-38	1.85E-36	At1g50920	PREDICTED: nucleolar GTP-binding protein 1-like [Cucumis melo]	ko03008//Ribosome biogenesis in eukaryotes	K06943	GO:0043231//intracellular membrane-bounded organelle;GO:0043232//intracellular non-membrane-bounded organelle	-	GO:0022613//ribonucleoprotein complex biogenesis
evm.TU.tig00153031.183	22.53	27.68	42.31	0.04	0	0	30.84	0.013333333	-11.17554955	3.13E-38	1.91E-36	SCL7	PREDICTED: scarecrow-like protein 4 [Cucumis sativus]	-	-	-	-	GO:0010468//regulation of gene expression
MSTRG.28918	5.57	4.15	7.1	0.09	0.07	0.09	5.606666667	0.083333333	-6.0721058	3.60E-38	2.19E-36	--	-	-	-	-	-	-
evm.TU.tig00001079.4	4.17	5.8	4.8	24.93	27.74	27.45	4.923333333	26.70666667	2.439492595	3.95E-38	2.39E-36	At2g39750	PREDICTED: probable methyltransferase PMT11 [Cucumis melo]	-	-	GO:0031090//organelle membrane;GO:0031224//intrinsic component of membrane;GO:0031984//organelle subcompartment;GO:0043231//intracellular membrane-bounded organelle	GO:0003824//catalytic activity	GO:0008152//metabolic process
evm.TU.tig00153055.112	50.99	49.97	49.92	10.64	5.78	7.13	50.29333333	7.85	-2.679602616	4.24E-38	2.56E-36	MCRS1	Microspherule protein 1 [Morus notabilis]	-	-	-	-	-
evm.TU.tig00154217.18	15.53	20.33	16.1	88.59	123.87	113.53	17.32	108.6633333	2.649354373	4.24E-38	2.56E-36	ACLA-2	PREDICTED: ATP-citrate synthase alpha chain protein 2 [Cucumis sativus]	ko01100//Metabolic pathways;ko01110//Biosynthesis of secondary metabolites;ko00020//Citrate cycle (TCA cycle)	K01648;K01648;K01648	-	GO:0003824//catalytic activity;GO:0032550//purine ribonucleoside binding	-
evm.TU.tig00001759.4	17.5	18.77	18.33	2.97	4.28	3.59	18.2	3.613333333	-2.332536194	4.30E-38	2.59E-36	HSFA4A	PREDICTED: heat stress transcription factor A-4c-like [Cucumis sativus]	-	-	-	-	-
evm.TU.tig00001319.1	27.02	34.34	32.26	8.25	8.67	8.67	31.20666667	8.53	-1.871236618	4.55E-38	2.73E-36	MTPA2	PREDICTED: metal tolerance protein 1-like isoform X1 [Cucumis melo]	-	-	GO:0031224//intrinsic component of membrane	GO:0015075//ion transmembrane transporter activity	GO:0006812//cation transport;GO:0044763//single-organism cellular process
evm.TU.tig00153704.2	17.59	17.96	14.74	65.29	74.68	65.19	16.76333333	68.38666667	2.028406018	5.17E-38	3.09E-36	GALM	PREDICTED: 3-dehydroquinate synthase homolog [Cucumis melo]	-	-	-	-	-
evm.TU.tig00153424.38	3.58	5.21	3.42	46.39	31.82	36.82	4.07	38.34333333	3.235875062	5.99E-38	3.58E-36	--	DUF239 domain-containing protein/DUF4409 domain-containing protein [Cephalotus follicularis]	-	-	-	-	-
evm.TU.tig00008428.2	76.5	76.52	111.27	8.54	9.77	13.65	88.09666667	10.65333333	-3.047782525	8.61E-38	5.13E-36	--	Cystatin domain containing protein [Cucumis sativus]	-	-	-	-	-
MSTRG.23365	30.55	17.05	30.24	4.71	3.04	3.36	25.94666667	3.703333333	-2.808652893	8.96E-38	5.33E-36	--	Integrase [Actinidia chinensis var. chinensis] [Actinidia chinensis]	-	-	-	-	-
evm.TU.tig00007935.33	11.41	15.19	11.74	65.44	62.17	57.99	12.78	61.86666667	2.275274468	1.09E-37	6.46E-36	LYK3	PREDICTED: lysM domain receptor-like kinase 3 [Cucumis melo]	-	-	GO:0031224//intrinsic component of membrane	GO:0004672//protein kinase activity;GO:0032550//purine ribonucleoside binding	GO:0000226//microtubule cytoskeleton organization;GO:0006464//cellular protein modification process;GO:0006796//phosphate-containing compound metabolic process;GO:0044036//cell wall macromolecule metabolic process
evm.TU.tig00002049.1	24.65	30.95	17.74	3.35	3.65	2.77	24.44666667	3.256666667	-2.908169799	1.17E-37	6.90E-36	HEMA1	PREDICTED: glutamyl-tRNA reductase 1, chloroplastic [Cucumis melo]	ko01100//Metabolic pathways;ko01110//Biosynthesis of secondary metabolites;ko00860//Porphyrin and chlorophyll metabolism	K02492;K02492;K02492	-	-	-
evm.TU.tig00001291.274	1.09	1.96	1.95	41.7	21.76	26.44	1.666666667	29.96666667	4.168321116	1.20E-37	7.06E-36	CYP86A7	PREDICTED: cytochrome P450 86A7 [Cucumis melo]	ko01100//Metabolic pathways;ko00073//Cutin, suberine and wax biosynthesis	K15398;K15398	-	GO:0016712//oxidoreductase activity, acting on paired donors, with incorporation or reduction of molecular oxygen, reduced flavin or flavoprotein as one donor, and incorporation of one atom of oxygen;GO:0016713//oxidoreductase activity, acting on paired donors, with incorporation or reduction of molecular oxygen, reduced iron-sulfur protein as one donor, and incorporation of one atom of oxygen;GO…	GO:0032787//monocarboxylic acid metabolic process
evm.TU.tig00153489.27	69.84	54.58	52.23	15.38	11.49	13.22	58.88333333	13.36333333	-2.139579427	1.46E-37	8.57E-36	At5g17760	PREDICTED: AAA-ATPase At3g50940 [Cucumis melo]	-	-	-	GO:0003824//catalytic activity;GO:0032550//purine ribonucleoside binding	-
MSTRG.15626	0.42	0.39	0.73	17.71	21.89	28.47	0.513333333	22.69	5.466016854	1.55E-37	9.13E-36	--	-	-	-	-	-	-
evm.TU.tig00153057.37	6.26	10.31	6.48	0.8	0.84	0.87	7.683333333	0.836666667	-3.199007481	1.64E-37	9.63E-36	ZIP11	PREDICTED: zinc transporter 11 [Cucumis melo]	-	-	-	-	-
evm.TU.tig00153348.76	0.06	0.43	0.32	16.8	27.84	13.14	0.27	19.26	6.156504486	1.93E-37	1.13E-35	PPO	polyphenol oxidase [Luffa aegyptiaca]	ko01100//Metabolic pathways;ko01110//Biosynthesis of secondary metabolites;ko00350//Tyrosine metabolism;ko00950//Isoquinoline alkaloid biosynthesis	K00422;K00422;K00422;K00422	-	-	-
evm.TU.tig00153204.12	11.44	11.12	7.89	0.19	0	0.27	10.15	0.153333333	-6.048664557	2.16E-37	1.26E-35	AHL10	PREDICTED: AT-hook motif nuclear-localized protein 10-like [Cucumis melo]	-	-	-	-	GO:0003006//developmental process involved in reproduction;GO:0007275//multicellular organism development
evm.TU.tig00005271.6	21.37	19.72	17.71	6.43	5.54	5.06	19.6	5.676666667	-1.78773772	2.16E-37	1.26E-35	SEC8	PREDICTED: LOW QUALITY PROTEIN: exocyst complex component SEC8 [Cucumis melo]	-	-	GO:0005911//cell-cell junction;GO:0016020//membrane;GO:0044444//cytoplasmic part	-	GO:0000904//cell morphogenesis involved in differentiation;GO:0006006//glucose metabolic process;GO:0008104//protein localization;GO:0010192//mucilage biosynthetic process;GO:0044707//single-multicellular organism process;GO:0048278//vesicle docking
evm.TU.tig00153534.4	88.04	69.23	78.75	11.53	15.13	18.69	78.67333333	15.11666667	-2.379734661	2.32E-37	1.35E-35	SMXL4	PREDICTED: protein SMAX1-LIKE 4-like [Juglans regia]	-	-	-	-	-
evm.TU.tig00003063.74	19.64	16.32	19.61	3.82	5.05	3.99	18.52333333	4.286666667	-2.111415598	2.37E-37	1.38E-35	CDSP32	PREDICTED: tetracycline resistance protein, class D-like isoform X2 [Cucumis melo]	-	-	GO:0016020//membrane	-	-
evm.TU.tig00153056.328	24.82	19.62	24.2	7.77	6.91	7.16	22.88	7.28	-1.652076697	2.48E-37	1.44E-35	CALS3	hypothetical protein Csa_4G621160 [Cucumis sativus]	-	-	-	-	-
evm.TU.tig00001075.3	2.07	2.5	2.21	10.78	10.2	10.58	2.26	10.52	2.218740027	2.55E-37	1.47E-35	At3g02490	PREDICTED: pentatricopeptide repeat-containing protein At3g02490, mitochondrial-like [Cucumis melo]	-	-	-	-	-
evm.TU.tig00152937.2	7.5	8.01	6.85	1.22	0.87	1	7.453333333	1.03	-2.855241445	2.81E-37	1.62E-35	--	PREDICTED: pentatricopeptide repeat-containing protein At3g54980, mitochondrial isoform X1 [Cucumis melo]	-	-	-	-	-
evm.TU.tig00153349.130	0.03	0	0.03	11.4	13.39	11.53	0.02	12.10666667	9.241585987	3.04E-37	1.75E-35	telo2	PREDICTED: telomere length regulation protein TEL2 homolog isoform X1 [Cucumis melo]	-	-	-	-	-
evm.TU.tig00001970.2	8.69	7.63	6.45	0.6	0.79	0.35	7.59	0.58	-3.70997508	3.49E-37	2.00E-35	--	t-SNARE [Corchorus olitorius]	-	-	-	-	-
evm.TU.tig00153056.174	69.7	43.4	50.2	10.15	8.99	11.32	54.43333333	10.15333333	-2.422536944	4.01E-37	2.29E-35	At2g25790	PREDICTED: probably inactive leucine-rich repeat receptor-like protein kinase At2g25790 [Cucumis melo]	-	-	GO:0016020//membrane	GO:0016772//transferase activity, transferring phosphorus-containing groups	GO:0008152//metabolic process
evm.TU.tig00003994.7	65.15	72.6	68.83	21.68	25.77	26.31	68.86	24.58666667	-1.485790026	4.51E-37	2.57E-35	At2g18110	PREDICTED: conserved oligomeric Golgi complex subunit 2 isoform X2 [Cucumis sativus]	-	-	-	-	GO:0008104//protein localization
evm.TU.tig00007935.135	91.25	92.92	107.46	35.04	36.86	32.47	97.21	34.79	-1.482432053	4.58E-37	2.60E-35	PGDH2	PREDICTED: D-3-phosphoglycerate dehydrogenase 1, chloroplastic-like [Cucumis melo]	ko01100//Metabolic pathways;ko01200//Carbon metabolism;ko01230//Biosynthesis of amino acids;ko00260//Glycine, serine and threonine metabolism	K00058;K00058;K00058;K00058	-	GO:0000166//nucleotide binding;GO:0016614//oxidoreductase activity, acting on CH-OH group of donors;GO:0031406//carboxylic acid binding	GO:0006563//L-serine metabolic process
evm.TU.tig00153210.27	0	0.47	0	145.25	116.35	141.82	0.156666667	134.4733333	9.745406137	4.59E-37	2.60E-35	--	PREDICTED: proline-rich 33 kDa extensin-related protein-like [Cucumis melo]	-	-	-	-	-
evm.TU.tig00005844.1	2.53	2.56	1.86	12.8	15.44	14.91	2.316666667	14.38333333	2.634275676	6.57E-37	3.72E-35	At1g08610	PREDICTED: pentatricopeptide repeat-containing protein At1g08610 [Cucumis melo]	-	-	-	-	-
evm.TU.tig00153640.236	0.27	0.18	0.4	4.87	4.23	4.98	0.283333333	4.693333333	4.050040682	7.68E-37	4.34E-35	dusA	PREDICTED: tRNA-dihydrouridine(20/20a) synthase-like isoform X1 [Cucumis melo]	-	-	GO:0043231//intracellular membrane-bounded organelle;GO:0044444//cytoplasmic part	GO:0000166//nucleotide binding;GO:0016627//oxidoreductase activity, acting on the CH-CH group of donors	GO:0006089//lactate metabolic process;GO:0006399//tRNA metabolic process
evm.TU.tig00004923.2	26.76	24.66	25.19	9.44	7.55	7.25	25.53666667	8.08	-1.660143022	1.01E-36	5.72E-35	PANK2	PREDICTED: pantothenate kinase 2 [Cucumis melo]	ko01100//Metabolic pathways;ko00770//Pantothenate and CoA biosynthesis	K09680;K09680	GO:0044444//cytoplasmic part	GO:0016301//kinase activity;GO:0032550//purine ribonucleoside binding	GO:0006486//protein glycosylation;GO:0006796//phosphate-containing compound metabolic process;GO:0009108//coenzyme biosynthetic process
evm.TU.tig00153017.68	85.74	69.37	67.73	285.67	304.23	285.44	74.28	291.78	1.973835277	1.04E-36	5.87E-35	XTH28	PREDICTED: probable xyloglucan endotransglucosylase/hydrolase protein 28 [Cucumis melo]	-	-	-	-	-
evm.TU.tig00153699.22	11.94	11.94	13.69	4.14	3.65	4.26	12.52333333	4.016666667	-1.64054797	1.46E-36	8.21E-35	MTP8	PREDICTED: zinc transporter 5 isoform X3 [Cucumis sativus]	-	-	-	-	GO:0044763//single-organism cellular process;GO:0044765//single-organism transport
evm.TU.tig00000892.686	10.38	8.83	8.61	34.82	37.47	33.18	9.273333333	35.15666667	1.922638371	1.66E-36	9.32E-35	RAC2	PREDICTED: probable serine/threonine-protein kinase RLCKVII isoform X1 [Prunus mume]	-	-	-	GO:0003677//DNA binding;GO:0003824//catalytic activity	GO:0010468//regulation of gene expression
evm.TU.tig00003587.4	48.98	41.98	32.61	9.3	8.19	6.9	41.19	8.13	-2.340966869	1.86E-36	1.04E-34	HMA1	PREDICTED: probable cadmium/zinc-transporting ATPase HMA1, chloroplastic [Cucumis melo]	-	-	GO:0031224//intrinsic component of membrane	GO:0019829//cation-transporting ATPase activity;GO:0032550//purine ribonucleoside binding;GO:0043169//cation binding	GO:0006829//zinc II ion transport
evm.TU.tig00153054.89	0.5	1.02	0.79	8.44	11	9.61	0.77	9.683333333	3.652573407	2.10E-36	1.17E-34	At5g24760	PREDICTED: alcohol dehydrogenase-like 6 [Cucumis sativus]	ko01100//Metabolic pathways;ko01110//Biosynthesis of secondary metabolites;ko00010//Glycolysis / Gluconeogenesis;ko00350//Tyrosine metabolism;ko00071//Fatty acid degradation	K00001;K00001;K00001;K00001;K00001	-	-	-
evm.TU.tig00000729.75	105.16	76.77	90.12	22.41	17.97	15.26	90.68333333	18.54666667	-2.289677503	2.44E-36	1.35E-34	--	DUF642 [Vitis quinquangularis]	-	-	-	-	-
evm.TU.tig00153033.48	11.08	8.75	9.18	45.75	58.92	45.25	9.67	49.97333333	2.369570657	2.66E-36	1.48E-34	ICR2	PREDICTED: interactor of constitutive active ROPs 2, chloroplastic [Cucumis melo]	-	-	-	-	-
evm.TU.tig00003185.2	21.65	18.04	19.4	72.32	84.43	84.9	19.69666667	80.55	2.031933091	3.39E-36	1.87E-34	RAD23B	PREDICTED: ubiquitin receptor RAD23b-like [Cucumis melo]	ko04141//Protein processing in endoplasmic reticulum;ko03420//Nucleotide excision repair	K10839;K10839	-	-	-
evm.TU.tig00002496.12	12.81	13.15	10.32	1.53	1	0.99	12.09333333	1.173333333	-3.365527122	3.92E-36	2.17E-34	--	F-box-like domain-containing protein [Cephalotus follicularis]	-	-	-	-	-
evm.TU.tig00001695.3	9.74	8.5	9.75	0.09	0	0	9.33	0.03	-8.28077077	4.26E-36	2.35E-34	OEP64	PREDICTED: outer envelope protein 64, chloroplastic [Cucumis sativus]	-	-	-	-	-
evm.TU.tig00152936.173	11.36	10.73	10.63	3.72	3.45	2.87	10.90666667	3.346666667	-1.704413479	4.72E-36	2.60E-34	NPC4	AMP-binding domain-containing protein/PQQ_2 domain-containing protein, partial [Cephalotus follicularis]	ko01100//Metabolic pathways;ko01110//Biosynthesis of secondary metabolites;ko00564//Glycerophospholipid metabolism;ko00562//Inositol phosphate metabolism;ko00565//Ether lipid metabolism	K01114;K01114;K01114;K01114;K01114	-	-	-
evm.TU.tig00000892.228	17.07	16.65	14.03	69.23	63.29	59.05	15.91666667	63.85666667	2.004299013	4.96E-36	2.72E-34	UFC	PREDICTED: protein UPSTREAM OF FLC isoform X1 [Cucumis melo]	-	-	GO:0016020//membrane	-	-
evm.TU.tig00002186.2	17.39	17.88	13.64	4.83	4.92	4.48	16.30333333	4.743333333	-1.781193803	5.18E-36	2.84E-34	At5g10370	PREDICTED: ATP-dependent RNA helicase DEAH12, chloroplastic-like [Cucumis melo]	ko03040//Spliceosome	K12818	-	GO:0032550//purine ribonucleoside binding;GO:0042623//ATPase activity, coupled;GO:0046914//transition metal ion binding	-
evm.TU.tig00153349.136	160.2	159.82	159.51	73.65	80.46	74.96	159.8433333	76.35666667	-1.065832545	6.00E-36	3.28E-34	PDCD4	PREDICTED: programmed cell death protein 4-like [Cucumis melo]	-	-	-	-	-
evm.TU.tig00001047.413	45.72	30.34	38.68	5.03	4.68	7.14	38.24666667	5.616666667	-2.767547927	8.40E-36	4.58E-34	DOF3.6	PREDICTED: dof zinc finger protein DOF2.4-like [Cucumis melo]	-	-	-	-	-
MSTRG.6189	3.03	3.38	3.31	20.05	20.74	25.49	3.24	22.09333333	2.769545384	9.59E-36	5.21E-34	At5g10810	enhancer of rudimentary homolog [Momordica charantia]	-	-	GO:0009536//plastid	GO:0004672//protein kinase activity	GO:0003006//developmental process involved in reproduction;GO:0006833//water transport;GO:0007155//cell adhesion;GO:0009617//response to bacterium;GO:0009620//response to fungus;GO:0009718//anthocyanin-containing compound biosynthetic process;GO:0009886//post-embryonic morphogenesis;GO:0009887//organ morphogenesis;GO:0009943//adaxial/abaxial axis specification;GO:0016049//cell growth;GO:0048509//…
evm.TU.tig00002262.3	6.95	7.32	6.82	1.05	1.61	1.22	7.03	1.293333333	-2.442430538	9.84E-36	5.34E-34	STI	PREDICTED: protein STICHEL [Cucumis melo]	-	-	-	GO:0016779//nucleotidyltransferase activity	GO:0006259//DNA metabolic process
evm.TU.tig00001907.5	21.29	16.22	17.67	4.82	4.65	4.27	18.39333333	4.58	-2.005763453	9.96E-36	5.39E-34	--	AAA domain-containing protein/FHA domain-containing protein [Cephalotus follicularis]	-	-	-	-	-
evm.TU.tig00008023.1	163.88	170.67	148.4	50.91	44.88	35.48	160.9833333	43.75666667	-1.879336589	1.15E-35	6.22E-34	--	PREDICTED: extensin-2-like [Erythranthe guttata]	-	-	-	-	-
evm.TU.tig00001890.1	1.46	2.65	2.11	19.52	28.81	27.45	2.073333333	25.26	3.606830654	1.25E-35	6.73E-34	SAE1B-2	PREDICTED: SUMO-activating enzyme subunit 1B-1 isoform X2 [Cucumis melo]	ko04120//Ubiquitin mediated proteolysis	K10684	-	-	-
evm.TU.tig00153054.109	1.96	1.63	2.03	15.41	17.11	13.4	1.873333333	15.30666667	3.030480606	1.28E-35	6.88E-34	RHL1	PREDICTED: DNA-binding protein RHL1 [Cucumis sativus]	-	-	-	-	-
evm.TU.tig00153554.267	65.29	82.71	137.91	8.03	11.39	10.1	95.30333333	9.84	-3.275796454	1.37E-35	7.38E-34	AHG1	PREDICTED: probable protein phosphatase 2C 75 isoform X2 [Cucumis melo]	ko04075//Plant hormone signal transduction;ko04016//MAPK signaling pathway - plant	K14497;K14497	-	GO:0004721//phosphoprotein phosphatase activity	GO:0003006//developmental process involved in reproduction;GO:0006464//cellular protein modification process;GO:0009628//response to abiotic stimulus;GO:0009791//post-embryonic development;GO:0010033//response to organic substance;GO:0044255//cellular lipid metabolic process;GO:0048731//system development;GO:0050789//regulation of biological process;GO:1901700//response to oxygen-containing compo…
MSTRG.13740	0.43	0.13	0.17	7.68	8.52	7.87	0.243333333	8.023333333	5.043195868	1.40E-35	7.52E-34	BGLU11	beta-glucosidase 11 [Momordica charantia]	ko01100//Metabolic pathways;ko01110//Biosynthesis of secondary metabolites;ko00940//Phenylpropanoid biosynthesis;ko00500//Starch and sucrose metabolism;ko00460//Cyanoamino acid metabolism	K01188;K01188;K01188;K01188;K01188	-	GO:0016798//hydrolase activity, acting on glycosyl bonds	GO:0008152//metabolic process
evm.TU.tig00000152.2	10.18	7.26	7.51	0.8	0.79	0.76	8.316666667	0.783333333	-3.408307154	1.44E-35	7.71E-34	At2g24580	PREDICTED: probable sarcosine oxidase [Cucumis sativus]	ko01100//Metabolic pathways;ko04146//Peroxisome;ko00260//Glycine, serine and threonine metabolism;ko00310//Lysine degradation	K00306;K00306;K00306;K00306	-	GO:0016491//oxidoreductase activity	GO:0044710//single-organism metabolic process
evm.TU.tig00000729.126	131.63	110.05	150.57	35.02	31.85	38.2	130.75	35.02333333	-1.900422643	1.64E-35	8.76E-34	BZIP9	PREDICTED: basic leucine zipper 9 [Cucumis sativus]	-	-	-	GO:0046983//protein dimerization activity	GO:0010467//gene expression;GO:0034645//cellular macromolecule biosynthetic process
evm.TU.tig00003063.62	5.18	5.57	6.12	23	25.83	26.99	5.623333333	25.27333333	2.168118483	1.76E-35	9.35E-34	HPR-A	PREDICTED: glycerate dehydrogenase [Prunus mume]	ko01100//Metabolic pathways;ko01110//Biosynthesis of secondary metabolites;ko01200//Carbon metabolism;ko00630//Glyoxylate and dicarboxylate metabolism;ko00260//Glycine, serine and threonine metabolism	K15893;K15893;K15893;K15893;K15893	-	-	-
evm.TU.tig00001454.3	3.05	2.3	2.56	0.26	0.2	0.22	2.636666667	0.226666667	-3.540071043	1.78E-35	9.45E-34	RAD17	PREDICTED: cell cycle checkpoint protein RAD17 [Cucumis melo]	-	-	-	-	GO:0044763//single-organism cellular process
evm.TU.tig00002997.4	27.87	22.49	21.61	7.2	7.65	6.28	23.99	7.043333333	-1.768102891	1.99E-35	1.05E-33	MLH3	PREDICTED: DNA mismatch repair protein MLH3 isoform X1 [Cucumis melo]	ko03430//Mismatch repair	K08739	-	-	GO:0009987//cellular process
evm.TU.tig00153055.205	7.43	9.7	5.5	89.87	59.74	97.14	7.543333333	82.25	3.446741595	2.78E-35	1.47E-33	CXE2	PREDICTED: probable carboxylesterase 2 [Cucumis sativus]	-	-	-	-	-
evm.TU.tig00153058.17	26.52	22.41	25.23	140.56	110.71	105.95	24.72	119.0733333	2.268099707	2.93E-35	1.55E-33	--	PREDICTED: glutelin type-B 5-like [Cucumis melo]	-	-	-	-	-
evm.TU.tig00000892.591	6.96	8.93	11.95	1.04	1.03	0.95	9.28	1.006666667	-3.204538757	3.23E-35	1.70E-33	NPF6.4	PREDICTED: protein NRT1/ PTR FAMILY 6.4 [Cucumis melo]	-	-	-	-	GO:0051234//establishment of localization
evm.TU.tig00153640.69	19.46	19.56	22.76	2.63	4.32	3.81	20.59333333	3.586666667	-2.521461793	3.31E-35	1.74E-33	AAF	senescence-associated family protein [Populus trichocarpa]	-	-	-	-	-
evm.TU.tig00153490.5	44.3	42.54	39.69	8.72	8.29	11.13	42.17666667	9.38	-2.168785252	3.43E-35	1.80E-33	--	PREDICTED: uncharacterized protein LOC101210126 [Cucumis sativus]	-	-	-	-	-
evm.TU.tig00153206.171	235.75	245.16	397.54	53.41	46.95	44.44	292.8166667	48.26666667	-2.60089857	3.46E-35	1.81E-33	PIP1-2	probable aquaporin PIP1-4-like [Cucumis sativus]	-	-	GO:0031224//intrinsic component of membrane	-	GO:0000041//transition metal ion transport;GO:0009267//cellular response to starvation;GO:0042044//fluid transport
evm.TU.tig00004292.2	0.58	1.1	1.16	22.32	12.7	15.84	0.946666667	16.95333333	4.162568627	3.64E-35	1.90E-33	HTH	PREDICTED: protein HOTHEAD [Cucumis melo]	-	-	-	GO:0000166//nucleotide binding;GO:0016614//oxidoreductase activity, acting on CH-OH group of donors	GO:0044710//single-organism metabolic process
evm.TU.tig00153293.176	23.89	25.07	26	10.88	10.47	9.92	24.98666667	10.42333333	-1.261341734	3.86E-35	2.01E-33	Os07g0563300	PREDICTED: B3 domain-containing protein Os07g0563300 isoform X3 [Cucumis sativus]	-	-	GO:0043231//intracellular membrane-bounded organelle	GO:0046914//transition metal ion binding	GO:0010468//regulation of gene expression;GO:0034645//cellular macromolecule biosynthetic process;GO:0048827//phyllome development
evm.TU.tig00000083.5	142.97	113.9	152.73	0	0.02	0	136.5333333	0.006666667	-14.32192809	4.12E-35	2.14E-33	EBF2	EIN3-binding F-box protein 1-like [Cucumis sativus]	ko04075//Plant hormone signal transduction;ko04016//MAPK signaling pathway - plant	K14515;K14515	-	-	-
evm.TU.tig00002531.4	7.22	7.54	6.21	0.5	0.61	0.35	6.99	0.486666667	-3.844286587	4.56E-35	2.37E-33	sidJ	PREDICTED: UPF0613 protein PB24D3.06c [Cucumis melo]	-	-	-	GO:0003824//catalytic activity	-
evm.TU.tig00002641.1	16.19	15.81	16.41	6.01	5.61	4.88	16.13666667	5.5	-1.55283907	4.81E-35	2.49E-33	NAP1	PREDICTED: protein NAP1 isoform X1 [Cucumis sativus]	-	-	GO:0031090//organelle membrane;GO:0043231//intracellular membrane-bounded organelle;GO:0043234//protein complex	-	GO:0000904//cell morphogenesis involved in differentiation;GO:0003006//developmental process involved in reproduction;GO:0006355//regulation of transcription, DNA-templated;GO:0007015//actin filament organization;GO:0007389//pattern specification process;GO:0009933//meristem structural organization;GO:0010053//root epidermal cell differentiation;GO:0016049//cell growth;GO:0022610//biological adhe…
evm.TU.tig00154107.44	205.11	206.59	227.21	59.98	72.74	78.47	212.97	70.39666667	-1.597071197	4.95E-35	2.56E-33	At2g19810	PREDICTED: zinc finger CCCH domain-containing protein 20-like [Cucumis melo]	-	-	-	-	-
evm.TU.tig00003807.5	6.99	3.75	4.13	43.5	43.84	51.76	4.956666667	46.36666667	3.225645867	6.49E-35	3.35E-33	GL3	transcription factor EGL1 [Cucumis sativus]	-	-	-	GO:0005488//binding	GO:0030855//epithelial cell differentiation;GO:0045165//cell fate commitment
evm.TU.tig00000541.5	20.06	19.64	20.87	7.4	7.33	7.77	20.19	7.5	-1.42867841	7.05E-35	3.63E-33	--	PREDICTED: RNA polymerase I-specific transcription initiation factor RRN3 [Cucumis melo]	-	-	-	-	-
evm.TU.tig00153449.19	8.76	8.04	8.28	1.63	1.94	1.49	8.36	1.686666667	-2.309328058	7.23E-35	3.71E-33	SYNO	PREDICTED: asparagine--tRNA ligase, chloroplastic/mitochondrial isoform X1 [Cucumis melo]	ko00970//Aminoacyl-tRNA biosynthesis	K01893	GO:0009532//plastid stroma	GO:0004812//aminoacyl-tRNA ligase activity;GO:0032550//purine ribonucleoside binding	GO:0003006//developmental process involved in reproduction;GO:0006418//tRNA aminoacylation for protein translation
evm.TU.tig00153037.58	25.62	21.99	21.35	6.93	6.37	7.96	22.98666667	7.086666667	-1.697618178	7.53E-35	3.86E-33	PXC3	PREDICTED: leucine-rich repeat receptor-like tyrosine-protein kinase PXC3 [Cucumis melo]	-	-	-	GO:0016772//transferase activity, transferring phosphorus-containing groups;GO:0032550//purine ribonucleoside binding	GO:0006464//cellular protein modification process;GO:0006796//phosphate-containing compound metabolic process
MSTRG.2643	0.53	0.31	0.36	5.33	5.78	6.04	0.4	5.716666667	3.837102265	7.88E-35	4.03E-33	FAR3	fatty acyl-CoA reductase 3-like [Cucurbita moschata]	ko04146//Peroxisome;ko00073//Cutin, suberine and wax biosynthesis	K13356;K13356	GO:0009536//plastid;GO:0016020//membrane	GO:0001071//nucleic acid binding transcription factor activity;GO:0005488//binding;GO:0016620//oxidoreductase activity, acting on the aldehyde or oxo group of donors, NAD or NADP as acceptor	GO:0000338//protein deneddylation;GO:0000725//recombinational repair;GO:0006355//regulation of transcription, DNA-templated;GO:0006970//response to osmotic stress;GO:0007049//cell cycle;GO:0009555//pollen development;GO:0009606//tropism;GO:0009699//phenylpropanoid biosynthetic process;GO:0010017//red or far-red light signaling pathway;GO:0016570//histone modification;GO:0032446//protein modificat…
evm.TU.tig00002486.320	9.04	12.22	7.87	66.15	57.11	55.16	9.71	59.47333333	2.614699737	7.95E-35	4.06E-33	ACBP4	PREDICTED: acyl-CoA-binding domain-containing protein 4 [Cucumis melo]	-	-	-	-	-
evm.TU.tig00001990.4	4.91	5.12	4.21	0	0.16	0.05	4.746666667	0.07	-6.083416008	8.16E-35	4.16E-33	REM16	PREDICTED: B3 domain-containing protein REM16-like [Cucumis sativus]	-	-	-	-	-
evm.TU.tig00004836.170	11.83	16.88	14.94	99.39	90.49	72.32	14.55	87.4	2.586614127	8.49E-35	4.31E-33	SBT1.4	PREDICTED: LOW QUALITY PROTEIN: subtilisin-like protease SBT1.4 [Cucumis melo]	-	-	GO:0005576//extracellular region;GO:0005618//cell wall;GO:0031090//organelle membrane;GO:0043231//intracellular membrane-bounded organelle	GO:0005515//protein binding;GO:0070011//peptidase activity, acting on L-amino acid peptides	GO:0006787//porphyrin-containing compound catabolic process;GO:0009892//negative regulation of metabolic process;GO:0019538//protein metabolic process
evm.TU.tig00153841.58	19.78	15.6	14.58	1.37	1.36	1.75	16.65333333	1.493333333	-3.47920284	8.50E-35	4.31E-33	Solyc04g005320	PREDICTED: MADS-box transcription factor 8-like [Cucumis sativus]	-	-	-	-	GO:0010467//gene expression;GO:0034645//cellular macromolecule biosynthetic process
evm.TU.tig00001715.2	19.42	15.79	27.88	2.92	2.91	3.13	21.03	2.986666667	-2.815840713	9.04E-35	4.58E-33	ASP1	PREDICTED: aspartate aminotransferase, mitochondrial-like isoform X1 [Cucumis melo]	ko01100//Metabolic pathways;ko01110//Biosynthesis of secondary metabolites;ko01200//Carbon metabolism;ko01230//Biosynthesis of amino acids;ko00270//Cysteine and methionine metabolism;ko00360//Phenylalanine metabolism;ko00710//Carbon fixation in photosynthetic organisms;ko00350//Tyrosine metabolism;ko00400//Phenylalanine, tyrosine and tryptophan biosynthesis;ko01210//2-Oxocarboxylic acid metabolis…	K14455;K14455;K14455;K14455;K14455;K14455;K14455;K14455;K14455;K14455;K14455;K14455;K14455;K14455;K14455	-	GO:0043168//anion binding;GO:0070546//L-phenylalanine aminotransferase activity	GO:0019752//carboxylic acid metabolic process
evm.TU.tig00153033.258	3.29	3.58	4.49	19.13	21.91	21.38	3.786666667	20.80666667	2.458045522	1.12E-34	5.63E-33	At3g19950	PREDICTED: E3 ubiquitin-protein ligase Praja-2 [Cucumis sativus]	-	-	-	-	-
MSTRG.20504	2.76	3.99	2.33	23.23	23.53	26.09	3.026666667	24.28333333	3.00416477	1.70E-34	8.56E-33	RPA2A	replication protein A 32 kDa subunit A-like [Cucurbita pepo subsp. pepo] [Cucurbita pepo]	ko03420//Nucleotide excision repair;ko03030//DNA replication;ko03440//Homologous recombination;ko03430//Mismatch repair	K10739;K10739;K10739;K10739	GO:0043231//intracellular membrane-bounded organelle	GO:0003676//nucleic acid binding	GO:0000725//recombinational repair;GO:0006260//DNA replication;GO:0006305//DNA alkylation;GO:0016458//gene silencing;GO:0034968//histone lysine methylation;GO:0048229//gametophyte development;GO:0048580//regulation of post-embryonic development;GO:0051052//regulation of DNA metabolic process;GO:1901990//regulation of mitotic cell cycle phase transition;GO:1902410//mitotic cytokinetic process
evm.TU.tig00153016.107	5.68	5.58	4.98	0.51	0.81	0.47	5.413333333	0.596666667	-3.18152014	1.76E-34	8.87E-33	PYRD	PREDICTED: dihydroorotate dehydrogenase (quinone), mitochondrial-like [Cucumis melo]	ko01100//Metabolic pathways;ko00240//Pyrimidine metabolism	K00254;K00254	GO:0019866//organelle inner membrane;GO:0043231//intracellular membrane-bounded organelle	GO:0016635//oxidoreductase activity, acting on the CH-CH group of donors, quinone or related compound as acceptor	GO:0006222//UMP biosynthetic process;GO:0019856//pyrimidine nucleobase biosynthetic process
evm.TU.tig00000589.8	117.23	71.87	61.12	8.8	10.13	5.93	83.40666667	8.286666667	-3.331298907	1.97E-34	9.88E-33	WRKY70	PREDICTED: probable WRKY transcription factor 70 [Cucumis melo]	-	-	-	-	-
evm.TU.tig00153057.55	9.33	6.55	6.95	1.72	1.63	1.76	7.61	1.703333333	-2.159535663	2.05E-34	1.03E-32	CSLE6	Cellulose synthase like E1 [Theobroma cacao]	-	-	-	GO:0016757//transferase activity, transferring glycosyl groups	-
MSTRG.19895	3.75	3.87	2.5	28.75	38.57	24.99	3.373333333	30.77	3.189277654	2.06E-34	1.03E-32	--	Hornerin like [Actinidia chinensis var. chinensis] [Actinidia chinensis]	-	-	-	-	-
evm.TU.tig00003063.104	18.12	14.06	17.1	0.68	0.53	0.51	16.42666667	0.573333333	-4.840521786	2.07E-34	1.03E-32	--	PREDICTED: uncharacterized protein LOC101220720 [Cucumis sativus]	-	-	-	-	-
evm.TU.tig00005417.1	35.68	36.38	40	14.62	12.04	12.43	37.35333333	13.03	-1.519399908	2.08E-34	1.04E-32	LARP1A	PREDICTED: la-related protein 1A isoform X1 [Cucumis melo]	-	-	-	-	-
evm.TU.tig00153841.59	28.65	22.68	23.01	0.15	0.14	0.27	24.78	0.186666667	-7.052568051	2.48E-34	1.24E-32	FBP2	PREDICTED: agamous-like MADS-box protein AGL9 homolog isoform X1 [Cucumis sativus]	-	-	GO:0043231//intracellular membrane-bounded organelle	GO:0001071//nucleic acid binding transcription factor activity;GO:0003676//nucleic acid binding;GO:0005515//protein binding;GO:0016628//oxidoreductase activity, acting on the CH-CH group of donors, NAD or NADP as acceptor	GO:0009888//tissue development;GO:0010468//regulation of gene expression;GO:0034645//cellular macromolecule biosynthetic process;GO:0044710//single-organism metabolic process;GO:0048437//floral organ development;GO:0048869//cellular developmental process
evm.TU.tig00000892.253	31.29	30.62	33.36	12.89	10.61	12.1	31.75666667	11.86666667	-1.420144748	2.81E-34	1.39E-32	REV	PREDICTED: homeobox-leucine zipper protein REVOLUTA isoform X2 [Cucumis melo]	-	-	GO:0043231//intracellular membrane-bounded organelle	GO:0005488//binding	-
evm.TU.tig00153578.12	24.8	18.99	21.24	2.83	4.06	3.4	21.67666667	3.43	-2.659862442	2.92E-34	1.44E-32	--	PREDICTED: protein indeterminate-domain 2 [Cucumis sativus]	-	-	-	-	-
evm.TU.tig00004440.1	18.37	19.39	17.17	4.4	3.5	4.65	18.31	4.183333333	-2.129906928	2.92E-34	1.44E-32	--	PREDICTED: nijmegen breakage syndrome 1 protein isoform X2 [Cucumis sativus]	ko03440//Homologous recombination	K10867	-	-	-
evm.TU.tig00007213.4	43.14	54.96	53.03	214.55	237.14	270.13	50.37666667	240.6066667	2.255849047	2.94E-34	1.45E-32	RPS20B	PREDICTED: 40S ribosomal protein S20-2 [Cucumis melo]	ko03010//Ribosome	K02969	GO:0044391//ribosomal subunit	GO:0005198//structural molecule activity	GO:0010467//gene expression
evm.TU.tig00153031.70	3.28	4.4	4.19	0.28	0.13	0.12	3.956666667	0.176666667	-4.485183765	3.22E-34	1.58E-32	PIRL4	plant intracellular Ras-group-related LRR protein 4 [Momordica charantia]	-	-	-	-	-
evm.TU.tig00153449.145	4.11	2.96	4.14	0.17	0.21	0.23	3.736666667	0.203333333	-4.199833225	3.29E-34	1.61E-32	DUR3	PREDICTED: urea-proton symporter DUR3 [Cucumis melo]	-	-	GO:0031224//intrinsic component of membrane	GO:0015291//secondary active transmembrane transporter activity;GO:0042887//amide transmembrane transporter activity	GO:0015840//urea transport;GO:0044763//single-organism cellular process
evm.TU.tig00001047.49	7.23	6.32	5.36	27.09	33.02	31.83	6.303333333	30.64666667	2.281543303	3.50E-34	1.71E-32	--	Glutaredoxin domain-containing protein/DEP domain-containing protein/DUF547 domain-containing protein [Cephalotus follicularis]	-	-	-	-	-
evm.TU.tig00002350.2	17.4	15.68	18.12	58.73	68.11	67.87	17.06666667	64.90333333	1.927111265	3.71E-34	1.81E-32	--	PREDICTED: uncharacterized protein LOC101213958 isoform X2 [Cucumis sativus]	-	-	-	-	-
evm.TU.tig00153033.261	4.1	4.03	3.84	22.82	22.93	24.7	3.99	23.48333333	2.557176554	4.59E-34	2.24E-32	--	PREDICTED: uncharacterized protein LOC101204540 isoform X1 [Cucumis sativus]	-	-	-	-	-
evm.TU.tig00153206.71	26.76	24.63	25.62	4.73	4.02	2.34	25.67	3.696666667	-2.795786431	4.85E-34	2.36E-32	MAP70.1	PREDICTED: microtubule-associated protein 70-1 [Cucumis melo]	-	-	-	GO:0015631//tubulin binding	-
evm.TU.tig00001855.5	0.03	0.16	0.12	10.59	19.14	9.95	0.103333333	13.22666667	7	5.18E-34	2.52E-32	PPO	polyphenol oxidase [Luffa aegyptiaca]	ko01100//Metabolic pathways;ko01110//Biosynthesis of secondary metabolites;ko00350//Tyrosine metabolism;ko00950//Isoquinoline alkaloid biosynthesis	K00422;K00422;K00422;K00422	-	-	-
evm.TU.tig00002699.1	15.99	18.4	16.76	3.32	3.83	2.28	17.05	3.143333333	-2.439404564	5.44E-34	2.64E-32	SAL2	inositol monophosphatase family protein [Medicago truncatula]	ko01100//Metabolic pathways;ko00920//Sulfur metabolism	K01082;K01082	-	-	GO:0006796//phosphate-containing compound metabolic process
evm.TU.tig00001826.2	10.05	9.26	8.7	2.73	2.16	2.55	9.336666667	2.48	-1.912567457	6.79E-34	3.29E-32	NUDT20	PREDICTED: nudix hydrolase 20, chloroplastic-like isoform X1 [Cucumis melo]	-	-	-	GO:0003824//catalytic activity	-
MSTRG.8360	0.74	1.76	0.76	20.78	20.94	23.54	1.086666667	21.75333333	4.323255118	7.08E-34	3.42E-32	--	-	-	-	-	-	-
evm.TU.tig00004517.4	25.74	33.13	28.14	112.15	133.78	136.59	29.00333333	127.5066667	2.136282057	7.18E-34	3.47E-32	LPLAT1	lysophosphatidylcholine acyltransferase [Momordica charantia]	ko01100//Metabolic pathways;ko01110//Biosynthesis of secondary metabolites;ko00564//Glycerophospholipid metabolism;ko00561//Glycerolipid metabolism;ko00565//Ether lipid metabolism	K13519;K13519;K13519;K13519;K13519	-	-	-
evm.TU.tig00153574.64	433.56	352.28	323.13	1549.62	1405.44	1565.19	369.6566667	1506.75	2.027182227	7.96E-34	3.83E-32	--	PREDICTED: protein TsetseEP-like [Cucumis sativus]	-	-	-	-	-
evm.TU.tig00153055.316	10.45	11.54	12.68	40.96	42.25	46.14	11.55666667	43.11666667	1.899520312	8.25E-34	3.97E-32	At5g11770	PREDICTED: NADH dehydrogenase [ubiquinone] iron-sulfur protein 7, mitochondrial [Cucumis sativus]	-	-	-	-	GO:0044699//single-organism process
evm.TU.tig00001291.33	15.08	15.46	16.05	149.96	101.48	85.24	15.53	112.2266667	2.853285787	8.97E-34	4.31E-32	ROC3	PREDICTED: homeobox-leucine zipper protein HDG5 [Cucumis melo]	-	-	GO:0043231//intracellular membrane-bounded organelle	GO:0003677//DNA binding	GO:0010468//regulation of gene expression
evm.TU.tig00000729.343	5.25	5.74	5.94	22.46	21.08	20.45	5.643333333	21.33	1.918264493	9.03E-34	4.33E-32	At1g67690	PREDICTED: probable thimet oligopeptidase [Cucumis sativus]	-	-	-	GO:0043169//cation binding;GO:0070011//peptidase activity, acting on L-amino acid peptides	GO:0003006//developmental process involved in reproduction;GO:0006089//lactate metabolic process;GO:0006464//cellular protein modification process;GO:0031497//chromatin assembly;GO:0048580//regulation of post-embryonic development;GO:0051726//regulation of cell cycle;GO:0070192//chromosome organization involved in meiotic cell cycle
evm.TU.tig00153031.82	6.9	8.33	7.07	0.45	0.28	0.1	7.433333333	0.276666667	-4.747788563	9.57E-34	4.57E-32	IDH1	PREDICTED: isocitrate dehydrogenase [NAD] regulatory subunit 1, mitochondrial [Cucumis melo]	ko01100//Metabolic pathways;ko01110//Biosynthesis of secondary metabolites;ko01200//Carbon metabolism;ko01230//Biosynthesis of amino acids;ko01210//2-Oxocarboxylic acid metabolism;ko00020//Citrate cycle (TCA cycle)	K00030;K00030;K00030;K00030;K00030;K00030	-	GO:0000166//nucleotide binding;GO:0004448//isocitrate dehydrogenase activity	GO:0006101//citrate metabolic process
evm.TU.tig00005199.1	7.64	8.53	6.65	0	0.14	0.07	7.606666667	0.07	-6.763765654	9.64E-34	4.60E-32	ctps	PREDICTED: CTP synthase-like isoform X1 [Cucumis melo]	ko01100//Metabolic pathways;ko00240//Pyrimidine metabolism	K01937;K01937	-	GO:0016879//ligase activity, forming carbon-nitrogen bonds;GO:0032550//purine ribonucleoside binding	GO:0006241//CTP biosynthetic process;GO:0009064//glutamine family amino acid metabolic process
evm.TU.tig00153048.378	5.21	6.8	5.49	27.97	34.5	28.97	5.833333333	30.48	2.385470481	9.75E-34	4.64E-32	--	Calcium ion binding [Theobroma cacao]	-	-	GO:0016020//membrane;GO:0043231//intracellular membrane-bounded organelle	-	-
evm.TU.tig00153831.8	16.56	15.15	16.09	5.59	4.64	5.6	15.93333333	5.276666667	-1.594349363	9.83E-34	4.67E-32	At1g56130	PREDICTED: probable LRR receptor-like serine/threonine-protein kinase At1g56140 [Cucumis melo]	-	-	-	-	-
evm.TU.tig00000038.5	6.59	5.76	5.42	0.32	0.41	0.51	5.923333333	0.413333333	-3.841031656	1.13E-33	5.35E-32	PHOS34	universal stress protein PHOS32-like, partial [Cajanus cajan]	-	-	-	-	-
evm.TU.tig00153055.129	37.43	45.98	41.07	9.85	5.88	6.31	41.49333333	7.346666667	-2.497717836	1.37E-33	6.49E-32	AGPS1	PREDICTED: glucose-1-phosphate adenylyltransferase large subunit 1 [Cucumis sativus]	ko01100//Metabolic pathways;ko01110//Biosynthesis of secondary metabolites;ko00520//Amino sugar and nucleotide sugar metabolism;ko00500//Starch and sucrose metabolism	K00975;K00975;K00975;K00975	GO:0009536//plastid	GO:0070566//adenylyltransferase activity	GO:0005977//glycogen metabolic process;GO:0005982//starch metabolic process
evm.TU.tig00001234.1	6.7	6.78	6.24	0.64	0.41	0.67	6.573333333	0.573333333	-3.519179082	1.53E-33	7.24E-32	FEY	PREDICTED: dehydrogenase/reductase SDR family member on chromosome X-like isoform X1 [Cucumis melo]	-	-	-	-	-
evm.TU.tig00002049.3	141.97	129.44	112.48	0.07	0	0	127.9633333	0.023333333	-12.42105044	1.56E-33	7.37E-32	IAA8	PREDICTED: auxin-responsive protein IAA9-like [Cucumis melo]	ko04075//Plant hormone signal transduction	K14484	-	GO:0005515//protein binding	GO:0009755//hormone-mediated signaling pathway;GO:0010468//regulation of gene expression;GO:0034645//cellular macromolecule biosynthetic process
evm.TU.tig00006242.2	5.69	7.39	7.8	1.27	1.21	1.05	6.96	1.176666667	-2.564381623	1.64E-33	7.72E-32	FTIP1	PREDICTED: protein QUIRKY isoform X1 [Cucumis melo]	-	-	-	GO:0016740//transferase activity	-
evm.TU.tig00003659.1	18.22	17.89	16.06	2.35	3	4.12	17.39	3.156666667	-2.461784103	1.89E-33	8.90E-32	At1g71810	PREDICTED: uncharacterized aarF domain-containing protein kinase At1g79600, chloroplastic [Cucumis sativus]	-	-	GO:0009536//plastid	GO:0016772//transferase activity, transferring phosphorus-containing groups;GO:0032550//purine ribonucleoside binding	GO:0006464//cellular protein modification process;GO:0006796//phosphate-containing compound metabolic process;GO:0009411//response to UV;GO:0009812//flavonoid metabolic process;GO:0034285//response to disaccharide
evm.TU.tig00153346.42	28.96	25.07	45.9	3.39	2.62	2.69	33.31	2.9	-3.521830549	2.45E-33	1.15E-31	RUS2	PREDICTED: protein root UVB sensitive 2, chloroplastic [Cucumis melo]	-	-	-	-	-
evm.TU.tig00153057.164	13.56	11.98	22.67	0.55	0.96	1.17	16.07	0.893333333	-4.169027524	2.51E-33	1.17E-31	ABCG25	PREDICTED: ABC transporter G family member 25 isoform X1 [Cucumis melo]	-	-	-	GO:0017111//nucleoside-triphosphatase activity;GO:0032550//purine ribonucleoside binding	-
evm.TU.tig00000729.71	105.71	94.81	138.73	6.37	11.24	15.11	113.0833333	10.90666667	-3.374104162	2.67E-33	1.25E-31	--	PREDICTED: uncharacterized RNA-binding protein C17H9.04c [Cucumis sativus]	-	-	-	-	-
evm.TU.tig00153145.189	15.16	15.21	13.62	4.04	4.07	5.1	14.66333333	4.403333333	-1.735545135	2.71E-33	1.26E-31	--	PREDICTED: uncharacterized protein LOC103486854 isoform X1 [Cucumis melo]	-	-	-	-	-
evm.TU.tig00153047.238	2	2.4	1.55	13.28	11.23	12.47	1.983333333	12.32666667	2.635783651	2.99E-33	1.39E-31	HIR1	PREDICTED: WD repeat and HMG-box DNA-binding protein 1 isoform X1 [Cucumis melo]	-	-	-	-	GO:0003006//developmental process involved in reproduction;GO:0006260//DNA replication;GO:0009791//post-embryonic development;GO:0010468//regulation of gene expression;GO:0034968//histone lysine methylation;GO:0051726//regulation of cell cycle
evm.TU.tig00153210.50	5.77	7.03	2.92	59.54	60.89	62.33	5.24	60.92	3.539277225	3.12E-33	1.45E-31	At5g03250	PREDICTED: BTB/POZ domain-containing protein At5g03250-like [Cucumis melo]	-	-	-	-	GO:0032446//protein modification by small protein conjugation
evm.TU.tig00153438.13	86.35	100.19	97.95	24.85	28.91	32.32	94.83	28.69333333	-1.724627959	3.15E-33	1.46E-31	At5g08100	PREDICTED: isoaspartyl peptidase/L-asparaginase [Cucumis melo]	-	-	-	GO:0003824//catalytic activity	-
evm.TU.tig00153210.239	74.28	48.67	91.52	4.52	6.5	6.6	71.49	5.873333333	-3.605490029	3.57E-33	1.65E-31	--	BnaC07g22510D [Brassica napus]	-	-	-	-	-
evm.TU.tig00153446.116	3.68	5.19	6.26	39.46	37.79	41.16	5.043333333	39.47	2.968307032	3.83E-33	1.77E-31	--	PREDICTED: uncharacterized protein 2C05 isoform X1 [Cucumis melo]	-	-	-	-	GO:0045491//xylan metabolic process
evm.TU.tig00000541.2	0	0.02	0.05	12.27	16.75	19.87	0.023333333	16.29666667	9.447968768	4.13E-33	1.91E-31	IMK3	kinase-like protein TMKL1 precursor [Populus trichocarpa]	-	-	GO:0005911//cell-cell junction;GO:0031224//intrinsic component of membrane	GO:0016772//transferase activity, transferring phosphorus-containing groups;GO:0032550//purine ribonucleoside binding	GO:0006464//cellular protein modification process;GO:0006796//phosphate-containing compound metabolic process;GO:0009799//specification of symmetry;GO:0009933//meristem structural organization;GO:0009943//adaxial/abaxial axis specification;GO:0048509//regulation of meristem development
evm.TU.tig00008745.2	162.18	142.12	189.79	51.51	40.88	41.78	164.6966667	44.72333333	-1.880711732	4.80E-33	2.21E-31	--	Octicosapeptide/Phox/Bem1p family protein isoform 1 [Theobroma cacao]	-	-	-	-	-
evm.TU.tig00153055.285	18.74	19.97	23.42	6.98	6.86	6.51	20.71	6.783333333	-1.61026126	5.23E-33	2.40E-31	PCN	PREDICTED: U3 small nucleolar RNA-associated protein 4 [Cucumis melo]	ko03008//Ribosome biogenesis in eukaryotes	K14548	-	GO:0016846//carbon-sulfur lyase activity	-
evm.TU.tig00001466.2	11.57	11.91	19.17	0.36	0.58	1.17	14.21666667	0.703333333	-4.337230837	5.28E-33	2.42E-31	ARF	FAD-dependent oxidoreductase family protein [Populus trichocarpa]	-	-	-	GO:0003824//catalytic activity	GO:0044710//single-organism metabolic process
evm.TU.tig00004484.6	2.95	3.95	3.14	50.79	28.92	62.52	3.346666667	47.41	3.824394624	5.45E-33	2.49E-31	SABP2	PREDICTED: methylesterase 2-like [Cucumis melo]	-	-	-	-	-
evm.TU.tig00007125.10	20.99	24.1	27.87	95.85	103.44	99.97	24.32	99.75333333	2.036221822	6.05E-33	2.77E-31	ASAT1	PREDICTED: acyl-CoA--sterol O-acyltransferase 1-like [Cucumis sativus]	-	-	-	-	-
evm.TU.tig00000031.6	172.11	177.84	155.78	48.84	64.25	54.18	168.5766667	55.75666667	-1.596188642	6.68E-33	3.05E-31	VTC2	PREDICTED: GDP-L-galactose phosphorylase 1 [Cucumis sativus]	ko01100//Metabolic pathways;ko01110//Biosynthesis of secondary metabolites;ko00053//Ascorbate and aldarate metabolism	K14190;K14190;K14190	-	-	-
evm.TU.tig00002012.4	2.43	3.18	2.4	15.9	13.27	17.82	2.67	15.66333333	2.55247962	6.79E-33	3.09E-31	--	Endoribonuclease Dicer -like protein [Gossypium arboreum]	-	-	-	-	GO:0016458//gene silencing;GO:0016569//covalent chromatin modification;GO:0044238//primary metabolic process;GO:0044260//cellular macromolecule metabolic process;GO:0050794//regulation of cellular process;GO:1902589//single-organism organelle organization
evm.TU.tig00011117.2	2.9	3.99	4.93	0.33	0.34	0.23	3.94	0.3	-3.715161224	7.30E-33	3.32E-31	SD25	PREDICTED: G-type lectin S-receptor-like serine/threonine-protein kinase SD2-5 [Cucumis sativus]	-	-	-	GO:0004672//protein kinase activity	GO:0016310//phosphorylation
evm.TU.tig00000892.758	10.38	9.1	9.06	3.59	3.54	3.86	9.513333333	3.663333333	-1.376793949	7.52E-33	3.41E-31	PI4KA1	PREDICTED: phosphatidylinositol 4-kinase alpha 1 [Cucumis melo]	ko01100//Metabolic pathways;ko04070//Phosphatidylinositol signaling system;ko00562//Inositol phosphate metabolism	K00888;K00888;K00888	-	GO:0016772//transferase activity, transferring phosphorus-containing groups	GO:0046488//phosphatidylinositol metabolic process;GO:0048017//inositol lipid-mediated signaling
evm.TU.tig00153031.353	15.91	15.12	25.45	2.18	1.99	1.96	18.82666667	2.043333333	-3.20378111	7.53E-33	3.41E-31	--	hypothetical protein TSUD_182650 [Trifolium subterraneum]	-	-	-	-	-
evm.TU.tig00001476.5	0.15	0.08	0.17	5.1	6.17	4.5	0.133333333	5.256666667	5.30103885	9.22E-33	4.16E-31	--	ARM-repeat/Tetratricopeptide repeat-like protein [Theobroma cacao]	-	-	-	-	-
evm.TU.tig00154144.3	58.43	44.23	103.85	4.01	6.95	5.56	68.83666667	5.506666667	-3.643926052	9.23E-33	4.16E-31	NAC002	PREDICTED: NAC domain-containing protein 2 [Cucumis sativus]	-	-	-	-	GO:0010467//gene expression;GO:0034645//cellular macromolecule biosynthetic process
evm.TU.tig00153031.220	108.35	91.56	141.66	0	0	0	113.8566667	0.001	-16.79685924	9.48E-33	4.27E-31	ERF060	PREDICTED: ethylene-responsive transcription factor ERF056 [Cucumis sativus]	-	-	-	-	-
evm.TU.tig00001000.4	0	0	0	147.27	118.55	79.47	0.001	115.0966667	16.81248653	9.68E-33	4.35E-31	TYDC2	PREDICTED: LOW QUALITY PROTEIN: tyrosine/DOPA decarboxylase 2-like [Cucumis melo]	ko01100//Metabolic pathways;ko01110//Biosynthesis of secondary metabolites;ko00360//Phenylalanine metabolism;ko00350//Tyrosine metabolism;ko00380//Tryptophan metabolism;ko00950//Isoquinoline alkaloid biosynthesis;ko00901//Indole alkaloid biosynthesis;ko00965//Betalain biosynthesis	K01593;K01593;K01593;K01593;K01593;K01593;K01593;K01593	-	GO:0016830//carbon-carbon lyase activity;GO:0043168//anion binding	GO:0019752//carboxylic acid metabolic process
evm.TU.tig00001291.231	14.28	23.48	13.67	212.41	175.98	129.24	17.14333333	172.5433333	3.331239174	1.00E-32	4.49E-31	IQD14	PREDICTED: protein IQ-DOMAIN 14 isoform X1 [Cucumis sativus]	-	-	-	-	-
evm.TU.tig00000022.1	10.41	10.1	9.74	2.14	1.26	1.99	10.08333333	1.796666667	-2.488577964	1.11E-32	4.95E-31	MRE11	PREDICTED: double-strand break repair protein MRE11 isoform X2 [Cucumis sativus]	ko03440//Homologous recombination;ko03450//Non-homologous end-joining	K10865;K10865	GO:0043231//intracellular membrane-bounded organelle	GO:0004518//nuclease activity;GO:0046914//transition metal ion binding	GO:0006281//DNA repair;GO:0007049//cell cycle
evm.TU.tig00152936.115	51.27	42.6	63.35	11.72	12.73	10.47	52.40666667	11.64	-2.170659291	1.27E-32	5.66E-31	--	PREDICTED: GATA transcription factor 1 [Cucumis sativus]	-	-	-	GO:0003677//DNA binding;GO:0046872//metal ion binding	GO:0010467//gene expression
evm.TU.tig00153031.121	3.59	4.42	4.02	0.74	0.62	0.83	4.01	0.73	-2.457633868	1.28E-32	5.69E-31	OPT7	Oligopeptide transporter 7 [Morus notabilis]	-	-	-	-	GO:0008152//metabolic process;GO:0044763//single-organism cellular process
evm.TU.tig00153206.121	12.79	10.71	10.27	0.95	1.02	0.81	11.25666667	0.926666667	-3.602585391	1.36E-32	6.05E-31	--	PREDICTED: uncharacterized protein LOC101213931 isoform X1 [Cucumis sativus]	-	-	-	-	-
evm.TU.tig00000289.157	36.09	50.64	32.45	286.27	352.34	230.87	39.72666667	289.8266667	2.86701069	1.43E-32	6.38E-31	At3g03770	PREDICTED: probable inactive leucine-rich repeat receptor-like protein kinase At3g03770 isoform X2 [Cucumis sativus]	-	-	-	GO:0016772//transferase activity, transferring phosphorus-containing groups	GO:0006796//phosphate-containing compound metabolic process
evm.TU.tig00004921.3	0	0	0	65.14	69.01	66.6	0.001	66.91666667	16.03007796	1.44E-32	6.39E-31	PDCD4	PREDICTED: programmed cell death protein 4-like [Cucumis melo]	-	-	-	-	-
evm.TU.tig00000729.93	2.58	3.22	3.07	16.77	17.42	16.07	2.956666667	16.75333333	2.502404662	1.53E-32	6.79E-31	MARD1	PREDICTED: uncharacterized protein LOC103488251 [Cucumis melo]	-	-	-	-	-
evm.TU.tig00001651.4	0	0	0	355.35	365.67	391.61	0.001	370.8766667	18.50057998	1.62E-32	7.17E-31	LTP6	PREDICTED: non-specific lipid-transfer protein 1-like [Cucumis melo]	-	-	-	-	-
evm.TU.tig00004474.1	76.61	59.32	72.85	22.55	19.92	18.57	69.59333333	20.34666667	-1.774156649	1.80E-32	7.95E-31	DEGP7	PREDICTED: protease Do-like 7 isoform X3 [Cucumis melo]	-	-	GO:0009536//plastid	GO:0004175//endopeptidase activity	GO:0006464//cellular protein modification process;GO:0009644//response to high light intensity
evm.TU.tig00001600.1	39.23	39.96	37.03	12.46	13.95	14.61	38.74	13.67333333	-1.502458963	1.85E-32	8.17E-31	--	PREDICTED: uncharacterized protein LOC101218161 isoform X2 [Cucumis sativus]	-	-	GO:0031224//intrinsic component of membrane	-	GO:0006464//cellular protein modification process
evm.TU.tig00001622.2	15.56	17.73	20.47	5.38	4.17	4.67	17.92	4.74	-1.918611673	1.88E-32	8.26E-31	Eif2b4	PREDICTED: translation initiation factor eIF-2B subunit delta-like isoform X1 [Cucumis melo]	ko03013//RNA transport	K03680	-	-	GO:0006412//translation
evm.TU.tig00000103.2	32.41	22.58	35.8	6.6	7.03	6.18	30.26333333	6.603333333	-2.196304521	2.09E-32	9.18E-31	PXC3	PREDICTED: leucine-rich repeat receptor-like tyrosine-protein kinase PXC3 [Cucumis melo]	-	-	-	GO:0003824//catalytic activity	GO:0008152//metabolic process
evm.TU.tig00008071.9	0	0.08	0.24	11.59	16.53	16.98	0.106666667	15.03333333	7.138911718	2.62E-32	1.15E-30	--	PREDICTED: uncharacterized protein LOC103499622 isoform X1 [Cucumis melo]	-	-	-	-	-
evm.TU.tig00004884.3	84.94	85.96	84.81	35.87	40.03	33.25	85.23666667	36.38333333	-1.228196451	2.65E-32	1.16E-30	--	DUF2921 domain-containing protein [Cephalotus follicularis]	-	-	GO:0043231//intracellular membrane-bounded organelle	-	-
evm.TU.tig00002375.5	43.76	27.82	45.74	7.47	6.17	5.47	39.10666667	6.37	-2.618049293	2.77E-32	1.21E-30	4-Oct	PREDICTED: organic cation/carnitine transporter 4-like [Cucumis melo]	-	-	GO:0005774//vacuolar membrane;GO:0031224//intrinsic component of membrane;GO:0044434//chloroplast part	GO:0005215//transporter activity;GO:0032550//purine ribonucleoside binding	GO:0009062//fatty acid catabolic process;GO:0009072//aromatic amino acid family metabolic process;GO:0009404//toxin metabolic process;GO:0014070//response to organic cyclic compound;GO:0015698//inorganic anion transport
evm.TU.tig00000892.438	3.07	6.1	3.17	52.71	46.39	42.05	4.113333333	47.05	3.515814829	3.18E-32	1.39E-30	--	PREDICTED: uncharacterized protein LOC101202760 [Cucumis sativus]	-	-	-	-	-
evm.TU.tig00153449.164	30.1	26.69	22.97	4.22	5.8	6.37	26.58666667	5.463333333	-2.282849555	3.32E-32	1.44E-30	RPN10	PREDICTED: 26S proteasome non-ATPase regulatory subunit 4 homolog [Cucumis melo]	ko03050//Proteasome	K03029	-	-	-
evm.TU.tig00153349.110	0.61	0.56	1.06	7.97	9.19	9.71	0.743333333	8.956666667	3.590880706	3.58E-32	1.56E-30	At2g18110	PREDICTED: elongation factor 1-delta-like isoform X1 [Citrus sinensis]	-	-	GO:0043234//protein complex	-	GO:0010467//gene expression;GO:0034645//cellular macromolecule biosynthetic process
MSTRG.5564	15.9	18.28	22.15	108.63	141.72	183.08	18.77666667	144.4766667	2.943823637	4.07E-32	1.77E-30	RPS28	40S ribosomal protein S28-1-like [Momordica charantia]	ko03010//Ribosome	K02979	-	-	-
evm.TU.tig00004836.44	0	0	0	43.79	43.92	38.06	0.001	41.92333333	15.35546581	4.19E-32	1.81E-30	--	DUF2921 domain-containing protein [Cephalotus follicularis]	-	-	GO:0043231//intracellular membrane-bounded organelle	-	-
evm.TU.tig00001983.3	9.31	6.08	6.13	0.12	0.19	0.13	7.173333333	0.146666667	-5.612030744	5.03E-32	2.17E-30	At1g19340	PREDICTED: methyltransferase-like protein 2 isoform X2 [Cucumis melo]	-	-	-	-	-
evm.TU.tig00002771.4	8.05	8.28	7.82	29.37	36.9	35.58	8.05	33.95	2.076350886	5.21E-32	2.25E-30	DDB_G0281815	PREDICTED: Golgi to ER traffic protein 4 homolog [Cucumis sativus]	-	-	-	-	-
evm.TU.tig00153210.187	59.98	39.2	52.35	7.88	9.94	11.32	50.51	9.713333333	-2.378530665	5.50E-32	2.37E-30	TEM1	PREDICTED: AP2/ERF and B3 domain-containing transcription repressor RAV2-like [Cucumis melo]	-	-	GO:0043231//intracellular membrane-bounded organelle	GO:0001071//nucleic acid binding transcription factor activity	GO:0010468//regulation of gene expression;GO:0034645//cellular macromolecule biosynthetic process
evm.TU.tig00153031.433	354.59	318.74	241.16	64.19	80.96	83.05	304.83	76.06666667	-2.002668602	5.58E-32	2.40E-30	DAR1	PREDICTED: protein DA1-related 1-like [Cucumis melo]	-	-	-	-	-
evm.TU.tig00000924.2	0.1	0.1	0.26	8.86	13.15	8.05	0.153333333	10.02	6.030067338	5.74E-32	2.47E-30	SRS7	PREDICTED: protein SHI RELATED SEQUENCE 5-like [Cucumis sativus]	-	-	-	-	-
evm.TU.tig00153149.14	0.65	0.46	0.51	16.49	14.63	10.48	0.54	13.86666667	4.68251781	5.78E-32	2.48E-30	SSL2	PREDICTED: protein STRICTOSIDINE SYNTHASE-LIKE 2 [Cucumis sativus]	-	-	-	-	-
evm.TU.tig00153055.184	0.25	0.23	0.16	19.23	21.65	8.67	0.213333333	16.51666667	6.274669342	7.29E-32	3.12E-30	CYP82A3	PREDICTED: cytochrome P450 CYP82D47-like [Cucumis melo]	-	-	-	GO:0016491//oxidoreductase activity;GO:0046872//metal ion binding	-
evm.TU.tig00003412.215	110.79	108.52	112.92	42.75	51.14	45.11	110.7433333	46.33333333	-1.25709747	7.63E-32	3.26E-30	MAX2A	PREDICTED: F-box/LRR-repeat MAX2 homolog A [Cucumis melo]	-	-	GO:0031461//cullin-RING ubiquitin ligase complex	-	GO:0009314//response to radiation;GO:0009755//hormone-mediated signaling pathway;GO:0009791//post-embryonic development;GO:0009933//meristem structural organization;GO:0032446//protein modification by small protein conjugation;GO:0045087//innate immune response;GO:0060918//auxin transport
evm.TU.tig00002103.1	5.68	7.4	5.02	32.36	33.13	36.59	6.033333333	34.02666667	2.495638632	1.08E-31	4.60E-30	CAD1	PREDICTED: probable cinnamyl alcohol dehydrogenase 9 [Camelina sativa]	ko01100//Metabolic pathways;ko01110//Biosynthesis of secondary metabolites;ko00940//Phenylpropanoid biosynthesis	K00083;K00083;K00083	-	GO:0016491//oxidoreductase activity	-
evm.TU.tig00000171.5	11.75	10.88	10.02	3.78	4.04	3.64	10.88333333	3.82	-1.510475948	1.12E-31	4.77E-30	fam91a1	PREDICTED: protein FAM91A1 [Cucumis melo]	-	-	-	-	-
evm.TU.tig00152936.311	6.67	6.62	6.61	20.09	21.89	20.22	6.633333333	20.73333333	1.64414615	1.14E-31	4.83E-30	--	PREDICTED: LOW QUALITY PROTEIN: uncharacterized protein LOC103497681 [Cucumis melo]	-	-	-	-	-
MSTRG.11887	17.56	12.38	42.78	0.89	1.09	1.08	24.24	1.02	-4.570748642	1.25E-31	5.28E-30	PP2C51	probable protein phosphatase 2C 8 [Cucurbita pepo subsp. pepo] [Cucurbita pepo]	ko04075//Plant hormone signal transduction;ko04016//MAPK signaling pathway - plant	K14497;K14497	-	GO:0004721//phosphoprotein phosphatase activity;GO:0043169//cation binding	GO:0006464//cellular protein modification process
evm.TU.tig00002754.3	6.88	4.32	7.9	0.31	0.46	0.54	6.366666667	0.436666667	-3.865933921	1.40E-31	5.94E-30	At2g46850	PREDICTED: probably inactive receptor-like protein kinase At2g46850 [Cucumis melo]	-	-	GO:0016020//membrane	GO:0005488//binding;GO:0016301//kinase activity	GO:0006796//phosphate-containing compound metabolic process
evm.TU.tig00153210.270	9.44	16.45	9.73	99.49	100.74	82.85	11.87333333	94.36	2.990450403	1.55E-31	6.55E-30	AGO7	PREDICTED: protein argonaute 7 [Cucumis melo]	-	-	-	-	GO:0016070//RNA metabolic process;GO:0034645//cellular macromolecule biosynthetic process;GO:0035194//posttranscriptional gene silencing by RNA;GO:0050896//response to stimulus
evm.TU.tig00153033.213	11.72	12.03	10.79	41.25	36.17	34.81	11.51333333	37.41	1.700118384	1.62E-31	6.84E-30	IREG2	PREDICTED: protein SCAR2 isoform X2 [Cucumis melo]	-	-	GO:0031224//intrinsic component of membrane	-	GO:0006826//iron ion transport
evm.TU.tig00153055.370	10.79	10.89	10.21	0.08	0.09	0.17	10.63	0.113333333	-6.551425541	1.85E-31	7.80E-30	emc4	PREDICTED: ER membrane protein complex subunit 4 [Cucumis melo]	-	-	GO:0031224//intrinsic component of membrane	-	-
evm.TU.tig00153552.136	12.26	13.13	12.53	48.79	52.1	63.46	12.64	54.78333333	2.115740587	1.96E-31	8.23E-30	PAS2A	PREDICTED: very-long-chain (3R)-3-hydroxyacyl-CoA dehydratase PASTICCINO 2A [Cucumis melo]	ko01100//Metabolic pathways;ko01110//Biosynthesis of secondary metabolites;ko01212//Fatty acid metabolism;ko00062//Fatty acid elongation;ko01040//Biosynthesis of unsaturated fatty acids	K10703;K10703;K10703;K10703;K10703	-	-	-
evm.TU.tig00002140.3	42.14	37.86	41.78	0	0.02	0.02	40.59333333	0.013333333	-11.5719896	1.98E-31	8.29E-30	RH32	PREDICTED: DEAD-box ATP-dependent RNA helicase 32 [Cucumis sativus]	-	-	GO:0043232//intracellular non-membrane-bounded organelle	GO:0003676//nucleic acid binding;GO:0032550//purine ribonucleoside binding;GO:0042623//ATPase activity, coupled	GO:0006886//intracellular protein transport
evm.TU.tig00003039.3	44.49	30.35	28.91	7.33	8.03	6.92	34.58333333	7.426666667	-2.219290199	2.00E-31	8.39E-30	PSL5	PREDICTED: neutral alpha-glucosidase C [Cucumis sativus]	-	-	-	-	-
evm.TU.tig00008738.1	4.03	4.14	4.73	0.04	0.02	0.02	4.3	0.026666667	-7.33315535	2.40E-31	1.00E-29	--	PREDICTED: cell division cycle and apoptosis regulator protein 1 [Cucumis melo]	-	-	-	-	-
evm.TU.tig00153446.113	244.67	253.18	450.59	6.75	22	19.19	316.1466667	15.98	-4.306254695	2.44E-31	1.02E-29	NAC055	PREDICTED: NAC domain-containing protein 72-like [Cucumis sativus]	-	-	-	-	GO:0010467//gene expression;GO:0034645//cellular macromolecule biosynthetic process
evm.TU.tig00001983.5	26.4	21.4	22.73	6.05	6.69	7.48	23.51	6.74	-1.802454042	2.57E-31	1.07E-29	--	PREDICTED: NAC domain-containing protein 13-like [Cucumis melo]	-	-	-	-	-
MSTRG.13197	5.95	4.08	6.92	0.72	0.37	0.49	5.65	0.526666667	-3.42328881	2.79E-31	1.16E-29	--	Transposon Ty3-I Gag-Pol polyprotein [Vitis vinifera]	-	-	-	-	-
evm.TU.tig00153031.543	4.34	5.4	5.55	28.71	24.59	26.51	5.096666667	26.60333333	2.383981117	3.22E-31	1.34E-29	--	uncharacterized protein LOC100305577 precursor [Glycine max]	-	-	-	-	-
evm.TU.tig00000923.1	40.62	116.82	99.5	0.1	0.13	0	85.64666667	0.076666667	-10.12558193	3.54E-31	1.47E-29	RD19A	PREDICTED: cysteine proteinase RD19a-like [Cucumis melo]	ko04626//Plant-pathogen interaction	K01373	-	GO:0070011//peptidase activity, acting on L-amino acid peptides	-
evm.TU.tig00153349.66	21.83	19.39	19.45	8.4	8.35	7.25	20.22333333	8	-1.337948906	3.59E-31	1.49E-29	--	PREDICTED: ankyrin repeat-containing protein At5g02620-like [Cucumis melo]	-	-	-	-	-
evm.TU.tig00002657.3	12.44	10.92	10.26	0	0.12	0.11	11.20666667	0.076666667	-7.191542053	3.81E-31	1.57E-29	Zpr1	PREDICTED: zinc finger protein ZPR1-like [Cucumis sativus]	-	-	-	-	-
evm.TU.tig00153552.30	26.53	23.93	20.4	1.8	3.65	3.5	23.62	2.983333333	-2.985011878	3.81E-31	1.57E-29	--	PREDICTED: CAR1 transcription factor-like [Cucumis melo]	-	-	-	-	-
evm.TU.tig00153055.206	2.3	2.58	2.17	31.54	22.86	25.05	2.35	26.48333333	3.494352057	4.02E-31	1.66E-29	--	PREDICTED: uncharacterized protein LOC101212714 [Cucumis sativus]	-	-	-	-	-
evm.TU.tig00004836.96	18.96	14.65	16.7	2.28	2.54	2.13	16.77	2.316666667	-2.855760307	4.02E-31	1.66E-29	--	DUF761 domain-containing protein, partial [Cephalotus follicularis]	-	-	-	-	-
evm.TU.tig00004921.2	0.02	0.08	0.17	3.86	4.25	4.31	0.09	4.14	5.523561956	4.27E-31	1.76E-29	EMB1006	PREDICTED: pentatricopeptide repeat-containing protein At5g50280, chloroplastic [Cucumis melo]	-	-	GO:0043231//intracellular membrane-bounded organelle	-	-
evm.TU.tig00011427.3	89.95	80.23	78.26	30.13	24.02	21.36	82.81333333	25.17	-1.718157851	4.40E-31	1.81E-29	NORK	PREDICTED: nodulation receptor kinase-like [Cucumis melo]	-	-	-	GO:0016301//kinase activity	GO:0006796//phosphate-containing compound metabolic process
evm.TU.tig00153145.19	28.89	20.15	22.66	6.05	6.41	6.9	23.9	6.453333333	-1.888894166	4.46E-31	1.83E-29	SMXL3	PREDICTED: protein SMAX1-LIKE 3 [Cucumis melo]	-	-	-	-	-
evm.TU.tig00153554.147	76.48	98.26	63.48	0	0	0.06	79.40666667	0.02	-11.95504442	5.55E-31	2.27E-29	DLO2	PREDICTED: protein DMR6-LIKE OXYGENASE 2-like [Cucumis melo]	-	-	-	GO:0016706//oxidoreductase activity, acting on paired donors, with incorporation or reduction of molecular oxygen, 2-oxoglutarate as one donor, and incorporation of one atom each of oxygen into both donors	-
evm.TU.tig00007410.1	37.5	39.42	44.09	14.75	11.48	11.06	40.33666667	12.43	-1.698265571	6.02E-31	2.46E-29	CDC5	PREDICTED: LOW QUALITY PROTEIN: cell division cycle 5-like protein [Cucumis melo]	ko03040//Spliceosome	K12860	-	GO:0005488//binding	GO:0044763//single-organism cellular process
evm.TU.tig00001638.4	60.75	46.93	48.93	17.07	13.07	12.65	52.20333333	14.26333333	-1.871830752	6.77E-31	2.76E-29	QKY	PREDICTED: protein QUIRKY [Cucumis melo]	-	-	-	-	-
evm.TU.tig00002436.3	20.06	18.7	17.5	0	0	0.07	18.75333333	0.023333333	-9.650538915	6.97E-31	2.84E-29	--	AAA domain-containing protein/zf-HC5HC2H domain-containing protein [Cephalotus follicularis]	-	-	-	-	-
evm.TU.tig00153037.39	0.99	1.26	0.52	17.78	14.99	11.14	0.923333333	14.63666667	3.986591653	8.81E-31	3.58E-29	ZOX1	PREDICTED: zeatin O-glucosyltransferase-like [Cucumis melo]	ko00908//Zeatin biosynthesis	K13495	-	-	-
evm.TU.tig00001961.1	7.63	6.63	5.47	0.24	0.57	0.5	6.576666667	0.436666667	-3.912752239	9.21E-31	3.74E-29	At1g54200	PREDICTED: protein BIG GRAIN 1-like A [Cucumis melo]	-	-	-	-	-
evm.TU.tig00001742.2	4.13	4.17	4.75	0.28	0.17	0.05	4.35	0.166666667	-4.705977902	1.01E-30	4.11E-29	truA	PREDICTED: tRNA pseudouridine synthase A [Cucumis melo]	-	-	-	GO:0003676//nucleic acid binding;GO:0016866//intramolecular transferase activity	GO:0006399//tRNA metabolic process
MSTRG.14708	0	0	0	29.83	19.83	20.42	0.001	23.36	14.51175265	1.31E-30	5.29E-29	Tf2-12	RNA-directed DNA polymerase [Dendrobium catenatum]	-	-	-	-	-
evm.TU.tig00002695.2	10.88	14.33	7.87	0.45	0.94	1.14	11.02666667	0.843333333	-3.708749944	1.31E-30	5.29E-29	ENT3	PREDICTED: equilibrative nucleotide transporter 3 isoform X2 [Cucumis sativus]	-	-	-	-	-
evm.TU.tig00007193.1	3.95	6.3	4.95	29.8	29.35	32.34	5.066666667	30.49666667	2.58954274	1.33E-30	5.38E-29	YPQ1	PREDICTED: probable vacuolar amino acid transporter YPQ1 [Cucumis melo]	-	-	-	-	-
evm.TU.tig00002674.2	9.75	7.35	9.62	2.4	2.15	2.13	8.906666667	2.226666667	-2	1.36E-30	5.44E-29	Os06g0675700	PREDICTED: alpha-glucosidase [Cucumis sativus]	ko01100//Metabolic pathways;ko00500//Starch and sucrose metabolism;ko00052//Galactose metabolism	K01187;K01187;K01187	-	GO:0005488//binding;GO:0016798//hydrolase activity, acting on glycosyl bonds	GO:0044238//primary metabolic process
evm.TU.tig00153016.81	9.14	7.02	8.08	1.95	1.39	1.81	8.08	1.716666667	-2.234745361	1.36E-30	5.44E-29	SUS5	PREDICTED: sucrose synthase 5 [Cucumis melo]	ko01100//Metabolic pathways;ko00500//Starch and sucrose metabolism	K00695;K00695	-	-	-
evm.TU.tig00004479.11	0	0	0	430.58	360.07	349.26	0.001	379.97	18.53552599	1.42E-30	5.70E-29	--	non-specific lipid-transfer protein 2-like [Cajanus cajan]	-	-	-	-	-
evm.TU.tig00001609.2	4.32	6.23	6.69	0	0.07	0	5.746666667	0.023333333	-7.944189137	1.47E-30	5.87E-29	SCR	PREDICTED: protein SCARECROW 1 [Cucumis melo]	-	-	-	-	GO:0009987//cellular process;GO:0044699//single-organism process
evm.TU.tig00154131.18	5.1	4.5	4.08	26.1	36.45	33.25	4.56	31.93333333	2.807957426	1.48E-30	5.92E-29	--	PREDICTED: phosphopantothenoylcysteine decarboxylase subunit VHS3-like [Cucumis melo]	-	-	-	-	-
evm.TU.tig00153055.363	2.44	3.15	3.05	21.48	14.91	20.93	2.88	19.10666667	2.729935392	1.61E-30	6.42E-29	At5g10770	PREDICTED: aspartyl protease family protein At5g10770-like [Cucumis melo]	-	-	-	-	-
evm.TU.tig00001594.1	26.38	35.78	23.15	4.92	6.37	6.2	28.43666667	5.83	-2.286184574	1.62E-30	6.46E-29	--	PREDICTED: protein NUCLEAR FUSION DEFECTIVE 4 [Cucumis melo]	-	-	-	-	-
evm.TU.tig00153016.37	0.29	0.35	0.2	8.97	7.43	8.56	0.28	8.32	4.893084796	1.76E-30	7.01E-29	--	PREDICTED: protein FAF-like, chloroplastic [Malus domestica]	-	-	-	-	-
MSTRG.6851	4.72	5.23	4.53	18.62	19.44	21.45	4.826666667	19.83666667	2.039070515	1.83E-30	7.28E-29	HEME1	uroporphyrinogen decarboxylase 1, chloroplastic-like [Cucurbita pepo subsp. pepo] [Cucurbita pepo]	ko01100//Metabolic pathways;ko01110//Biosynthesis of secondary metabolites;ko00860//Porphyrin and chlorophyll metabolism	K01599;K01599;K01599	-	-	-
evm.TU.tig00004915.6	30.18	24.66	36.23	6.8	7.83	8.36	30.35666667	7.663333333	-1.985969418	1.85E-30	7.35E-29	QS	PREDICTED: quinolinate synthase, chloroplastic [Cucumis melo]	ko01100//Metabolic pathways;ko00760//Nicotinate and nicotinamide metabolism	K03517;K03517	GO:0009536//plastid	GO:0003824//catalytic activity;GO:0043169//cation binding;GO:0046983//protein dimerization activity;GO:0051536//iron-sulfur cluster binding	GO:0019359//nicotinamide nucleotide biosynthetic process;GO:0031325//positive regulation of cellular metabolic process;GO:0043085//positive regulation of catalytic activity;GO:0043650//dicarboxylic acid biosynthetic process;GO:0045333//cellular respiration
evm.TU.tig00009671.2	8.42	9.32	7.98	2.49	2.17	1.71	8.573333333	2.123333333	-2.013525365	2.19E-30	8.68E-29	TOC75-3	PREDICTED: protein TOC75-3, chloroplastic [Cucumis melo]	-	-	GO:0031355//integral component of plastid outer membrane;GO:0043234//protein complex	GO:0008320//protein transmembrane transporter activity	GO:0003006//developmental process involved in reproduction;GO:0006605//protein targeting;GO:0009653//anatomical structure morphogenesis;GO:0009657//plastid organization;GO:0044743//intracellular protein transmembrane import
evm.TU.tig00153054.14	5.67	5.05	5.84	17.61	17.52	17.9	5.52	17.67666667	1.679106076	2.20E-30	8.70E-29	QS	PREDICTED: quinolinate synthase, chloroplastic [Cucumis melo]	ko01100//Metabolic pathways;ko00760//Nicotinate and nicotinamide metabolism	K03517;K03517	GO:0009536//plastid	GO:0003824//catalytic activity;GO:0043169//cation binding;GO:0046983//protein dimerization activity;GO:0051536//iron-sulfur cluster binding	GO:0019359//nicotinamide nucleotide biosynthetic process;GO:0031325//positive regulation of cellular metabolic process;GO:0043085//positive regulation of catalytic activity;GO:0043650//dicarboxylic acid biosynthetic process;GO:0045333//cellular respiration
MSTRG.11398	0	0.01	0.07	4.75	5.61	5.16	0.026666667	5.173333333	7.599912842	2.25E-30	8.86E-29	--	-	-	-	-	-	-
evm.TU.tig00004455.6	11.84	10.07	8.64	2.55	2.98	2.57	10.18333333	2.7	-1.915178567	2.56E-30	1.01E-28	At1g62620	PREDICTED: flavin-containing monooxygenase FMO GS-OX-like 3 [Cucumis melo]	-	-	-	-	-
evm.TU.tig00010144.4	7.87	6.93	4.76	62.1	43.36	42.17	6.52	49.21	2.916007647	2.73E-30	1.07E-28	At5g06940	PREDICTED: probably inactive leucine-rich repeat receptor-like protein kinase At5g06940 [Cucumis sativus]	-	-	GO:0031224//intrinsic component of membrane	GO:0016301//kinase activity;GO:0016628//oxidoreductase activity, acting on the CH-CH group of donors, NAD or NADP as acceptor;GO:0032550//purine ribonucleoside binding	GO:0006464//cellular protein modification process;GO:0006796//phosphate-containing compound metabolic process;GO:0044710//single-organism metabolic process
evm.TU.tig00153840.29	10.05	13.13	14.13	53.01	62.99	59.41	12.43666667	58.47	2.233096732	2.75E-30	1.08E-28	SLC35F2	PREDICTED: solute carrier family 35 member F1 [Cucumis sativus]	-	-	GO:0031224//intrinsic component of membrane	-	-
evm.TU.tig00006610.1	7.04	6.82	6.61	23.58	21.6	20.78	6.823333333	21.98666667	1.688080296	2.86E-30	1.12E-28	EBM	PREDICTED: mannosylglycoprotein endo-beta-mannosidase [Cucumis melo]	-	-	GO:0043231//intracellular membrane-bounded organelle	GO:0004567//beta-mannosidase activity	GO:0044238//primary metabolic process
evm.TU.tig00153870.23	13.63	11.58	19.18	1.73	2.16	1.9	14.79666667	1.93	-2.938599455	3.34E-30	1.31E-28	--	Os03g0197175, partial [Oryza sativa Japonica Group]	-	-	-	-	-
evm.TU.tig00009644.2	5.61	6.65	6.64	1.1	1.05	0.9	6.3	1.016666667	-2.631505087	3.40E-30	1.33E-28	PAE10	PREDICTED: pectin acetylesterase 10 [Cucumis sativus]	-	-	-	-	-
evm.TU.tig00005149.3	63.81	60.71	67.73	0	0	0	64.08333333	0.001	-15.96766157	3.41E-30	1.33E-28	SUF4	PREDICTED: protein SUPPRESSOR OF FRI 4 isoform X5 [Cucumis melo]	-	-	GO:0043231//intracellular membrane-bounded organelle	GO:0001071//nucleic acid binding transcription factor activity;GO:0043169//cation binding;GO:0046983//protein dimerization activity	GO:0009909//regulation of flower development;GO:0010468//regulation of gene expression
evm.TU.tig00001970.6	9.59	14.3	10.08	1.29	1.32	1.22	11.32333333	1.276666667	-3.148844921	3.62E-30	1.41E-28	--	PREDICTED: uncharacterized protein LOC101206617 [Cucumis sativus]	-	-	-	-	-
evm.TU.tig00003063.64	26.51	24.33	21.7	119.16	87.24	104.04	24.18	103.48	2.097465809	3.63E-30	1.41E-28	--	PEARLI-4 domain-containing protein [Cephalotus follicularis]	-	-	-	-	-
evm.TU.tig00004362.3	4.61	5.47	5.73	30.54	31.39	22.7	5.27	28.21	2.420331799	3.83E-30	1.49E-28	RKL1	PREDICTED: probable inactive receptor kinase RLK902 [Cucumis melo]	-	-	GO:0016020//membrane	GO:0004672//protein kinase activity;GO:0016491//oxidoreductase activity	GO:0006796//phosphate-containing compound metabolic process
evm.TU.tig00004013.1	12.67	10.12	14.47	2.67	2.88	2.27	12.42	2.606666667	-2.252387162	3.94E-30	1.53E-28	--	PREDICTED: pentatricopeptide repeat-containing protein At5g65560-like isoform X1 [Cucumis melo]	-	-	-	-	-
evm.TU.tig00153578.18	9.64	11.97	10.7	0	0	0.15	10.77	0.05	-7.75087444	4.18E-30	1.62E-28	At5g60570	PREDICTED: F-box/kelch-repeat protein At5g60570-like [Cucumis sativus]	-	-	-	GO:0003824//catalytic activity	-
MSTRG.6531	17.7	9.67	8.64	100.89	130.14	125.92	12.00333333	118.9833333	3.309252497	5.05E-30	1.95E-28	--	adenine deaminase [Trema orientale]	-	-	-	-	-
evm.TU.tig00005952.1	3.68	4.06	2.7	17.35	17.58	19.02	3.48	17.98333333	2.369501248	5.27E-30	2.03E-28	--	PREDICTED: uncharacterized protein LOC103495850 isoform X1 [Cucumis melo]	-	-	-	-	-
evm.TU.tig00153449.39	15.33	11.58	32.27	0.52	0.72	0.22	19.72666667	0.486666667	-5.341069422	5.28E-30	2.03E-28	ERF1A	ethylene responsive transcription factor 1a [Citrullus lanatus subsp. vulgaris] [Citrullus lanatus]	-	-	-	-	-
MSTRG.10898	0.03	0.06	0.07	6.35	6.16	6.71	0.053333333	6.406666667	6.908392621	5.28E-30	2.03E-28	Gins1	DNA replication complex GINS protein PSF1-like [Momordica charantia]	-	-	GO:0009536//plastid	-	GO:0006260//DNA replication
evm.TU.tig00002030.4	8.8	10.21	10.34	32.56	31.8	34.15	9.783333333	32.83666667	1.74690968	5.77E-30	2.22E-28	TYW1	PREDICTED: S-adenosyl-L-methionine-dependent tRNA 4-demethylwyosine synthase [Cucumis melo]	-	-	GO:0043231//intracellular membrane-bounded organelle	GO:0003824//catalytic activity;GO:0032553//ribonucleotide binding;GO:0046914//transition metal ion binding;GO:0051536//iron-sulfur cluster binding	GO:0006399//tRNA metabolic process;GO:0044710//single-organism metabolic process
evm.TU.tig00004078.4	21.09	28.97	20.93	1.96	2.2	3.77	23.66333333	2.643333333	-3.162223043	5.79E-30	2.22E-28	CYB561A	PREDICTED: transmembrane ascorbate ferrireductase 1 [Cucumis melo]	-	-	-	-	-
evm.TU.tig00153654.64	12.67	8.31	10.34	0.98	1.07	1.4	10.44	1.15	-3.182415946	6.08E-30	2.33E-28	MYB73	PREDICTED: transcription factor MYB44-like [Cucumis melo]	ko04626//Plant-pathogen interaction	K09422	-	-	-
evm.TU.tig00153203.7	47.72	24.67	86.24	1.4	2.74	2.34	52.87666667	2.16	-4.613528015	6.31E-30	2.41E-28	ATHB-6	PREDICTED: homeobox-leucine zipper protein HAT5 [Ziziphus jujuba]	-	-	-	-	-
evm.TU.tig00003999.3	2.07	5.43	2.44	57.83	43.43	52.38	3.313333333	51.21333333	3.950164207	7.56E-30	2.89E-28	AAE3	PREDICTED: oxalate--CoA ligase-like [Cucumis melo]	ko01100//Metabolic pathways;ko00630//Glyoxylate and dicarboxylate metabolism	K22133;K22133	GO:0005576//extracellular region;GO:0005911//cell-cell junction;GO:0009532//plastid stroma	GO:0016405//CoA-ligase activity;GO:0016878//acid-thiol ligase activity;GO:0032550//purine ribonucleoside binding	GO:0001101//response to acid chemical;GO:0003006//developmental process involved in reproduction;GO:0009072//aromatic amino acid family metabolic process;GO:0009620//response to fungus;GO:0010029//regulation of seed germination;GO:0015698//inorganic anion transport;GO:0033609//oxalate metabolic process
evm.TU.tig00007892.4	48.65	43.63	46.92	17.89	15.41	13.02	46.4	15.44	-1.587452053	8.41E-30	3.21E-28	At5g63710	PREDICTED: probable LRR receptor-like serine/threonine-protein kinase At5g63710 isoform X1 [Cucumis melo]	-	-	GO:0031224//intrinsic component of membrane	GO:0004674//protein serine/threonine kinase activity;GO:0032550//purine ribonucleoside binding	GO:0006464//cellular protein modification process;GO:0006796//phosphate-containing compound metabolic process
evm.TU.tig00006061.7	0.79	0.39	0.29	8.37	7.47	7.53	0.49	7.79	3.990769674	8.49E-30	3.23E-28	GALT6	PREDICTED: probable beta-1,3-galactosyltransferase 19 [Cucumis sativus]	-	-	GO:0031224//intrinsic component of membrane	GO:0005488//binding;GO:0035250//UDP-galactosyltransferase activity	GO:0006464//cellular protein modification process
evm.TU.tig00003275.3	2.37	1.86	1.96	12.06	9.97	9.56	2.063333333	10.53	2.351456623	9.24E-30	3.51E-28	PNP2	PREDICTED: polyribonucleotide nucleotidyltransferase 2, mitochondrial [Cucumis sativus]	ko00230//Purine metabolism;ko00240//Pyrimidine metabolism;ko03018//RNA degradation	K00962;K00962;K00962	GO:0043231//intracellular membrane-bounded organelle	GO:0003676//nucleic acid binding;GO:0004518//nuclease activity;GO:0016779//nucleotidyltransferase activity;GO:0046914//transition metal ion binding	GO:0000959//mitochondrial RNA metabolic process;GO:0006396//RNA processing;GO:0006399//tRNA metabolic process;GO:0006401//RNA catabolic process;GO:0006606//protein import into nucleus;GO:0016072//rRNA metabolic process;GO:0019627//urea metabolic process;GO:0090501//RNA phosphodiester bond hydrolysis
evm.TU.tig00153048.32	3.35	3.75	1.79	33.72	27.75	35.4	2.963333333	32.29	3.445794618	1.09E-29	4.14E-28	IBL1	PREDICTED: transcription factor IBH1 [Cucumis sativus]	-	-	-	-	-
evm.TU.tig00001047.281	30.25	39.46	24.84	166.37	170.16	188.55	31.51666667	175.0266667	2.473387882	1.19E-29	4.50E-28	MIF2	PREDICTED: mini zinc finger protein 2 [Cucumis melo]	-	-	-	-	-
evm.TU.tig00010610.1	12.73	12.69	14.81	0.06	0	0	13.41	0.02	-9.389093522	1.29E-29	4.87E-28	VIP2	PREDICTED: probable NOT transcription complex subunit VIP2 isoform X1 [Theobroma cacao]	ko03018//RNA degradation	K12605	-	-	GO:0010468//regulation of gene expression
evm.TU.tig00002486.471	4.29	3.52	4	19.09	20.52	18.86	3.936666667	19.49	2.307687627	1.32E-29	4.98E-28	P4H1	PREDICTED: prolyl 4-hydroxylase 1 isoform X3 [Cucumis melo]	ko01100//Metabolic pathways;ko00330//Arginine and proline metabolism	K00472;K00472	-	-	-
evm.TU.tig00153764.4	3.71	4.71	5.57	25.38	25.12	27.55	4.663333333	26.01666667	2.48000267	1.40E-29	5.30E-28	At3g49470	PREDICTED: nascent polypeptide-associated complex subunit alpha-like protein 2 [Vitis vinifera]	-	-	GO:0043231//intracellular membrane-bounded organelle;GO:0044444//cytoplasmic part	GO:0003824//catalytic activity	GO:0006816//calcium ion transport;GO:0008104//protein localization
evm.TU.tig00006498.2	12.19	18.1	15.63	1.93	0.9	1.76	15.30666667	1.53	-3.322556583	1.69E-29	6.38E-28	--	PREDICTED: gibberellin-regulated protein 14-like [Cucumis sativus]	-	-	-	-	-
evm.TU.tig00003721.3	32.39	24.14	34.19	4.09	6.74	5.18	30.24	5.336666667	-2.502447332	1.77E-29	6.64E-28	CAS1	PREDICTED: bifunctional L-3-cyanoalanine synthase/cysteine synthase 1, mitochondrial [Cucumis sativus]	ko01100//Metabolic pathways;ko01110//Biosynthesis of secondary metabolites;ko01200//Carbon metabolism;ko01230//Biosynthesis of amino acids;ko00270//Cysteine and methionine metabolism;ko00460//Cyanoamino acid metabolism;ko00920//Sulfur metabolism	K13034;K13034;K13034;K13034;K13034;K13034;K13034	-	GO:0003824//catalytic activity	GO:0000097//sulfur amino acid biosynthetic process;GO:0006563//L-serine metabolic process
evm.TU.tig00007935.52	19.27	15.99	18.39	7.15	6.97	6.24	17.88333333	6.786666667	-1.39784061	1.85E-29	6.95E-28	--	PREDICTED: dentin sialophosphoprotein isoform X1 [Cucumis melo]	-	-	-	-	-
evm.TU.tig00000176.5	44.91	50.92	57.98	0	0	0	51.27	0.001	-15.64582728	1.88E-29	7.07E-28	At2g19810	PREDICTED: zinc finger CCCH domain-containing protein 20-like [Cucumis melo]	-	-	-	-	-
evm.TU.tig00153640.283	25.59	25.33	26.23	12.78	12.64	12.01	25.71666667	12.47666667	-1.043471109	2.13E-29	7.96E-28	XA21	PREDICTED: putative leucine-rich repeat receptor-like serine/threonine-protein kinase At2g24130 [Cucumis melo]	-	-	GO:0016020//membrane	GO:0016301//kinase activity;GO:0016491//oxidoreductase activity	GO:0006796//phosphate-containing compound metabolic process
evm.TU.tig00001291.287	29.07	32.22	26.67	90.97	101.95	102.63	29.32	98.51666667	1.748482711	2.14E-29	8.00E-28	MPK4	PREDICTED: mitogen-activated protein kinase 4-like [Cucumis sativus]	ko04626//Plant-pathogen interaction;ko04016//MAPK signaling pathway - plant	K20600;K20600	-	GO:0004702//receptor signaling protein serine/threonine kinase activity;GO:0032550//purine ribonucleoside binding	GO:0006605//protein targeting;GO:0006796//phosphate-containing compound metabolic process;GO:0006952//defense response;GO:0009755//hormone-mediated signaling pathway;GO:0009863//salicylic acid mediated signaling pathway;GO:0010468//regulation of gene expression;GO:0031399//regulation of protein modification process;GO:0042743//hydrogen peroxide metabolic process;GO:0043067//regulation of programm…
evm.TU.tig00153054.123	98.52	77.77	133.98	15.95	22.51	17.14	103.4233333	18.53333333	-2.480367421	2.25E-29	8.38E-28	MKK9	MAP kinase Kinase 4 [Cucumis sativus]	ko04016//MAPK signaling pathway - plant	K20604	-	-	-
MSTRG.16350	3.36	5.96	2.12	60.99	66.44	46.41	3.813333333	57.94666667	3.925601122	2.26E-29	8.43E-28	AKR1	PREDICTED: perakine reductase-like [Cucumis melo]	-	-	-	GO:0004033//aldo-keto reductase (NADP) activity	GO:0044710//single-organism metabolic process
evm.TU.tig00153145.59	20.43	16.57	19.1	6.1	4.9	4.68	18.7	5.226666667	-1.839075211	2.34E-29	8.71E-28	SMU2	PREDICTED: suppressor of mec-8 and unc-52 protein homolog 2 [Cucumis melo]	-	-	-	-	GO:0006396//RNA processing
evm.TU.tig00002486.377	16.55	16.85	17.37	0.07	0	0	16.92333333	0.023333333	-9.502405623	2.35E-29	8.73E-28	AAE7	PREDICTED: acetate/butyrate--CoA ligase AAE7, peroxisomal [Cucumis sativus]	ko01100//Metabolic pathways;ko01110//Biosynthesis of secondary metabolites;ko01200//Carbon metabolism;ko00010//Glycolysis / Gluconeogenesis;ko00620//Pyruvate metabolism;ko00630//Glyoxylate and dicarboxylate metabolism	K01913;K01913;K01913;K01913;K01913;K01913	GO:0042579//microbody	GO:0016405//CoA-ligase activity;GO:0016878//acid-thiol ligase activity	GO:0044262//cellular carbohydrate metabolic process;GO:0046459//short-chain fatty acid metabolic process
MSTRG.13978	2.22	2.51	2.02	11.04	13.57	11.29	2.25	11.96666667	2.411024437	2.50E-29	9.28E-28	At3g23870	probable magnesium transporter NIPA2 [Momordica charantia]	-	-	GO:0031224//intrinsic component of membrane	-	GO:0070838//divalent metal ion transport
evm.TU.tig00152985.84	23.14	22.65	19.54	7.3	7.03	8.22	21.77666667	7.516666667	-1.534618206	2.68E-29	9.94E-28	ZFN1	PREDICTED: zinc finger CCCH domain-containing protein ZFN-like isoform X1 [Cucumis melo]	-	-	-	-	-
evm.TU.tig00153033.217	31.41	30.83	38.33	10.37	8.6	7.12	33.52333333	8.696666667	-1.946631165	2.70E-29	9.98E-28	At3g08860	PREDICTED: alanine--glyoxylate aminotransferase 2 homolog 2, mitochondrial-like [Cucumis melo]	ko01100//Metabolic pathways;ko01110//Biosynthesis of secondary metabolites;ko00270//Cysteine and methionine metabolism;ko00260//Glycine, serine and threonine metabolism;ko00250//Alanine, aspartate and glutamate metabolism;ko00280//Valine, leucine and isoleucine degradation	K00827;K00827;K00827;K00827;K00827;K00827	-	GO:0008483//transaminase activity;GO:0043168//anion binding	-
evm.TU.tig00007316.3	3.24	3.71	5.46	26.41	30.26	30.28	4.136666667	28.98333333	2.808682912	3.15E-29	1.17E-27	PPAN	PREDICTED: peter Pan-like protein [Cucumis melo]	-	-	-	-	-
evm.TU.tig00001726.1	32.84	34.49	29.47	13.93	12.52	11.21	32.26666667	12.55333333	-1.361974048	3.18E-29	1.17E-27	IREG2	PREDICTED: protein SCAR2 isoform X2 [Cucumis melo]	-	-	GO:0031224//intrinsic component of membrane	-	GO:0006826//iron ion transport
evm.TU.tig00003651.6	0	0.22	0.22	29.98	20.63	31.32	0.146666667	27.31	7.540744481	3.52E-29	1.30E-27	--	-	-	-	-	-	-
MSTRG.9268	6.65	6.06	5.32	1.37	1.1	0.75	6.01	1.073333333	-2.485266803	4.31E-29	1.59E-27	NAPRT2	transposon Ty3-I Gag-Pol polyprotein [Artemisia annua]	-	-	-	-	-
evm.TU.tig00153654.119	82.67	66.12	76.76	22.53	16.37	13.98	75.18333333	17.62666667	-2.092653204	4.36E-29	1.60E-27	--	PREDICTED: CLK4-associating serine/arginine rich protein isoform X1 [Cucumis melo]	-	-	-	-	-
evm.TU.tig00002304.2	120.03	84.22	42.09	7.42	7.65	7.51	82.11333333	7.526666667	-3.447533516	4.50E-29	1.65E-27	BHLH35	PREDICTED: transcription factor bHLH35-like isoform X1 [Cucumis melo]	-	-	-	-	-
evm.TU.tig00153403.154	9.87	11.24	8.84	49.99	37.54	43.47	9.983333333	43.66666667	2.128938904	4.53E-29	1.66E-27	MCM7	PREDICTED: DNA replication licensing factor MCM7 [Cucumis melo]	ko03030//DNA replication	K02210	GO:0043231//intracellular membrane-bounded organelle;GO:0043234//protein complex	GO:0003676//nucleic acid binding;GO:0004386//helicase activity;GO:0032550//purine ribonucleoside binding	GO:0006305//DNA alkylation;GO:0009756//carbohydrate mediated signaling;GO:0016458//gene silencing;GO:0032508//DNA duplex unwinding;GO:0034645//cellular macromolecule biosynthetic process;GO:0034968//histone lysine methylation
evm.TU.tig00153210.348	12.92	13.75	13.8	4.71	4.66	4.85	13.49	4.74	-1.508931384	4.65E-29	1.70E-27	POLL	PREDICTED: DNA polymerase beta isoform X1 [Cucumis melo]	ko03410//Base excision repair;ko03450//Non-homologous end-joining	K03512;K03512	-	-	-
evm.TU.tig00153055.74	23.15	18.61	23.13	7.85	7.82	8.28	21.63	7.983333333	-1.43797051	4.67E-29	1.71E-27	CPK29	PREDICTED: calcium-dependent protein kinase 29 [Cucumis melo]	ko04626//Plant-pathogen interaction	K13412	-	-	-
evm.TU.tig00153705.24	0	0	0	18.55	25.4	23.57	0.001	22.50666667	14.45806478	4.70E-29	1.71E-27	At4g27190	PREDICTED: probable disease resistance protein At5g63020 [Cucumis sativus]	ko04626//Plant-pathogen interaction	K13459	-	-	-
evm.TU.tig00153210.439	61.79	49.21	54.4	23.18	21.79	22.2	55.13333333	22.39	-1.3000703	5.07E-29	1.84E-27	At1g67720	PREDICTED: probable LRR receptor-like serine/threonine-protein kinase At1g67720 [Cucumis sativus]	-	-	GO:0016020//membrane	GO:0016301//kinase activity;GO:0036094//small molecule binding;GO:0097159//organic cyclic compound binding;GO:1901363//heterocyclic compound binding	GO:0006796//phosphate-containing compound metabolic process;GO:0035194//posttranscriptional gene silencing by RNA;GO:0070918//production of small RNA involved in gene silencing by RNA
MSTRG.28949	0.94	1.01	0.88	6.45	7.64	7.03	0.943333333	7.04	2.899735877	5.19E-29	1.89E-27	--	-	-	-	-	-	-
evm.TU.tig00153145.76	9.35	10.69	9.75	0.77	0.89	0.64	9.93	0.766666667	-3.695122357	5.70E-29	2.07E-27	DIR19	PREDICTED: dirigent protein 22-like [Cucumis sativus]	-	-	-	-	-
evm.TU.tig00153123.18	8.29	6.96	7.98	0.43	0.14	0.48	7.743333333	0.35	-4.467527921	5.73E-29	2.08E-27	SAMC1	PREDICTED: S-adenosylmethionine carrier 1, chloroplastic/mitochondrial [Cucumis sativus]	-	-	GO:0009526//plastid envelope;GO:0031224//intrinsic component of membrane	-	GO:0003333//amino acid transmembrane transport;GO:0006355//regulation of transcription, DNA-templated;GO:0009658//chloroplast organization;GO:0009668//plastid membrane organization;GO:0015858//nucleoside transport;GO:0016072//rRNA metabolic process;GO:0031399//regulation of protein modification process;GO:0043623//cellular protein complex assembly
evm.TU.tig00001824.1	7.33	5.35	6.41	0.84	0.51	0.67	6.363333333	0.673333333	-3.240389905	6.22E-29	2.25E-27	AIL5	PREDICTED: AP2-like ethylene-responsive transcription factor AIL5, partial [Cucumis sativus]	-	-	-	-	GO:0003006//developmental process involved in reproduction;GO:0007165//signal transduction;GO:0009725//response to hormone;GO:0009791//post-embryonic development;GO:0044238//primary metabolic process;GO:0044260//cellular macromolecule metabolic process;GO:0048731//system development;GO:0060771//phyllotactic patterning;GO:0071310//cellular response to organic substance
evm.TU.tig00153293.71	59.5	53.11	53.79	23.29	24.88	26.79	55.46666667	24.98666667	-1.150462575	6.40E-29	2.31E-27	At5g45780	PREDICTED: probable LRR receptor-like serine/threonine-protein kinase At5g45780 [Cucumis sativus]	-	-	GO:0031224//intrinsic component of membrane	GO:0004672//protein kinase activity;GO:0032550//purine ribonucleoside binding	GO:0003006//developmental process involved in reproduction;GO:0006464//cellular protein modification process;GO:0006796//phosphate-containing compound metabolic process
evm.TU.tig00153048.388	7.15	5.95	6.63	1.95	1.63	1.81	6.576666667	1.796666667	-1.872033778	8.41E-29	3.03E-27	eif2b3	PREDICTED: translation initiation factor eIF-2B subunit gamma [Cucumis melo]	ko03013//RNA transport	K03241	-	-	-
evm.TU.tig00153055.234	43.21	30.34	27.29	0.73	2.79	2.28	33.61333333	1.933333333	-4.119871313	8.69E-29	3.13E-27	HST	PREDICTED: uncharacterized acetyltransferase At3g50280-like [Cucumis sativus]	-	-	-	-	-
evm.TU.tig00009204.2	15.35	14.86	14.29	3.61	5.05	4.61	14.83333333	4.423333333	-1.745636965	9.22E-29	3.32E-27	PCMP-H75	PREDICTED: pentatricopeptide repeat-containing protein At4g32450, mitochondrial-like [Cucumis melo]	-	-	-	-	-
evm.TU.tig00153047.340	7.88	7.88	6.73	1.29	0.73	0.89	7.496666667	0.97	-2.950192603	9.64E-29	3.46E-27	bsn	PREDICTED: extracellular ribonuclease isoform X3 [Cucumis melo]	-	-	-	-	-
evm.TU.tig00003503.2	3.52	3.03	2.1	21.99	36.21	35.64	2.883333333	31.28	3.439430976	9.99E-29	3.58E-27	CML13	PREDICTED: probable calcium-binding protein CML20 [Cucumis melo]	ko04626//Plant-pathogen interaction	K13448	-	-	-
evm.TU.tig00153446.79	9.21	7.98	9.22	47.77	40.51	40.94	8.803333333	43.07333333	2.290673174	1.10E-28	3.96E-27	--	DUF538 domain-containing protein [Cephalotus follicularis]	-	-	-	-	-
evm.TU.tig00004836.43	1.52	2.05	1.58	7.69	7.7	7.99	1.716666667	7.793333333	2.182630592	1.15E-28	4.12E-27	PCMP-H73	PREDICTED: pentatricopeptide repeat-containing protein At1g15510, chloroplastic [Cucumis melo]	-	-	GO:0009536//plastid	-	GO:0009657//plastid organization
evm.TU.tig00007935.38	0.44	0.59	0.47	7.61	6.45	4.84	0.5	6.3	3.655351829	1.23E-28	4.40E-27	PFK3	PREDICTED: ATP-dependent 6-phosphofructokinase 6-like [Cucumis melo]	ko01100//Metabolic pathways;ko01110//Biosynthesis of secondary metabolites;ko01200//Carbon metabolism;ko01230//Biosynthesis of amino acids;ko00010//Glycolysis / Gluconeogenesis;ko03018//RNA degradation;ko00052//Galactose metabolism;ko00051//Fructose and mannose metabolism;ko00030//Pentose phosphate pathway	K00850;K00850;K00850;K00850;K00850;K00850;K00850;K00850;K00850	-	-	-
evm.TU.tig00003661.1	23.67	21.31	21.95	9.81	9.78	8.78	22.31	9.456666667	-1.238286864	1.24E-28	4.41E-27	At1g15890	PREDICTED: disease resistance protein At4g27190-like [Cucumis melo]	ko04626//Plant-pathogen interaction	K13459	-	-	-
evm.TU.tig00153653.32	13.19	16.06	14.41	3.95	4.52	4.53	14.55333333	4.333333333	-1.747800507	1.31E-28	4.68E-27	At2g19940	PREDICTED: probable N-acetyl-gamma-glutamyl-phosphate reductase, chloroplastic [Cucumis melo]	ko01100//Metabolic pathways;ko01110//Biosynthesis of secondary metabolites;ko01230//Biosynthesis of amino acids;ko01210//2-Oxocarboxylic acid metabolism;ko00220//Arginine biosynthesis	K00145;K00145;K00145;K00145;K00145	GO:0009532//plastid stroma;GO:0043232//intracellular non-membrane-bounded organelle	GO:0000166//nucleotide binding;GO:0005515//protein binding;GO:0016903//oxidoreductase activity, acting on the aldehyde or oxo group of donors;GO:0046914//transition metal ion binding	GO:0003006//developmental process involved in reproduction;GO:0006525//arginine metabolic process
evm.TU.tig00004052.8	35.49	33.3	30.39	15.31	14.19	15.2	33.06	14.9	-1.149774394	1.33E-28	4.73E-27	telo2	PREDICTED: telomere length regulation protein TEL2 homolog isoform X1 [Cucumis melo]	-	-	-	-	-
evm.TU.tig00153840.27	16.66	15.03	15.52	49.01	48.01	43.09	15.73666667	46.70333333	1.56939554	1.49E-28	5.28E-27	EPSIN2	PREDICTED: clathrin interactor EPSIN 3 [Cucumis sativus]	ko04144//Endocytosis	K12471	-	-	-
evm.TU.tig00003299.4	6.21	5.9	5.44	22.41	21.37	22.47	5.85	22.08333333	1.916449424	1.52E-28	5.40E-27	--	PREDICTED: protein FAM179B-like [Malus domestica]	-	-	-	-	-
evm.TU.tig00005308.2	2.21	10.2	7.62	191.94	142.69	152.84	6.676666667	162.49	4.605079109	1.66E-28	5.87E-27	--	defective in induced resistance 1 protein [Nicotiana tabacum]	-	-	-	-	-
evm.TU.tig00153640.57	9.79	10.91	10.63	30.11	30.58	30.59	10.44333333	30.42666667	1.542754022	1.72E-28	6.08E-27	5MAT	PREDICTED: phenolic glucoside malonyltransferase 1-like [Cucumis sativus]	-	-	-	GO:0016740//transferase activity	-
evm.TU.tig00000589.87	3.36	4.15	3.43	28.7	18.43	23	3.646666667	23.37666667	2.68041899	1.90E-28	6.69E-27	GPAT6	PREDICTED: glycerol-3-phosphate 2-O-acyltransferase 6 [Cucumis melo]	ko01100//Metabolic pathways;ko01110//Biosynthesis of secondary metabolites;ko00564//Glycerophospholipid metabolism;ko00561//Glycerolipid metabolism	K13508;K13508;K13508;K13508	GO:0031224//intrinsic component of membrane	GO:0008374//O-acyltransferase activity;GO:0042578//phosphoric ester hydrolase activity	GO:0009059//macromolecule biosynthetic process;GO:0046471//phosphatidylglycerol metabolic process;GO:0090567//reproductive shoot system development
evm.TU.tig00001075.8	3.43	4.3	3.45	15.84	19.15	20.28	3.726666667	18.42333333	2.305576424	1.99E-28	7.01E-27	FTSHI3	PREDICTED: probable inactive ATP-dependent zinc metalloprotease FTSHI 3, chloroplastic [Cucumis melo]	-	-	-	GO:0008233//peptidase activity;GO:0043167//ion binding	-
evm.TU.tig00003704.4	7.43	9.92	10.7	43.81	51.38	41.69	9.35	45.62666667	2.286838989	2.07E-28	7.27E-27	At2g45590	PREDICTED: receptor-like serine/threonine-protein kinase At2g45590 [Cucumis melo]	-	-	GO:0031224//intrinsic component of membrane	GO:0004672//protein kinase activity;GO:0032550//purine ribonucleoside binding	GO:0006464//cellular protein modification process;GO:0006796//phosphate-containing compound metabolic process
evm.TU.tig00000892.736	1.83	7.73	2.78	96.16	102.65	108.01	4.113333333	102.2733333	4.635978228	2.12E-28	7.44E-27	CIF2	PREDICTED: uncharacterized protein LOC105434604 [Cucumis sativus]	-	-	-	-	-
evm.TU.tig00152909.1	13.59	12.52	14.37	4.55	3.82	4.67	13.49333333	4.346666667	-1.63426542	2.28E-28	8.00E-27	FLACCA	PREDICTED: molybdenum cofactor sulfurase [Cucumis sativus]	-	-	-	-	-
evm.TU.tig00002693.4	15.96	20.92	18.16	76.06	100.17	107.86	18.34666667	94.69666667	2.367795674	2.60E-28	9.11E-27	DER2.2	PREDICTED: derlin-2.2 [Cucumis melo]	ko04141//Protein processing in endoplasmic reticulum	K13989	-	-	-
MSTRG.5960	0.64	1.01	0.25	337.99	92.37	158.89	0.633333333	196.4166667	8.276736625	2.92E-28	1.02E-26	--	-	-	-	-	-	-
evm.TU.tig00001855.7	0	0.75	0.62	33.43	53.22	24.23	0.456666667	36.96	6.338679459	2.99E-28	1.05E-26	co-2	polyphenol oxidase [Luffa aegyptiaca]	ko01100//Metabolic pathways;ko01110//Biosynthesis of secondary metabolites;ko00350//Tyrosine metabolism;ko00950//Isoquinoline alkaloid biosynthesis	K00422;K00422;K00422;K00422	-	-	-
evm.TU.tig00153017.136	8.8	10.99	7.85	43.51	42.36	44.52	9.213333333	43.46333333	2.238003708	3.28E-28	1.15E-26	ASF1B	PREDICTED: probable histone chaperone ASF1A [Cucumis melo]	-	-	-	-	-
evm.TU.tig00153016.33	12.56	14.05	10.14	46	49.62	48.32	12.25	47.98	1.969651408	3.52E-28	1.23E-26	SULTR1;3	PREDICTED: sulfate transporter 1.3-like [Cucumis sativus]	-	-	GO:0031224//intrinsic component of membrane	GO:0015103//inorganic anion transmembrane transporter activity;GO:0015291//secondary active transmembrane transporter activity	GO:0008272//sulfate transport;GO:0044763//single-organism cellular process
evm.TU.tig00003202.6	2.79	3.14	2.46	18.13	15.19	18.02	2.796666667	17.11333333	2.61334058	3.52E-28	1.23E-26	TOM20	PREDICTED: mitochondrial import receptor subunit TOM20-like [Cucumis melo]	-	-	-	-	-
evm.TU.tig00001585.4	2.6	2.5	2.54	17.32	21.1	24.22	2.546666667	20.88	3.035439669	3.56E-28	1.24E-26	--	HNH endonuclease [Cynara cardunculus var. scolymus] [Cynara cardunculus]	-	-	-	GO:0004518//nuclease activity	GO:0090304//nucleic acid metabolic process
evm.TU.tig00153145.157	12.36	8.67	10.93	1.21	0.89	1.63	10.65333333	1.243333333	-3.099019873	3.74E-28	1.30E-26	CSA	PREDICTED: transcription factor MYB44 [Cucumis sativus]	ko04626//Plant-pathogen interaction	K09422	-	-	-
evm.TU.tig00153210.168	0.17	0.24	0.11	4.32	3.25	7.13	0.173333333	4.9	4.821160722	3.78E-28	1.31E-26	HMT1	PREDICTED: homocysteine S-methyltransferase 1 [Cucumis sativus]	ko01100//Metabolic pathways;ko01110//Biosynthesis of secondary metabolites;ko00270//Cysteine and methionine metabolism	K00547;K00547;K00547	-	GO:0008172//S-methyltransferase activity;GO:0043169//cation binding	GO:0000097//sulfur amino acid biosynthetic process
evm.TU.tig00153145.203	7.28	9.25	5.89	0.35	0.48	0.46	7.473333333	0.43	-4.119343307	3.87E-28	1.34E-26	MYBC1	PREDICTED: transcription factor PCL1 [Eucalyptus grandis]	-	-	-	-	-
evm.TU.tig00153449.33	71.36	54.82	59.65	0	0	0	61.94333333	0.001	-15.9186614	3.88E-28	1.34E-26	HAT4	PREDICTED: homeobox-leucine zipper protein HAT4 [Cucumis melo]	-	-	-	-	GO:0010467//gene expression;GO:0034645//cellular macromolecule biosynthetic process
evm.TU.tig00000017.1	1.51	2.33	2.09	14.87	16.35	11.67	1.976666667	14.29666667	2.854537306	3.92E-28	1.35E-26	TRI1	PREDICTED: box A-binding factor isoform X2 [Cucumis melo]	-	-	-	-	-
MSTRG.12940	19.29	18.09	23.83	1.69	3.77	2.51	20.40333333	2.656666667	-2.941115739	4.10E-28	1.41E-26	WRKY53	probable WRKY transcription factor 46 isoform X1 [Momordica charantia]	-	-	-	-	-
evm.TU.tig00154107.50	2.16	3.67	4.6	28.57	51.76	40.72	3.476666667	40.35	3.536792016	4.14E-28	1.43E-26	APS1	DSPc domain-containing protein [Cephalotus follicularis]	-	-	-	GO:0004721//phosphoprotein phosphatase activity	GO:0006470//protein dephosphorylation
evm.TU.tig00154130.15	16.1	18.91	22.64	79.49	78.01	73.98	19.21666667	77.16	2.005495036	4.35E-28	1.50E-26	TMN11	PREDICTED: transmembrane 9 superfamily member 11 [Cucumis melo]	-	-	-	-	-
evm.TU.tig00002486.227	23.82	28.05	29.77	106.02	88	102.67	27.21333333	98.89666667	1.861608214	4.42E-28	1.52E-26	TCX2	PREDICTED: protein tesmin/TSO1-like CXC 2 [Cucumis sativus]	-	-	-	-	-
evm.TU.tig00153210.183	46.87	39.78	48.8	17.97	17.77	19.88	45.15	18.54	-1.284084744	4.85E-28	1.66E-26	At1g25530	PREDICTED: CTL-like protein DDB_G0274487 [Cucumis melo]	-	-	-	-	-
evm.TU.tig00000892.383	2.93	2.69	2.76	0.34	0.22	0.3	2.793333333	0.286666667	-3.284541679	4.90E-28	1.68E-26	UGT87A2	PREDICTED: UDP-glycosyltransferase 87A1-like [Cucumis sativus]	-	-	-	GO:0016757//transferase activity, transferring glycosyl groups	-
evm.TU.tig00000554.1	16.45	16.23	13.8	0	0	0	15.49333333	0.001	-13.91935995	5.70E-28	1.95E-26	AP3BA	PREDICTED: AP3-complex subunit beta-A isoform X1 [Cucumis melo]	-	-	GO:0030119//AP-type membrane coat adaptor complex;GO:0030662//coated vesicle membrane	-	GO:0006892//post-Golgi vesicle-mediated transport;GO:0007033//vacuole organization;GO:0015031//protein transport;GO:0030641//regulation of cellular pH
evm.TU.tig00007060.1	16.02	19.28	15.27	63.33	72.49	84.6	16.85666667	73.47333333	2.12390145	6.27E-28	2.14E-26	LSM7	PREDICTED: sm-like protein LSM7 [Cucumis sativus]	ko03040//Spliceosome;ko03018//RNA degradation	K12626;K12626	-	-	-
evm.TU.tig00153347.46	8.22	6.5	10.55	0.82	0.4	0.47	8.423333333	0.563333333	-3.902330513	6.62E-28	2.26E-26	--	-	-	-	-	-	-
evm.TU.tig00005175.2	11.73	13.18	11.75	35.5	35.07	38.29	12.22	36.28666667	1.57019525	6.75E-28	2.30E-26	GALT2	PREDICTED: hydroxyproline O-galactosyltransferase GALT2 [Cucumis melo]	-	-	GO:0031224//intrinsic component of membrane	GO:0005488//binding;GO:0035250//UDP-galactosyltransferase activity	GO:0006464//cellular protein modification process
evm.TU.tig00153870.25	8.52	6.72	10.17	0.49	1.05	0.36	8.47	0.633333333	-3.741325052	6.83E-28	2.32E-26	PLT5	PREDICTED: polyol transporter 5-like [Cucumis sativus]	-	-	GO:0031224//intrinsic component of membrane	GO:0016628//oxidoreductase activity, acting on the CH-CH group of donors, NAD or NADP as acceptor;GO:0022857//transmembrane transporter activity	GO:0044710//single-organism metabolic process;GO:0044763//single-organism cellular process;GO:0044765//single-organism transport
evm.TU.tig00153293.113	33.37	26.28	26.31	11.18	10.4	10.87	28.65333333	10.81666667	-1.405447005	6.89E-28	2.34E-26	ARF3	PREDICTED: auxin response factor 3 isoform X1 [Cucumis sativus]	ko04075//Plant hormone signal transduction	K14486	-	-	GO:0007389//pattern specification process;GO:0009725//response to hormone;GO:0009791//post-embryonic development;GO:0010467//gene expression;GO:0034645//cellular macromolecule biosynthetic process;GO:0044763//single-organism cellular process;GO:0048856//anatomical structure development;GO:0050794//regulation of cellular process
evm.TU.tig00153204.287	498.75	389.66	780.82	99.4	102.16	100.8	556.41	100.7866667	-2.464843555	7.15E-28	2.42E-26	At2g25900	PREDICTED: LOW QUALITY PROTEIN: zinc finger CCCH domain-containing protein 20 [Cucumis melo]	-	-	-	-	-
evm.TU.tig00153795.1	0.8	2.87	2.9	41.08	42.26	40.54	2.19	41.29333333	4.236906107	7.51E-28	2.54E-26	At5g33370	PREDICTED: GDSL esterase/lipase At5g33370-like [Cucumis melo]	-	-	-	GO:0016787//hydrolase activity	-
MSTRG.10691	0.22	0.32	0.37	16.96	14.48	29.36	0.303333333	20.26666667	6.062060968	7.64E-28	2.59E-26	--	-	-	-	-	-	-
evm.TU.tig00001729.4	5.45	5.19	3.64	21.45	23.31	22.5	4.76	22.42	2.235752799	7.73E-28	2.61E-26	TBL35	PREDICTED: protein trichome birefringence-like 35 [Cucumis melo]	-	-	-	-	-
evm.TU.tig00001291.347	4.81	4.34	4.85	17.58	18.82	17.57	4.666666667	17.99	1.94673086	7.79E-28	2.63E-26	cox1102	PREDICTED: methyltransferase-like protein 17, mitochondrial [Ricinus communis]	-	-	-	GO:0016741//transferase activity, transferring one-carbon groups	GO:0010467//gene expression
evm.TU.tig00153033.74	5.2	9.2	6.24	44.78	62.48	72.98	6.88	60.08	3.126404343	7.99E-28	2.69E-26	RABE1C	PREDICTED: ras-related protein RABE1a isoform X1 [Gossypium raimondii]	ko04144//Endocytosis	K07901	-	-	-
evm.TU.tig00153293.124	0	0.27	0	22.61	20.89	17.9	0.09	20.46666667	7.829135438	8.06E-28	2.71E-26	--	PREDICTED: uncharacterized protein LOC105435964 [Cucumis sativus]	-	-	-	-	-
evm.TU.tig00002854.135	12.68	13.03	13.7	6.07	6.11	5.49	13.13666667	5.89	-1.15725971	8.28E-28	2.78E-26	MED33A	PREDICTED: mediator of RNA polymerase II transcription subunit 33B-like isoform X1 [Cucumis melo]	-	-	GO:0043234//protein complex	-	GO:0009698//phenylpropanoid metabolic process;GO:0010468//regulation of gene expression;GO:0034645//cellular macromolecule biosynthetic process
evm.TU.tig00000190.4	18.97	15.82	17.77	4.53	2.84	2.5	17.52	3.29	-2.412843286	8.60E-28	2.88E-26	SIS8	PREDICTED: serine/threonine-protein kinase EDR1 [Cucumis sativus]	-	-	-	GO:0004672//protein kinase activity;GO:0036094//small molecule binding;GO:0097159//organic cyclic compound binding;GO:1901363//heterocyclic compound binding	GO:0006796//phosphate-containing compound metabolic process
evm.TU.tig00153640.66	766.3	620.62	667.64	315.94	293.52	299.98	684.8533333	303.1466667	-1.175779098	8.74E-28	2.93E-26	GAI	DELLA protein RGL1 [Hevea brasiliensis subsp. brasiliensis] [Hevea brasiliensis]	ko04075//Plant hormone signal transduction	K14494	GO:0043231//intracellular membrane-bounded organelle	-	GO:0010468//regulation of gene expression;GO:0034645//cellular macromolecule biosynthetic process
evm.TU.tig00007767.1	10.17	11.44	12.64	3.97	3.93	3.76	11.41666667	3.886666667	-1.5545362	8.83E-28	2.96E-26	--	hypothetical protein Csa_6G197210 [Cucumis sativus]	-	-	-	-	-
evm.TU.tig00001923.4	19.79	18.76	19.97	0.02	0	0.02	19.50666667	0.013333333	-10.51471405	9.07E-28	3.03E-26	O1	PREDICTED: myosin-15 isoform X1 [Cucumis sativus]	-	-	-	-	-
evm.TU.tig00153056.383	5.27	3.54	6.57	0.63	0.4	0.56	5.126666667	0.53	-3.273956833	9.17E-28	3.06E-26	GLR2.5	glutamate-gated kainate-type ion channel receptor subunit glur5 [Cucumis melo subsp. melo] [Cucumis melo]	-	-	-	-	-
evm.TU.tig00154217.29	3.13	3.76	4.68	20.54	21.22	18.69	3.856666667	20.15	2.385353475	9.75E-28	3.25E-26	PAE10	PREDICTED: pectin acetylesterase 10 [Cucumis sativus]	-	-	-	-	-
evm.TU.tig00001880.3	70.73	89.43	55.01	2.23	6.27	7.23	71.72333333	5.243333333	-3.773886369	1.03E-27	3.43E-26	At3g22104	PREDICTED: BTB/POZ domain-containing protein At3g22104-like [Cucumis melo]	-	-	-	-	-
evm.TU.tig00004624.5	9.09	6.27	19.53	0.42	0.61	0.43	11.63	0.486666667	-4.578773323	1.10E-27	3.66E-26	PLT5	PREDICTED: polyol transporter 5-like [Cucumis sativus]	-	-	GO:0031224//intrinsic component of membrane	GO:0016628//oxidoreductase activity, acting on the CH-CH group of donors, NAD or NADP as acceptor;GO:0022857//transmembrane transporter activity	GO:0044710//single-organism metabolic process;GO:0044763//single-organism cellular process;GO:0044765//single-organism transport
evm.TU.tig00153699.27	37.84	41.97	37.09	0	0	0	38.96666667	0.001	-15.2499529	1.11E-27	3.69E-26	RAD23B	PREDICTED: ubiquitin receptor RAD23b-like [Cucumis melo]	ko04141//Protein processing in endoplasmic reticulum;ko03420//Nucleotide excision repair	K10839;K10839	-	-	-
evm.TU.tig00152985.13	46.92	38.38	49.99	16.3	17.34	16.86	45.09666667	16.83333333	-1.421699913	1.12E-27	3.72E-26	RHF2A	PREDICTED: E3 ubiquitin-protein ligase RHF2A-like isoform X2 [Cucumis melo]	-	-	GO:0016020//membrane	GO:0003824//catalytic activity;GO:0046914//transition metal ion binding	GO:0006508//proteolysis;GO:0006625//protein targeting to peroxisome;GO:0007049//cell cycle;GO:0007165//signal transduction;GO:0009057//macromolecule catabolic process;GO:0009062//fatty acid catabolic process;GO:0009555//pollen development;GO:0009696//salicylic acid metabolic process;GO:0009814//defense response, incompatible interaction;GO:0032446//protein modification by small protein conjugation
evm.TU.tig00007724.38	1.65	1.89	1.74	12.14	12.41	9.26	1.76	11.27	2.678840182	1.17E-27	3.87E-26	At5g18840	PREDICTED: sugar transporter ERD6-like 16 [Cucumis melo]	-	-	-	-	-
evm.TU.tig00004396.2	17.35	22.74	15.92	76.91	83.2	90.12	18.67	83.41	2.159498431	1.30E-27	4.31E-26	RTNLB2	PREDICTED: reticulon-like protein B2 [Cucumis melo]	-	-	GO:0044425//membrane part	-	-
evm.TU.tig00153031.226	27.13	28.77	33.96	112.8	101.15	99.44	29.95333333	104.4633333	1.802208178	1.32E-27	4.37E-26	--	PREDICTED: uncharacterized protein LOC101209867 [Cucumis sativus]	-	-	-	-	-
evm.TU.tig00003822.2	51.3	60.31	66.9	18.28	18.47	18.01	59.50333333	18.25333333	-1.704810544	1.35E-27	4.45E-26	RPS16	PREDICTED: 40S ribosomal protein S16 [Cucumis sativus]	ko03010//Ribosome	K02960	GO:0030529//intracellular ribonucleoprotein complex	-	GO:0010467//gene expression
evm.TU.tig00153349.59	2.32	1.71	0.69	23.15	23.06	24.71	1.573333333	23.64	3.909333772	1.45E-27	4.77E-26	--	PREDICTED: ankyrin repeat-containing protein At5g02620-like [Cucumis melo]	-	-	-	-	-
evm.TU.tig00154253.2	23.76	19.98	22	7.34	6.65	7.57	21.91333333	7.186666667	-1.608414278	1.51E-27	4.96E-26	--	PREDICTED: protein bicaudal C homolog 1-A-like isoform X2 [Cucumis sativus]	-	-	-	-	GO:0006996//organelle organization;GO:0022402//cell cycle process;GO:0044260//cellular macromolecule metabolic process;GO:0050794//regulation of cellular process;GO:0090304//nucleic acid metabolic process
evm.TU.tig00152936.302	0.94	1.21	0.96	6.81	8.43	7.56	1.036666667	7.6	2.874047339	1.72E-27	5.65E-26	--	PREDICTED: E3 ubiquitin-protein ligase TRAIP-like [Cucumis sativus]	-	-	-	-	-
evm.TU.tig00153652.1	19.84	13.15	13.04	0.07	0.56	0.07	15.34333333	0.233333333	-6.03907571	1.73E-27	5.68E-26	--	hypothetical protein PRUPE_5G034700 [Prunus persica]	-	-	-	-	-
evm.TU.tig00001047.58	35.01	26.23	32.64	11.44	10.64	11.28	31.29333333	11.12	-1.492698553	1.79E-27	5.86E-26	LRK10L-1.3	PREDICTED: LEAF RUST 10 DISEASE-RESISTANCE LOCUS RECEPTOR-LIKE PROTEIN KINASE-like 1.4 isoform X1 [Cucumis melo]	-	-	-	-	-
evm.TU.tig00153057.29	6.68	4.45	9.21	0.18	0.23	0.28	6.78	0.23	-4.881579507	1.80E-27	5.89E-26	SAT3	PREDICTED: serine acetyltransferase 1, chloroplastic [Cucumis melo]	ko01100//Metabolic pathways;ko01110//Biosynthesis of secondary metabolites;ko01200//Carbon metabolism;ko01230//Biosynthesis of amino acids;ko00270//Cysteine and methionine metabolism;ko00920//Sulfur metabolism	K00640;K00640;K00640;K00640;K00640;K00640	-	GO:0016746//transferase activity, transferring acyl groups	-
MSTRG.26028	2.42	1.82	2.29	10.75	11.75	9.35	2.176666667	10.61666667	2.286138476	1.83E-27	5.97E-26	Os07g0190000	probable 1-deoxy-D-xylulose-5-phosphate synthase 2, chloroplastic [Momordica charantia]	ko01100//Metabolic pathways;ko01110//Biosynthesis of secondary metabolites;ko00900//Terpenoid backbone biosynthesis;ko00730//Thiamine metabolism	K01662;K01662;K01662;K01662	-	GO:0016744//transferase activity, transferring aldehyde or ketonic groups	GO:0006721//terpenoid metabolic process
evm.TU.tig00003629.1	19.3	17.74	19.69	3.99	5.18	5.66	18.91	4.943333333	-1.935593266	2.07E-27	6.76E-26	ITPK1	PREDICTED: inositol-tetrakisphosphate 1-kinase 1-like [Cucumis melo]	ko01100//Metabolic pathways;ko04070//Phosphatidylinositol signaling system;ko00562//Inositol phosphate metabolism	K00913;K00913;K00913	-	GO:0016301//kinase activity;GO:0016773//phosphotransferase activity, alcohol group as acceptor;GO:0043167//ion binding	-
evm.TU.tig00003795.3	0.46	0.22	0.07	182.97	124.94	500.26	0.25	269.39	10.07355249	2.35E-27	7.66E-26	--	PREDICTED: histone H1-II-like [Cucumis sativus]	-	-	-	-	-
evm.TU.tig00000565.5	3.62	4.04	3.5	0.44	0.16	0.24	3.72	0.28	-3.731803889	2.38E-27	7.73E-26	--	PREDICTED: uncharacterized protein LOC103500200 [Cucumis melo]	-	-	-	-	-
evm.TU.tig00003412.298	19.71	21.03	19.68	8.09	7.65	7.7	20.14	7.813333333	-1.366053614	2.41E-27	7.84E-26	--	C-type mannose receptor 2 [Theobroma cacao]	-	-	-	-	GO:0003002//regionalization;GO:0003006//developmental process involved in reproduction;GO:0009933//meristem structural organization;GO:0050789//regulation of biological process
evm.TU.tig00153145.82	15.5	21.1	17.13	4.14	4.93	4.84	17.91	4.636666667	-1.949605418	2.51E-27	8.14E-26	MTP4	Metal tolerance protein 4 [Morus notabilis]	-	-	GO:0031090//organelle membrane;GO:0031224//intrinsic component of membrane;GO:0043231//intracellular membrane-bounded organelle	GO:0015075//ion transmembrane transporter activity	GO:0006812//cation transport;GO:0044763//single-organism cellular process
evm.TU.tig00153874.81	7.87	4.51	8.02	0.14	0.28	0.14	6.8	0.186666667	-5.186998515	2.57E-27	8.32E-26	HOMT1	PREDICTED: caffeic acid 3-O-methyltransferase [Cucumis sativus]	-	-	-	GO:0005515//protein binding;GO:0008168//methyltransferase activity	GO:0008152//metabolic process
evm.TU.tig00153699.39	0	0	0	67.69	72.39	86.44	0.001	75.50666667	16.20431641	2.57E-27	8.33E-26	POR1	PREDICTED: mitochondrial outer membrane protein porin of 34 kDa [Cucumis melo]	-	-	-	GO:0005244//voltage-gated ion channel activity	GO:0006820//anion transport;GO:0034765//regulation of ion transmembrane transport
MSTRG.2884	7.81	6.18	1.99	133.14	101.81	93.71	5.326666667	109.5533333	4.362256569	2.67E-27	8.62E-26	GSVIVT00023967001	peroxidase 4-like [Momordica charantia]	ko01100//Metabolic pathways;ko01110//Biosynthesis of secondary metabolites;ko00940//Phenylpropanoid biosynthesis	K00430;K00430;K00430	GO:0005576//extracellular region;GO:0044444//cytoplasmic part	GO:0003824//catalytic activity;GO:0043169//cation binding;GO:0046906//tetrapyrrole binding	GO:0006950//response to stress;GO:0044710//single-organism metabolic process
evm.TU.tig00000624.2	27.07	19.13	21.46	6.59	6.88	6.4	22.55333333	6.623333333	-1.767711305	2.98E-27	9.63E-26	nep2	PREDICTED: aspartic proteinase nepenthesin-2 [Cucumis melo]	-	-	-	-	-
evm.TU.tig00002940.1	7.67	9.08	8.86	0	0.11	0	8.536666667	0.036666667	-7.863059919	3.51E-27	1.13E-25	At1g71810	PREDICTED: uncharacterized aarF domain-containing protein kinase At1g71810, chloroplastic isoform X2 [Cucumis melo]	-	-	-	-	-
evm.TU.tig00153014.23	0.03	0.21	0.34	6.44	7.08	6.27	0.193333333	6.596666667	5.092574902	3.61E-27	1.16E-25	PRT1	PREDICTED: E3 ubiquitin-protein ligase PRT1 [Cucumis sativus]	-	-	-	-	-
evm.TU.tig00000704.7	20.7	22.24	22.81	0.05	0.1	0	21.91666667	0.05	-8.775884583	3.68E-27	1.18E-25	Os02g0194200	PREDICTED: zinc finger CCCH domain-containing protein 14-like [Cucumis melo]	-	-	-	-	-
evm.TU.tig00153348.17	45.05	43.98	39.73	19.8	21.03	19.73	42.92	20.18666667	-1.088247371	3.81E-27	1.23E-25	--	PREDICTED: uncharacterized protein LOC101207534 [Cucumis sativus]	-	-	-	-	-
evm.TU.tig00153640.115	22.52	24.38	23.72	0	0	0	23.54	0.001	-14.5228267	3.84E-27	1.23E-25	At3g52640/At3g52650	PREDICTED: nicastrin isoform X1 [Cucumis melo]	-	-	GO:0031090//organelle membrane;GO:0031224//intrinsic component of membrane;GO:0043231//intracellular membrane-bounded organelle	-	GO:0006508//proteolysis
evm.TU.tig00153204.238	2.44	3.69	1.82	20.13	23.94	26.95	2.65	23.67333333	3.159198595	4.09E-27	1.31E-25	CYCA3-2	PREDICTED: cyclin-A3-2-like [Cucumis melo]	-	-	GO:0043231//intracellular membrane-bounded organelle	GO:0019900//kinase binding	GO:0007049//cell cycle
evm.TU.tig00153348.115	24.4	19.47	17.48	5.36	5.97	6.68	20.45	6.003333333	-1.768265163	4.70E-27	1.51E-25	TPS13	PREDICTED: (3S,6E)-nerolidol synthase 1-like [Cucumis melo]	ko01100//Metabolic pathways;ko00909//Sesquiterpenoid and triterpenoid biosynthesis	K14175;K14175	-	-	-
evm.TU.tig00004276.9	3.29	5.02	5.07	27.75	23	30.33	4.46	27.02666667	2.599267973	5.06E-27	1.62E-25	UGT74E2	PREDICTED: UDP-glycosyltransferase 74E2-like [Cucumis sativus]	-	-	-	GO:0016740//transferase activity	-
evm.TU.tig00006144.4	17.39	15.4	11.29	63.84	65.57	65.07	14.69333333	64.82666667	2.141425669	5.51E-27	1.76E-25	WNK1	PREDICTED: probable serine/threonine-protein kinase WNK9 [Cucumis melo]	-	-	-	-	-
evm.TU.tig00153002.41	6.56	7.26	6.6	27.56	26.04	24.86	6.806666667	26.15333333	1.941974469	5.70E-27	1.82E-25	BRIX1-1	PREDICTED: ribosome biogenesis protein BRX1-like [Cucumis melo]	-	-	-	-	-
evm.TU.tig00005935.3	49.42	31.58	26.2	3.7	6.48	4.62	35.73333333	4.933333333	-2.856635825	6.65E-27	2.12E-25	SARD1	PREDICTED: protein SAR DEFICIENT 1 [Cucumis melo]	-	-	-	-	GO:0009617//response to bacterium;GO:0009696//salicylic acid metabolic process;GO:0009719//response to endogenous stimulus;GO:0009814//defense response, incompatible interaction;GO:0009863//salicylic acid mediated signaling pathway;GO:0031323//regulation of cellular metabolic process;GO:0031347//regulation of defense response;GO:0044260//cellular macromolecule metabolic process;GO:0060255//regula…
evm.TU.tig00153048.244	117.11	92.14	131.22	21.92	24.3	32.97	113.49	26.39666667	-2.104137517	7.26E-27	2.31E-25	--	DUF761 domain-containing protein [Cephalotus follicularis]	-	-	-	-	-
evm.TU.tig00153841.12	0.54	0.88	1.01	14.5	9.65	8.82	0.81	10.99	3.762125668	7.46E-27	2.37E-25	RLP18	PREDICTED: receptor-like protein 12 isoform X2 [Cucumis melo]	-	-	-	-	-
evm.TU.tig00001600.3	42.14	46.64	38.65	13.6	16.56	17.14	42.47666667	15.76666667	-1.429792873	7.67E-27	2.43E-25	--	PREDICTED: uncharacterized protein LOC101207987 [Cucumis sativus]	-	-	-	-	-
evm.TU.tig00153210.269	31.88	43.04	22.15	235.49	240.69	190.62	32.35666667	222.2666667	2.780156707	7.92E-27	2.51E-25	AGO7	PREDICTED: protein argonaute 7 [Cucumis melo]	-	-	GO:0032991//macromolecular complex;GO:0044424//intracellular part	GO:0003676//nucleic acid binding	GO:0006950//response to stress;GO:0009791//post-embryonic development;GO:0030422//production of siRNA involved in RNA interference;GO:0034645//cellular macromolecule biosynthetic process;GO:0050793//regulation of developmental process
evm.TU.tig00000989.1	79.34	102.74	93.46	407.65	449.44	323.31	91.84666667	393.4666667	2.098942151	8.67E-27	2.74E-25	SS	PREDICTED: sucrose synthase [Cucumis melo]	ko01100//Metabolic pathways;ko00500//Starch and sucrose metabolism	K00695;K00695	-	GO:0035251//UDP-glucosyltransferase activity	GO:0008152//metabolic process;GO:0044403//symbiosis, encompassing mutualism through parasitism
evm.TU.tig00004921.7	2.12	1.56	2.25	10.99	11.36	12.33	1.976666667	11.56	2.547999889	8.75E-27	2.76E-25	At5g63180	PREDICTED: probable pectate lyase 5 [Cucumis sativus]	ko00040//Pentose and glucuronate interconversions	K01728	-	GO:0016837//carbon-oxygen lyase activity, acting on polysaccharides;GO:0043169//cation binding	GO:0000272//polysaccharide catabolic process
evm.TU.tig00153204.254	68.23	57.5	74.86	20.53	13.53	17.87	66.86333333	17.31	-1.949609555	8.91E-27	2.81E-25	DAD2	PREDICTED: strigolactone esterase D14 [Cucumis melo]	-	-	-	GO:0016788//hydrolase activity, acting on ester bonds	GO:0001763//morphogenesis of a branching structure;GO:0006812//cation transport;GO:0009699//phenylpropanoid biosynthetic process;GO:0016106//sesquiterpenoid biosynthetic process
evm.TU.tig00000240.2	1.5	1.73	2.38	15.99	10.53	12.75	1.87	13.09	2.807354922	9.06E-27	2.85E-25	ABCB14	PREDICTED: ABC transporter B family member 13 [Ricinus communis]	ko02010//ABC transporters	K05658	GO:0031224//intrinsic component of membrane	GO:0032550//purine ribonucleoside binding;GO:0042626//ATPase activity, coupled to transmembrane movement of substances	GO:0015893//drug transport;GO:0042886//amide transport;GO:0044763//single-organism cellular process
evm.TU.tig00002699.3	4.89	6.02	6.78	0.02	0.05	0.05	5.896666667	0.04	-7.203755832	9.53E-27	3.00E-25	abkC	PREDICTED: uncharacterized aarF domain-containing protein kinase 2 [Cucumis melo]	-	-	-	-	-
evm.TU.tig00005653.3	2.63	3.17	2.43	12.87	11.78	11.04	2.743333333	11.89666667	2.116555566	1.05E-26	3.28E-25	At5g35370	PREDICTED: G-type lectin S-receptor-like serine/threonine-protein kinase At5g35370 [Cucumis sativus]	-	-	-	GO:0004672//protein kinase activity	GO:0016310//phosphorylation
evm.TU.tig00008840.7	20.02	24.35	20.1	73.86	65.53	73.69	21.49	71.02666667	1.724695297	1.05E-26	3.31E-25	At1g11780	PREDICTED: probable methyltransferase At1g27930 [Cucumis melo]	-	-	-	-	-
evm.TU.tig00000487.4	30.58	33.52	56.94	4.2	6.41	4.01	40.34666667	4.873333333	-3.049468676	1.06E-26	3.32E-25	--	unknown [Lotus japonicus]	-	-	-	-	-
evm.TU.tig00153990.2	29	27.53	33.53	1.2	3.54	1.1	30.02	1.946666667	-3.946846203	1.12E-26	3.51E-25	NAC100	NAC transcription factor NAC4 [Prunus persica]	-	-	-	-	-
evm.TU.tig00001478.8	0.4	2.13	0.87	33.58	25.4	29.79	1.133333333	29.59	4.706465546	1.15E-26	3.61E-25	At3g49900	PREDICTED: BTB/POZ domain-containing protein At3g49900 [Cucumis melo]	-	-	-	-	-
evm.TU.tig00003716.4	17.32	16.69	14.13	4.59	4.56	5.65	16.04666667	4.933333333	-1.701638966	1.19E-26	3.72E-25	At1g73400	PREDICTED: pentatricopeptide repeat-containing protein At1g73400, mitochondrial isoform X1 [Cucumis melo]	-	-	-	-	-
evm.TU.tig00153048.295	16.62	15.23	15.21	5.2	3.94	3.3	15.68666667	4.146666667	-1.919514835	1.21E-26	3.78E-25	BGAL1	PREDICTED: beta-galactosidase-like [Cucumis sativus]	-	-	-	GO:0005488//binding;GO:0015925//galactosidase activity	GO:0044238//primary metabolic process
evm.TU.tig00010228.1	9.83	10.01	8.4	37.07	48.83	53.33	9.413333333	46.41	2.30165811	1.23E-26	3.82E-25	ATAD1	PREDICTED: ATPase family AAA domain-containing protein 1-like [Cucumis melo]	-	-	-	GO:0003824//catalytic activity;GO:0032550//purine ribonucleoside binding	-
evm.TU.tig00153056.456	101.08	77.57	123.15	20.64	20.26	12.02	100.6	17.64	-2.511707839	1.23E-26	3.82E-25	GH3.6	PREDICTED: indole-3-acetic acid-amido synthetase GH3.6 [Ricinus communis]	ko04075//Plant hormone signal transduction	K14487	-	-	-
evm.TU.tig00005893.4	50.09	43.92	42.29	0	0	0	45.43333333	0.001	-15.47146354	1.25E-26	3.88E-25	--	RING/FYVE/PHD zinc finger superfamily protein isoform 3 [Theobroma cacao]	-	-	-	-	-
evm.TU.tig00153424.19	8.39	8.6	8.15	29.82	36.37	35.98	8.38	34.05666667	2.022915088	1.39E-26	4.33E-25	PPCK1	PREDICTED: phosphoenolpyruvate carboxylase kinase 1 [Cucumis melo]	-	-	-	GO:0004672//protein kinase activity;GO:0032550//purine ribonucleoside binding	GO:0006464//cellular protein modification process;GO:0006796//phosphate-containing compound metabolic process
evm.TU.tig00011691.2	23.14	35.81	22.64	172.3	163.63	132.22	27.19666667	156.05	2.520506612	1.42E-26	4.41E-25	CRPK1	PREDICTED: LRR receptor-like serine/threonine-protein kinase GSO2 [Cucumis melo]	-	-	GO:0031224//intrinsic component of membrane	GO:0016772//transferase activity, transferring phosphorus-containing groups;GO:0032550//purine ribonucleoside binding	GO:0006464//cellular protein modification process;GO:0006796//phosphate-containing compound metabolic process;GO:0048509//regulation of meristem development
evm.TU.tig00001698.4	22.08	23.1	34.94	0	0	0	26.70666667	0.001	-14.7049123	1.54E-26	4.77E-25	At2g37460	PREDICTED: WAT1-related protein At2g37460-like [Cucumis sativus]	-	-	-	-	-
evm.TU.tig00001562.3	37.98	32.99	36.6	16.73	17.12	15.7	35.85666667	16.51666667	-1.118318821	1.61E-26	4.96E-25	At5g66560	PREDICTED: BTB/POZ domain-containing protein At5g66560 [Cucumis sativus]	-	-	-	-	-
evm.TU.tig00153031.276	0.64	0.86	0.88	6.15	6.15	6.78	0.793333333	6.36	3.003027693	1.64E-26	5.05E-25	SHM1	PREDICTED: serine hydroxymethyltransferase, mitochondrial [Cucumis melo]	ko01100//Metabolic pathways;ko01110//Biosynthesis of secondary metabolites;ko01200//Carbon metabolism;ko01230//Biosynthesis of amino acids;ko00460//Cyanoamino acid metabolism;ko00630//Glyoxylate and dicarboxylate metabolism;ko00260//Glycine, serine and threonine metabolism;ko00670//One carbon pool by folate	K00600;K00600;K00600;K00600;K00600;K00600;K00600;K00600	-	GO:0016742//hydroxymethyl-, formyl- and related transferase activity;GO:0043168//anion binding	GO:0006730//one-carbon metabolic process;GO:0009069//serine family amino acid metabolic process
evm.TU.tig00153705.17	0	0	0	33.54	40.05	40.99	0.001	38.19333333	15.22103322	1.64E-26	5.06E-25	At2g20360	PREDICTED: LOW QUALITY PROTEIN: NADH dehydrogenase [ubiquinone] 1 alpha subcomplex subunit 9, mitochondrial [Cucumis melo]	ko01100//Metabolic pathways;ko00190//Oxidative phosphorylation	K03953;K03953	-	-	-
evm.TU.tig00000924.5	23.09	13.88	17.8	3.41	3.02	3.35	18.25666667	3.26	-2.48547951	1.89E-26	5.83E-25	BBX21	PREDICTED: B-box zinc finger protein 20-like [Cucumis melo]	-	-	-	-	-
evm.TU.tig00000220.4	26.53	24.47	30.46	9.12	6.71	8.16	27.15333333	7.996666667	-1.763658657	1.99E-26	6.11E-25	WRKY7	PREDICTED: probable WRKY transcription factor 7 isoform X1 [Cucumis melo]	-	-	-	GO:0003677//DNA binding	GO:0006950//response to stress;GO:0009628//response to abiotic stimulus;GO:0010468//regulation of gene expression;GO:0034645//cellular macromolecule biosynthetic process;GO:0044238//primary metabolic process
evm.TU.tig00004913.8	109.39	101.7	123.08	319.29	358.96	368.75	111.39	349	1.647607315	2.03E-26	6.25E-25	TIFY6B	PREDICTED: protein TIFY 6B-like isoform X1 [Cucumis melo]	ko04075//Plant hormone signal transduction	K13464	-	-	-
evm.TU.tig00153653.6	26.7	20.7	29.35	6.52	6.02	6.16	25.58333333	6.233333333	-2.03712848	2.09E-26	6.42E-25	--	ZZ domain-containing protein/C1_2 domain-containing protein [Cephalotus follicularis]	-	-	-	GO:0016668//oxidoreductase activity, acting on a sulfur group of donors, NAD(P) as acceptor;GO:0046914//transition metal ion binding	GO:0007165//signal transduction;GO:0044710//single-organism metabolic process
evm.TU.tig00003063.106	55.89	44.36	58.71	18.09	18.04	15.83	52.98666667	17.32	-1.613190442	2.21E-26	6.76E-25	--	PREDICTED: uncharacterized protein LOC103490393 [Cucumis melo]	-	-	-	-	-
evm.TU.tig00005074.37	20	18.19	19.88	9.02	8.99	8.14	19.35666667	8.716666667	-1.150982088	2.28E-26	6.97E-25	HST1	PREDICTED: protein HASTY 1 [Cucumis sativus]	ko03013//RNA transport	K14289	-	-	GO:0006405//RNA export from nucleus;GO:0009887//organ morphogenesis;GO:0009909//regulation of flower development;GO:0009943//adaxial/abaxial axis specification;GO:0016458//gene silencing
evm.TU.tig00004383.4	14.43	20.99	19.94	0	0	0	18.45333333	0.001	-14.17159382	2.33E-26	7.14E-25	At1g62810	PREDICTED: primary amine oxidase-like [Cucumis sativus]	ko01100//Metabolic pathways;ko01110//Biosynthesis of secondary metabolites;ko00360//Phenylalanine metabolism;ko00260//Glycine, serine and threonine metabolism;ko00350//Tyrosine metabolism;ko00410//beta-Alanine metabolism;ko00950//Isoquinoline alkaloid biosynthesis;ko00960//Tropane, piperidine and pyridine alkaloid biosynthesis	K00276;K00276;K00276;K00276;K00276;K00276;K00276;K00276	-	GO:0016641//oxidoreductase activity, acting on the CH-NH2 group of donors, oxygen as acceptor;GO:0043169//cation binding;GO:0048037//cofactor binding	GO:0044710//single-organism metabolic process;GO:1901564//organonitrogen compound metabolic process
evm.TU.tig00008273.1	4.38	4.5	3.68	0.4	0.55	0.51	4.186666667	0.486666667	-3.10479619	2.41E-26	7.35E-25	--	Lipase, class 3 [Corchorus olitorius]	-	-	-	-	-
evm.TU.tig00153054.232	20.26	12.74	13.94	3.63	4.27	3.79	15.64666667	3.896666667	-2.005542912	2.85E-26	8.69E-25	IBS1	PREDICTED: probable serine/threonine-protein kinase At1g54610 [Cucumis melo]	-	-	-	GO:0004672//protein kinase activity;GO:0005488//binding	GO:0006796//phosphate-containing compound metabolic process
evm.TU.tig00001863.7	7.91	8.05	6.78	69.52	49.51	37.26	7.58	52.09666667	2.780921313	3.07E-26	9.35E-25	UGT43	PREDICTED: anthocyanidin 3-O-glucosyltransferase 2-like [Cucumis melo]	-	-	-	-	-
evm.TU.tig00153055.283	4.5	4.62	3.36	0.14	0.03	0.03	4.16	0.066666667	-5.963474124	3.09E-26	9.39E-25	WLIM1	PREDICTED: LIM domain-containing protein WLIM1 [Cucumis sativus]	-	-	-	GO:0046872//metal ion binding	-
evm.TU.tig00153033.251	33.38	28.03	23.45	8.94	9.05	9.35	28.28666667	9.113333333	-1.634071436	3.34E-26	1.01E-24	--	ZIP metal ion transporter family protein [Medicago truncatula]	-	-	GO:0031224//intrinsic component of membrane	GO:0022890//inorganic cation transmembrane transporter activity	GO:0000041//transition metal ion transport;GO:0044763//single-organism cellular process
evm.TU.tig00000446.1	62.53	75.57	62.98	29.47	27.34	24.95	67.02666667	27.25333333	-1.298302493	3.40E-26	1.03E-24	METE	PREDICTED: 5-methyltetrahydropteroyltriglutamate--homocysteine methyltransferase [Cucumis melo]	ko01100//Metabolic pathways;ko01110//Biosynthesis of secondary metabolites;ko01230//Biosynthesis of amino acids;ko00270//Cysteine and methionine metabolism;ko00450//Selenocompound metabolism	K00549;K00549;K00549;K00549;K00549	GO:0009536//plastid	GO:0008172//S-methyltransferase activity;GO:0046914//transition metal ion binding	GO:0000097//sulfur amino acid biosynthetic process
evm.TU.tig00007506.3	3.76	3.79	2.46	17.77	21.41	18.41	3.336666667	19.19666667	2.524376348	3.41E-26	1.03E-24	UGT85A24	PREDICTED: 7-deoxyloganetin glucosyltransferase-like [Cucumis melo]	ko01100//Metabolic pathways;ko01110//Biosynthesis of secondary metabolites	K21374;K21374	-	GO:0016757//transferase activity, transferring glycosyl groups	-
evm.TU.tig00153654.134	12.77	11.67	8.29	0.26	0.7	0.13	10.91	0.363333333	-4.908213562	3.49E-26	1.06E-24	KRP7	PREDICTED: cyclin-dependent kinase inhibitor 7 isoform X2 [Vitis vinifera]	-	-	-	-	-
evm.TU.tig00153210.448	45.6	32.02	40.89	10.63	12.14	13.69	39.50333333	12.15333333	-1.700622334	3.55E-26	1.07E-24	ABCC3	Multidrug resistance protein ABC transporter family isoform 1 [Theobroma cacao]	-	-	GO:0031224//intrinsic component of membrane	GO:0015405//P-P-bond-hydrolysis-driven transmembrane transporter activity;GO:0017111//nucleoside-triphosphatase activity;GO:0032550//purine ribonucleoside binding	GO:0044763//single-organism cellular process;GO:0051234//establishment of localization
evm.TU.tig00004836.92	0.8	0.98	1.34	14.88	11.18	14.67	1.04	13.57666667	3.70647388	3.75E-26	1.13E-24	VIT_09s0002g03780	PREDICTED: CASP-like protein 3A1 [Cucumis melo]	-	-	GO:0016020//membrane	-	-
evm.TU.tig00004116.1	9.15	10.15	9.09	0	0.19	0	9.463333333	0.063333333	-7.22323962	3.75E-26	1.13E-24	--	PREDICTED: sn1-specific diacylglycerol lipase beta isoform X5 [Cucumis melo]	-	-	-	-	-
evm.TU.tig00153348.16	30.83	38.37	27.51	11.19	10.59	11.09	32.23666667	10.95666667	-1.556893618	4.20E-26	1.26E-24	MDIS2	PREDICTED: probable LRR receptor-like serine/threonine-protein kinase MRH1 [Cucumis melo]	-	-	GO:0016020//membrane	GO:0016772//transferase activity, transferring phosphorus-containing groups	GO:0006796//phosphate-containing compound metabolic process
evm.TU.tig00007046.6	0	0.05	0	4.59	5.21	4.78	0.016666667	4.86	8.187846909	4.28E-26	1.29E-24	XA21	PREDICTED: putative leucine-rich repeat receptor-like serine/threonine-protein kinase At2g24130 [Cucumis melo]	-	-	GO:0016020//membrane	GO:0004672//protein kinase activity;GO:0016491//oxidoreductase activity	GO:0006796//phosphate-containing compound metabolic process
evm.TU.tig00153640.180	15.3	11.62	15.6	4.39	3.83	3.36	14.17333333	3.86	-1.876506344	4.41E-26	1.33E-24	BXL2	PREDICTED: probable beta-D-xylosidase 2 [Cucumis sativus]	-	-	-	GO:0015926//glucosidase activity	GO:0044238//primary metabolic process
evm.TU.tig00153446.129	40.1	38.34	32.82	12.18	7.92	7.95	37.08666667	9.35	-1.987862335	4.46E-26	1.34E-24	At1g09600	PREDICTED: probable serine/threonine-protein kinase At1g54610 [Cucumis sativus]	-	-	-	GO:0004672//protein kinase activity;GO:0032550//purine ribonucleoside binding	GO:0006464//cellular protein modification process;GO:0006796//phosphate-containing compound metabolic process
evm.TU.tig00001202.2	4.47	3.84	3.84	1.07	0.88	0.81	4.05	0.92	-2.138216142	4.57E-26	1.37E-24	--	PREDICTED: uncharacterized protein LOC103501366 isoform X1 [Cucumis melo]	-	-	-	-	-
evm.TU.tig00153058.14	15.8	16.88	18.05	7.22	6.18	6.51	16.91	6.636666667	-1.349345939	4.61E-26	1.38E-24	RH28	PREDICTED: DEAD-box ATP-dependent RNA helicase 28 isoform X1 [Cucumis melo]	-	-	-	-	-
evm.TU.tig00153031.324	24.63	21.53	23.33	10.99	10.37	10.69	23.16333333	10.68333333	-1.116481024	4.74E-26	1.42E-24	DG1	PREDICTED: pentatricopeptide repeat-containing protein At5g67570, chloroplastic [Cucumis melo]	-	-	-	-	-
evm.TU.tig00007724.108	8.58	9.75	11.99	1	1.05	1.11	10.10666667	1.053333333	-3.26227329	4.88E-26	1.46E-24	RPL29A	PREDICTED: 60S ribosomal protein L29-1 [Glycine max]	ko03010//Ribosome	K02905	GO:0030529//intracellular ribonucleoprotein complex	-	GO:0010467//gene expression
evm.TU.tig00007754.2	21.99	23.21	23.87	0	0	0	23.02333333	0.001	-14.4908091	5.27E-26	1.57E-24	PRL1	PREDICTED: protein pleiotropic regulatory locus 1 [Cucumis sativus]	ko03040//Spliceosome	K12862	-	-	-
evm.TU.tig00009295.5	20.83	21.1	20.51	0	0	0	20.81333333	0.001	-14.34522042	5.46E-26	1.63E-24	DRT101	PREDICTED: phosphoacetylglucosamine mutase [Cucumis sativus]	ko01100//Metabolic pathways;ko00520//Amino sugar and nucleotide sugar metabolism	K01836;K01836	GO:0005911//cell-cell junction;GO:0043231//intracellular membrane-bounded organelle;GO:0044444//cytoplasmic part	GO:0016868//intramolecular transferase activity, phosphotransferases;GO:0043169//cation binding	GO:0006259//DNA metabolic process;GO:0009416//response to light stimulus;GO:0033554//cellular response to stress
evm.TU.tig00153764.43	23.57	25.59	23.15	72.17	90.34	90.67	24.10333333	84.39333333	1.807896362	5.84E-26	1.74E-24	SPMS	PREDICTED: spermine synthase [Cucumis sativus]	ko01100//Metabolic pathways;ko00270//Cysteine and methionine metabolism;ko00480//Glutathione metabolism;ko00330//Arginine and proline metabolism;ko00410//beta-Alanine metabolism	K00797;K00797;K00797;K00797;K00797	-	GO:0003824//catalytic activity	-
evm.TU.tig00153033.79	1.91	2.26	2.33	8.4	9.13	9.9	2.166666667	9.143333333	2.077242999	5.84E-26	1.74E-24	MEE40	PREDICTED: pentatricopeptide repeat-containing protein At3g53700, chloroplastic [Cucumis melo]	-	-	GO:0043231//intracellular membrane-bounded organelle	-	GO:0003006//developmental process involved in reproduction;GO:0009058//biosynthetic process;GO:0009668//plastid membrane organization
evm.TU.tig00001047.484	9.68	11.5	12.9	41.41	44.1	47.08	11.36	44.19666667	1.95997473	5.89E-26	1.75E-24	ADK2	PREDICTED: adenosine kinase 2 [Cucumis melo]	ko01100//Metabolic pathways;ko00230//Purine metabolism	K00856;K00856	-	GO:0016772//transferase activity, transferring phosphorus-containing groups	GO:0009152//purine ribonucleotide biosynthetic process;GO:0043101//purine-containing compound salvage
evm.TU.tig00153640.152	36.42	38.78	33.04	0	0	0	36.08	0.001	-15.13891172	6.25E-26	1.85E-24	EID1	PREDICTED: phytochrome A-associated F-box protein [Cucumis melo]	-	-	-	-	GO:0007165//signal transduction;GO:0009416//response to light stimulus;GO:0009791//post-embryonic development;GO:0044267//cellular protein metabolic process;GO:0048731//system development
evm.TU.tig00153204.97	1.5	1.41	1.32	7.6	6.44	6.75	1.41	6.93	2.29716019	6.40E-26	1.90E-24	GLOX1	PREDICTED: WSC domain-containing protein ARB_07867-like [Cucumis melo]	-	-	-	-	-
evm.TU.tig00153654.86	29.54	20.96	19.3	3.31	4.75	5.21	23.26666667	4.423333333	-2.395058666	6.65E-26	1.97E-24	At1g11820	PREDICTED: glucan endo-1,3-beta-glucosidase 12 [Cucumis sativus]	-	-	-	-	-
evm.TU.tig00001708.8	89.04	67.09	77.76	12.91	5.92	4.67	77.96333333	7.833333333	-3.315097518	6.83E-26	2.02E-24	ASK10	PREDICTED: shaggy-related protein kinase kappa [Cucumis sativus]	-	-	-	GO:0004672//protein kinase activity;GO:0032550//purine ribonucleoside binding	GO:0006464//cellular protein modification process;GO:0006796//phosphate-containing compound metabolic process
evm.TU.tig00153348.25	7.41	8.14	6.9	26.76	33.58	25.33	7.483333333	28.55666667	1.932074644	8.03E-26	2.37E-24	TBL38	Maternal effect embryo arrest 18 [Theobroma cacao]	-	-	-	GO:0070011//peptidase activity, acting on L-amino acid peptides	GO:0003006//developmental process involved in reproduction;GO:0019538//protein metabolic process
evm.TU.tig00001291.214	14.51	15.95	15.3	54.27	58.12	45.61	15.25333333	52.66666667	1.787765601	8.26E-26	2.44E-24	FZR2	PREDICTED: protein FIZZY-RELATED 2 [Cucumis melo]	ko04120//Ubiquitin mediated proteolysis	K03364	-	-	-
evm.TU.tig00007975.1	7.24	2.36	5.57	0.07	0.07	0.13	5.056666667	0.09	-5.812117868	8.92E-26	2.63E-24	--	PREDICTED: uncharacterized protein LOC103499108 [Cucumis melo]	-	-	-	-	-
evm.TU.tig00153047.321	2.21	2.08	1.7	11.35	12.19	15.97	1.996666667	13.17	2.721589938	9.50E-26	2.79E-24	Galm	PREDICTED: aldose 1-epimerase [Cucumis melo]	ko01100//Metabolic pathways;ko01110//Biosynthesis of secondary metabolites;ko00010//Glycolysis / Gluconeogenesis;ko00052//Galactose metabolism	K01785;K01785;K01785;K01785	GO:0005576//extracellular region;GO:0044444//cytoplasmic part	GO:0005488//binding;GO:0016857//racemase and epimerase activity, acting on carbohydrates and derivatives	GO:0019321//pentose metabolic process
evm.TU.tig00000892.608	8.28	6.98	7.15	2.58	2.62	2.36	7.47	2.52	-1.567684509	9.61E-26	2.82E-24	At2g04740	PREDICTED: BTB/POZ domain-containing protein At2g04740 isoform X2 [Cucumis melo]	-	-	-	-	GO:0003006//developmental process involved in reproduction;GO:0032446//protein modification by small protein conjugation
evm.TU.tig00003196.3	27.7	25.94	27.2	11.33	8.27	8.91	26.94666667	9.503333333	-1.503601282	9.80E-26	2.88E-24	SERGT1	PREDICTED: peptidyl serine alpha-galactosyltransferase [Vitis vinifera]	ko00514//Other types of O-glycan biosynthesis	K20781	-	-	-
evm.TU.tig00153640.298	20.73	19.8	21.04	9.85	8.87	8.72	20.52333333	9.146666667	-1.165947087	1.13E-25	3.32E-24	NIP6-1	PREDICTED: 50S ribosomal protein L1, chloroplastic [Cucumis sativus]	-	-	GO:0031224//intrinsic component of membrane	-	GO:0051234//establishment of localization
evm.TU.tig00002486.479	363.58	446	306.48	128.65	119.78	105.86	372.02	118.0966667	-1.655411939	1.14E-25	3.34E-24	--	-	-	-	-	-	-
evm.TU.tig00004978.3	2.31	2.08	1.86	9.33	9.54	10.54	2.083333333	9.803333333	2.234378689	1.16E-25	3.38E-24	--	Nuclear mitotic apparatus 1 [Gossypium arboreum]	-	-	-	-	-
evm.TU.tig00001325.4	5.89	4.47	5.71	25.32	30.79	23.58	5.356666667	26.56333333	2.310028768	1.23E-25	3.59E-24	At3g61750	PREDICTED: cytochrome b561 and DOMON domain-containing protein At3g61750-like [Cucumis sativus]	-	-	-	-	-
evm.TU.tig00153293.21	53.98	64.87	85.35	0	0	0	68.06666667	0.001	-16.05466084	1.26E-25	3.69E-24	RPL18A	PREDICTED: 60S ribosomal protein L18a [Cucumis sativus]	ko03010//Ribosome	K02882	GO:0030529//intracellular ribonucleoprotein complex	-	GO:0010467//gene expression
MSTRG.13979	0.15	0.14	0.35	14.42	20.13	12.54	0.213333333	15.69666667	6.201205007	1.54E-25	4.50E-24	At4g13800	probable magnesium transporter NIPA2 [Cucumis sativus]	-	-	GO:0031224//intrinsic component of membrane	GO:0046873//metal ion transmembrane transporter activity	GO:0070838//divalent metal ion transport
evm.TU.tig00009736.1	3.97	4.42	5.81	0.24	0.14	0.08	4.733333333	0.153333333	-4.948113258	1.83E-25	5.32E-24	bysl	PREDICTED: bystin isoform X2 [Cucumis melo]	-	-	-	-	-
evm.TU.tig00001758.1	0	0	0	34.62	41.69	45.56	0.001	40.62333333	15.310021	2.01E-25	5.83E-24	IDH5	PREDICTED: isocitrate dehydrogenase [NAD] catalytic subunit 5, mitochondrial [Cucumis sativus]	ko01100//Metabolic pathways;ko01110//Biosynthesis of secondary metabolites;ko01200//Carbon metabolism;ko01230//Biosynthesis of amino acids;ko01210//2-Oxocarboxylic acid metabolism;ko00020//Citrate cycle (TCA cycle)	K00030;K00030;K00030;K00030;K00030;K00030	GO:0043231//intracellular membrane-bounded organelle	GO:0000166//nucleotide binding;GO:0004448//isocitrate dehydrogenase activity;GO:0043169//cation binding	GO:0006101//citrate metabolic process
evm.TU.tig00001708.3	39.63	42.13	31.06	0	0	0	37.60666667	0.001	-15.19870082	2.01E-25	5.85E-24	At3g51890	PREDICTED: clathrin light chain 2-like [Cucumis sativus]	-	-	GO:0030125//clathrin vesicle coat	-	GO:0007165//signal transduction;GO:0015031//protein transport
evm.TU.tig00153031.557	13.38	13.53	12.5	3.72	3.45	2.28	13.13666667	3.15	-2.060175515	2.05E-25	5.95E-24	FFC	PREDICTED: signal recognition particle 54 kDa protein, chloroplastic isoform X1 [Cucumis melo]	ko03060//Protein export	K03106	GO:0009532//plastid stroma;GO:0048500//signal recognition particle	GO:0003723//RNA binding;GO:0017111//nucleoside-triphosphatase activity;GO:0032550//purine ribonucleoside binding	GO:0002252//immune effector process;GO:0006090//pyruvate metabolic process;GO:0006613//cotranslational protein targeting to membrane;GO:0030422//production of siRNA involved in RNA interference
evm.TU.tig00007935.98	46.14	25.53	49.25	8.04	6.13	6.75	40.30666667	6.973333333	-2.531098127	2.16E-25	6.25E-24	GRF5	PREDICTED: growth-regulating factor 5-like isoform X1 [Cucumis sativus]	-	-	-	-	-
evm.TU.tig00009644.4	15.01	15.08	14.21	3.61	4.89	4.17	14.76666667	4.223333333	-1.805890174	2.19E-25	6.33E-24	GUP1	PREDICTED: putative membrane-bound O-acyltransferase C24H6.01c isoform X1 [Cucumis melo]	-	-	-	-	-
evm.TU.tig00153654.124	1.91	1.22	1.57	8.53	8.96	8.77	1.566666667	8.753333333	2.482134254	2.41E-25	6.96E-24	OVA1	PREDICTED: probable methionine--tRNA ligase, mitochondrial [Cucumis sativus]	ko00970//Aminoacyl-tRNA biosynthesis;ko00450//Selenocompound metabolism	K01874;K01874	-	-	-
evm.TU.tig00153764.20	6.02	3.91	4.55	0.07	0	0.18	4.826666667	0.083333333	-5.855989697	2.47E-25	7.13E-24	DOF4.6	PREDICTED: dof zinc finger protein DOF4.6 isoform X1 [Vitis vinifera]	-	-	-	-	-
evm.TU.tig00153764.17	30.32	33.67	27.04	11.06	10.43	12.06	30.34333333	11.18333333	-1.440029314	2.78E-25	8.00E-24	atad1b	PREDICTED: ATPase family AAA domain-containing protein 1 [Cucumis sativus]	-	-	-	GO:0003824//catalytic activity;GO:0032550//purine ribonucleoside binding	-
evm.TU.tig00000589.111	28.03	12.04	30.53	0	0	0	23.53333333	0.001	-14.52241806	2.85E-25	8.21E-24	NPF5.6	PREDICTED: protein NRT1/ PTR FAMILY 5.6 [Cucumis melo]	-	-	GO:0031224//intrinsic component of membrane	-	GO:0015833//peptide transport
evm.TU.tig00004445.2	14.92	16.1	15.46	40.33	40.68	41.36	15.49333333	40.79	1.396567939	2.87E-25	8.27E-24	At3g52640/At3g52650	PREDICTED: nicastrin isoform X1 [Cucumis melo]	-	-	GO:0031090//organelle membrane;GO:0031224//intrinsic component of membrane;GO:0043231//intracellular membrane-bounded organelle	-	GO:0006508//proteolysis
evm.TU.tig00003469.15	26.1	31.46	32.72	105.57	91.72	104.57	30.09333333	100.62	1.741401272	2.91E-25	8.36E-24	Os01g0875500	PREDICTED: beta-galactosidase 10 [Cucumis melo]	-	-	-	GO:0005488//binding;GO:0015925//galactosidase activity	GO:0044238//primary metabolic process
evm.TU.tig00153210.287	6.21	6.58	6.65	18.63	21.06	21.23	6.48	20.30666667	1.647887723	2.93E-25	8.42E-24	PCMP-H26	PREDICTED: pentatricopeptide repeat-containing protein At2g02980, chloroplastic [Cucumis melo]	-	-	-	-	GO:0006396//RNA processing;GO:0009451//RNA modification
evm.TU.tig00153047.310	37.81	50.18	75.35	8.69	8.05	5.74	54.44666667	7.493333333	-2.861164192	3.00E-25	8.61E-24	CML27	PREDICTED: probable calcium-binding protein CML27 [Cucumis sativus]	ko04626//Plant-pathogen interaction	K13448	-	-	-
evm.TU.tig00005865.2	10.85	9.64	10.1	3.88	3.7	4.23	10.19666667	3.936666667	-1.373051142	3.05E-25	8.72E-24	APP2	PREDICTED: probable Xaa-Pro aminopeptidase P isoform X1 [Cucumis melo]	-	-	GO:0009532//plastid stroma	GO:0003824//catalytic activity;GO:0043169//cation binding	GO:0019538//protein metabolic process
evm.TU.tig00153033.13	0.44	0.33	0.46	4.81	4.77	4.57	0.41	4.716666667	3.524071832	3.05E-25	8.72E-24	At3g46100	PREDICTED: histidine--tRNA ligase, chloroplastic/mitochondrial [Cucumis melo]	ko00970//Aminoacyl-tRNA biosynthesis	K01892	GO:0044424//intracellular part	GO:0004812//aminoacyl-tRNA ligase activity;GO:0032550//purine ribonucleoside binding	GO:0006418//tRNA aminoacylation for protein translation
evm.TU.tig00000742.10	44.76	44.4	47.96	20.72	22.81	23.39	45.70666667	22.30666667	-1.034929664	3.18E-25	9.07E-24	Sdad1	PREDICTED: protein SDA1 homolog [Cucumis melo]	-	-	-	-	-
evm.TU.tig00001255.5	1.16	1.6	2.17	17.52	22.68	23.69	1.643333333	21.29666667	3.695930588	3.28E-25	9.37E-24	HIS2B	PREDICTED: probable histone H2B.3 [Cucumis melo]	-	-	GO:0043231//intracellular membrane-bounded organelle;GO:0043232//intracellular non-membrane-bounded organelle	GO:0003676//nucleic acid binding;GO:0046983//protein dimerization activity	-
evm.TU.tig00000771.2	7.57	7.64	7.68	0.85	0.47	1.11	7.63	0.81	-3.235689244	3.51E-25	9.99E-24	PAHX	PREDICTED: phytanoyl-CoA dioxygenase isoform X1 [Cucumis sativus]	ko04146//Peroxisome	K00477	-	-	-
evm.TU.tig00153640.193	16.84	17.67	17.83	8.59	8.32	7.98	17.44666667	8.296666667	-1.072347694	3.54E-25	1.01E-23	FCA	PREDICTED: flowering time control protein FCA [Cucumis melo]	-	-	-	-	-
evm.TU.tig00002486.280	1.14	2.27	1.29	13.75	15.43	19.45	1.566666667	16.21	3.37111393	3.56E-25	1.01E-23	RNR2A	PREDICTED: ribonucleoside-diphosphate reductase small chain A [Vitis vinifera]	ko01100//Metabolic pathways;ko00230//Purine metabolism;ko00240//Pyrimidine metabolism;ko00480//Glutathione metabolism	K10808;K10808;K10808;K10808	GO:0044444//cytoplasmic part	GO:0003824//catalytic activity	GO:0009132//nucleoside diphosphate metabolic process;GO:0009165//nucleotide biosynthetic process
evm.TU.tig00153058.31	10.05	10.93	8.27	1.37	1.98	2.09	9.75	1.813333333	-2.426758068	3.60E-25	1.02E-23	PTP1	PREDICTED: protein-tyrosine-phosphatase PTP1-like isoform X1 [Cucumis melo]	-	-	-	GO:0004721//phosphoprotein phosphatase activity	GO:0006470//protein dephosphorylation
evm.TU.tig00152936.277	0.65	1.19	1.23	12.79	9.14	9.15	1.023333333	10.36	3.339675943	3.71E-25	1.05E-23	CYP86A2	PREDICTED: cytochrome P450 86A8-like [Fragaria vesca subsp. vesca] [Fragaria vesca]	ko01100//Metabolic pathways;ko00073//Cutin, suberine and wax biosynthesis	K15398;K15398	-	GO:0016491//oxidoreductase activity;GO:0046872//metal ion binding	-
evm.TU.tig00153031.279	36.97	34.08	29.45	107.26	137.7	121.99	33.5	122.3166667	1.868387996	3.90E-25	1.11E-23	BHLH93	PREDICTED: transcription factor bHLH93 isoform X1 [Cucumis melo]	-	-	-	-	-
evm.TU.tig00008076.4	18.14	12.09	10.48	0	0	0	13.57	0.001	-13.7281331	3.94E-25	1.12E-23	IOS1	PREDICTED: probable LRR receptor-like serine/threonine-protein kinase At1g51810 [Cucumis melo]	-	-	-	-	-
evm.TU.tig00003412.188	6.6	8.87	5.46	57.21	38.13	50.65	6.976666667	48.66333333	2.802225334	4.12E-25	1.16E-23	--	PREDICTED: uncharacterized protein LOC101207471 [Cucumis sativus]	-	-	-	-	-
evm.TU.tig00153378.4	66.62	43.19	51.51	14.37	10.01	8.5	53.77333333	10.96	-2.294643107	4.13E-25	1.17E-23	NRG2	DUF632 domain-containing protein/DUF630 domain-containing protein [Cephalotus follicularis]	-	-	-	-	GO:0006468//protein phosphorylation;GO:0009416//response to light stimulus;GO:0043269//regulation of ion transport
evm.TU.tig00153840.33	22.64	27.19	22.67	0	0.18	0	24.16666667	0.06	-8.653840278	4.15E-25	1.17E-23	BIO2	PREDICTED: biotin synthase [Cucumis melo]	ko01100//Metabolic pathways;ko00780//Biotin metabolism	K01012;K01012	-	GO:0016783//sulfurtransferase activity;GO:0046914//transition metal ion binding;GO:0051536//iron-sulfur cluster binding	GO:0000226//microtubule cytoskeleton organization;GO:0003006//developmental process involved in reproduction;GO:0006637//acyl-CoA metabolic process;GO:0006768//biotin metabolic process;GO:0016129//phytosteroid biosynthetic process;GO:0048509//regulation of meristem development
evm.TU.tig00005515.1	39.06	14.23	19.56	2.48	1.9	2.45	24.28333333	2.276666667	-3.414971489	4.83E-25	1.36E-23	--	RING/U-box superfamily protein isoform 1 [Theobroma cacao]	-	-	-	-	-
evm.TU.tig00001990.3	50.48	45.92	41.79	13.39	16.63	18.08	46.06333333	16.03333333	-1.522544421	4.97E-25	1.40E-23	TPP1	PREDICTED: thylakoidal processing peptidase 1, chloroplastic [Cucumis sativus]	ko03060//Protein export	K03100	GO:0031224//intrinsic component of membrane	GO:0070011//peptidase activity, acting on L-amino acid peptides	-
evm.TU.tig00000308.2	3.42	2.64	2.39	13.13	11.13	11.98	2.816666667	12.08	2.100559709	5.00E-25	1.41E-23	TSK	PREDICTED: protein TONSOKU [Cucumis sativus]	-	-	-	-	-
evm.TU.tig00153654.99	14.51	9.71	12.1	46.37	52.57	49.7	12.10666667	49.54666667	2.032986299	5.32E-25	1.49E-23	FPP7	PREDICTED: filament-like plant protein 7 [Cucumis melo]	-	-	-	-	-
evm.TU.tig00005105.1	23.85	27.29	25.43	66.13	73.42	73.38	25.52333333	70.97666667	1.475528065	5.42E-25	1.52E-23	At5g05010	PREDICTED: coatomer subunit delta [Cucumis sativus]	-	-	GO:0030119//AP-type membrane coat adaptor complex;GO:0030120//vesicle coat	-	GO:0015031//protein transport;GO:0048193//Golgi vesicle transport
evm.TU.tig00153349.12	1.78	2.83	3.05	18.16	14.76	22.45	2.553333333	18.45666667	2.853688225	5.53E-25	1.55E-23	KIN14C	PREDICTED: kinesin-1 [Cucumis sativus]	-	-	GO:0005875//microtubule associated complex	GO:0003774//motor activity;GO:0015631//tubulin binding;GO:0032550//purine ribonucleoside binding	GO:0007017//microtubule-based process
evm.TU.tig00153489.44	50.42	21.47	22.65	2.75	3.61	3.11	31.51333333	3.156666667	-3.319488534	5.55E-25	1.55E-23	BBX19	PREDICTED: B-box zinc finger protein 18-like [Cucumis sativus]	-	-	-	-	-
evm.TU.tig00154002.12	18.67	19.27	15.5	0	0	0	17.81333333	0.001	-14.12066989	5.61E-25	1.57E-23	APY6	PREDICTED: probable apyrase 6 [Cucumis sativus]	ko00230//Purine metabolism;ko00240//Pyrimidine metabolism	K01510;K01510	-	-	-
evm.TU.tig00153204.151	11.96	11.39	12.1	0.54	1.58	1.49	11.81666667	1.203333333	-3.295714885	5.65E-25	1.58E-23	At1g01500	Erythronate-4-phosphate dehydrogenase family protein isoform 1 [Theobroma cacao]	-	-	-	-	-
evm.TU.tig00000425.2	69.45	69.2	72.69	33.62	33.19	27.34	70.44666667	31.38333333	-1.16653285	6.05E-25	1.69E-23	LHW	PREDICTED: transcription factor LHW [Cucumis sativus]	-	-	-	-	-
evm.TU.tig00001691.4	0.11	0	0	62.25	66.45	114.4	0.036666667	81.03333333	11.10983065	6.21E-25	1.73E-23	GILT	PREDICTED: gamma-interferon-inducible lysosomal thiol reductase [Cucumis melo]	-	-	-	-	-
evm.TU.tig00001477.5	29.3	37.31	28.12	2.88	5.64	6.2	31.57666667	4.906666667	-2.686043713	6.33E-25	1.76E-23	--	remorin family protein [Populus trichocarpa]	-	-	-	-	-
evm.TU.tig00152977.122	61	55.56	53.85	27.22	23.84	21.81	56.80333333	24.29	-1.225613102	6.40E-25	1.78E-23	RH14	PREDICTED: DEAD-box ATP-dependent RNA helicase 46 [Cucumis melo]	ko03040//Spliceosome	K12823	-	GO:0017111//nucleoside-triphosphatase activity;GO:0032550//purine ribonucleoside binding	-
MSTRG.4579	7.16	9.3	9.34	2.11	2.14	1.93	8.6	2.06	-2.061692322	6.45E-25	1.79E-23	UGT74G1	PREDICTED: UDP-glycosyltransferase 74F1-like [Cucumis melo]	-	-	-	GO:0016758//transferase activity, transferring hexosyl groups	-
evm.TU.tig00153204.75	1.15	1	1.03	8.49	5.95	6.08	1.06	6.84	2.68993206	6.82E-25	1.89E-23	KIN6	PREDICTED: kinesin-like protein KIN-6 isoform X2 [Cucumis melo]	-	-	-	-	-
evm.TU.tig00001150.3	53.39	48.14	38.17	16.81	14.92	16.93	46.56666667	16.22	-1.521523795	6.89E-25	1.91E-23	Os07g0682400	PREDICTED: zinc finger CCCH domain-containing protein 46 [Cucumis sativus]	-	-	-	-	-
evm.TU.tig00153347.75	45.77	59.64	75.34	0	0	0	60.25	0.001	-15.87867362	7.08E-25	1.96E-23	RPL18A	PREDICTED: 60S ribosomal protein L18a [Juglans regia]	-	-	GO:0030529//intracellular ribonucleoprotein complex	-	GO:0010467//gene expression
evm.TU.tig00153554.150	50.23	45.08	44.06	0	0	0	46.45666667	0.001	-15.50359802	7.63E-25	2.11E-23	--	-	-	-	-	-	-
evm.TU.tig00002486.465	1.04	0.72	0.98	8.18	11.53	11.04	0.913333333	10.25	3.488338612	7.68E-25	2.12E-23	--	PREDICTED: protein ENHANCED DISEASE RESISTANCE 2 [Cucumis sativus]	-	-	-	-	-
evm.TU.tig00152988.2	7.87	7.63	7.04	28.06	35	33.19	7.513333333	32.08333333	2.094299025	7.98E-25	2.20E-23	CML21	PREDICTED: probable calcium-binding protein CML21 [Cucumis melo]	ko04626//Plant-pathogen interaction	K13448	GO:0044424//intracellular part	GO:0046872//metal ion binding	GO:0000904//cell morphogenesis involved in differentiation;GO:0009404//toxin metabolic process;GO:0009664//plant-type cell wall organization;GO:0009692//ethylene metabolic process;GO:0014070//response to organic cyclic compound;GO:0032412//regulation of ion transmembrane transporter activity
evm.TU.tig00002854.91	5.42	3.36	6.72	0.27	0.44	0.31	5.166666667	0.34	-3.925627158	8.33E-25	2.30E-23	CYP94A1	PREDICTED: LOW QUALITY PROTEIN: cytochrome P450 94A2-like [Cucumis melo]	ko00073//Cutin, suberine and wax biosynthesis	K20769	-	-	-
evm.TU.tig00153871.13	125.5	134.8	152.42	33.79	49.35	46.62	137.5733333	43.25333333	-1.669317627	8.46E-25	2.33E-23	ABF3	PREDICTED: ABSCISIC ACID-INSENSITIVE 5-like protein 6 [Cucumis sativus]	ko04075//Plant hormone signal transduction	K14432	-	-	-
evm.TU.tig00000892.180	7.56	12.92	12.11	59.33	76.94	62.96	10.86333333	66.41	2.611933647	8.51E-25	2.34E-23	--	Pollen_Ole_e_I domain-containing protein [Cephalotus follicularis]	-	-	-	-	-
evm.TU.tig00001280.4	13.97	14.55	12.39	1.86	3.24	3.02	13.63666667	2.706666667	-2.332901905	8.60E-25	2.36E-23	At2g36630	Sulfite exporter TauE/SafE family protein isoform 1 [Theobroma cacao]	-	-	-	-	-
evm.TU.tig00153054.190	32.26	40.31	37.27	15.73	15.33	13.4	36.61333333	14.82	-1.304823677	9.24E-25	2.54E-23	ALA10	Cation-transporting P-type ATPase [Corchorus olitorius]	-	-	GO:0031224//intrinsic component of membrane	GO:0003824//catalytic activity;GO:0005548//phospholipid transporter activity;GO:0032550//purine ribonucleoside binding;GO:0046872//metal ion binding	GO:0015914//phospholipid transport
evm.TU.tig00005721.1	71.56	50.39	61.49	18.15	21.17	21.11	61.14666667	20.14333333	-1.601971413	9.35E-25	2.56E-23	PIP5K7	PREDICTED: phosphatidylinositol 4-phosphate 5-kinase 7-like isoform X1 [Cucumis melo]	ko01100//Metabolic pathways;ko04144//Endocytosis;ko04070//Phosphatidylinositol signaling system;ko00562//Inositol phosphate metabolism	K00889;K00889;K00889;K00889	-	-	-
evm.TU.tig00153874.10	7.56	8.26	7.37	2.81	3.05	2.94	7.73	2.933333333	-1.397927391	9.75E-25	2.67E-23	PLDBETA1	PREDICTED: phospholipase D beta 1-like [Cucumis melo]	ko01100//Metabolic pathways;ko01110//Biosynthesis of secondary metabolites;ko04144//Endocytosis;ko00564//Glycerophospholipid metabolism;ko00565//Ether lipid metabolism	K01115;K01115;K01115;K01115;K01115	-	GO:0004620//phospholipase activity;GO:0046872//metal ion binding	GO:0006650//glycerophospholipid metabolic process
evm.TU.tig00000255.1	46.14	44.77	36.12	15.96	16.82	18.33	42.34333333	17.03666667	-1.313491754	9.83E-25	2.69E-23	IPK1	PREDICTED: AAA-ATPase At3g50940-like [Cucumis melo]	ko01100//Metabolic pathways;ko04070//Phosphatidylinositol signaling system;ko00562//Inositol phosphate metabolism	K10572;K10572;K10572	-	-	-
evm.TU.tig00152936.112	6.61	6.74	4.61	24.37	29.56	30.09	5.986666667	28.00666667	2.225945436	1.03E-24	2.81E-23	CTPA2	PREDICTED: carboxyl-terminal-processing peptidase 2, chloroplastic isoform X3 [Cucumis sativus]	-	-	-	GO:0070011//peptidase activity, acting on L-amino acid peptides	-
evm.TU.tig00153031.499	39.58	71.86	55.18	9.08	11.96	8.96	55.54	10	-2.473527177	1.09E-24	2.97E-23	C/VIF2	PREDICTED: cell wall / vacuolar inhibitor of fructosidase 2 [Cucumis melo]	-	-	GO:0043231//intracellular membrane-bounded organelle	GO:0052689//carboxylic ester hydrolase activity	GO:0009892//negative regulation of metabolic process
evm.TU.tig00000665.5	0.1	0.23	0.42	7.48	8.23	8.48	0.25	8.063333333	5.011376363	1.09E-24	2.97E-23	--	PREDICTED: uncharacterized protein LOC101208663 [Cucumis sativus]	-	-	-	-	-
evm.TU.tig00000892.233	29.38	24.42	20.84	3.18	5.64	4.85	24.88	4.556666667	-2.448935743	1.12E-24	3.06E-23	HIPP03	PREDICTED: heavy metal-associated isoprenylated plant protein 3-like [Cucumis melo]	-	-	-	-	-
evm.TU.tig00000892.50	27.79	17.42	36.98	2.71	4.33	3.49	27.39666667	3.51	-2.964457437	1.15E-24	3.13E-23	At2g44130	PREDICTED: F-box/kelch-repeat protein At2g44130-like [Cucumis melo]	-	-	-	-	-
evm.TU.tig00004383.6	31.49	30.16	28.94	0.07	0	0	30.19666667	0.023333333	-10.33778117	1.17E-24	3.19E-23	spg21	PREDICTED: maspardin [Cucumis sativus]	ko04144//Endocytosis	K19367	-	GO:0003824//catalytic activity	-
evm.TU.tig00153057.22	95.06	122.72	97	386.8	327.67	384.46	104.9266667	366.31	1.803683707	1.18E-24	3.21E-23	GDPDL3	PREDICTED: glycerophosphodiester phosphodiesterase GDPDL4-like [Cucumis melo]	-	-	-	GO:0008081//phosphoric diester hydrolase activity	-
evm.TU.tig00002154.6	8.17	7.78	8.05	21.35	21.41	21.02	8	21.26	1.410069692	1.19E-24	3.22E-23	XYLA	PREDICTED: xylose isomerase [Jatropha curcas]	ko01100//Metabolic pathways;ko00040//Pentose and glucuronate interconversions;ko00051//Fructose and mannose metabolism	K01805;K01805;K01805	GO:0031090//organelle membrane;GO:0043231//intracellular membrane-bounded organelle	GO:0016861//intramolecular oxidoreductase activity, interconverting aldoses and ketoses;GO:0043169//cation binding	GO:0006739//NADP metabolic process;GO:0019321//pentose metabolic process
evm.TU.tig00153403.62	1.17	1.27	0.99	6.35	5.86	6.32	1.143333333	6.176666667	2.4335824	1.25E-24	3.39E-23	PCMP-E28	PREDICTED: LOW QUALITY PROTEIN: pentatricopeptide repeat-containing protein At2g22410, mitochondrial-like [Cucumis melo]	-	-	-	-	-
evm.TU.tig00004639.3	0.48	0.27	0.5	9.35	5.96	5.66	0.416666667	6.99	4.068326861	1.27E-24	3.43E-23	AOS3	PREDICTED: allene oxide synthase 3-like [Cucumis melo]	ko01100//Metabolic pathways;ko01110//Biosynthesis of secondary metabolites;ko00592//alpha-Linolenic acid metabolism	K01723;K01723;K01723	-	GO:0016491//oxidoreductase activity;GO:0046906//tetrapyrrole binding;GO:0046914//transition metal ion binding	GO:0044710//single-organism metabolic process
evm.TU.tig00153031.325	17.55	20.82	32.02	4.2	4.89	5.19	23.46333333	4.76	-2.301374507	1.36E-24	3.67E-23	ACA2	PREDICTED: calcium-transporting ATPase 2, plasma membrane-type isoform X2 [Cucumis melo]	-	-	GO:0031224//intrinsic component of membrane	GO:0005515//protein binding;GO:0019829//cation-transporting ATPase activity;GO:0032550//purine ribonucleoside binding;GO:0043169//cation binding	GO:0006816//calcium ion transport
evm.TU.tig00002349.2	28.99	28.36	32.58	0.07	0	0	29.97666667	0.023333333	-10.32723183	1.37E-24	3.71E-23	ATPC	PREDICTED: ATP synthase gamma chain 1, chloroplastic-like [Cucumis sativus]	ko01100//Metabolic pathways;ko00190//Oxidative phosphorylation;ko00195//Photosynthesis	K02115;K02115;K02115	GO:0009526//plastid envelope;GO:0031976//plastid thylakoid;GO:0033178//proton-transporting two-sector ATPase complex, catalytic domain;GO:0044434//chloroplast part	GO:0015078//hydrogen ion transmembrane transporter activity;GO:0019829//cation-transporting ATPase activity	GO:0000097//sulfur amino acid biosynthetic process;GO:0005982//starch metabolic process;GO:0006090//pyruvate metabolic process;GO:0006355//regulation of transcription, DNA-templated;GO:0006544//glycine metabolic process;GO:0006633//fatty acid biosynthetic process;GO:0006732//coenzyme metabolic process;GO:0006754//ATP biosynthetic process;GO:0006779//porphyrin-containing compound biosynthetic proc…
evm.TU.tig00153640.293	14.7	16.51	18.88	56.17	52.61	59.75	16.69666667	56.17666667	1.750410911	1.54E-24	4.16E-23	NRAMP6	PREDICTED: metal transporter Nramp6 [Cucumis sativus]	-	-	-	-	-
evm.TU.tig00009216.1	155.66	118.05	115.61	24.5	37.97	36.71	129.7733333	33.06	-1.97283533	1.55E-24	4.18E-23	At3g03300	PREDICTED: endoribonuclease Dicer homolog 2 isoform X2 [Cucumis melo]	-	-	-	-	-
evm.TU.tig00153031.481	42.48	19.02	47.37	2.78	3.66	4.67	36.29	3.703333333	-3.292675741	1.57E-24	4.22E-23	At5g64700	PREDICTED: WAT1-related protein At5g64700-like [Cucumis melo]	-	-	-	-	-
evm.TU.tig00152936.41	13.6	13.7	12.66	0	0	0	13.32	0.001	-13.70130646	1.58E-24	4.25E-23	SEOB	PREDICTED: protein SIEVE ELEMENT OCCLUSION B-like [Cucumis melo]	-	-	-	-	-
evm.TU.tig00000892.501	7.01	8.02	6.83	0	0	0	7.286666667	0.001	-12.83104328	1.99E-24	5.35E-23	SWI2	PREDICTED: switch 2 isoform X2 [Cucumis sativus]	-	-	-	GO:0032550//purine ribonucleoside binding	-
evm.TU.tig00153348.62	8.11	9.51	7.69	33.19	33.54	26.74	8.436666667	31.15666667	1.884795886	1.99E-24	5.35E-23	At4g21705	PREDICTED: pentatricopeptide repeat-containing protein At4g21705, mitochondrial [Cucumis melo]	-	-	-	-	-
evm.TU.tig00153031.496	12.72	11.19	11.48	5.23	4.57	4.36	11.79666667	4.72	-1.321520496	2.00E-24	5.36E-23	At3g18640	PREDICTED: zinc finger CCCH domain-containing protein 38 isoform X2 [Cucumis sativus]	-	-	-	-	-
evm.TU.tig00002076.1	33.31	29.84	46.82	3.03	3.89	6.45	36.65666667	4.456666667	-3.040038637	2.06E-24	5.51E-23	--	PREDICTED: uncharacterized RNA-binding protein C17H9.04c [Cucumis sativus]	-	-	-	-	-
evm.TU.tig00153054.177	33.54	26.27	47.48	5.82	6.78	4.67	35.76333333	5.756666667	-2.635175628	2.11E-24	5.63E-23	--	PREDICTED: uncharacterized protein LOC105436376 [Cucumis sativus]	-	-	-	-	-
evm.TU.tig00153950.19	44.74	101.27	46.27	0	0.11	0	64.09333333	0.036666667	-10.77148947	2.11E-24	5.64E-23	RNS1	S-RNase [Siraitia grosvenorii]	-	-	-	-	-
evm.TU.tig00002075.4	36.63	43.52	49.06	0	0	0	43.07	0.001	-15.3943957	2.18E-24	5.81E-23	RPS11	PREDICTED: 40S ribosomal protein S11 [Cucumis melo]	ko03010//Ribosome	K02949	GO:0030529//intracellular ribonucleoprotein complex	-	GO:0010467//gene expression
evm.TU.tig00153031.95	25.29	24.64	24.71	0	0	0.07	24.88	0.023333333	-10.05837835	2.31E-24	6.15E-23	SKIP23	PREDICTED: F-box protein At2g26160-like [Cucumis sativus]	-	-	-	-	-
evm.TU.tig00004506.2	3.55	6.14	3.9	24.56	33.37	27.93	4.53	28.62	2.659440717	2.32E-24	6.17E-23	PCBER	Isoflavone reductase-like protein IRL [Dichanthelium oligosanthes]	-	-	-	-	GO:0044710//single-organism metabolic process
evm.TU.tig00153349.1	70.52	57.7	49.92	21.3	18.95	17.63	59.38	19.29333333	-1.621874672	2.32E-24	6.17E-23	--	PREDICTED: uncharacterized protein LOC103485732 [Cucumis melo]	-	-	-	-	-
evm.TU.tig00153210.298	24.61	16.54	18.22	2.43	3.89	4.15	19.79	3.49	-2.503472671	2.42E-24	6.42E-23	TCP14	PREDICTED: transcription factor TCP15 [Theobroma cacao]	-	-	-	-	GO:0006351//transcription, DNA-templated;GO:0006952//defense response;GO:0010033//response to organic substance;GO:0031323//regulation of cellular metabolic process;GO:0044763//single-organism cellular process;GO:0044767//single-organism developmental process;GO:0051716//cellular response to stimulus;GO:0060255//regulation of macromolecule metabolic process;GO:0080090//regulation of primary metab…
evm.TU.tig00001291.435	2.71	3.33	2.76	12.36	12.5	11.6	2.933333333	12.15333333	2.050739133	2.43E-24	6.44E-23	tmem135	Mitochondrial import inner membrane translocase subunit Tim17/Tim22/Tim23 family protein isoform 1 [Theobroma cacao]	-	-	GO:0031224//intrinsic component of membrane	-	-
evm.TU.tig00001259.3	6.09	7.76	4.98	0.12	0.06	0.06	6.276666667	0.08	-6.293854784	2.59E-24	6.87E-23	URH1	PREDICTED: uridine nucleosidase 1 [Cucumis melo]	ko00240//Pyrimidine metabolism;ko00760//Nicotinate and nicotinamide metabolism	K01240;K01240	GO:0044444//cytoplasmic part	GO:0008477//purine nucleosidase activity;GO:0050263//ribosylpyrimidine nucleosidase activity	GO:0042278//purine nucleoside metabolic process;GO:0046108//uridine metabolic process
evm.TU.tig00154132.2	0	0	0	29.54	22.25	23.34	0.001	25.04333333	14.61213898	2.62E-24	6.93E-23	NORK	PREDICTED: nodulation receptor kinase-like [Cucumis melo]	-	-	-	-	-
evm.TU.tig00000487.6	79.4	79.04	69.45	30.48	37.02	33.46	75.96333333	33.65333333	-1.174553804	2.70E-24	7.14E-23	MODA	PREDICTED: NADP-dependent malic enzyme [Cucumis sativus]	ko01100//Metabolic pathways;ko01200//Carbon metabolism;ko00620//Pyruvate metabolism;ko00710//Carbon fixation in photosynthetic organisms	K00029;K00029;K00029;K00029	GO:0044444//cytoplasmic part	GO:0000166//nucleotide binding;GO:0004470//malic enzyme activity;GO:0043169//cation binding	GO:0006006//glucose metabolic process;GO:0006996//organelle organization;GO:0043648//dicarboxylic acid metabolic process;GO:0051259//protein oligomerization;GO:0051603//proteolysis involved in cellular protein catabolic process
evm.TU.tig00153577.60	17.18	17.55	19.54	6.1	7.54	6.48	18.09	6.706666667	-1.431524604	2.80E-24	7.39E-23	--	PREDICTED: protein NUCLEAR FUSION DEFECTIVE 4-like [Cucumis sativus]	-	-	GO:0031224//intrinsic component of membrane	-	GO:0044763//single-organism cellular process
evm.TU.tig00001047.107	28.78	31.14	33.68	14.6	13.94	14.63	31.2	14.39	-1.116479437	2.85E-24	7.53E-23	At2g39750	PREDICTED: probable methyltransferase PMT11 [Cucumis melo]	-	-	GO:0031090//organelle membrane;GO:0031224//intrinsic component of membrane;GO:0031984//organelle subcompartment;GO:0043231//intracellular membrane-bounded organelle	GO:0003824//catalytic activity	GO:0008152//metabolic process
evm.TU.tig00001540.1	9.61	7.25	15.1	0.28	0	0.11	10.65333333	0.13	-6.356649474	2.91E-24	7.66E-23	--	-	-	-	-	-	-
evm.TU.tig00001291.71	22.63	13.05	15.2	0.76	2.26	1.48	16.96	1.5	-3.499101764	3.19E-24	8.41E-23	APRR2	PREDICTED: two-component response regulator-like APRR2 isoform X4 [Cucumis sativus]	-	-	-	-	GO:0009987//cellular process
evm.TU.tig00005816.1	1.86	1.93	2.15	8.84	10.16	10.06	1.98	9.686666667	2.290499867	3.33E-24	8.77E-23	dnaJ	PREDICTED: chaperone protein DnaJ isoform X1 [Cucumis melo]	-	-	-	GO:0005515//protein binding	-
evm.TU.tig00152936.232	2.87	3.86	5.55	25.67	30.63	25.31	4.093333333	27.20333333	2.732435382	3.42E-24	8.98E-23	At2g45590	PREDICTED: receptor-like serine/threonine-protein kinase At2g45590 [Cucumis melo]	-	-	GO:0031224//intrinsic component of membrane	GO:0004672//protein kinase activity;GO:0032550//purine ribonucleoside binding	GO:0006464//cellular protein modification process;GO:0006796//phosphate-containing compound metabolic process
evm.TU.tig00153055.350	17.53	30.86	28.87	1.69	2.52	3.43	25.75333333	2.546666667	-3.338077134	3.44E-24	9.04E-23	--	hypothetical protein Csa_4G648590 [Cucumis sativus]	-	-	-	-	-
evm.TU.tig00153056.430	0.55	0.38	0.93	9.28	12.43	8.3	0.62	10.00333333	4.012068792	3.45E-24	9.05E-23	NAC056	PREDICTED: NAC domain-containing protein 18-like [Cucumis sativus]	-	-	GO:0043231//intracellular membrane-bounded organelle	-	GO:0010468//regulation of gene expression;GO:0034645//cellular macromolecule biosynthetic process
evm.TU.tig00007410.9	26.52	28.87	30.76	9.07	5.38	6.68	28.71666667	7.043333333	-2.027558029	3.49E-24	9.15E-23	WDL3	PREDICTED: protein WVD2-like 1 [Cucumis sativus]	-	-	-	-	-
evm.TU.tig00153991.6	186.55	141.28	165.04	62.68	50.18	47.15	164.29	53.33666667	-1.623045099	3.50E-24	9.15E-23	At5g39570	latex abundant protein 1 [Hevea brasiliensis]	-	-	-	-	-
evm.TU.tig00153031.105	12.02	11.69	14.41	3.32	4.26	3.51	12.70666667	3.696666667	-1.781288754	3.86E-24	1.01E-22	Os06g0717800	PREDICTED: probable protein phosphatase 2C 60 isoform X1 [Cucumis melo]	-	-	-	-	-
evm.TU.tig00000023.3	41.1	35.9	33.95	0	0	0	36.98333333	0.001	-15.17458764	3.86E-24	1.01E-22	ILR3	PREDICTED: transcription factor ILR3-like [Cucumis melo]	-	-	-	-	-
evm.TU.tig00006522.1	51.9	25.37	42.17	0	0.07	0.17	39.81333333	0.08	-8.959035949	3.90E-24	1.02E-22	RBOHB	PREDICTED: respiratory burst oxidase homolog protein B isoform X1 [Cucumis melo]	ko04626//Plant-pathogen interaction;ko04016//MAPK signaling pathway - plant	K13447;K13447	GO:0031224//intrinsic component of membrane	GO:0046872//metal ion binding;GO:0050664//oxidoreductase activity, acting on NAD(P)H, oxygen as acceptor	GO:0000041//transition metal ion transport;GO:0001101//response to acid chemical;GO:0009267//cellular response to starvation;GO:0015698//inorganic anion transport;GO:0044707//single-multicellular organism process;GO:0044710//single-organism metabolic process
evm.TU.tig00153210.145	4.72	4.57	4.43	15.07	14.97	15.12	4.573333333	15.05333333	1.718765005	3.91E-24	1.02E-22	ORC4	PREDICTED: origin of replication complex subunit 4 isoform X1 [Cucumis sativus]	-	-	GO:0043231//intracellular membrane-bounded organelle	GO:0003676//nucleic acid binding;GO:0032550//purine ribonucleoside binding	GO:0006259//DNA metabolic process
evm.TU.tig00006144.34	6.17	4.62	4.83	1.1	1.07	1.09	5.206666667	1.086666667	-2.260450584	4.36E-24	1.13E-22	--	LOW QUALITY PROTEIN: NAD_binding_8 domain-containing protein, partial [Cephalotus follicularis]	-	-	-	-	-
evm.TU.tig00154050.2	12.17	11.71	11.5	3.18	2.25	1.65	11.79333333	2.36	-2.321112783	4.59E-24	1.19E-22	PPC6-1	PREDICTED: probable protein phosphatase 2C 33 [Cucumis melo]	-	-	-	GO:0016791//phosphatase activity	GO:0006796//phosphate-containing compound metabolic process
evm.TU.tig00153048.249	10.15	11.38	11.75	4.76	5.15	4.53	11.09333333	4.813333333	-1.204584691	4.68E-24	1.22E-22	P85	Nucleotide-diphospho-sugar transferases superfamily protein isoform 1 [Theobroma cacao]	-	-	-	GO:0016740//transferase activity	-
evm.TU.tig00153048.239	27.67	29.18	28.51	10.55	9.45	7.67	28.45333333	9.223333333	-1.625237532	5.02E-24	1.30E-22	DREB3	PREDICTED: ethylene-responsive transcription factor TINY-like [Cucumis melo]	-	-	-	-	GO:0010467//gene expression;GO:0034645//cellular macromolecule biosynthetic process
evm.TU.tig00153047.302	15.26	17.72	18.08	0	0	0	17.02	0.001	-14.05494342	5.03E-24	1.30E-22	DTX16	PREDICTED: MATE efflux family protein 6 isoform X1 [Cucumis sativus]	-	-	GO:0031224//intrinsic component of membrane	GO:0015291//secondary active transmembrane transporter activity	GO:0044763//single-organism cellular process
evm.TU.tig00000729.39	14.31	28.12	21.74	129.13	161.68	206	21.39	165.6033333	2.952723325	5.04E-24	1.30E-22	RPS11	PREDICTED: 40S ribosomal protein S11 [Cucumis melo]	ko03010//Ribosome	K02949	GO:0030529//intracellular ribonucleoprotein complex	-	GO:0010467//gene expression
evm.TU.tig00001047.268	1.84	1.78	1.39	21.1	10.91	22.46	1.67	18.15666667	3.442579359	5.11E-24	1.32E-22	MYB106	PREDICTED: myb-related protein Myb4 [Theobroma cacao]	ko04626//Plant-pathogen interaction	K09422	-	GO:0005488//binding	-
MSTRG.4550	1.92	1.15	1.24	9.57	12.97	10.08	1.436666667	10.87333333	2.919997008	5.50E-24	1.42E-22	--	Glucose-1-phosphate adenylyltransferase small subunit, chloroplastic [Vitis vinifera]	-	-	-	-	-
evm.TU.tig00153210.252	17.18	22.99	21.05	67.02	72.73	76.78	20.40666667	72.17666667	1.822491973	5.56E-24	1.44E-22	GRF12	PREDICTED: 14-3-3-like protein GF14 iota isoform X2 [Cucumis melo]	-	-	-	-	-
evm.TU.tig00007124.6	0.68	0.95	0.28	10.39	8.48	7.95	0.636666667	8.94	3.811664694	5.97E-24	1.54E-22	FCA	PREDICTED: flowering time control protein FCA [Cucumis melo]	-	-	-	-	-
evm.TU.tig00003679.2	41.75	37.47	26.35	8.27	10.14	9.03	35.19	9.146666667	-1.943847533	6.11E-24	1.57E-22	At5g39865	Glutaredoxin [Corchorus capsularis]	-	-	-	-	-
evm.TU.tig00153054.1	28.43	24.51	29.87	10.86	10.32	10.73	27.60333333	10.63666667	-1.375796387	6.50E-24	1.67E-22	At5g63180	PREDICTED: probable pectate lyase 5 [Cucumis sativus]	ko00040//Pentose and glucuronate interconversions	K01728	-	GO:0016837//carbon-oxygen lyase activity, acting on polysaccharides;GO:0043169//cation binding	GO:0000272//polysaccharide catabolic process
evm.TU.tig00000077.3	27.02	21.84	21.21	0	0	0	23.35666667	0.001	-14.51154678	6.55E-24	1.68E-22	ZIP9	PREDICTED: zinc transporter 8 [Cucumis sativus]	-	-	GO:0031224//intrinsic component of membrane	GO:0016628//oxidoreductase activity, acting on the CH-CH group of donors, NAD or NADP as acceptor;GO:0022890//inorganic cation transmembrane transporter activity	GO:0006829//zinc II ion transport;GO:0044710//single-organism metabolic process;GO:0044763//single-organism cellular process
evm.TU.tig00002486.437	60.68	18.69	27.28	1586.94	1848.93	2543.1	35.55	1992.99	5.808941101	6.66E-24	1.71E-22	MLP28	PREDICTED: MLP-like protein 43 [Ziziphus jujuba]	-	-	-	-	-
evm.TU.tig00153033.71	0.9	1.39	0.96	7.69	6.03	9.69	1.083333333	7.803333333	2.848613311	6.89E-24	1.77E-22	KIN5B	PREDICTED: kinesin-like protein KIN-5B [Cucumis melo]	-	-	GO:0005875//microtubule associated complex	GO:0003774//motor activity;GO:0015631//tubulin binding;GO:0032550//purine ribonucleoside binding	GO:0007017//microtubule-based process
evm.TU.tig00000234.9	0	0	0	22.33	20.31	16.68	0.001	19.77333333	14.27126848	7.97E-24	2.04E-22	KIN4A	PREDICTED: kinesin-like protein FRA1 [Cucumis sativus]	-	-	GO:0005875//microtubule associated complex	GO:0003774//motor activity;GO:0015631//tubulin binding;GO:0032550//purine ribonucleoside binding	GO:0007017//microtubule-based process
evm.TU.tig00001900.4	20.31	19.06	16.34	6.03	5.95	6.99	18.57	6.323333333	-1.554216637	8.43E-24	2.16E-22	At1g05350	PREDICTED: ubiquitin-like modifier-activating enzyme 5 [Cucumis sativus]	-	-	-	GO:0016614//oxidoreductase activity, acting on CH-OH group of donors;GO:0032550//purine ribonucleoside binding;GO:0043169//cation binding	GO:0044710//single-organism metabolic process
evm.TU.tig00003026.2	17.08	18.04	17.36	0	0	0	17.49333333	0.001	-14.0945176	8.87E-24	2.27E-22	Os06g0717800	PREDICTED: probable protein phosphatase 2C 46 [Cucumis sativus]	-	-	-	GO:0004721//phosphoprotein phosphatase activity;GO:0043169//cation binding	GO:0006464//cellular protein modification process
evm.TU.tig00000603.2	0.58	0.72	0.56	9.28	6.73	6.9	0.62	7.636666667	3.622602932	8.99E-24	2.30E-22	--	-	-	-	-	-	-
evm.TU.tig00004432.2	2.31	0.72	0.64	27.55	44.12	22.56	1.223333333	31.41	4.682334476	9.00E-24	2.30E-22	SE2	acidic class III chitinase [Citrullus colocynthis]	ko01100//Metabolic pathways;ko00520//Amino sugar and nucleotide sugar metabolism	K01183;K01183	-	-	-
evm.TU.tig00153874.16	25.52	25.81	21.63	0	0	0	24.32	0.001	-14.56985561	9.46E-24	2.41E-22	RFC2	PREDICTED: replication factor C subunit 2 isoform X1 [Cucumis melo]	ko03420//Nucleotide excision repair;ko03030//DNA replication;ko03430//Mismatch repair	K10755;K10755;K10755	-	GO:0032550//purine ribonucleoside binding;GO:0034061//DNA polymerase activity	GO:0006259//DNA metabolic process
evm.TU.tig00152936.290	9.22	8.91	13.04	2.79	2.65	2.24	10.39	2.56	-2.020979939	9.72E-24	2.47E-22	--	DUF3522 domain-containing protein [Cephalotus follicularis]	-	-	-	-	-
evm.TU.tig00001291.342	25.99	22.79	21.88	8.69	6.26	5.55	23.55333333	6.833333333	-1.785269839	9.85E-24	2.51E-22	At4g10930	Zinc finger, RING-type [Corchorus capsularis]	-	-	-	-	-
evm.TU.tig00153705.14	0.2	0.18	0	9.78	10.46	9.93	0.126666667	10.05666667	6.310971468	1.01E-23	2.56E-22	--	PREDICTED: uncharacterized protein LOC101206927 [Cucumis sativus]	-	-	-	-	-
evm.TU.tig00004945.2	134.33	129.91	134.77	46.59	57.28	61.49	133.0033333	55.12	-1.27081461	1.05E-23	2.66E-22	NIP2-2	silicon transporter 3 [Cucurbita ficifolia]	-	-	GO:0031224//intrinsic component of membrane	-	GO:0051234//establishment of localization
evm.TU.tig00153145.199	25.07	25.76	23.07	7.76	4.56	4.85	24.63333333	5.723333333	-2.105684325	1.10E-23	2.79E-22	BZIP17	PREDICTED: bZIP transcription factor 17-like [Cucumis sativus]	-	-	-	-	-
evm.TU.tig00152977.65	0	0	0	44.3	52.41	44.2	0.001	46.97	15.51945197	1.12E-23	2.84E-22	Y-2	PREDICTED: uncharacterized protein At3g27210-like [Cucumis melo]	-	-	-	-	-
evm.TU.tig00001047.207	7.87	9.69	9.75	2.07	2.34	2.8	9.103333333	2.403333333	-1.92135815	1.14E-23	2.87E-22	FTSHI3	PREDICTED: probable inactive ATP-dependent zinc metalloprotease FTSHI 3, chloroplastic [Cucumis melo]	-	-	-	GO:0008233//peptidase activity;GO:0043167//ion binding	-
evm.TU.tig00152936.271	31.07	19.42	20.53	108.53	106.19	118.3	23.67333333	111.0066667	2.229311558	1.22E-23	3.09E-22	GL3	transcription factor EGL1 [Cucumis sativus]	-	-	-	GO:0005488//binding	GO:0030855//epithelial cell differentiation;GO:0045165//cell fate commitment
evm.TU.tig00153654.144	1.41	1.75	1.36	7.1	7.79	6.97	1.506666667	7.286666667	2.273898723	1.27E-23	3.20E-22	DAR1	PREDICTED: protein DA1-related 1-like isoform X1 [Cucumis melo]	-	-	-	GO:0043169//cation binding	-
evm.TU.tig00000424.4	15.32	14.38	12.78	0	0	0	14.16	0.001	-13.78953364	1.27E-23	3.20E-22	NADK1	PREDICTED: NAD(H) kinase 1 [Cucumis sativus]	ko01100//Metabolic pathways;ko00760//Nicotinate and nicotinamide metabolism	K00858;K00858	-	GO:0016301//kinase activity	GO:0006739//NADP metabolic process
evm.TU.tig00153145.197	10.79	9.16	16.08	0	0.44	0.15	12.01	0.196666667	-5.932339887	1.33E-23	3.37E-22	--	-	-	-	-	-	-
evm.TU.tig00000117.2	16.12	17.63	17.74	7.96	6.81	6.17	17.16333333	6.98	-1.298030828	1.51E-23	3.81E-22	FAB1B	hypothetical protein Csa_7G206930 [Cucumis sativus]	ko01100//Metabolic pathways;ko04070//Phosphatidylinositol signaling system;ko00562//Inositol phosphate metabolism;ko04145//Phagosome	K00921;K00921;K00921;K00921	-	-	-
evm.TU.tig00153113.47	1.92	2.25	1.44	10.52	8.27	9.53	1.87	9.44	2.335748589	1.52E-23	3.82E-22	UGT75L6	PREDICTED: crocetin glucosyltransferase, chloroplastic-like [Cucumis sativus]	-	-	-	-	-
evm.TU.tig00003455.1	8.16	8.31	8.86	0	0	0	8.443333333	0.001	-13.04359696	1.58E-23	3.96E-22	RNE	PREDICTED: ribonuclease E/G-like protein, chloroplastic isoform X1 [Cucumis melo]	-	-	GO:0009536//plastid	GO:0004518//nuclease activity;GO:0030246//carbohydrate binding	GO:0016070//RNA metabolic process
evm.TU.tig00153054.141	77.76	98.93	61.54	5.57	13.03	12.59	79.41	10.39666667	-2.933199644	1.61E-23	4.03E-22	WOX1	PREDICTED: WUSCHEL-related homeobox 1-like [Cucumis melo]	-	-	-	-	-
evm.TU.tig00153047.230	18.4	20.02	15.49	86.11	60.9	73.63	17.97	73.54666667	2.033069547	1.68E-23	4.20E-22	SPL6	PREDICTED: squamosa promoter-binding-like protein 6 [Cucumis sativus]	-	-	-	-	-
evm.TU.tig00153206.94	18.35	18.29	17.52	0	0.03	0.03	18.05333333	0.02	-9.818049523	1.75E-23	4.39E-22	At5g05200	PREDICTED: uncharacterized aarF domain-containing protein kinase At5g05200, chloroplastic [Cucumis sativus]	-	-	GO:0009507//chloroplast	GO:0016772//transferase activity, transferring phosphorus-containing groups;GO:0036094//small molecule binding;GO:0097159//organic cyclic compound binding;GO:1901363//heterocyclic compound binding	GO:0044237//cellular metabolic process;GO:0071704//organic substance metabolic process
evm.TU.tig00000200.1	80.53	78.93	96.81	15.96	24.32	26.22	85.42333333	22.16666667	-1.946238355	1.81E-23	4.54E-22	--	PREDICTED: bromodomain-containing protein DDB_G0278469 [Theobroma cacao]	-	-	-	-	-
evm.TU.tig00002854.103	82.24	91.33	86.84	20.63	28.82	32.21	86.80333333	27.22	-1.673083378	1.91E-23	4.77E-22	--	PREDICTED: uncharacterized protein LOC103491259 [Cucumis melo]	-	-	-	-	-
MSTRG.17349	9.76	8.54	10.55	1.18	1.3	2	9.616666667	1.493333333	-2.687000681	1.92E-23	4.79E-22	CYB561C	probable transmembrane ascorbate ferrireductase 3 [Momordica charantia]	-	-	GO:0009536//plastid;GO:0016020//membrane	GO:0003824//catalytic activity;GO:0005488//binding	GO:0000097//sulfur amino acid biosynthetic process;GO:0005976//polysaccharide metabolic process;GO:0009826//unidimensional cell growth;GO:0043479//pigment accumulation in tissues in response to UV light;GO:0045229//external encapsulating structure organization;GO:0048588//developmental cell growth;GO:0065008//regulation of biological quality
evm.TU.tig00003682.2	14.5	18.1	14.82	48.11	53.36	54.92	15.80666667	52.13	1.721580698	1.93E-23	4.82E-22	At3g57200	PREDICTED: glycosyltransferase-like At2g41451 [Cucumis melo]	-	-	-	-	-
evm.TU.tig00000957.2	41.2	44.1	44.77	19.63	15.32	14.16	43.35666667	16.37	-1.405199522	1.97E-23	4.91E-22	ATXR7	PREDICTED: histone-lysine N-methyltransferase ATXR7 [Cucumis melo]	ko00310//Lysine degradation	K11422	-	-	-
evm.TU.tig00003868.2	54.85	35.86	42.98	0	0	0	44.56333333	0.001	-15.44356953	2.10E-23	5.23E-22	ARR1	Methyltransferase type 11 [Corchorus olitorius]	-	-	-	-	-
evm.TU.tig00153031.68	3.26	3.58	2.54	0	0.12	0.13	3.126666667	0.083333333	-5.229587923	2.11E-23	5.25E-22	NTR1	PREDICTED: thioredoxin reductase NTRB-like [Cucumis sativus]	ko00450//Selenocompound metabolism	K00384	GO:0044424//intracellular part	GO:0000166//nucleotide binding;GO:0003824//catalytic activity	GO:0006801//superoxide metabolic process;GO:0044710//single-organism metabolic process
evm.TU.tig00005396.2	4.14	6.52	5.14	26.01	28.04	22.3	5.266666667	25.45	2.272703599	2.24E-23	5.57E-22	ABCG15	PREDICTED: ABC transporter G family member 15-like isoform X2 [Cucumis melo]	-	-	GO:0016020//membrane	GO:0017111//nucleoside-triphosphatase activity	GO:0006810//transport;GO:0044699//single-organism process
evm.TU.tig00000854.1	1.2	2.27	1.68	11.78	10.29	11.46	1.716666667	11.17666667	2.702808146	2.39E-23	5.95E-22	ACR4	PREDICTED: ACT domain-containing protein ACR4 isoform X2 [Jatropha curcas]	-	-	-	GO:0016772//transferase activity, transferring phosphorus-containing groups;GO:0031406//carboxylic acid binding	-
evm.TU.tig00154062.3	1.65	1.51	2.24	11.6	9.85	11.61	1.8	11.02	2.614055412	2.47E-23	6.12E-22	STR8	PREDICTED: rhodanese-like domain-containing protein 8, chloroplastic [Cucumis melo]	-	-	-	-	-
evm.TU.tig00001928.1	40.03	31.45	37.12	9.25	5.09	6.43	36.2	6.923333333	-2.386450982	2.65E-23	6.56E-22	BZIP53	bZIP2 [Citrullus lanatus]	-	-	-	-	-
evm.TU.tig00153113.16	21.18	23.28	18.96	2.93	5.22	5.2	21.14	4.45	-2.248098136	2.66E-23	6.59E-22	DDB_G0281815	PREDICTED: Golgi to ER traffic protein 4 homolog [Cucumis sativus]	-	-	-	-	-
evm.TU.tig00153056.57	161.39	236.59	434.97	41.32	27.59	25.24	277.65	31.38333333	-3.145196897	2.70E-23	6.68E-22	RZFP34	PREDICTED: RING finger and CHY zinc finger domain-containing protein 1 [Cucumis sativus]	ko04120//Ubiquitin mediated proteolysis	K10144	-	-	-
evm.TU.tig00001875.8	21.69	31.38	20.61	0.85	2.79	2.73	24.56	2.123333333	-3.531907784	2.93E-23	7.23E-22	At3g19850	PREDICTED: BTB/POZ domain-containing protein At3g22104-like [Cucumis melo]	-	-	-	-	-
evm.TU.tig00153054.118	25.71	20.44	19.61	0	0	0	21.92	0.001	-14.41996018	2.98E-23	7.36E-22	--	PREDICTED: uncharacterized protein LOC103504561 isoform X1 [Cucumis melo]	-	-	-	-	-
evm.TU.tig00153031.483	33.18	9.92	44.12	0.9	1.48	1.62	29.07333333	1.333333333	-4.446587085	3.06E-23	7.56E-22	At5g64700	PREDICTED: WAT1-related protein At5g64700-like isoform X1 [Cucumis sativus]	-	-	-	-	-
evm.TU.tig00153048.254	3.25	4.34	5.87	36.11	25.91	27.58	4.486666667	29.86666667	2.734820322	3.23E-23	7.95E-22	--	PREDICTED: protein IQ-DOMAIN 14-like [Cucumis melo]	-	-	-	-	-
evm.TU.tig00152936.33	13.76	20.64	20.66	0	0	0	18.35333333	0.001	-14.16375449	3.39E-23	8.35E-22	--	PREDICTED: uncharacterized protein LOC103491218 isoform X1 [Cucumis melo]	-	-	-	-	-
evm.TU.tig00153449.66	26.47	20.33	11.77	1.53	1.76	2.78	19.52333333	2.023333333	-3.270393473	3.47E-23	8.53E-22	BRG1	PREDICTED: E3 ubiquitin-protein ligase BOI-like [Malus domestica]	-	-	-	-	-
MSTRG.14079	27.17	28.13	26.16	0.03	0	0	27.15333333	0.01	-11.4069136	3.53E-23	8.67E-22	--	nuclear envelope integral membrane protein 1 isoform X1 [Cucumis melo var. makuwa] [Cucumis melo]	-	-	-	-	-
evm.TU.tig00003749.1	20	18.88	15.4	4.92	6.26	6.23	18.09333333	5.803333333	-1.640504518	3.59E-23	8.81E-22	CTPA2	PREDICTED: carboxyl-terminal-processing peptidase 2, chloroplastic isoform X3 [Cucumis sativus]	-	-	-	GO:0070011//peptidase activity, acting on L-amino acid peptides	-
evm.TU.tig00153348.37	58.63	58.3	61.56	32.12	28.45	26.35	59.49666667	28.97333333	-1.038083169	3.60E-23	8.83E-22	glpV	PREDICTED: glycogen phosphorylase 1-like [Cucumis melo]	ko01100//Metabolic pathways;ko01110//Biosynthesis of secondary metabolites;ko00500//Starch and sucrose metabolism	K00688;K00688;K00688	-	GO:0004645//phosphorylase activity;GO:0031406//carboxylic acid binding	GO:0044238//primary metabolic process
evm.TU.tig00153048.174	31.4	40.68	39.83	113.49	129.61	125.65	37.30333333	122.9166667	1.720304092	3.79E-23	9.27E-22	KCS11	PREDICTED: 3-ketoacyl-CoA synthase 11 [Cucumis melo]	ko01100//Metabolic pathways;ko01110//Biosynthesis of secondary metabolites;ko04626//Plant-pathogen interaction;ko00062//Fatty acid elongation	K15397;K15397;K15397;K15397	-	GO:0016746//transferase activity, transferring acyl groups	GO:0006631//fatty acid metabolic process
evm.TU.tig00008752.3	9.86	8.81	8.4	0	0	0	9.023333333	0.001	-13.13944477	3.82E-23	9.33E-22	PHO1;H3	PREDICTED: phosphate transporter PHO1 homolog 3-like [Cucumis melo]	-	-	-	-	-
evm.TU.tig00000251.3	23.56	26.42	21.18	10.37	8.57	8.2	23.72	9.046666667	-1.39064579	4.02E-23	9.83E-22	--	DUF4378 domain-containing protein [Cephalotus follicularis]	-	-	-	-	-
evm.TU.tig00008071.1	14	13.49	14.8	45.07	38.89	38.85	14.09666667	40.93666667	1.538039574	4.13E-23	1.01E-21	RBK2	PREDICTED: probable LRR receptor-like serine/threonine-protein kinase At5g10290 [Cucumis melo]	-	-	-	GO:0004672//protein kinase activity	GO:0006796//phosphate-containing compound metabolic process;GO:0050896//response to stimulus
evm.TU.tig00002487.6	27.33	25.67	29.83	3.39	7.17	5.69	27.61	5.416666667	-2.349713671	4.30E-23	1.05E-21	SCL14	PREDICTED: scarecrow-like protein 14 [Cucumis melo]	-	-	-	-	-
MSTRG.18927	9.69	9.16	7.55	31.95	34.56	36.62	8.8	34.37666667	1.965854232	4.43E-23	1.08E-21	MIS12	protein MIS12 homolog [Momordica charantia]	-	-	GO:0043231//intracellular membrane-bounded organelle	-	GO:0000280//nuclear division;GO:0044763//single-organism cellular process
evm.TU.tig00005789.1	1.73	3.95	0.94	144.73	149.52	198.14	2.206666667	164.13	6.216826435	4.47E-23	1.09E-21	LOX1.5	PREDICTED: linoleate 9S-lipoxygenase 6-like [Cucumis sativus]	ko00591//Linoleic acid metabolism	K15718	-	GO:0016701//oxidoreductase activity, acting on single donors with incorporation of molecular oxygen;GO:0043169//cation binding	GO:0006633//fatty acid biosynthetic process
evm.TU.tig00004004.2	21.18	20.18	18.8	8.62	9.68	9.03	20.05333333	9.11	-1.138319107	4.78E-23	1.16E-21	FTA	PREDICTED: protein farnesyltransferase/geranylgeranyltransferase type-1 subunit alpha [Cucumis melo]	ko00900//Terpenoid backbone biosynthesis	K05955	GO:0044444//cytoplasmic part	GO:0004661//protein geranylgeranyltransferase activity;GO:0046983//protein dimerization activity	GO:0006950//response to stress;GO:0009787//regulation of abscisic acid-activated signaling pathway;GO:0018342//protein prenylation;GO:0022604//regulation of cell morphogenesis;GO:0048507//meristem development
evm.TU.tig00003883.2	1.91	6.39	4.56	51.18	56.48	50.26	4.286666667	52.64	3.618231347	4.86E-23	1.18E-21	At5g33370	PREDICTED: GDSL esterase/lipase At5g33370-like [Cucumis melo]	-	-	-	GO:0016787//hydrolase activity	-
evm.TU.tig00004449.2	16.29	16.77	12.4	0	0	0	15.15333333	0.001	-13.88734756	4.94E-23	1.20E-21	UGP1	UTP--glucose-1-phosphate uridylyltransferase [Cucumis melo]	ko01100//Metabolic pathways;ko00520//Amino sugar and nucleotide sugar metabolism;ko00500//Starch and sucrose metabolism;ko00040//Pentose and glucuronate interconversions;ko00052//Galactose metabolism	K00963;K00963;K00963;K00963;K00963	-	GO:0016779//nucleotidyltransferase activity	GO:0009225//nucleotide-sugar metabolic process
evm.TU.tig00154107.118	41.13	27.9	54.49	8.73	8.24	9.08	41.17333333	8.683333333	-2.24538938	4.97E-23	1.21E-21	EFM	PREDICTED: myb family transcription factor EFM [Gossypium arboreum]	-	-	-	-	-
evm.TU.tig00004836.97	2.72	2.43	2.33	12.69	8.76	12.43	2.493333333	11.29333333	2.179323699	5.27E-23	1.28E-21	NADP-ME4	PREDICTED: casein kinase 1-like protein HD16 isoform X2 [Nelumbo nucifera]	ko01100//Metabolic pathways;ko01200//Carbon metabolism;ko00620//Pyruvate metabolism;ko00710//Carbon fixation in photosynthetic organisms	K00029;K00029;K00029;K00029	-	GO:0004672//protein kinase activity;GO:0032550//purine ribonucleoside binding	GO:0006464//cellular protein modification process;GO:0006796//phosphate-containing compound metabolic process
evm.TU.tig00153033.16	1.54	1.21	0.71	13.02	12.09	14.69	1.153333333	13.26666667	3.523924488	5.36E-23	1.30E-21	acyP	Acylphosphatase-like protein [Corchorus capsularis]	ko00620//Pyruvate metabolism	K01512	-	-	-
evm.TU.tig00000014.4	16.54	16.94	15.2	5.88	4.98	3.72	16.22666667	4.86	-1.739338448	5.45E-23	1.32E-21	FH5	PREDICTED: formin-like protein 5 isoform X1 [Cucumis sativus]	-	-	-	-	-
evm.TU.tig00153962.12	20.94	14.85	15.39	4.1	5.59	4.55	17.06	4.746666667	-1.845631001	5.77E-23	1.39E-21	LOX1.5	lipoxygenase 2 [Momordica charantia]	ko00591//Linoleic acid metabolism	K15718	-	GO:0016701//oxidoreductase activity, acting on single donors with incorporation of molecular oxygen;GO:0043169//cation binding	GO:0006633//fatty acid biosynthetic process
evm.TU.tig00153204.201	56.72	56.44	132.72	0	0	0.06	81.96	0.02	-12.00070427	5.86E-23	1.42E-21	--	PREDICTED: probable calcium-binding protein CML10 [Cucumis sativus]	-	-	-	-	-
evm.TU.tig00002999.5	13	13.41	13.02	5.36	6.25	5.22	13.14333333	5.61	-1.228258534	6.07E-23	1.46E-21	--	PREDICTED: uncharacterized protein LOC101212814 [Cucumis sativus]	-	-	-	-	-
evm.TU.tig00005957.1	7.35	6.68	8.29	26.22	33.5	30.76	7.44	30.16	2.019261902	6.13E-23	1.48E-21	--	PREDICTED: uncharacterized protein LOC103504561 isoform X1 [Cucumis melo]	-	-	-	-	-
evm.TU.tig00153640.79	58.93	69.32	65.06	166.82	176.19	169.47	64.43666667	170.8266667	1.406579433	6.23E-23	1.50E-21	GLN1	glutamine synthetase cytosolic isozyme-like [Cucumis sativus]	ko01100//Metabolic pathways;ko01230//Biosynthesis of amino acids;ko00630//Glyoxylate and dicarboxylate metabolism;ko00250//Alanine, aspartate and glutamate metabolism;ko00910//Nitrogen metabolism;ko00220//Arginine biosynthesis	K01915;K01915;K01915;K01915;K01915;K01915	-	GO:0016211//ammonia ligase activity;GO:0032550//purine ribonucleoside binding	GO:0006541//glutamine metabolic process
evm.TU.tig00003241.3	20.35	32.51	26.82	106.93	129.8	127.6	26.56	121.4433333	2.192956243	6.48E-23	1.56E-21	PER63	PREDICTED: peroxidase 31 [Cucumis melo]	ko01100//Metabolic pathways;ko01110//Biosynthesis of secondary metabolites;ko00940//Phenylpropanoid biosynthesis	K00430;K00430;K00430	-	GO:0003824//catalytic activity;GO:0043169//cation binding;GO:0046906//tetrapyrrole binding	GO:0006950//response to stress;GO:0044710//single-organism metabolic process
evm.TU.tig00001988.4	15.58	16.16	19.32	0	0	0	17.02	0.001	-14.05494342	6.48E-23	1.56E-21	PUB30	PREDICTED: U-box domain-containing protein 30-like isoform X2 [Cucumis sativus]	-	-	-	GO:0003824//catalytic activity	GO:0032446//protein modification by small protein conjugation
evm.TU.tig00003444.3	3.83	3.61	4.59	0.88	0.74	0.86	4.01	0.826666667	-2.278224617	6.65E-23	1.59E-21	HPR-A	PREDICTED: glycerate dehydrogenase [Prunus mume]	ko01100//Metabolic pathways;ko01110//Biosynthesis of secondary metabolites;ko01200//Carbon metabolism;ko00630//Glyoxylate and dicarboxylate metabolism;ko00260//Glycine, serine and threonine metabolism	K15893;K15893;K15893;K15893;K15893	-	-	-
evm.TU.tig00001291.344	29.21	30.01	20.37	0.06	0	0	26.53	0.02	-10.37340896	6.66E-23	1.60E-21	At4g10955	PREDICTED: GDSL esterase/lipase At4g10955 [Cucumis melo]	-	-	-	GO:0003824//catalytic activity	-
evm.TU.tig00153056.494	9.1	9.59	9.27	2.07	2.31	3	9.32	2.46	-1.921671639	6.95E-23	1.66E-21	yod1	PREDICTED: ubiquitin thioesterase OTU1 [Cucumis melo]	ko04141//Protein processing in endoplasmic reticulum	K13719	-	-	-
evm.TU.tig00153204.224	38.87	31	39.83	9.5	10.71	13.02	36.56666667	11.07666667	-1.723005328	7.28E-23	1.74E-21	WOX4	PREDICTED: WUSCHEL-related homeobox 4-like [Juglans regia]	-	-	-	-	-
evm.TU.tig00000081.3	10.55	11.29	9.34	0	0	0	10.39333333	0.001	-13.34337081	8.20E-23	1.96E-21	TMEM245	PREDICTED: transmembrane protein 245-like [Pyrus x bretschneideri]	-	-	-	-	-
evm.TU.tig00153229.3	18.75	13.96	22.55	1.54	2.54	3.39	18.42	2.49	-2.887055414	8.47E-23	2.02E-21	At1g60710	PREDICTED: probable aldo-keto reductase 4 [Cucumis sativus]	-	-	-	-	-
evm.TU.tig00153300.1	56.22	106.02	38.11	0	0	0.07	66.78333333	0.023333333	-11.48287997	8.80E-23	2.09E-21	At1g10310	PREDICTED: NADPH-dependent pterin aldehyde reductase-like [Cucumis sativus]	-	-	GO:0044444//cytoplasmic part	GO:0016614//oxidoreductase activity, acting on CH-OH group of donors	GO:0006575//cellular modified amino acid metabolic process;GO:0006950//response to stress;GO:0007275//multicellular organism development;GO:0044710//single-organism metabolic process
evm.TU.tig00153048.143	2.96	2.99	3.09	12.06	11.81	10.23	3.013333333	11.36666667	1.915377061	9.16E-23	2.18E-21	EBF2	PREDICTED: EIN3-binding F-box protein 1-like [Cucumis melo]	ko04075//Plant hormone signal transduction;ko04016//MAPK signaling pathway - plant	K14515;K14515	-	-	-
evm.TU.tig00000194.3	25.52	23.93	28.51	0	0	0	25.98666667	0.001	-14.66548397	9.40E-23	2.23E-21	--	PREDICTED: BRISC and BRCA1-A complex member 1 [Cucumis melo]	ko03440//Homologous recombination	K20776	GO:0043234//protein complex	-	-
evm.TU.tig00153058.6	16.98	20.5	18.17	1.59	2.3	2.37	18.55	2.086666667	-3.152147125	9.76E-23	2.32E-21	--	PREDICTED: subtilisin-like protease SBT3.3 isoform X2 [Cucumis sativus]	-	-	-	-	-
evm.TU.tig00001469.1	1.98	2.54	3.01	13.07	13.49	12.76	2.51	13.10666667	2.384541552	1.01E-22	2.41E-21	--	PREDICTED: uncharacterized protein LOC103484976 [Cucumis melo]	-	-	GO:0043231//intracellular membrane-bounded organelle	-	-
evm.TU.tig00004320.2	9.74	8.91	7.16	29.84	33.78	33.71	8.603333333	32.44333333	1.914954414	1.02E-22	2.42E-21	eif3g	PREDICTED: eukaryotic translation initiation factor 3 subunit G-like [Cucumis melo]	ko03013//RNA transport	K03248	GO:0043234//protein complex;GO:0070993//translation preinitiation complex	GO:0008135//translation factor activity, RNA binding;GO:0046914//transition metal ion binding	GO:0006417//regulation of translation;GO:0022618//ribonucleoprotein complex assembly
evm.TU.tig00153204.121	12.61	18.14	20.64	94.97	145.88	89.65	17.13	110.1666667	2.685090714	1.03E-22	2.45E-21	CKX5	PREDICTED: cytokinin dehydrogenase 5 [Cucumis sativus]	ko00908//Zeatin biosynthesis	K00279	GO:0005576//extracellular region	GO:0016614//oxidoreductase activity, acting on CH-OH group of donors	GO:0009690//cytokinin metabolic process;GO:0044710//single-organism metabolic process
evm.TU.tig00002485.5	10.25	9.57	10.24	3.36	2.86	2.49	10.02	2.903333333	-1.787100385	1.07E-22	2.53E-21	IPT9	PREDICTED: tRNA dimethylallyltransferase 9 [Cucumis melo]	ko01100//Metabolic pathways;ko01110//Biosynthesis of secondary metabolites;ko00908//Zeatin biosynthesis	K00791;K00791;K00791	-	GO:0016772//transferase activity, transferring phosphorus-containing groups;GO:0032550//purine ribonucleoside binding	GO:0006399//tRNA metabolic process;GO:0006796//phosphate-containing compound metabolic process
evm.TU.tig00005125.2	25.02	23.41	20.57	0	0	0	23	0.001	-14.48934624	1.07E-22	2.53E-21	At2g34840	PREDICTED: coatomer subunit epsilon-1-like [Cucumis melo]	-	-	-	-	GO:0048193//Golgi vesicle transport
evm.TU.tig00153031.122	3.2	3.62	4.65	0.07	0	0.17	3.823333333	0.08	-5.578687175	1.10E-22	2.60E-21	Camkmt	PREDICTED: calmodulin-lysine N-methyltransferase isoform X1 [Cucumis melo]	ko00310//Lysine degradation	K18826	-	-	-
evm.TU.tig00153037.34	34.97	39.4	37.27	95.7	92.2	92.78	37.21333333	93.56	1.330072238	1.17E-22	2.75E-21	GPDHC1	PREDICTED: glycerol-3-phosphate dehydrogenase [NAD(+)] GPDHC1, cytosolic [Cucumis sativus]	ko01110//Biosynthesis of secondary metabolites;ko00564//Glycerophospholipid metabolism	K00006;K00006	GO:0044444//cytoplasmic part	GO:0000166//nucleotide binding;GO:0016614//oxidoreductase activity, acting on CH-OH group of donors;GO:0048037//cofactor binding	GO:0006072//glycerol-3-phosphate metabolic process;GO:0044238//primary metabolic process;GO:0044710//single-organism metabolic process;GO:0050896//response to stimulus
evm.TU.tig00153491.1	1.26	1.42	1.2	7.17	6.01	6.54	1.293333333	6.573333333	2.345530994	1.18E-22	2.78E-21	AP180	ANTH domain-containing protein [Cephalotus follicularis]	-	-	GO:0030135//coated vesicle	GO:0005515//protein binding;GO:0016491//oxidoreductase activity;GO:0035091//phosphatidylinositol binding	GO:0006901//vesicle coating
evm.TU.tig00153228.27	9.14	8.41	10.3	1.49	0.94	1.88	9.283333333	1.436666667	-2.691917553	1.20E-22	2.82E-21	--	hypothetical protein Csa_4G015770 [Cucumis sativus]	-	-	-	-	-
evm.TU.tig00153210.407	29.09	27.06	25.97	13.44	13.16	13.37	27.37333333	13.32333333	-1.038816055	1.28E-22	3.00E-21	PIRL1	PREDICTED: plant intracellular Ras-group-related LRR protein 3 [Cucumis melo]	-	-	-	-	GO:0008152//metabolic process
evm.TU.tig00006542.1	31.88	26.71	18.79	0	0	0	25.79333333	0.001	-14.65471061	1.29E-22	3.04E-21	At3g05500	PREDICTED: REF/SRPP-like protein At3g05500 [Cucumis melo]	-	-	GO:0043231//intracellular membrane-bounded organelle	-	GO:0010243//response to organonitrogen compound;GO:0034645//cellular macromolecule biosynthetic process;GO:0046942//carboxylic acid transport
evm.TU.tig00005980.2	27.1	27.31	26.71	10.34	12.92	12.57	27.04	11.94333333	-1.178889609	1.33E-22	3.13E-21	At5g24760	PREDICTED: alcohol dehydrogenase-like 6 [Cucumis sativus]	ko01100//Metabolic pathways;ko01110//Biosynthesis of secondary metabolites;ko00010//Glycolysis / Gluconeogenesis;ko00350//Tyrosine metabolism;ko00071//Fatty acid degradation	K00001;K00001;K00001;K00001;K00001	-	-	-
evm.TU.tig00153054.104	0.1	0.14	0.08	1.73	1.97	2.07	0.106666667	1.923333333	4.172427509	1.40E-22	3.27E-21	N	TMV resistance protein N-like [Cajanus cajan]	-	-	-	-	-
evm.TU.tig00000720.1	6.82	6.03	5.35	0.79	0.53	1.12	6.066666667	0.813333333	-2.898985398	1.47E-22	3.45E-21	MTPC2	PREDICTED: metal tolerance protein C2 [Cucumis sativus]	-	-	-	-	-
evm.TU.tig00153017.174	153.42	212.25	152.59	761.59	655.29	609.82	172.7533333	675.5666667	1.967384597	1.47E-22	3.45E-21	XYL1	PREDICTED: alpha-xylosidase 1 [Cucumis melo]	-	-	-	GO:0005488//binding;GO:0090599//alpha-glucosidase activity	GO:0044238//primary metabolic process
MSTRG.1760	7.01	7.86	6.54	0.06	0.06	0.12	7.136666667	0.08	-6.47910658	1.48E-22	3.45E-21	At5g10810	enhancer of rudimentary homolog [Momordica charantia]	-	-	GO:0009536//plastid	GO:0004672//protein kinase activity	GO:0003006//developmental process involved in reproduction;GO:0006833//water transport;GO:0007155//cell adhesion;GO:0009617//response to bacterium;GO:0009620//response to fungus;GO:0009718//anthocyanin-containing compound biosynthetic process;GO:0009886//post-embryonic morphogenesis;GO:0009887//organ morphogenesis;GO:0009943//adaxial/abaxial axis specification;GO:0016049//cell growth;GO:0048509//…
evm.TU.tig00007935.120	6.42	5.32	5.15	25.36	32.11	30.75	5.63	29.40666667	2.384936432	1.51E-22	3.51E-21	--	PREDICTED: uncharacterized protein LOC101216011 isoform X2 [Cucumis sativus]	-	-	-	-	-
MSTRG.14387	6.21	6.49	7.01	1.56	1.75	2.16	6.57	1.823333333	-1.849315038	1.52E-22	3.55E-21	ABCI12	PREDICTED: protein ABCI12, chloroplastic isoform X1 [Cucumis melo]	-	-	GO:0009536//plastid;GO:0031224//intrinsic component of membrane	-	GO:0005982//starch metabolic process;GO:0009893//positive regulation of metabolic process
evm.TU.tig00008753.1	7.2	6.17	5.56	0.5	0.47	0.52	6.31	0.496666667	-3.667290175	1.54E-22	3.59E-21	ARP8	PREDICTED: actin-related protein 8 [Cucumis sativus]	-	-	-	-	-
evm.TU.tig00001651.1	2.66	1.8	2.54	13.11	12.44	10.91	2.333333333	12.15333333	2.380887734	1.54E-22	3.59E-21	PIX7	PREDICTED: probable receptor-like protein kinase At3g55450 [Cucumis sativus]	-	-	-	GO:0016772//transferase activity, transferring phosphorus-containing groups	GO:0006796//phosphate-containing compound metabolic process
evm.TU.tig00001693.3	0	0	0	24.72	29.67	30.06	0.001	28.15	14.7808473	1.56E-22	3.64E-21	AKR4C10	PREDICTED: aldo-keto reductase family 4 member C9 [Cucumis sativus]	ko01100//Metabolic pathways;ko01110//Biosynthesis of secondary metabolites;ko00040//Pentose and glucuronate interconversions;ko00010//Glycolysis / Gluconeogenesis;ko00561//Glycerolipid metabolism	K00002;K00002;K00002;K00002;K00002	-	-	-
evm.TU.tig00153874.9	6.23	4.78	5.19	0.28	0.15	0.28	5.4	0.236666667	-4.512030978	1.57E-22	3.64E-21	tlp	PREDICTED: protein P21-like [Cucumis sativus]	-	-	-	-	-
evm.TU.tig00001291.13	111.93	92.86	79.67	347.63	354.88	300.19	94.82	334.2333333	1.817592323	1.62E-22	3.77E-21	ERD3	PREDICTED: probable methyltransferase PMT21 [Cucumis melo]	-	-	-	GO:0003824//catalytic activity	GO:0008152//metabolic process
evm.TU.tig00001983.2	76.19	64.93	69.34	29.81	30.45	34.6	70.15333333	31.62	-1.149674287	1.73E-22	4.00E-21	BZR1	PREDICTED: protein BRASSINAZOLE-RESISTANT 1 [Cucumis melo]	ko04075//Plant hormone signal transduction	K14503	-	-	-
evm.TU.tig00153841.44	0.62	0.77	0.93	4.55	5.62	4.84	0.773333333	5.003333333	2.693727266	1.74E-22	4.03E-21	ngdn	PREDICTED: something about silencing protein 10 isoform X2 [Cucumis melo]	-	-	-	-	-
evm.TU.tig00005403.2	4.82	5.05	4.34	1.08	0.77	0.69	4.736666667	0.846666667	-2.484006152	1.74E-22	4.03E-21	At2g26970	PREDICTED: oligoribonuclease [Cucumis melo]	ko03008//Ribosome biogenesis in eukaryotes	K13288	-	-	-
evm.TU.tig00007528.4	13.61	12.53	14.45	5.48	5.58	5.19	13.53	5.416666667	-1.320684622	1.80E-22	4.17E-21	--	PREDICTED: NEDD8 ultimate buster 1 [Cucumis melo]	-	-	-	-	-
evm.TU.tig00153414.19	18.22	16.09	21.88	3.21	5.26	3.41	18.73	3.96	-2.241778564	1.82E-22	4.19E-21	HAT14	PREDICTED: homeobox-leucine zipper protein HOX11-like [Cucumis melo]	-	-	-	-	-
evm.TU.tig00013534.4	1796.45	2173.01	1553.51	692.41	777.98	660.79	1840.99	710.3933333	-1.373791842	1.89E-22	4.35E-21	petA	cytochrome f [Cucumis melo subsp. melo] [Cucumis melo]	ko01100//Metabolic pathways;ko00195//Photosynthesis	K02634;K02634	GO:0016021//integral component of membrane;GO:0034357//photosynthetic membrane;GO:0044434//chloroplast part	GO:0043169//cation binding;GO:0046906//tetrapyrrole binding	GO:0044237//cellular metabolic process;GO:0044710//single-organism metabolic process
evm.TU.tig00153054.129	56.54	53.11	74.39	229.96	215.58	213.2	61.34666667	219.58	1.839689795	1.90E-22	4.38E-21	TIFY6B	PREDICTED: protein TIFY 6B isoform X2 [Cucumis sativus]	ko04075//Plant hormone signal transduction	K13464	-	-	-
evm.TU.tig00153874.19	6.65	3.52	5.73	0.77	0.39	0.35	5.3	0.503333333	-3.396406311	1.97E-22	4.52E-21	PATROL1	DUF810 domain-containing protein [Cephalotus follicularis]	-	-	-	-	-
evm.TU.tig00003412.206	22.34	23.4	27.36	5.63	7.61	8.02	24.36666667	7.086666667	-1.781729809	1.97E-22	4.53E-21	WRKY69	PREDICTED: probable WRKY transcription factor 69 isoform X1 [Cucumis melo]	-	-	-	-	-
evm.TU.tig00009576.9	7.42	6.74	7.03	2.02	2.24	1.87	7.063333333	2.043333333	-1.789424609	1.97E-22	4.53E-21	PRFB2	PREDICTED: peptide chain release factor PrfB2, chloroplastic [Cucumis melo]	-	-	GO:0044424//intracellular part	GO:0003747//translation release factor activity	GO:0009409//response to cold;GO:0009639//response to red or far red light;GO:0009756//carbohydrate mediated signaling;GO:0009793//embryo development ending in seed dormancy;GO:0032446//protein modification by small protein conjugation;GO:0043624//cellular protein complex disassembly;GO:0048507//meristem development;GO:0048580//regulation of post-embryonic development;GO:0051235//maintenance of lo…
evm.TU.tig00005124.3	12.02	14.63	15.42	0	0	0	14.02333333	0.001	-13.7755417	2.54E-22	5.84E-21	PLP7	PREDICTED: patatin-like protein 3 [Cucumis melo]	-	-	-	GO:0003824//catalytic activity	GO:0006629//lipid metabolic process
evm.TU.tig00009710.1	3396.57	4942.89	1651.03	24.28	84.14	84.1	3330.163333	64.17333333	-5.697475206	2.57E-22	5.90E-21	TCA	trichoanguin [Trichosanthes cucumerina]	-	-	-	-	-
evm.TU.tig00002678.4	4.94	6.03	3.79	0.69	0.88	0.76	4.92	0.776666667	-2.663290861	2.65E-22	6.06E-21	IMP3	inositol monophosphatase-like protein [Cucurbita moschata]	ko01100//Metabolic pathways;ko01110//Biosynthesis of secondary metabolites;ko04070//Phosphatidylinositol signaling system;ko00562//Inositol phosphate metabolism;ko00053//Ascorbate and aldarate metabolism	K10047;K10047;K10047;K10047;K10047	-	GO:0052834//inositol monophosphate phosphatase activity	GO:0046488//phosphatidylinositol metabolic process
evm.TU.tig00000892.292	0.15	0.12	0.22	59.81	76.05	11.28	0.163333333	49.04666667	8.230192032	2.66E-22	6.08E-21	LAC17	PREDICTED: laccase-17-like [Juglans regia]	-	-	GO:0005576//extracellular region	GO:0016491//oxidoreductase activity	GO:0044710//single-organism metabolic process
evm.TU.tig00004119.2	17.48	21.82	17.09	59.85	59.91	70.15	18.79666667	63.30333333	1.751804627	2.68E-22	6.11E-21	BIO2	PREDICTED: biotin synthase [Cucumis melo]	ko01100//Metabolic pathways;ko00780//Biotin metabolism	K01012;K01012	-	GO:0016783//sulfurtransferase activity;GO:0046914//transition metal ion binding;GO:0051536//iron-sulfur cluster binding	GO:0000226//microtubule cytoskeleton organization;GO:0003006//developmental process involved in reproduction;GO:0006637//acyl-CoA metabolic process;GO:0006768//biotin metabolic process;GO:0016129//phytosteroid biosynthetic process;GO:0048509//regulation of meristem development
evm.TU.tig00002486.354	1.36	1.88	1.5	6.63	7.13	7.16	1.58	6.973333333	2.141923887	2.74E-22	6.24E-21	CAPH2	PREDICTED: condensin-2 complex subunit H2 [Cucumis melo]	-	-	GO:0043229//intracellular organelle	-	GO:0009987//cellular process
evm.TU.tig00153840.28	3.38	3.33	2.54	13.02	14.63	13.58	3.083333333	13.74333333	2.15616919	2.76E-22	6.30E-21	WTF1	PREDICTED: protein ROOT PRIMORDIUM DEFECTIVE 1 [Cucumis melo]	-	-	-	-	-
evm.TU.tig00152936.181	3.98	4.26	4.61	22.6	28.38	28.04	4.283333333	26.34	2.620449487	2.82E-22	6.42E-21	CPN10-1	PREDICTED: 10 kDa chaperonin, cyanelle-like [Cucumis sativus]	-	-	-	-	GO:0044267//cellular protein metabolic process
evm.TU.tig00153704.18	3.77	3.78	4.15	12.52	10.96	11.64	3.9	11.70666667	1.585784315	2.85E-22	6.49E-21	SMC4	PREDICTED: structural maintenance of chromosomes protein 4 [Cucumis sativus]	-	-	GO:0043231//intracellular membrane-bounded organelle;GO:0043232//intracellular non-membrane-bounded organelle	-	GO:0006259//DNA metabolic process;GO:0007059//chromosome segregation;GO:0051276//chromosome organization
evm.TU.tig00005933.3	7.85	4.7	3.16	0.12	0.24	0.22	5.236666667	0.193333333	-4.75948647	2.87E-22	6.52E-21	Stk16	PREDICTED: serine/threonine-protein kinase 16 [Eucalyptus grandis]	-	-	-	GO:0004672//protein kinase activity;GO:0032550//purine ribonucleoside binding	GO:0006464//cellular protein modification process;GO:0006796//phosphate-containing compound metabolic process
evm.TU.tig00153424.36	4.2	3.87	3.08	0.41	0.25	0.16	3.716666667	0.273333333	-3.76527599	2.92E-22	6.63E-21	At5g18390	PREDICTED: pentatricopeptide repeat-containing protein At5g18390, mitochondrial [Cucumis sativus]	-	-	GO:0043231//intracellular membrane-bounded organelle	-	-
evm.TU.tig00153782.19	0.62	0.96	1.28	15.59	18.71	20.32	0.953333333	18.20666667	4.255342262	2.93E-22	6.64E-21	OEP16	PREDICTED: outer envelope pore protein 16, chloroplastic [Nicotiana tomentosiformis]	-	-	GO:0031224//intrinsic component of membrane	-	-
MSTRG.13388	25.87	24.86	23.49	8.92	7.65	5.37	24.74	7.313333333	-1.758244475	2.97E-22	6.74E-21	--	-	-	-	-	-	-
evm.TU.tig00004088.2	62.37	44.42	79.01	14.17	16.11	12.51	61.93333333	14.26333333	-2.118404918	3.00E-22	6.81E-21	--	PREDICTED: uncharacterized protein LOC101222799 [Cucumis sativus]	-	-	-	-	-
MSTRG.24399	0.05	0.17	0.05	3.36	5.33	4.6	0.09	4.43	5.621237887	3.42E-22	7.73E-21	--	-	-	-	-	-	-
evm.TU.tig00007724.45	38.43	39.61	33.48	17.67	13.98	14.76	37.17333333	15.47	-1.264794864	3.51E-22	7.95E-21	--	PREDICTED: E3 ubiquitin-protein ligase MARCH7 isoform X1 [Cucumis melo]	-	-	-	-	-
evm.TU.tig00001291.386	25.3	38.67	43.52	7.78	6.73	4.21	35.83	6.24	-2.521550109	3.58E-22	8.08E-21	FUC1	PREDICTED: alpha-L-fucosidase 1 [Cucumis sativus]	ko00511//Other glycan degradation	K01206	-	-	-
evm.TU.tig00153204.255	44.41	33.41	45.02	7.44	11.9	11.23	40.94666667	10.19	-2.00659196	3.88E-22	8.75E-21	--	PREDICTED: U-box domain-containing protein 4-like [Cucumis sativus]	-	-	-	GO:0003824//catalytic activity	-
evm.TU.tig00002486.106	0.79	0.75	0.81	7.14	4.58	4.69	0.783333333	5.47	2.803842577	3.94E-22	8.88E-21	--	PREDICTED: uncharacterized protein LOC101206663 isoform X1 [Cucumis sativus]	-	-	-	-	-
evm.TU.tig00153055.154	72.88	59.16	68.41	20.25	24.67	28.15	66.81666667	24.35666667	-1.455891305	4.01E-22	9.03E-21	At4g34480	PREDICTED: glucan endo-1,3-beta-glucosidase 7 [Cucumis melo]	-	-	GO:0031224//intrinsic component of membrane	GO:0008422//beta-glucosidase activity	GO:0044238//primary metabolic process
evm.TU.tig00153048.247	69.03	81.58	103.59	18.49	26.2	25.84	84.73333333	23.51	-1.849655086	4.18E-22	9.40E-21	PP2C06	PREDICTED: probable protein phosphatase 2C 6 [Cucumis melo]	ko04075//Plant hormone signal transduction;ko04016//MAPK signaling pathway - plant	K14497;K14497	-	GO:0004721//phosphoprotein phosphatase activity;GO:0043169//cation binding	GO:0006464//cellular protein modification process
evm.TU.tig00152985.29	15.9	13.28	39.51	1.63	1.68	2.1	22.89666667	1.803333333	-3.666399585	4.50E-22	1.01E-20	At5g22090	PREDICTED: protein FAF-like, chloroplastic [Cucumis sativus]	-	-	-	-	-
evm.TU.tig00001423.1	20.66	17.31	18.96	0	0	0	18.97666667	0.001	-14.21193898	4.83E-22	1.08E-20	ACO3	ACC oxidase 2 [Cucumis sativus]	ko01100//Metabolic pathways;ko01110//Biosynthesis of secondary metabolites;ko00270//Cysteine and methionine metabolism	K05933;K05933;K05933	-	-	-
evm.TU.tig00152936.197	2.62	1.41	1.08	17.3	21.13	30.29	1.703333333	22.90666667	3.74933484	4.83E-22	1.08E-20	CYCU4-1	PREDICTED: cyclin-U4-1 [Ricinus communis]	-	-	-	GO:0016772//transferase activity, transferring phosphorus-containing groups;GO:0019900//kinase binding	GO:0006796//phosphate-containing compound metabolic process
evm.TU.tig00002663.2	5.56	5.92	6.76	0.2	0.2	0.12	6.08	0.173333333	-5.132450296	4.89E-22	1.10E-20	PEX1	PREDICTED: peroxisome biogenesis protein 1 isoform X3 [Cucumis melo]	ko04146//Peroxisome	K13338	-	-	-
evm.TU.tig00153347.14	3.95	3.18	4.26	0.43	0.09	0.2	3.796666667	0.24	-3.98362703	5.13E-22	1.15E-20	--	Zinc ion binding protein isoform 1 [Theobroma cacao]	-	-	-	-	-
evm.TU.tig00153057.57	8.73	7.56	6.92	0.08	0	0	7.736666667	0.026666667	-8.180530807	5.28E-22	1.18E-20	AIM32	Sucraseferredoxin-like protein [Corchorus capsularis]	-	-	-	-	-
evm.TU.tig00153055.125	39.6	25.94	32.84	8.17	8.83	10.82	32.79333333	9.273333333	-1.822242635	5.32E-22	1.19E-20	BHLH110	PREDICTED: transcription factor bHLH110 isoform X1 [Vitis vinifera]	-	-	-	-	-
evm.TU.tig00153049.29	53.32	36.87	38.26	6.6	11.45	10.39	42.81666667	9.48	-2.17521352	5.42E-22	1.21E-20	BGLU12	PREDICTED: cyanogenic beta-glucosidase-like [Cucumis melo]	ko01100//Metabolic pathways;ko01110//Biosynthesis of secondary metabolites;ko00940//Phenylpropanoid biosynthesis;ko00500//Starch and sucrose metabolism;ko00460//Cyanoamino acid metabolism	K01188;K01188;K01188;K01188;K01188	-	-	-
evm.TU.tig00003771.3	16.37	19.66	14.29	0	0	0	16.77333333	0.001	-14.0338818	5.77E-22	1.29E-20	CAD1	PREDICTED: cinnamyl alcohol dehydrogenase 1-like [Cucumis melo]	ko01100//Metabolic pathways;ko01110//Biosynthesis of secondary metabolites;ko00940//Phenylpropanoid biosynthesis	K00083;K00083;K00083	-	GO:0003824//catalytic activity;GO:0043169//cation binding	GO:0044710//single-organism metabolic process
evm.TU.tig00153145.138	19	18.89	14.74	0	0	0	17.54333333	0.001	-14.09863527	6.07E-22	1.35E-20	At3g57810	PREDICTED: OTU domain-containing protein At3g57810 isoform X1 [Cucumis melo]	-	-	-	-	-
evm.TU.tig00153055.216	28.19	21.23	23.33	78.43	76.02	74.39	24.25	76.28	1.653320096	6.08E-22	1.36E-20	AMY1.1	PREDICTED: alpha-amylase-like isoform X1 [Juglans regia]	ko01100//Metabolic pathways;ko00500//Starch and sucrose metabolism	K01176;K01176	-	GO:0016160//amylase activity;GO:0046872//metal ion binding	GO:0044238//primary metabolic process
evm.TU.tig00008830.3	1.67	1.68	1.54	8.18	6.47	6.8	1.63	7.15	2.133071277	6.18E-22	1.38E-20	POLA2	PREDICTED: DNA polymerase alpha subunit B [Cucumis melo]	ko01100//Metabolic pathways;ko00230//Purine metabolism;ko00240//Pyrimidine metabolism;ko03030//DNA replication	K02321;K02321;K02321;K02321	GO:0043231//intracellular membrane-bounded organelle	GO:0003676//nucleic acid binding;GO:0034061//DNA polymerase activity	GO:0006260//DNA replication;GO:0006305//DNA alkylation;GO:0010629//negative regulation of gene expression;GO:0034968//histone lysine methylation;GO:0048580//regulation of post-embryonic development;GO:0051052//regulation of DNA metabolic process;GO:1901990//regulation of mitotic cell cycle phase transition
evm.TU.tig00153204.110	38.15	132.89	94.16	0.12	0	0.23	88.4	0.116666667	-9.565510138	6.28E-22	1.40E-20	RD19A	PREDICTED: cysteine proteinase RD19a [Cucumis sativus]	ko04626//Plant-pathogen interaction	K01373	-	GO:0070011//peptidase activity, acting on L-amino acid peptides	-
evm.TU.tig00153031.282	23.75	31.19	32.25	94.92	101.04	107.15	29.06333333	101.0366667	1.797606865	6.39E-22	1.42E-20	IAA9	PREDICTED: auxin-responsive protein IAA9-like [Cucumis melo]	ko04075//Plant hormone signal transduction	K14484	-	GO:0005515//protein binding	GO:0009755//hormone-mediated signaling pathway;GO:0010468//regulation of gene expression;GO:0034645//cellular macromolecule biosynthetic process
evm.TU.tig00153210.167	1.92	1.84	2.33	14.37	11.17	12.08	2.03	12.54	2.626985716	6.43E-22	1.43E-20	--	-	-	-	-	-	-
evm.TU.tig00153017.107	31.04	36.33	26.52	109.03	135.59	152.87	31.29666667	132.4966667	2.081875153	7.01E-22	1.56E-20	CAR7	PREDICTED: probable ADP-ribosylation factor GTPase-activating protein AGD11 [Cucumis sativus]	-	-	-	-	-
evm.TU.tig00153054.77	69.27	69.09	69.87	31.79	23.9	21.68	69.41	25.79	-1.428331756	7.02E-22	1.56E-20	QKY	PREDICTED: protein QUIRKY [Cucumis melo]	-	-	-	-	-
evm.TU.tig00001291.213	9.97	9.08	6.57	45.8	44	34.44	8.54	41.41333333	2.277787354	7.05E-22	1.56E-20	--	PREDICTED: uncharacterized protein LOC103482688 [Cucumis melo]	-	-	-	-	-
evm.TU.tig00153349.91	1.9	2.11	0.91	13.56	12.35	15.75	1.64	13.88666667	3.081932619	7.09E-22	1.57E-20	--	PREDICTED: vacuolar protein 8 [Cucumis sativus]	-	-	-	-	-
evm.TU.tig00004836.132	13.94	12.53	14.03	47.86	39.29	38.4	13.5	41.85	1.632268215	7.38E-22	1.63E-20	ALE2	PREDICTED: receptor-like serine/threonine-protein kinase ALE2 [Cucumis sativus]	-	-	-	GO:0016301//kinase activity	GO:0006796//phosphate-containing compound metabolic process
evm.TU.tig00000589.92	204.32	148.04	227.56	41.49	54.77	62.17	193.3066667	52.81	-1.872008347	7.66E-22	1.69E-20	SQD2	PREDICTED: sulfoquinovosyl transferase SQD2 [Cucumis melo]	ko01100//Metabolic pathways;ko00561//Glycerolipid metabolism	K06119;K06119	-	-	-
evm.TU.tig00002526.4	8.94	12.21	11.18	2.08	1.25	0.92	10.77666667	1.416666667	-2.927338761	7.95E-22	1.76E-20	SPAC24B11.05	HAD-superfamily hydrolase, subfamily IA, variant 3 [Corchorus capsularis]	ko00760//Nicotinate and nicotinamide metabolism	K18551	-	GO:0003824//catalytic activity	-
evm.TU.tig00000030.3	9.94	10.91	10.47	49.23	70.33	42.32	10.44	53.96	2.369768636	8.09E-22	1.78E-20	--	fiber protein Fb34 [Gossypium barbadense]	-	-	-	-	GO:0045491//xylan metabolic process
evm.TU.tig00153917.2	5.28	4.49	4.19	1.2	0.98	1.05	4.653333333	1.076666667	-2.111692872	8.77E-22	1.93E-20	SRF3	PREDICTED: protein STRUBBELIG-RECEPTOR FAMILY 3-like isoform X1 [Cucumis melo]	-	-	-	-	-
evm.TU.tig00005844.5	6.17	7.38	6.96	21.51	24.06	23.94	6.836666667	23.17	1.760893053	8.77E-22	1.93E-20	PHL1	PREDICTED: protein PHR1-LIKE 1-like [Cucumis sativus]	-	-	-	-	-
evm.TU.tig00002879.2	30.54	27	33.29	8.97	8.56	5.72	30.27666667	7.75	-1.965938164	8.89E-22	1.96E-20	CKL6	PREDICTED: casein kinase I-like [Cucumis melo]	-	-	-	GO:0016301//kinase activity	-
evm.TU.tig00002424.2	13.36	10.31	14.47	0	0	0	12.71333333	0.001	-13.63405472	9.24E-22	2.03E-20	B3GALT3	PREDICTED: probable beta-1,3-galactosyltransferase 3 isoform X1 [Cucumis sativus]	-	-	GO:0031224//intrinsic component of membrane	GO:0035250//UDP-galactosyltransferase activity	GO:0006464//cellular protein modification process
evm.TU.tig00000710.2	11.59	10.44	11.84	0	0	0	11.29	0.001	-13.46275787	1.03E-21	2.25E-20	EML3	PREDICTED: protein EMSY-LIKE 1-like isoform X2 [Cucumis melo]	-	-	-	-	-
evm.TU.tig00002895.2	81.29	136.86	234.75	17.51	21.62	19.78	150.9666667	19.63666667	-2.942608081	1.03E-21	2.26E-20	EDL3	PREDICTED: EID1-like F-box protein 3 [Cucumis sativus]	-	-	-	-	GO:0001101//response to acid chemical;GO:0006970//response to osmotic stress;GO:0009725//response to hormone;GO:0009791//post-embryonic development;GO:0009987//cellular process;GO:0050789//regulation of biological process;GO:1901700//response to oxygen-containing compound
evm.TU.tig00009651.1	28.62	29.39	27.83	0.21	0.14	0	28.61333333	0.116666667	-7.938151344	1.04E-21	2.27E-20	At2g30780	PREDICTED: pentatricopeptide repeat-containing protein At2g30780 [Cucumis melo]	-	-	-	-	-
evm.TU.tig00008428.1	132.41	99.78	116.71	46.56	40.29	33.03	116.3	39.96	-1.541222609	1.08E-21	2.37E-20	BHLH143	PREDICTED: transcription factor bHLH143-like isoform X1 [Cucumis melo]	-	-	-	-	-
evm.TU.tig00000695.7	7.43	7.19	8.5	22.44	26.41	26.71	7.706666667	25.18666667	1.708481304	1.18E-21	2.59E-20	IGHMBP2	PREDICTED: DNA-binding protein SMUBP-2 [Cucumis sativus]	-	-	-	GO:0003676//nucleic acid binding;GO:0032550//purine ribonucleoside binding	-
evm.TU.tig00003288.7	35.13	29.41	29.58	0	0	0	31.37333333	0.001	-14.9372512	1.20E-21	2.63E-20	At5g15350	PREDICTED: lamin-like protein [Cucumis melo]	-	-	-	-	-
evm.TU.tig00153207.34	38.07	35.6	37.14	94.35	106.92	111.66	36.93666667	104.31	1.497751891	1.26E-21	2.75E-20	RABE1C	PREDICTED: ras-related protein RABE1c-like [Cucumis sativus]	ko04144//Endocytosis	K07901	-	GO:0032550//purine ribonucleoside binding	GO:0008104//protein localization;GO:0035556//intracellular signal transduction
evm.TU.tig00007114.1	13.51	14.03	14.45	0	0	0	13.99666667	0.001	-13.77279567	1.26E-21	2.75E-20	SRS2	PREDICTED: ATP-dependent DNA helicase SRS2-like protein At4g25120 [Cucumis melo]	-	-	-	GO:0004386//helicase activity	GO:0000280//nuclear division;GO:0006259//DNA metabolic process;GO:0022402//cell cycle process;GO:0044710//single-organism metabolic process;GO:0051276//chromosome organization;GO:0065007//biological regulation;GO:1902589//single-organism organelle organization
evm.TU.tig00005930.57	13.07	12.15	11.43	35.14	39.25	41.25	12.21666667	38.54666667	1.65775541	1.28E-21	2.79E-20	At4g17486	PREDICTED: deSI-like protein At4g17486 [Cucumis melo]	-	-	GO:0044424//intracellular part	-	-
evm.TU.tig00004789.14	45.11	44.76	37.36	128.98	145.8	168.83	42.41	147.87	1.801852999	1.41E-21	3.06E-20	UBC2	ubiquitin-conjugating enzyme [Medicago truncatula]	ko04120//Ubiquitin mediated proteolysis	K10573	-	GO:0003824//catalytic activity	-
evm.TU.tig00153666.8	123.93	75.73	109.7	32.41	23	24.94	103.12	26.78333333	-1.944916741	1.42E-21	3.09E-20	At2g23790	PREDICTED: calcium uniporter protein 2, mitochondrial [Cucumis melo]	-	-	-	-	-
MSTRG.20927	10.62	11.46	11.44	4.35	4.2	3.64	11.17333333	4.063333333	-1.459324023	1.42E-21	3.09E-20	GCR2	lanC-like protein GCR2 [Citrus clementina]	-	-	GO:0044425//membrane part	GO:0019840//isoprenoid binding	GO:0009738//abscisic acid-activated signaling pathway;GO:0010162//seed dormancy process
evm.TU.tig00008860.6	8.58	9.3	6.65	27.81	28.18	31.72	8.176666667	29.23666667	1.838194103	1.45E-21	3.14E-20	OPT1	PREDICTED: oligopeptide transporter 1-like [Cucumis sativus]	-	-	-	-	-
evm.TU.tig00153047.184	8.42	19.04	7.68	0.29	0.14	0.67	11.71333333	0.366666667	-4.997538762	1.48E-21	3.21E-20	lhcA-P4	PREDICTED: chlorophyll a-b binding protein P4, chloroplastic [Cucumis melo]	ko00196//Photosynthesis - antenna proteins	K08910	GO:0009521//photosystem;GO:0031224//intrinsic component of membrane	GO:0043169//cation binding;GO:0046906//tetrapyrrole binding	GO:0006091//generation of precursor metabolites and energy;GO:0006464//cellular protein modification process
evm.TU.tig00153639.33	3.83	4.59	6.48	31.5	25.99	26.1	4.966666667	27.86333333	2.48801803	1.56E-21	3.37E-20	UPTG1	PREDICTED: alpha-1,4-glucan-protein synthase [UDP-forming] 2-like [Cucumis melo]	ko00520//Amino sugar and nucleotide sugar metabolism	K13379	-	GO:0016740//transferase activity;GO:0016853//isomerase activity	GO:0030243//cellulose metabolic process
evm.TU.tig00010944.2	20.63	24.96	25.56	86.98	87.02	68.86	23.71666667	80.95333333	1.77118923	1.58E-21	3.42E-20	--	Armadillo-type [Corchorus capsularis]	-	-	-	-	-
evm.TU.tig00005776.7	70.84	45.41	104.19	6.59	9.26	11.34	73.48	9.063333333	-3.019237976	1.58E-21	3.42E-20	GRXS9	PREDICTED: monothiol glutaredoxin-S11 [Cucumis sativus]	-	-	-	GO:0015036//disulfide oxidoreductase activity	GO:0019725//cellular homeostasis;GO:0044710//single-organism metabolic process
evm.TU.tig00153403.76	70.84	45.41	104.19	6.59	9.26	11.34	73.48	9.063333333	-3.019237976	1.58E-21	3.42E-20	GRXS9	PREDICTED: monothiol glutaredoxin-S11 [Cucumis sativus]	-	-	-	GO:0015036//disulfide oxidoreductase activity	GO:0019725//cellular homeostasis;GO:0044710//single-organism metabolic process
evm.TU.tig00001562.2	22.04	17.68	17.81	7.11	7.61	8.47	19.17666667	7.73	-1.31081165	1.67E-21	3.60E-20	WAKL14	PREDICTED: wall-associated receptor kinase-like 14 isoform X2 [Cucumis sativus]	-	-	-	GO:0004672//protein kinase activity	GO:0006796//phosphate-containing compound metabolic process
evm.TU.tig00002346.1	6.74	5.51	6.2	21.59	18.62	17.98	6.15	19.39666667	1.65715043	1.67E-21	3.60E-20	POLIA	PREDICTED: DNA polymerase I B, chloroplastic/mitochondrial [Cucumis sativus]	ko01100//Metabolic pathways;ko00230//Purine metabolism;ko00240//Pyrimidine metabolism;ko03420//Nucleotide excision repair;ko03030//DNA replication;ko03440//Homologous recombination;ko03410//Base excision repair	K02335;K02335;K02335;K02335;K02335;K02335;K02335	-	GO:0003676//nucleic acid binding;GO:0004527//exonuclease activity;GO:0034061//DNA polymerase activity	GO:0006260//DNA replication
evm.TU.tig00153031.505	30.97	35.04	29	85.72	95.31	89.65	31.67	90.22666667	1.51043702	1.70E-21	3.65E-20	PRL1-IFG	PREDICTED: BTB/POZ domain-containing protein At2g13690 [Cucumis melo]	-	-	-	-	GO:0032446//protein modification by small protein conjugation
evm.TU.tig00001721.1	73.86	61.8	58.02	29.89	31.07	28.49	64.56	29.81666667	-1.114521597	1.71E-21	3.67E-20	IQD1	PREDICTED: protein IQ-DOMAIN 1 [Cucumis melo]	-	-	-	-	-
evm.TU.tig00001726.5	6.37	7.71	8.38	1.63	1.86	1.01	7.486666667	1.5	-2.319361021	1.75E-21	3.77E-20	Os11g0109000	PREDICTED: probable protein phosphatase 2C 65 isoform X2 [Cucumis melo]	-	-	-	-	-
evm.TU.tig00153031.256	8.5	6.23	6.66	1.48	1.7	1.55	7.13	1.576666667	-2.177024394	1.79E-21	3.84E-20	ZHD1	PREDICTED: zinc-finger homeodomain protein 1-like [Cucumis melo]	-	-	-	-	GO:0010467//gene expression;GO:0034645//cellular macromolecule biosynthetic process
evm.TU.tig00001291.154	40.51	56.71	51.2	164.1	162.69	187.5	49.47333333	171.43	1.79289659	1.84E-21	3.95E-20	SKU5	PREDICTED: monocopper oxidase-like protein SKU5 [Cucumis melo]	-	-	GO:0005576//extracellular region;GO:0005618//cell wall;GO:0005911//cell-cell junction;GO:0031090//organelle membrane;GO:0031225//anchored component of membrane	GO:0016682//oxidoreductase activity, acting on diphenols and related substances as donors, oxygen as acceptor;GO:0043169//cation binding	GO:0009826//unidimensional cell growth;GO:0010053//root epidermal cell differentiation;GO:0043479//pigment accumulation in tissues in response to UV light;GO:0044711//single-organism biosynthetic process;GO:0045229//external encapsulating structure organization;GO:0048588//developmental cell growth;GO:0051273//beta-glucan metabolic process;GO:0065008//regulation of biological quality
evm.TU.tig00001490.1	11.08	5.57	14.61	0	0	0	10.42	0.001	-13.34706766	1.87E-21	4.01E-20	TPPJ	PREDICTED: probable trehalose-phosphate phosphatase J [Cucumis sativus]	ko01100//Metabolic pathways;ko00500//Starch and sucrose metabolism	K01087;K01087	-	GO:0019203//carbohydrate phosphatase activity	GO:0005991//trehalose metabolic process;GO:0006796//phosphate-containing compound metabolic process
evm.TU.tig00153145.88	17.97	15.35	13.46	4.87	5.86	4.44	15.59333333	5.056666667	-1.624670776	1.88E-21	4.01E-20	LECRKS5	PREDICTED: probable L-type lectin-domain containing receptor kinase S.5 [Cucumis melo]	-	-	-	GO:0016772//transferase activity, transferring phosphorus-containing groups	-
evm.TU.tig00153349.109	6.64	4.53	4.56	24.27	28.65	25.68	5.243333333	26.2	2.321010642	1.88E-21	4.03E-20	--	PREDICTED: uncharacterized protein LOC101216205 [Cucumis sativus]	-	-	-	-	-
evm.TU.tig00153161.14	6.14	6.29	3.56	0.53	0.67	0.56	5.33	0.586666667	-3.183522605	2.05E-21	4.37E-20	SCPL45	PREDICTED: serine carboxypeptidase-like 45 [Cucumis melo]	-	-	-	GO:0008233//peptidase activity	-
evm.TU.tig00001291.377	3.74	4.3	2.8	18.76	18.51	20.8	3.613333333	19.35666667	2.421428277	2.11E-21	4.49E-20	RPL11	PREDICTED: 50S ribosomal protein L11, chloroplastic [Cucumis melo]	ko03010//Ribosome	K02867	GO:0030529//intracellular ribonucleoprotein complex	-	GO:0010467//gene expression
evm.TU.tig00153206.184	19.67	17.88	13.63	2.57	4.57	3.66	17.06	3.6	-2.244548835	2.13E-21	4.54E-20	UGT709C2	PREDICTED: 7-deoxyloganetic acid glucosyltransferase-like [Cucumis melo]	ko01110//Biosynthesis of secondary metabolites	K21373	-	GO:0016740//transferase activity	-
evm.TU.tig00001070.4	9.71	9.23	8.15	28.39	28.48	31.66	9.03	29.51	1.708406028	2.25E-21	4.80E-20	--	PREDICTED: programmed cell death protein 2-like [Cucumis sativus]	-	-	-	-	-
evm.TU.tig00001047.15	0.46	1.39	1.07	10.27	10.28	11.34	0.973333333	10.63	3.449063823	2.26E-21	4.82E-20	At1g71691	PREDICTED: GDSL esterase/lipase At1g71691-like [Cucumis melo]	-	-	-	GO:0016787//hydrolase activity	GO:0006629//lipid metabolic process
evm.TU.tig00002668.3	20.98	21.79	40.22	5.89	5.22	4.68	27.66333333	5.263333333	-2.393926336	2.26E-21	4.82E-20	OPT3	PREDICTED: oligopeptide transporter 3 [Cucumis melo]	-	-	GO:0031224//intrinsic component of membrane	-	GO:0008104//protein localization;GO:0042886//amide transport;GO:0044707//single-multicellular organism process
evm.TU.tig00002808.1	38.72	38.13	47.54	0	0	0	41.46333333	0.001	-15.33954848	2.38E-21	5.06E-20	--	PREDICTED: RNA-binding protein 24-A-like isoform X1 [Juglans regia]	-	-	-	GO:0097159//organic cyclic compound binding	-
evm.TU.tig00153439.6	20.21	14.5	18.56	0	0	0	17.75666667	0.001	-14.11607316	2.39E-21	5.07E-20	--	PREDICTED: protein indeterminate-domain 12-like [Cucumis melo]	-	-	-	-	-
evm.TU.tig00002909.1	16.6	16.09	14.94	8.15	7.43	8.07	15.87666667	7.883333333	-1.010030365	2.39E-21	5.08E-20	--	PREDICTED: uncharacterized protein LOC101210893 [Cucumis sativus]	-	-	-	-	-
evm.TU.tig00005118.3	15.22	12.94	14.76	0.05	0	0	14.30666667	0.016666667	-9.745506266	2.41E-21	5.10E-20	CIPK12	PREDICTED: CBL-interacting serine/threonine-protein kinase 12-like [Cucumis melo]	-	-	-	GO:0004672//protein kinase activity;GO:0032550//purine ribonucleoside binding	GO:0006464//cellular protein modification process;GO:0006796//phosphate-containing compound metabolic process;GO:0050794//regulation of cellular process
evm.TU.tig00153057.4	367.07	376.71	354.01	145.53	191.36	158.99	365.93	165.2933333	-1.146539158	2.43E-21	5.14E-20	VTC2	PREDICTED: GDP-L-galactose phosphorylase 1 [Cucumis sativus]	ko01100//Metabolic pathways;ko01110//Biosynthesis of secondary metabolites;ko00053//Ascorbate and aldarate metabolism	K14190;K14190;K14190	-	GO:0004645//phosphorylase activity;GO:0016772//transferase activity, transferring phosphorus-containing groups	-
evm.TU.tig00154107.156	59.11	46.3	52.08	7.16	11.57	14.75	52.49666667	11.16	-2.233888793	2.44E-21	5.16E-20	PIX7	PREDICTED: probable receptor-like protein kinase At5g15080 [Cucumis melo]	-	-	-	GO:0004672//protein kinase activity;GO:0032550//purine ribonucleoside binding	GO:0006464//cellular protein modification process;GO:0006796//phosphate-containing compound metabolic process
evm.TU.tig00153841.10	0.02	0	0	8.84	7.9	8.33	0.006666667	8.356666667	10.29174628	2.45E-21	5.17E-20	RLP6	PREDICTED: receptor-like protein 12 isoform X1 [Cucumis melo]	-	-	-	-	-
evm.TU.tig00001259.4	10.5	8.45	12.14	0	0	0	10.36333333	0.001	-13.3392005	2.76E-21	5.83E-20	TAF12	PREDICTED: transcription initiation factor TFIID subunit 12 isoform X1 [Cucumis sativus]	ko03022//Basal transcription factors	K03126	-	-	-
evm.TU.tig00153535.45	27.54	32.73	27.24	6.3	2.42	4.01	29.17	4.243333333	-2.781215468	2.83E-21	5.97E-20	PSAL	PREDICTED: photosystem I reaction center subunit XI, chloroplastic [Citrus sinensis]	ko01100//Metabolic pathways;ko00195//Photosynthesis	K02699;K02699	GO:0043234//protein complex	-	GO:0044237//cellular metabolic process
evm.TU.tig00153055.58	81.61	89.78	87.14	30.86	41.89	34.92	86.17666667	35.89	-1.263715373	2.88E-21	6.07E-20	4CLL5	PREDICTED: 4-coumarate--CoA ligase-like 5 isoform X2 [Brassica oleracea var. oleracea] [Brassica oleracea]	ko01100//Metabolic pathways;ko01110//Biosynthesis of secondary metabolites;ko00592//alpha-Linolenic acid metabolism	K10526;K10526;K10526	GO:0042579//microbody	GO:0003824//catalytic activity;GO:0032550//purine ribonucleoside binding	GO:0001101//response to acid chemical;GO:0009694//jasmonic acid metabolic process;GO:0010243//response to organonitrogen compound;GO:0051707//response to other organism
evm.TU.tig00008223.5	0	0	0	12.62	27.01	10.37	0.001	16.66666667	14.02467797	3.11E-21	6.55E-20	SNA-I	RecName: Full=Seed lectin; Short=SGSL; Contains: RecName: Full=Seed lectin Aalpha chain; Contains: RecName: Full=Seed lectin Abeta chain; Contains: RecName: Full=Seed lectin B chain	-	-	-	-	-
evm.TU.tig00153231.12	34.79	19.42	34.86	4.88	7.11	5.58	29.69	5.856666667	-2.341825403	3.16E-21	6.64E-20	ACR4	PREDICTED: ACT domain-containing protein ACR4-like [Cucumis sativus]	-	-	-	GO:0016772//transferase activity, transferring phosphorus-containing groups;GO:0031406//carboxylic acid binding	-
evm.TU.tig00006406.185	15.52	11.3	15.17	48.84	55.71	51.35	13.99666667	51.96666667	1.892503235	3.19E-21	6.72E-20	--	3-oxo-5-alpha-steroid 4-dehydrogenase (DUF1295) [Arabidopsis thaliana]	-	-	GO:0031224//intrinsic component of membrane	GO:0016491//oxidoreductase activity	GO:0044238//primary metabolic process;GO:0044710//single-organism metabolic process
evm.TU.tig00002162.3	35.16	35.85	33.18	18.71	16.72	16.52	34.73	17.31666667	-1.004021162	3.26E-21	6.85E-20	SIS8	Phox/Bem1p [Corchorus capsularis]	-	-	-	GO:0004672//protein kinase activity;GO:0032550//purine ribonucleoside binding	GO:0006464//cellular protein modification process;GO:0006796//phosphate-containing compound metabolic process
evm.TU.tig00153197.50	62.16	66.99	78.76	25.22	17.01	15.04	69.30333333	19.09	-1.860107642	3.35E-21	7.04E-20	FH1	PREDICTED: formin-like protein 1 [Cucumis melo]	-	-	GO:0016020//membrane	-	GO:0007275//multicellular organism development
evm.TU.tig00001470.2	18.49	21.31	19.53	74.96	57.71	63.12	19.77666667	65.26333333	1.722473393	3.36E-21	7.04E-20	SPT	PREDICTED: transcription factor SPATULA [Cucumis sativus]	-	-	-	-	-
evm.TU.tig00004627.6	2.07	2.53	1.83	0.03	0.02	0.03	2.143333333	0.026666667	-6.328674927	3.42E-21	7.17E-20	CYCLASE2	PREDICTED: kynurenine formamidase [Cucumis melo]	-	-	-	-	GO:0006569//tryptophan catabolic process
evm.TU.tig00007229.2	46.78	52.37	48.55	16.58	19.88	22.75	49.23333333	19.73666667	-1.318757067	3.64E-21	7.63E-20	FUM1	PREDICTED: fumarate hydratase 1, mitochondrial [Cucumis sativus]	ko01100//Metabolic pathways;ko01110//Biosynthesis of secondary metabolites;ko01200//Carbon metabolism;ko00620//Pyruvate metabolism;ko00020//Citrate cycle (TCA cycle)	K01679;K01679;K01679;K01679;K01679	GO:0043234//protein complex	GO:0016836//hydro-lyase activity	GO:0006101//citrate metabolic process;GO:0043648//dicarboxylic acid metabolic process
evm.TU.tig00153054.43	18.49	11.3	13.84	3.26	2.02	2.77	14.54333333	2.683333333	-2.438259785	3.68E-21	7.71E-20	SIS3	PREDICTED: E3 ubiquitin-protein ligase SIS3-like isoform X1 [Cucumis melo]	-	-	GO:0016020//membrane	GO:0003824//catalytic activity;GO:0046872//metal ion binding	GO:0044763//single-organism cellular process;GO:0045491//xylan metabolic process;GO:1901700//response to oxygen-containing compound
evm.TU.tig00003275.2	0.1	0.09	0.06	2.6	2.25	2.24	0.083333333	2.363333333	4.825785627	4.00E-21	8.37E-20	CRK42	PREDICTED: cysteine-rich receptor-like protein kinase 42 [Cucumis melo]	-	-	-	GO:0016301//kinase activity	GO:0006796//phosphate-containing compound metabolic process
evm.TU.tig00000981.2	0.95	1.1	0.77	4.43	5	4.81	0.94	4.746666667	2.336182079	4.13E-21	8.63E-20	RGA2	PREDICTED: disease resistance protein RGA2-like [Cucumis melo]	-	-	-	-	-
evm.TU.tig00152927.4	24.25	22.18	28.1	9.88	8.22	8.78	24.84333333	8.96	-1.471288122	4.19E-21	8.75E-20	--	plant/mmn10-180 protein [Medicago truncatula]	-	-	GO:0043231//intracellular membrane-bounded organelle	-	-
evm.TU.tig00153056.343	238.03	186.2	212.35	105.72	101.01	97.44	212.1933333	101.39	-1.065463963	4.24E-21	8.84E-20	TPS1	PREDICTED: alpha,alpha-trehalose-phosphate synthase [UDP-forming] 1-like [Cucumis sativus]	ko01100//Metabolic pathways;ko00500//Starch and sucrose metabolism	K16055;K16055	-	GO:0035251//UDP-glucosyltransferase activity	GO:0005991//trehalose metabolic process
evm.TU.tig00003412.140	7.8	8.71	17.83	0	0	0	11.44666667	0.001	-13.48263992	4.46E-21	9.28E-20	DOT4	PREDICTED: pentatricopeptide repeat-containing protein At3g12770-like, partial [Pyrus x bretschneideri]	-	-	-	-	-
evm.TU.tig00000892.702	115.31	136.14	148.57	44.1	49.34	58.52	133.34	50.65333333	-1.396380516	4.57E-21	9.52E-20	plcA	PREDICTED: PI-PLC X-box domain-containing protein DDB_G0293730 [Cucumis melo]	-	-	-	GO:0042578//phosphoric ester hydrolase activity	-
evm.TU.tig00001969.5	6.39	9.29	9.39	0.73	1.2	0.39	8.356666667	0.773333333	-3.433765286	4.73E-21	9.85E-20	GID2	PREDICTED: F-box protein GID2 [Jatropha curcas]	ko04075//Plant hormone signal transduction	K14495	-	-	GO:0003006//developmental process involved in reproduction;GO:0009755//hormone-mediated signaling pathway;GO:0033993//response to lipid;GO:0044238//primary metabolic process;GO:0044707//single-multicellular organism process;GO:0071229//cellular response to acid chemical;GO:0071704//organic substance metabolic process;GO:1901701//cellular response to oxygen-containing compound
evm.TU.tig00002487.23	271.29	297.87	475.57	99.64	89.13	88.85	348.2433333	92.54	-1.911946731	4.75E-21	9.88E-20	SAG113	PREDICTED: probable protein phosphatase 2C 24 [Cucumis melo]	ko04075//Plant hormone signal transduction;ko04016//MAPK signaling pathway - plant	K14497;K14497	-	GO:0004721//phosphoprotein phosphatase activity	-
evm.TU.tig00153654.65	49.92	45.03	42.67	19.92	15.86	13.38	45.87333333	16.38666667	-1.485133328	4.82E-21	1.00E-19	HMA1	PREDICTED: probable cadmium/zinc-transporting ATPase HMA1, chloroplastic [Cucumis melo]	-	-	GO:0031224//intrinsic component of membrane	GO:0019829//cation-transporting ATPase activity;GO:0032550//purine ribonucleoside binding;GO:0043169//cation binding	GO:0006829//zinc II ion transport
evm.TU.tig00153446.103	2.99	3.51	3.49	11.48	10.8	12	3.33	11.42666667	1.778810526	4.91E-21	1.02E-19	CCDA2	PREDICTED: cytochrome c-type biogenesis ccda-like chloroplastic protein isoform X1 [Cucumis melo]	-	-	-	-	GO:0043623//cellular protein complex assembly;GO:0044710//single-organism metabolic process
evm.TU.tig00007455.2	3.34	3.38	3.27	13.55	11.82	10.54	3.33	11.97	1.84582907	4.99E-21	1.04E-19	CDC5	PREDICTED: pentatricopeptide repeat-containing protein At1g71210 [Cucumis melo]	-	-	-	-	-
evm.TU.tig00001952.3	9.59	11.11	8.19	3.39	3.19	2.92	9.63	3.166666667	-1.604570785	5.05E-21	1.05E-19	GA2	PREDICTED: ent-kaur-16-ene synthase, chloroplastic isoform X2 [Cucumis melo]	ko01100//Metabolic pathways;ko01110//Biosynthesis of secondary metabolites;ko00904//Diterpenoid biosynthesis	K04121;K04121;K04121	-	-	-
evm.TU.tig00153490.15	4.46	9.58	14.23	0.7	0.62	0.77	9.423333333	0.696666667	-3.757697036	5.07E-21	1.05E-19	ACS1	ethylene synthase [Trichosanthes kirilowii]	ko01100//Metabolic pathways;ko01110//Biosynthesis of secondary metabolites;ko04016//MAPK signaling pathway - plant;ko00270//Cysteine and methionine metabolism	K20772;K20772;K20772;K20772	-	GO:0043168//anion binding	GO:0008152//metabolic process
evm.TU.tig00007193.3	4.02	4.23	4.15	12.65	14.11	13.19	4.133333333	13.31666667	1.687855383	5.66E-21	1.17E-19	At2g01390/At2g01380	PREDICTED: pentatricopeptide repeat-containing protein At2g01390-like [Cucumis melo]	-	-	-	-	-
evm.TU.tig00000589.118	6.28	4.39	4.83	1.25	1.39	1.25	5.166666667	1.296666667	-1.994426155	5.70E-21	1.18E-19	At1g34300	PREDICTED: putative receptor protein kinase ZmPK1 [Cucumis melo]	-	-	-	GO:0004672//protein kinase activity;GO:0005488//binding	GO:0006796//phosphate-containing compound metabolic process
evm.TU.tig00002486.285	6.97	8.35	6.19	23.09	25.12	28.58	7.17	25.59666667	1.835910923	5.79E-21	1.20E-19	GS2	PREDICTED: glutamine synthetase leaf isozyme, chloroplastic isoform X1 [Cucumis melo]	ko01100//Metabolic pathways;ko01230//Biosynthesis of amino acids;ko00630//Glyoxylate and dicarboxylate metabolism;ko00250//Alanine, aspartate and glutamate metabolism;ko00910//Nitrogen metabolism;ko00220//Arginine biosynthesis	K01915;K01915;K01915;K01915;K01915;K01915	-	GO:0016211//ammonia ligase activity;GO:0032550//purine ribonucleoside binding	GO:0006541//glutamine metabolic process
evm.TU.tig00153048.98	6.93	6.51	5.51	19.97	23.36	25.38	6.316666667	22.90333333	1.858322235	5.85E-21	1.21E-19	slc37a2	glycerol-3-phosphate transporter family protein [Populus trichocarpa]	-	-	-	-	-
evm.TU.tig00003792.3	10.44	8.47	8.29	35.35	35.8	28.41	9.066666667	33.18666667	1.871959579	5.88E-21	1.21E-19	MLO1	PREDICTED: MLO-like protein 1 isoform X2 [Ziziphus jujuba]	-	-	GO:0031224//intrinsic component of membrane	-	GO:0006950//response to stress
evm.TU.tig00153057.58	7.51	7.42	9.4	0	0	0	8.11	0.001	-12.9854862	6.13E-21	1.26E-19	NOP2	PREDICTED: probable 28S rRNA (cytosine-C(5))-methyltransferase [Cucumis sativus]	-	-	-	GO:0008168//methyltransferase activity	GO:0016072//rRNA metabolic process
MSTRG.25978	20.6	13.18	16.61	66.23	73.05	90.94	16.79666667	76.74	2.191803809	6.17E-21	1.27E-19	PER17	peroxidase 17 [Momordica charantia]	ko01100//Metabolic pathways;ko01110//Biosynthesis of secondary metabolites;ko00940//Phenylpropanoid biosynthesis	K00430;K00430;K00430	GO:0030312//external encapsulating structure;GO:0031090//organelle membrane;GO:0043231//intracellular membrane-bounded organelle;GO:0044444//cytoplasmic part	GO:0003824//catalytic activity;GO:0016209//antioxidant activity;GO:0043169//cation binding;GO:0046906//tetrapyrrole binding	GO:0006950//response to stress;GO:0009799//specification of symmetry;GO:0009933//meristem structural organization;GO:0009943//adaxial/abaxial axis specification;GO:0042743//hydrogen peroxide metabolic process;GO:0043207//response to external biotic stimulus;GO:0044710//single-organism metabolic process;GO:0048509//regulation of meristem development
evm.TU.tig00153031.73	7.24	8.86	8.38	0	0	0	8.16	0.001	-12.99435344	6.34E-21	1.30E-19	MLO10	PREDICTED: MLO-like protein 8 [Cucumis melo]	-	-	GO:0031224//intrinsic component of membrane	-	GO:0006950//response to stress
evm.TU.tig00153145.168	25.7	21.37	22.72	11.4	10.96	11.48	23.26333333	11.28	-1.044290763	6.36E-21	1.31E-19	PDR3	Pleiotropic drug resistance protein 3 [Triticum urartu]	-	-	-	-	-
evm.TU.tig00001969.15	0.74	2.15	1.68	22.2	22.79	25.59	1.523333333	23.52666667	3.94899336	6.48E-21	1.33E-19	SN1	gibberellin-regulated protein [Populus tomentosa]	-	-	-	-	-
evm.TU.tig00153204.244	0.74	2.15	1.68	22.2	22.79	25.59	1.523333333	23.52666667	3.94899336	6.48E-21	1.33E-19	SN1	gibberellin-regulated protein [Populus tomentosa]	-	-	-	-	-
evm.TU.tig00153017.23	23.32	19.83	27.27	4.97	6.51	7.9	23.47333333	6.46	-1.861416656	6.49E-21	1.33E-19	NIK1	PREDICTED: protein NSP-INTERACTING KINASE 2-like [Cucumis sativus]	-	-	GO:0031224//intrinsic component of membrane	GO:0004672//protein kinase activity;GO:0032550//purine ribonucleoside binding	GO:0006464//cellular protein modification process;GO:0006796//phosphate-containing compound metabolic process
evm.TU.tig00153031.22	8.11	8.77	8.98	2.4	1.2	2.05	8.62	1.883333333	-2.194399503	6.61E-21	1.35E-19	pan	PREDICTED: ATPase family AAA domain-containing protein 1-B isoform X2 [Cucumis sativus]	-	-	-	GO:0016462//pyrophosphatase activity;GO:0032550//purine ribonucleoside binding	-
evm.TU.tig00002846.2	18.29	16.52	15.72	0	0	0.03	16.84333333	0.01	-10.71796196	6.65E-21	1.36E-19	NAC017	PREDICTED: NAC domain-containing protein 17-like [Cucumis melo]	-	-	-	-	-
MSTRG.4114	23.16	24.24	29.03	6.59	8.09	10.08	25.47666667	8.253333333	-1.626127716	6.82E-21	1.39E-19	PIP2-5	probable aquaporin PIP2-5 [Momordica charantia]	-	-	GO:0031224//intrinsic component of membrane	GO:0005488//binding	GO:0000041//transition metal ion transport;GO:0009267//cellular response to starvation;GO:0042044//fluid transport
evm.TU.tig00153031.18	9.16	8.74	10.09	0	0.02	0.02	9.33	0.013333333	-9.450695772	6.99E-21	1.43E-19	PLPBP	PREDICTED: proline synthase co-transcribed bacterial homolog protein [Ziziphus jujuba]	-	-	-	-	-
evm.TU.tig00000873.5	11.52	8.74	12.92	0	0	0	11.06	0.001	-13.43306377	7.19E-21	1.47E-19	--	Zinc finger, RING/FYVE/PHD-type [Corchorus capsularis]	-	-	-	-	-
evm.TU.tig00153054.102	0	0	0	12.29	15.07	13.94	0.001	13.76666667	13.74889166	7.24E-21	1.48E-19	CDT1A	PREDICTED: CDT1-like protein a, chloroplastic isoform X1 [Cucumis melo]	-	-	-	-	-
evm.TU.tig00153447.16	1.48	2.24	2.43	11.12	12.09	11.43	2.05	11.54666667	2.493780615	7.67E-21	1.56E-19	rtn4ip1	PREDICTED: reticulon-4-interacting protein 1, mitochondrial [Ziziphus jujuba]	-	-	-	GO:0003824//catalytic activity;GO:0046914//transition metal ion binding	GO:0044710//single-organism metabolic process
evm.TU.tig00005074.39	53.01	43.76	46.96	24.21	20.93	19.94	47.91	21.69333333	-1.143075063	7.86E-21	1.60E-19	At5g66900	PREDICTED: probable disease resistance protein At5g66900 [Cucumis melo]	-	-	-	-	-
evm.TU.tig00153554.213	36.38	28.88	29.5	7.71	8.01	11.99	31.58666667	9.236666667	-1.773871488	8.06E-21	1.64E-19	TDR	PREDICTED: leucine-rich repeat receptor-like protein kinase TDR [Ricinus communis]	-	-	GO:0031224//intrinsic component of membrane	GO:0004672//protein kinase activity;GO:0016628//oxidoreductase activity, acting on the CH-CH group of donors, NAD or NADP as acceptor;GO:0032550//purine ribonucleoside binding	GO:0001763//morphogenesis of a branching structure;GO:0006464//cellular protein modification process;GO:0006796//phosphate-containing compound metabolic process;GO:0009799//specification of symmetry;GO:0009933//meristem structural organization;GO:0009943//adaxial/abaxial axis specification;GO:0010065//primary meristem tissue development;GO:0010087//phloem or xylem histogenesis;GO:0044710//single-…
MSTRG.25986	33.08	28.94	37.24	4.87	8.23	8.82	33.08666667	7.306666667	-2.178964656	8.10E-21	1.65E-19	--	-	-	-	-	-	-
evm.TU.tig00152985.86	25.24	20.94	21.12	8.88	9.35	8.72	22.43333333	8.983333333	-1.320321232	8.52E-21	1.73E-19	--	PREDICTED: uncharacterized protein LOC103487236 isoform X1 [Cucumis melo]	-	-	-	-	-
evm.TU.tig00152977.8	75.92	75.26	72.71	194.56	207	171.51	74.63	191.0233333	1.355921282	9.02E-21	1.83E-19	ACS	PREDICTED: acetyl-coenzyme A synthetase, chloroplastic/glyoxysomal isoform X1 [Cucumis sativus]	ko01100//Metabolic pathways;ko01110//Biosynthesis of secondary metabolites;ko01200//Carbon metabolism;ko00010//Glycolysis / Gluconeogenesis;ko00620//Pyruvate metabolism;ko00630//Glyoxylate and dicarboxylate metabolism;ko00640//Propanoate metabolism	K01895;K01895;K01895;K01895;K01895;K01895;K01895	GO:0005777//peroxisome;GO:0009532//plastid stroma	GO:0016405//CoA-ligase activity;GO:0032550//purine ribonucleoside binding	GO:0006006//glucose metabolic process;GO:0006083//acetate metabolic process;GO:0006952//defense response;GO:0006996//organelle organization;GO:0051603//proteolysis involved in cellular protein catabolic process
evm.TU.tig00006480.3	0	0	0	22.19	25.12	24.44	0.001	23.91666667	14.54572871	9.06E-21	1.84E-19	PYL9	PREDICTED: abscisic acid receptor PYL9 [Cucumis melo]	ko04075//Plant hormone signal transduction;ko04016//MAPK signaling pathway - plant	K14496;K14496	-	-	-
evm.TU.tig00153033.250	14.94	11.12	12.43	2.2	2.44	1.17	12.83	1.936666667	-2.727873602	9.12E-21	1.85E-19	At1g06840	PREDICTED: probable LRR receptor-like serine/threonine-protein kinase At1g06840 [Cucumis sativus]	-	-	-	GO:0016301//kinase activity	GO:0008152//metabolic process
evm.TU.tig00153113.56	0.02	0	0	17.02	14.26	10.29	0.006666667	13.85666667	11.02132703	9.37E-21	1.90E-19	TMK4	PREDICTED: receptor-like kinase TMK4 [Cucumis melo]	-	-	GO:0031224//intrinsic component of membrane	GO:0004672//protein kinase activity;GO:0032550//purine ribonucleoside binding	GO:0006464//cellular protein modification process;GO:0006796//phosphate-containing compound metabolic process
MSTRG.25277	7.25	7.71	3.63	41.83	35.85	45.86	6.196666667	41.18	2.73237956	9.40E-21	1.90E-19	LHW	transcription factor EMB1444 isoform X1 [Momordica charantia]	-	-	-	-	-
evm.TU.tig00001474.3	2.83	3.86	3.64	0.63	0.55	0.51	3.443333333	0.563333333	-2.611745103	9.51E-21	1.92E-19	--	PREDICTED: myb-like protein X isoform X2 [Populus euphratica]	-	-	-	-	-
evm.TU.tig00001154.2	28.13	20.81	22.34	8.29	5.02	6.14	23.76	6.483333333	-1.873727182	9.97E-21	2.01E-19	BRO1	PREDICTED: ALG-2 interacting protein X [Cucumis melo]	ko04144//Endocytosis	K12200	-	-	-
evm.TU.tig00153764.2	0.33	0.77	0.68	7.34	11.92	14.1	0.593333333	11.12	4.228170142	1.00E-20	2.02E-19	--	PREDICTED: protein RESPONSE TO LOW SULFUR 3-like [Nicotiana attenuata]	-	-	-	-	-
evm.TU.tig00153293.123	21.01	12.31	26.79	0	0	0	20.03666667	0.001	-14.2903549	1.01E-20	2.03E-19	E6	PREDICTED: protein E6 [Cucumis melo]	-	-	-	-	-
evm.TU.tig00152936.66	24.41	17.15	21.37	7.89	7.17	7.78	20.97666667	7.613333333	-1.462185292	1.01E-20	2.03E-19	--	LOW QUALITY PROTEIN: DUF2828 domain-containing protein, partial [Cephalotus follicularis]	-	-	GO:0009536//plastid	-	-
evm.TU.tig00004449.1	3.24	3.08	3.02	0.07	0.07	0.19	3.113333333	0.11	-4.82288462	1.01E-20	2.04E-19	PUB21	PREDICTED: U-box domain-containing protein 21 [Cucumis sativus]	-	-	-	GO:0003824//catalytic activity	GO:0032446//protein modification by small protein conjugation
evm.TU.tig00152977.89	0	0	0	16.57	21.04	22.03	0.001	19.88	14.27903014	1.02E-20	2.05E-19	At5g40670	PREDICTED: cystinosin homolog isoform X2 [Cucumis sativus]	-	-	-	-	-
evm.TU.tig00002179.4	10.04	7.16	7.06	0.4	0.4	0.07	8.086666667	0.29	-4.801420339	1.03E-20	2.07E-19	RR21	PREDICTED: two-component response regulator ARR2 [Amborella trichopoda]	ko04075//Plant hormone signal transduction	K14491	-	-	-
MSTRG.27230	19.5	24.17	17.87	72.86	96.9	111.49	20.51333333	93.75	2.192256748	1.06E-20	2.13E-19	NRPB11	DNA-directed RNA polymerases II, IV and V subunit 11 isoform X1 [Cucumis sativus]	ko01100//Metabolic pathways;ko00230//Purine metabolism;ko00240//Pyrimidine metabolism;ko03020//RNA polymerase	K03008;K03008;K03008;K03008	GO:0044451//nucleoplasm part;GO:0055029//nuclear DNA-directed RNA polymerase complex	GO:0003676//nucleic acid binding;GO:0005515//protein binding;GO:0034062//RNA polymerase activity	GO:0000097//sulfur amino acid biosynthetic process;GO:0006351//transcription, DNA-templated;GO:0008380//RNA splicing;GO:0009791//post-embryonic development;GO:0019941//modification-dependent protein catabolic process;GO:0035966//response to topologically incorrect protein;GO:0043094//cellular metabolic compound salvage;GO:0043248//proteasome assembly;GO:0045087//innate immune response
MSTRG.18082	56.23	64.52	53.5	192.25	297.67	320.58	58.08333333	270.1666667	2.21765353	1.06E-20	2.13E-19	At2g23930	probable small nuclear ribonucleoprotein G [Vigna radiata var. radiata] [Vigna radiata]	ko03040//Spliceosome	K11099	GO:0030529//intracellular ribonucleoprotein complex;GO:0043231//intracellular membrane-bounded organelle;GO:0044423//virion part;GO:0044444//cytoplasmic part	GO:0003676//nucleic acid binding	GO:0006396//RNA processing
evm.TU.tig00154385.9	18.86	22.2	22.16	0	0	0	21.07333333	0.001	-14.36313091	1.07E-20	2.14E-19	At1g26690	PREDICTED: transmembrane emp24 domain-containing protein p24delta9 [Cucumis sativus]	-	-	GO:0031224//intrinsic component of membrane	-	-
evm.TU.tig00152977.79	0.23	0.31	0.25	2.45	3.24	3.03	0.263333333	2.906666667	3.464403577	1.08E-20	2.16E-19	--	Zinc finger family protein [Theobroma cacao]	-	-	-	GO:0043169//cation binding	-
evm.TU.tig00153055.223	7.08	9.48	7.54	30.33	39.75	28.79	8.033333333	32.95666667	2.036499686	1.09E-20	2.19E-19	--	Remorin family protein isoform 2 [Theobroma cacao]	-	-	-	-	-
evm.TU.tig00002012.6	24.36	30.28	26.89	76.24	75.36	79.05	27.17666667	76.88333333	1.500302372	1.17E-20	2.34E-19	PGIC1	PREDICTED: glucose-6-phosphate isomerase, cytosolic [Cucumis sativus]	ko01100//Metabolic pathways;ko01110//Biosynthesis of secondary metabolites;ko01200//Carbon metabolism;ko00520//Amino sugar and nucleotide sugar metabolism;ko00500//Starch and sucrose metabolism;ko00010//Glycolysis / Gluconeogenesis;ko00030//Pentose phosphate pathway	K01810;K01810;K01810;K01810;K01810;K01810;K01810	GO:0044444//cytoplasmic part	GO:0003824//catalytic activity	GO:0006006//glucose metabolic process;GO:0006090//pyruvate metabolic process;GO:0009411//response to UV;GO:0009812//flavonoid metabolic process;GO:0034285//response to disaccharide;GO:0050832//defense response to fungus
evm.TU.tig00005105.2	15.02	15.64	12.24	43.75	43.93	43.86	14.3	43.84666667	1.616452023	1.22E-20	2.43E-19	EPHX2	PREDICTED: bifunctional epoxide hydrolase 2-like [Cucumis sativus]	-	-	-	-	-
evm.TU.tig00005952.4	0.04	0	0	12.01	10.09	11.44	0.013333333	11.18	9.711666974	1.25E-20	2.49E-19	Os03g0802700	PREDICTED: DEAD-box ATP-dependent RNA helicase 51 [Cucumis melo]	-	-	-	GO:0003676//nucleic acid binding;GO:0017111//nucleoside-triphosphatase activity;GO:0032550//purine ribonucleoside binding	-
evm.TU.tig00005090.3	29.05	17.59	38.51	4.38	3.7	4.22	28.38333333	4.1	-2.791348214	1.28E-20	2.55E-19	DOF3.6	PREDICTED: dof zinc finger protein DOF3.6 [Cucumis sativus]	-	-	-	-	-
evm.TU.tig00153047.246	32.77	30.78	42.41	13.1	13.16	14.52	35.32	13.59333333	-1.377586068	1.39E-20	2.77E-19	udkC	PREDICTED: uridine-cytidine kinase C isoform X1 [Cucumis sativus]	ko01100//Metabolic pathways;ko00240//Pyrimidine metabolism	K00876;K00876	GO:0044444//cytoplasmic part	GO:0019206//nucleoside kinase activity;GO:0032550//purine ribonucleoside binding	GO:0001101//response to acid chemical;GO:0009174//pyrimidine ribonucleoside monophosphate biosynthetic process
evm.TU.tig00001582.2	19.08	10.06	9.93	0	0	0	13.02333333	0.001	-13.66881113	1.40E-20	2.79E-19	TCP14	PREDICTED: transcription factor TCP14 [Cucumis melo]	-	-	-	-	-
evm.TU.tig00153204.34	12.37	15.12	13.48	0	0	0	13.65666667	0.001	-13.73731777	1.41E-20	2.80E-19	--	DUF760 domain-containing protein [Cephalotus follicularis]	-	-	-	-	-
evm.TU.tig00152960.15	19.99	23.72	20.79	58.62	68.67	68.81	21.5	65.36666667	1.60421847	1.41E-20	2.81E-19	VDAC1	PREDICTED: mitochondrial outer membrane protein porin of 36 kDa [Cucumis sativus]	-	-	-	GO:0005244//voltage-gated ion channel activity	GO:0006820//anion transport;GO:0034765//regulation of ion transmembrane transport
evm.TU.tig00002052.4	8.5	9.54	14.09	0	0	0	10.71	0.001	-13.38667086	1.44E-20	2.87E-19	SPBC2A9.03	PREDICTED: uncharacterized WD repeat-containing protein C2A9.03-like [Cucumis melo]	-	-	-	-	-
evm.TU.tig00001047.161	25.68	30.13	24.67	74.94	85.35	88.18	26.82666667	82.82333333	1.626369463	1.55E-20	3.09E-19	--	PREDICTED: biotin carboxyl carrier protein of acetyl-CoA carboxylase [Cucumis melo]	-	-	-	-	-
evm.TU.tig00153964.1	1.08	1.09	0.97	26.23	15.9	41.78	1.046666667	27.97	4.74000629	1.63E-20	3.23E-19	--	-	-	-	-	-	-
evm.TU.tig00004921.1	3.58	3.07	1.91	14.72	15.88	17.57	2.853333333	16.05666667	2.492452222	1.67E-20	3.31E-19	At3g48380	PREDICTED: probable Ufm1-specific protease [Cucumis sativus]	-	-	-	GO:0016787//hydrolase activity	-
evm.TU.tig00001050.4	6.3	6.63	6.31	0	0	0	6.413333333	0.001	-12.64685868	1.75E-20	3.46E-19	--	Glutaredoxin domain-containing protein/DEP domain-containing protein/DUF547 domain-containing protein [Cephalotus follicularis]	-	-	-	-	-
evm.TU.tig00004985.3	4.3	4.2	4.2	16.34	18.91	20.77	4.233333333	18.67333333	2.141113486	1.78E-20	3.51E-19	CPRD49	PREDICTED: GDSL esterase/lipase CPRD49 [Cucumis melo]	-	-	-	-	-
evm.TU.tig00153057.124	98.36	73.52	69.45	26.32	31.59	29.32	80.44333333	29.07666667	-1.468110975	1.78E-20	3.52E-19	VIP1	PREDICTED: transcription factor VIP1-like [Cucumis sativus]	ko04016//MAPK signaling pathway - plant	K20557	-	-	-
evm.TU.tig00002376.7	31.95	36.08	37	142.94	104.51	108.77	35.01	118.74	1.761967051	1.82E-20	3.60E-19	OsI_36121	PREDICTED: DNA replication licensing factor MCM2 [Cucumis melo]	ko03030//DNA replication	K02540	GO:0043231//intracellular membrane-bounded organelle;GO:0043234//protein complex;GO:0044444//cytoplasmic part	GO:0003676//nucleic acid binding;GO:0004386//helicase activity;GO:0032550//purine ribonucleoside binding	GO:0006260//DNA replication;GO:0006305//DNA alkylation;GO:0006637//acyl-CoA metabolic process;GO:0008283//cell proliferation;GO:0009117//nucleotide metabolic process;GO:0010075//regulation of meristem growth;GO:0032508//DNA duplex unwinding;GO:0034968//histone lysine methylation;GO:0048580//regulation of post-embryonic development;GO:0051052//regulation of DNA metabolic process;GO:1902410//mitoti…
evm.TU.tig00002692.2	28.19	18.88	22.43	0	0	0.1	23.16666667	0.033333333	-9.440869168	1.87E-20	3.70E-19	Ephx2	PREDICTED: bifunctional epoxide hydrolase 2-like [Cucumis sativus]	-	-	-	GO:0003824//catalytic activity	-
evm.TU.tig00001533.2	8.16	10.46	11.34	0	0	0	9.986666667	0.001	-13.2857875	1.89E-20	3.72E-19	LIS	PREDICTED: U4/U6 small nuclear ribonucleoprotein PRP4-like protein [Cucumis melo]	ko03040//Spliceosome	K12662	GO:0032991//macromolecular complex;GO:0044423//virion part	GO:0016740//transferase activity	GO:0006396//RNA processing;GO:0016570//histone modification
evm.TU.tig00153348.15	13.45	10.36	7.53	0	0	0	10.44666667	0.001	-13.35075506	1.89E-20	3.72E-19	CIPK5	PREDICTED: CBL-interacting serine/threonine-protein kinase 20 [Cucumis melo]	-	-	GO:0044444//cytoplasmic part	GO:0004672//protein kinase activity;GO:0032550//purine ribonucleoside binding	GO:0001101//response to acid chemical;GO:0006464//cellular protein modification process;GO:0006796//phosphate-containing compound metabolic process;GO:0050794//regulation of cellular process
evm.TU.tig00009226.1	2.51	2.19	2.15	0.26	0.24	0.24	2.283333333	0.246666667	-3.210506812	1.92E-20	3.77E-19	--	nucleolin [Arabidopsis thaliana]	-	-	-	-	-
evm.TU.tig00153349.45	1.3	1.15	0.68	13.79	10.41	17.41	1.043333333	13.87	3.732695726	1.94E-20	3.82E-19	--	Homer protein isoform 2 [Theobroma cacao]	-	-	-	-	-
evm.TU.tig00003553.2	63.99	54.43	57.73	20.01	24.51	25.61	58.71666667	23.37666667	-1.328700842	1.99E-20	3.90E-19	--	-	-	-	-	-	-
evm.TU.tig00153210.213	39	18.33	38.31	4.71	4.54	6.6	31.88	5.283333333	-2.59313129	2.03E-20	3.99E-19	NIK1	PREDICTED: protein NSP-INTERACTING KINASE 2 isoform X3 [Cucumis sativus]	-	-	GO:0031224//intrinsic component of membrane	GO:0004672//protein kinase activity;GO:0032550//purine ribonucleoside binding	GO:0006464//cellular protein modification process;GO:0006796//phosphate-containing compound metabolic process
evm.TU.tig00004836.68	3.8	4.92	5.81	0.79	0.65	0.81	4.843333333	0.75	-2.691037796	2.04E-20	4.00E-19	--	Ist1 domain-containing protein [Cephalotus follicularis]	ko04144//Endocytosis	K19476	-	-	-
evm.TU.tig00002486.350	25.03	22.23	17.81	6.19	8.09	6.18	21.69	6.82	-1.669186409	2.06E-20	4.04E-19	BCE2	PREDICTED: lipoamide acyltransferase component of branched-chain alpha-keto acid dehydrogenase complex, mitochondrial [Cucumis melo]	ko01100//Metabolic pathways;ko01110//Biosynthesis of secondary metabolites;ko00280//Valine, leucine and isoleucine degradation;ko00640//Propanoate metabolism	K09699;K09699;K09699;K09699	GO:0005739//mitochondrion	GO:0005488//binding;GO:0016747//transferase activity, transferring acyl groups other than amino-acyl groups	GO:0006631//fatty acid metabolic process
evm.TU.tig00153055.108	4.38	3.9	4.01	1.4	1.18	1.44	4.096666667	1.34	-1.612217509	2.13E-20	4.16E-19	GLOX1	PREDICTED: WSC domain-containing protein ARB_07867-like [Cucumis melo]	-	-	-	-	-
evm.TU.tig00154130.18	5.99	3.75	2.64	26.97	30.88	26.14	4.126666667	27.99666667	2.762206254	2.16E-20	4.22E-19	SD18	PREDICTED: cysteine-rich receptor-like protein kinase 19 isoform X2 [Prunus mume]	-	-	-	GO:0004672//protein kinase activity	GO:0043170//macromolecule metabolic process;GO:0044238//primary metabolic process
evm.TU.tig00004246.6	4.4	4.33	2.61	28.48	27.34	19.3	3.78	25.04	2.727776423	2.16E-20	4.22E-19	--	PREDICTED: uncharacterized protein LOC103482688 [Cucumis melo]	-	-	-	-	-
evm.TU.tig00153031.597	0	0	0.02	25.36	18.7	14.96	0.006666667	19.67333333	11.52698821	2.18E-20	4.25E-19	OMR1	PREDICTED: threonine dehydratase biosynthetic, chloroplastic-like [Cucumis melo]	ko01100//Metabolic pathways;ko01110//Biosynthesis of secondary metabolites;ko01200//Carbon metabolism;ko01230//Biosynthesis of amino acids;ko00260//Glycine, serine and threonine metabolism;ko00290//Valine, leucine and isoleucine biosynthesis	K01754;K01754;K01754;K01754;K01754;K01754	GO:0009536//plastid	GO:0016829//lyase activity	GO:0008652//cellular amino acid biosynthetic process;GO:0009081//branched-chain amino acid metabolic process
evm.TU.tig00000729.265	12.14	8.71	5.59	49.02	70.41	81.61	8.813333333	67.01333333	2.926688494	2.19E-20	4.28E-19	--	PREDICTED: uncharacterized protein LOC103488422 [Cucumis melo]	-	-	-	-	-
evm.TU.tig00153552.15	13.63	10.59	12.03	0	0	0	12.08333333	0.001	-13.56073087	2.29E-20	4.46E-19	HIT4	Myosin-H heavy chain isoform 1 [Theobroma cacao]	-	-	-	-	-
evm.TU.tig00153870.2	2.18	2.41	2.53	0.03	0.02	0	2.373333333	0.016666667	-7.153805336	2.30E-20	4.48E-19	At2g16250	PREDICTED: probable LRR receptor-like serine/threonine-protein kinase At2g16250 [Cucumis melo]	-	-	GO:0016020//membrane	GO:0016491//oxidoreductase activity;GO:0016772//transferase activity, transferring phosphorus-containing groups	GO:0006796//phosphate-containing compound metabolic process
evm.TU.tig00011206.13	27.82	27.04	27.35	10.62	7.14	6.32	27.40333333	8.026666667	-1.771478501	2.38E-20	4.62E-19	PDR2	PREDICTED: probable manganese-transporting ATPase PDR2 [Cucumis melo]	-	-	GO:0031224//intrinsic component of membrane	GO:0019829//cation-transporting ATPase activity;GO:0032550//purine ribonucleoside binding;GO:0043169//cation binding	GO:0006816//calcium ion transport
MSTRG.13557	0.04	0	0	19.34	22.7	26.33	0.013333333	22.79	10.73914771	2.42E-20	4.71E-19	HEMC	porphobilinogen deaminase, chloroplastic-like [Cucurbita pepo subsp. pepo] [Cucurbita pepo]	ko01100//Metabolic pathways;ko01110//Biosynthesis of secondary metabolites;ko00860//Porphyrin and chlorophyll metabolism	K01749;K01749;K01749	GO:0005576//extracellular region;GO:0009526//plastid envelope;GO:0009532//plastid stroma	GO:0016765//transferase activity, transferring alkyl or aryl (other than methyl) groups	GO:0000097//sulfur amino acid biosynthetic process;GO:0006090//pyruvate metabolic process;GO:0006091//generation of precursor metabolites and energy;GO:0006355//regulation of transcription, DNA-templated;GO:0006739//NADP metabolic process;GO:0006743//ubiquinone metabolic process;GO:0006779//porphyrin-containing compound biosynthetic process;GO:0009617//response to bacterium;GO:0009696//salicylic …
evm.TU.tig00003063.105	31.48	23.37	31.19	9.38	8.59	7.51	28.68	8.493333333	-1.755642247	2.55E-20	4.96E-19	--	PREDICTED: uncharacterized protein LOC101220720 [Cucumis sativus]	-	-	-	-	-
evm.TU.tig00154182.6	19.35	20.47	20.22	0	0.05	0.21	20.01333333	0.086666667	-7.851268543	2.57E-20	5.00E-19	CCT1	PREDICTED: T-complex protein 1 subunit alpha [Cucumis melo]	-	-	GO:0044444//cytoplasmic part	GO:0005515//protein binding;GO:0032550//purine ribonucleoside binding	GO:0000338//protein deneddylation;GO:0006006//glucose metabolic process;GO:0006221//pyrimidine nucleotide biosynthetic process;GO:0009451//RNA modification;GO:0009639//response to red or far red light;GO:0016571//histone methylation;GO:0048580//regulation of post-embryonic development;GO:0051603//proteolysis involved in cellular protein catabolic process
evm.TU.tig00011332.3	7.03	9.93	10.28	40.62	48.22	65.21	9.08	51.35	2.499600074	2.59E-20	5.03E-19	At1g20050	PREDICTED: probable 3-beta-hydroxysteroid-Delta(8),Delta(7)-isomerase [Cucumis melo]	ko01100//Metabolic pathways;ko01110//Biosynthesis of secondary metabolites;ko00100//Steroid biosynthesis	K01824;K01824;K01824	GO:0031090//organelle membrane;GO:0043231//intracellular membrane-bounded organelle	GO:0016863//intramolecular oxidoreductase activity, transposing C=C bonds	GO:0006637//acyl-CoA metabolic process;GO:0016129//phytosteroid biosynthetic process;GO:0035556//intracellular signal transduction;GO:0060147//regulation of posttranscriptional gene silencing
evm.TU.tig00007689.4	0.46	0.35	0.55	8.24	4.76	4.15	0.453333333	5.716666667	3.65653002	2.59E-20	5.03E-19	LRK10L-1.3	PREDICTED: LOW QUALITY PROTEIN: LEAF RUST 10 DISEASE-RESISTANCE LOCUS RECEPTOR-LIKE PROTEIN KINASE-like 1.4 [Cucumis melo]	-	-	-	-	-
MSTRG.19205	1.59	1.96	1.4	8.6	9.85	11.25	1.65	9.9	2.584962501	2.63E-20	5.09E-19	--	-	-	-	-	-	-
evm.TU.tig00002270.5	16.68	15.82	16.2	0	0.06	0	16.23333333	0.02	-9.664743556	2.75E-20	5.33E-19	MBD2	PREDICTED: methyl-CpG-binding domain-containing protein 2-like [Cucumis sativus]	-	-	GO:0043231//intracellular membrane-bounded organelle	GO:0005515//protein binding;GO:0046914//transition metal ion binding	GO:0010468//regulation of gene expression;GO:0034645//cellular macromolecule biosynthetic process
evm.TU.tig00000892.443	25.53	13.69	20.8	4.95	4.45	4.25	20.00666667	4.55	-2.136542368	2.78E-20	5.38E-19	--	PREDICTED: zinc finger protein CONSTANS-LIKE 4 [Vitis vinifera]	-	-	-	-	-
MSTRG.5423	2.01	1.72	1.42	6.61	6.33	7.47	1.716666667	6.803333333	1.986631845	2.87E-20	5.54E-19	ADK-B	adenylate kinase 4-like [Momordica charantia]	ko01100//Metabolic pathways;ko01110//Biosynthesis of secondary metabolites;ko00230//Purine metabolism;ko00730//Thiamine metabolism	K00939;K00939;K00939;K00939	-	-	-
evm.TU.tig00153048.371	4.74	6.03	4.8	19.45	15.19	18.29	5.19	17.64333333	1.76531671	2.91E-20	5.62E-19	APUM12	PREDICTED: LRR receptor-like serine/threonine-protein kinase GSO1 [Cucumis melo]	-	-	-	-	-
evm.TU.tig00007230.1	27.21	23.47	22.28	5.01	6.82	7.91	24.32	6.58	-1.88598374	2.94E-20	5.66E-19	IAA16	PREDICTED: auxin-responsive protein IAA16 [Cucumis sativus]	ko04075//Plant hormone signal transduction	K14484	GO:0043231//intracellular membrane-bounded organelle	GO:0005515//protein binding	GO:0006950//response to stress;GO:0009755//hormone-mediated signaling pathway;GO:0010038//response to metal ion;GO:0010468//regulation of gene expression;GO:0014070//response to organic cyclic compound;GO:0034645//cellular macromolecule biosynthetic process
evm.TU.tig00153424.7	27.21	23.47	22.28	5.01	6.82	7.91	24.32	6.58	-1.88598374	2.94E-20	5.66E-19	IAA16	PREDICTED: auxin-responsive protein IAA16 [Cucumis sativus]	ko04075//Plant hormone signal transduction	K14484	GO:0043231//intracellular membrane-bounded organelle	GO:0005515//protein binding	GO:0006950//response to stress;GO:0009755//hormone-mediated signaling pathway;GO:0010038//response to metal ion;GO:0010468//regulation of gene expression;GO:0014070//response to organic cyclic compound;GO:0034645//cellular macromolecule biosynthetic process
MSTRG.534	38.71	34.06	31.19	8.03	12.2	12.1	34.65333333	10.77666667	-1.685083126	2.98E-20	5.75E-19	BBD1	PREDICTED: bifunctional nuclease 1 [Cucumis melo]	-	-	GO:0043231//intracellular membrane-bounded organelle	GO:0016788//hydrolase activity, acting on ester bonds	GO:0090304//nucleic acid metabolic process
evm.TU.tig00000589.120	18.18	15.23	17.01	7.8	6.5	6.18	16.80666667	6.826666667	-1.299780403	3.11E-20	5.98E-19	ATG1C	PREDICTED: serine/threonine-protein kinase ATG1c [Cucumis melo]	ko04136//Autophagy - other eukaryotes	K08269	-	GO:0004672//protein kinase activity;GO:0032550//purine ribonucleoside binding	GO:0006464//cellular protein modification process;GO:0006796//phosphate-containing compound metabolic process
evm.TU.tig00153007.2	117.89	125.47	89.33	38.27	47.7	40.28	110.8966667	42.08333333	-1.397895114	3.15E-20	6.07E-19	N	PREDICTED: TMV resistance protein N-like [Cucumis melo]	-	-	-	-	-
evm.TU.tig00153054.283	5.68	6.34	5.07	0.87	0.87	0.86	5.696666667	0.866666667	-2.716568869	3.18E-20	6.11E-19	DCD	PREDICTED: bifunctional D-cysteine desulfhydrase/1-aminocyclopropane-1-carboxylate deaminase, mitochondrial [Cucumis melo]	ko00270//Cysteine and methionine metabolism	K05396	GO:0009536//plastid	GO:0016810//hydrolase activity, acting on carbon-nitrogen (but not peptide) bonds;GO:0016846//carbon-sulfur lyase activity;GO:0046914//transition metal ion binding	GO:0006006//glucose metabolic process;GO:0006090//pyruvate metabolic process;GO:0006970//response to osmotic stress;GO:0008104//protein localization;GO:0009093//cysteine catabolic process;GO:0009692//ethylene metabolic process;GO:0019758//glycosinolate biosynthetic process;GO:0042743//hydrogen peroxide metabolic process
evm.TU.tig00001932.6	22.26	23.73	18.72	0	0	0.04	21.57	0.013333333	-10.65977296	3.19E-20	6.12E-19	At3g45770	PREDICTED: probable trans-2-enoyl-CoA reductase, mitochondrial isoform X1 [Cucumis melo]	ko01100//Metabolic pathways;ko01212//Fatty acid metabolism;ko00062//Fatty acid elongation	K07512;K07512;K07512	GO:0009536//plastid	GO:0016628//oxidoreductase activity, acting on the CH-CH group of donors, NAD or NADP as acceptor;GO:0032550//purine ribonucleoside binding;GO:0046914//transition metal ion binding	GO:0006631//fatty acid metabolic process
evm.TU.tig00153449.34	4.73	3.5	3.24	0	0.02	0.07	3.823333333	0.03	-6.993724675	3.36E-20	6.44E-19	--	PREDICTED: WD repeat-containing protein 44 [Vitis vinifera]	-	-	-	-	-
evm.TU.tig00153403.108	12.56	14.5	10.54	3.35	4.65	4.42	12.53333333	4.14	-1.598067488	3.46E-20	6.63E-19	ABCC14	PREDICTED: ABC transporter C family member 4-like [Cucumis melo]	ko02010//ABC transporters	K05666	GO:0031224//intrinsic component of membrane	GO:0015405//P-P-bond-hydrolysis-driven transmembrane transporter activity;GO:0017111//nucleoside-triphosphatase activity;GO:0032550//purine ribonucleoside binding	GO:0044763//single-organism cellular process;GO:0051234//establishment of localization
MSTRG.17721	3.05	2.45	2.95	0.02	0.2	0.02	2.816666667	0.08	-5.13784503	3.49E-20	6.68E-19	CYP71AU50	PREDICTED: cytochrome P450 CYP736A12-like [Cucumis melo]	-	-	-	GO:0016709//oxidoreductase activity, acting on paired donors, with incorporation or reduction of molecular oxygen, NAD(P)H as one donor, and incorporation of one atom of oxygen;GO:0046906//tetrapyrrole binding;GO:0046914//transition metal ion binding	GO:0044710//single-organism metabolic process
evm.TU.tig00153447.6	13.88	13.12	14.88	0	0	0	13.96	0.001	-13.76901132	3.52E-20	6.74E-19	hbdA	PREDICTED: hydroxyacyl-coenzyme A dehydrogenase, mitochondrial [Cucumis sativus]	ko01100//Metabolic pathways;ko00360//Phenylalanine metabolism;ko00650//Butanoate metabolism	K00074;K00074;K00074	GO:0042579//microbody	GO:0016614//oxidoreductase activity, acting on CH-OH group of donors;GO:0043168//anion binding;GO:0048037//cofactor binding	GO:0016192//vesicle-mediated transport;GO:0032787//monocarboxylic acid metabolic process;GO:0042221//response to chemical;GO:0043094//cellular metabolic compound salvage
evm.TU.tig00010728.3	10.87	9.03	9.22	2.72	1.58	1.33	9.706666667	1.876666667	-2.370803528	3.52E-20	6.74E-19	--	PREDICTED: restin homolog [Cucumis sativus]	-	-	-	-	GO:0043170//macromolecule metabolic process;GO:0044763//single-organism cellular process;GO:0048316//seed development;GO:0048507//meristem development;GO:0050794//regulation of cellular process
evm.TU.tig00153204.194	21.2	19.81	13.86	0	0	0	18.29	0.001	-14.15876745	3.56E-20	6.80E-19	SDH5	PREDICTED: succinate dehydrogenase subunit 5, mitochondrial [Cucumis sativus]	-	-	GO:0044455//mitochondrial membrane part	-	GO:0019941//modification-dependent protein catabolic process;GO:0035966//response to topologically incorrect protein;GO:0043094//cellular metabolic compound salvage;GO:0043248//proteasome assembly
evm.TU.tig00000589.19	31.81	70.47	61.55	372.1	351.84	334.25	54.61	352.73	2.691327222	3.57E-20	6.83E-19	LE16	PREDICTED: non-specific lipid-transfer protein 1-like [Jatropha curcas]	-	-	-	-	-
evm.TU.tig00153047.267	11.99	14	17.52	0	0	0	14.50333333	0.001	-13.8240969	3.71E-20	7.09E-19	--	PREDICTED: uncharacterized protein LOC101218989 [Cucumis sativus]	-	-	-	-	-
evm.TU.tig00000892.534	18.4	19.82	17.57	46.69	55.3	52.75	18.59666667	51.58	1.471767722	3.77E-20	7.20E-19	PVA42	PREDICTED: vesicle-associated protein 4-2-like [Cucumis sativus]	-	-	-	-	-
evm.TU.tig00001047.280	25.59	26.15	25.51	8.94	6.23	9.55	25.75	8.24	-1.64385619	3.79E-20	7.23E-19	ZHD9	PREDICTED: zinc-finger homeodomain protein 10-like [Cucumis sativus]	-	-	-	-	-
evm.TU.tig00152936.57	14.15	19.03	14.41	51.17	56.94	50.98	15.86333333	53.03	1.741112795	3.91E-20	7.45E-19	--	plant/T32M21-140 protein [Medicago truncatula]	-	-	-	-	-
evm.TU.tig00006948.2	141.49	136.13	148.34	53.76	40.69	32.08	141.9866667	42.17666667	-1.751238474	3.95E-20	7.52E-19	rpoC2	RNA polymerase beta subunit, partial (plastid) [Fragaria moschata]	ko01100//Metabolic pathways;ko00230//Purine metabolism;ko00240//Pyrimidine metabolism;ko03020//RNA polymerase	K03046;K03046;K03046;K03046	GO:0009536//plastid	GO:0034062//RNA polymerase activity	GO:0034645//cellular macromolecule biosynthetic process
evm.TU.tig00153552.95	0.17	0.29	0.22	2.93	2.94	2.68	0.226666667	2.85	3.652317769	3.95E-20	7.52E-19	LECRK91	PREDICTED: L-type lectin-domain containing receptor kinase IX.1-like [Cucumis melo]	-	-	-	GO:0004713//protein tyrosine kinase activity;GO:0032550//purine ribonucleoside binding	GO:0006468//protein phosphorylation
evm.TU.tig00000040.4	12.04	11.69	13.93	0.13	0.5	0.63	12.55333333	0.42	-4.901537361	3.99E-20	7.59E-19	CYP72A67	PREDICTED: cytochrome P450 CYP72A219-like [Cucumis sativus]	-	-	-	-	-
evm.TU.tig00153285.68	8.87	10.23	8.01	0	0	0	9.036666667	0.001	-13.14157499	4.01E-20	7.61E-19	AGD12	PREDICTED: ADP-ribosylation factor GTPase-activating protein AGD12-like isoform X2 [Juglans regia]	ko04144//Endocytosis	K12486	-	GO:0043169//cation binding	-
evm.TU.tig00153424.15	0	0	0	24.05	28.44	25.14	0.001	25.87666667	14.65936417	4.02E-20	7.63E-19	--	23 kDa jasmonate-induced protein [Citrullus lanatus]	-	-	-	-	-
evm.TU.tig00153197.49	120.31	83.39	99.98	43.69	38.58	36.78	101.2266667	39.68333333	-1.350984277	4.12E-20	7.81E-19	Trank1	TPR and ankyrin repeat-containing protein 1 [Morus notabilis]	-	-	-	-	-
evm.TU.tig00001708.4	7.22	10.42	7.43	0	0	0	8.356666667	0.001	-13.02871188	4.19E-20	7.94E-19	--	PREDICTED: probable serine/threonine-protein kinase nek3 [Cucumis sativus]	-	-	-	-	-
evm.TU.tig00001173.2	2.79	1.67	1.52	14.97	12.18	12.45	1.993333333	13.2	2.727283041	4.27E-20	8.08E-19	PERK10	PREDICTED: proline-rich receptor-like protein kinase PERK10 [Cucumis sativus]	-	-	-	GO:0004672//protein kinase activity;GO:0032550//purine ribonucleoside binding	GO:0006464//cellular protein modification process;GO:0006796//phosphate-containing compound metabolic process
MSTRG.3853	7.37	10.62	5.51	49.99	41.01	68.74	7.833333333	53.24666667	2.764992957	4.61E-20	8.72E-19	COB	LOW QUALITY PROTEIN: protein COBRA [Momordica charantia]	-	-	GO:0005618//cell wall;GO:0031225//anchored component of membrane;GO:0044455//mitochondrial membrane part;GO:0044459//plasma membrane part	GO:0015078//hydrogen ion transmembrane transporter activity	GO:0003006//developmental process involved in reproduction;GO:0006090//pyruvate metabolic process;GO:0006464//cellular protein modification process;GO:0006970//response to osmotic stress;GO:0006996//organelle organization;GO:0009746//response to hexose;GO:0009799//specification of symmetry;GO:0009826//unidimensional cell growth;GO:0009933//meristem structural organization;GO:0009943//adaxial/abax…
evm.TU.tig00000430.4	1.87	2.94	3.5	0.07	0.19	0.07	2.77	0.11	-4.654310547	4.77E-20	9.02E-19	--	PREDICTED: uncharacterized protein LOC103487192 [Cucumis melo]	-	-	-	-	-
evm.TU.tig00153056.497	12.73	8.67	18.32	1.83	2.08	2.12	13.24	2.01	-2.719635716	4.97E-20	9.38E-19	--	PREDICTED: transcription initiation factor TFIID subunit 11 [Jatropha curcas]	-	-	-	-	-
evm.TU.tig00007247.5	37.71	45.35	29.34	1.02	3.67	4.57	37.46666667	3.086666667	-3.601486032	4.97E-20	9.38E-19	ephA	PREDICTED: bifunctional epoxide hydrolase 2-like [Cucumis sativus]	-	-	-	GO:0004713//protein tyrosine kinase activity	GO:0006468//protein phosphorylation
evm.TU.tig00153661.4	0.07	0.06	0	9.99	4.91	13.02	0.043333333	9.306666667	7.746643508	4.98E-20	9.39E-19	TMK1	PREDICTED: LOW QUALITY PROTEIN: probable LRR receptor-like serine/threonine-protein kinase At4g08850 [Cucumis melo]	-	-	-	GO:0016740//transferase activity	-
evm.TU.tig00002486.469	4.27	4.9	4.05	17.14	16.7	18.33	4.406666667	17.39	1.980498257	5.13E-20	9.66E-19	Cmss1	PREDICTED: protein CMSS1 [Cucumis melo]	-	-	-	-	-
evm.TU.tig00153302.21	2.81	2.45	2.61	9.32	9.19	9.78	2.623333333	9.43	1.845856636	5.17E-20	9.72E-19	TIG	PREDICTED: trigger factor-like protein TIG, Chloroplastic [Cucumis melo]	-	-	-	-	GO:0008104//protein localization
MSTRG.22721	3.42	4.28	4.1	12.9	17.46	17.67	3.933333333	16.01	2.025148949	5.18E-20	9.75E-19	At4g06598	basic leucine zipper 6 [Momordica charantia]	-	-	-	-	-
evm.TU.tig00153031.26	30.37	38.17	23.62	7.61	9.62	7.76	30.72	8.33	-1.882789815	5.30E-20	9.95E-19	ACO3	ACC oxidase 2 [Cucumis sativus]	ko01100//Metabolic pathways;ko01110//Biosynthesis of secondary metabolites;ko00270//Cysteine and methionine metabolism	K05933;K05933;K05933	-	-	-
evm.TU.tig00001291.38	9.95	14.82	12.26	52.3	42.16	45.11	12.34333333	46.52333333	1.914222419	5.30E-20	9.95E-19	ABCB2	PREDICTED: ABC transporter B family member 2 [Cucumis sativus]	ko02010//ABC transporters	K05658	GO:0031224//intrinsic component of membrane	GO:0015405//P-P-bond-hydrolysis-driven transmembrane transporter activity;GO:0017111//nucleoside-triphosphatase activity;GO:0032550//purine ribonucleoside binding	GO:0044763//single-organism cellular process;GO:0051234//establishment of localization
evm.TU.tig00152977.137	275.59	262.35	241.68	58.53	97.55	89.62	259.8733333	81.9	-1.665873244	5.31E-20	9.95E-19	FDH1	PREDICTED: formate dehydrogenase, mitochondrial [Cucumis melo]	ko01100//Metabolic pathways;ko01200//Carbon metabolism;ko00630//Glyoxylate and dicarboxylate metabolism	K00122;K00122;K00122	GO:0009536//plastid	GO:0000166//nucleotide binding;GO:0016614//oxidoreductase activity, acting on CH-OH group of donors;GO:0016620//oxidoreductase activity, acting on the aldehyde or oxo group of donors, NAD or NADP as acceptor	GO:0044710//single-organism metabolic process
evm.TU.tig00005466.6	0	0	0	25.07	40.15	34.08	0.001	33.1	15.0145436	5.31E-20	9.95E-19	NUDT18	PREDICTED: nudix hydrolase 18, mitochondrial [Cucumis sativus]	-	-	-	GO:0003824//catalytic activity	-
evm.TU.tig00004503.3	16.03	12	10.17	0.03	0	0	12.73333333	0.01	-10.31439442	5.56E-20	1.04E-18	At4g23740	PREDICTED: probable inactive receptor kinase At4g23740 [Cucumis sativus]	-	-	GO:0016020//membrane	GO:0016301//kinase activity	GO:0006796//phosphate-containing compound metabolic process
evm.TU.tig00001291.307	38.5	40.22	79.99	6.74	9.44	10.24	52.90333333	8.806666667	-2.586690661	5.61E-20	1.05E-18	ALMT9	PREDICTED: aluminum-activated malate transporter 9-like [Jatropha curcas]	-	-	-	-	-
evm.TU.tig00000249.1	6.95	6.86	8.13	27.08	22.24	21.04	7.313333333	23.45333333	1.681191957	5.73E-20	1.07E-18	CCT2	PREDICTED: T-complex protein 1 subunit beta [Cucumis melo]	-	-	GO:0030312//external encapsulating structure;GO:0031225//anchored component of membrane;GO:0044444//cytoplasmic part	GO:0005515//protein binding;GO:0032550//purine ribonucleoside binding	GO:0006006//glucose metabolic process;GO:0006996//organelle organization;GO:0016072//rRNA metabolic process;GO:0051603//proteolysis involved in cellular protein catabolic process;GO:0071555//cell wall organization
evm.TU.tig00153056.38	27.52	45.56	27.84	143.63	163.71	171.01	33.64	159.45	2.244854487	5.95E-20	1.11E-18	At5g25400	PREDICTED: probable sugar phosphate/phosphate translocator At5g25400 [Cucumis melo]	-	-	GO:0031224//intrinsic component of membrane	-	-
evm.TU.tig00003469.74	2.57	2.43	2.21	14.32	19.25	15.78	2.403333333	16.45	2.77497892	6.16E-20	1.15E-18	At5g09310	PREDICTED: probable gamma-secretase subunit PEN-2 [Cucumis sativus]	-	-	GO:0031224//intrinsic component of membrane	-	-
MSTRG.1056	275.38	236.62	340.29	77.59	37.07	37.62	284.0966667	50.76	-2.48461793	6.26E-20	1.17E-18	--	-	-	-	-	-	-
evm.TU.tig00003071.1	13.52	8.47	28.94	0.28	1.08	0.66	16.97666667	0.673333333	-4.656088519	6.60E-20	1.23E-18	ERF1A	ethylene responsive transcription factor 1a [Citrullus lanatus subsp. vulgaris] [Citrullus lanatus]	-	-	-	-	-
evm.TU.tig00153204.9	4.04	6.85	7.4	0	0	0	6.096666667	0.001	-12.57380495	6.70E-20	1.25E-18	Rpf1	PREDICTED: ribosome production factor 1 isoform X1 [Cucumis melo]	-	-	-	-	-
evm.TU.tig00153446.18	23.01	19.12	15.74	0	0	0.08	19.29	0.026666667	-9.498599929	6.73E-20	1.25E-18	GLYI-11	PREDICTED: lactoylglutathione lyase-like [Cucumis melo]	ko00620//Pyruvate metabolism	K01759	-	-	-
evm.TU.tig00000729.295	251.63	319.56	246.75	121.64	128.22	125.61	272.6466667	125.1566667	-1.123297377	6.75E-20	1.25E-18	UPTG2	PREDICTED: alpha-1,4-glucan-protein synthase [UDP-forming] [Cucumis sativus]	ko00520//Amino sugar and nucleotide sugar metabolism	K13379	-	-	GO:0030243//cellulose metabolic process
evm.TU.tig00001047.169	4.08	5.05	3.95	18.56	18.73	20.7	4.36	19.33	2.148441597	6.86E-20	1.27E-18	--	PREDICTED: vitellogenin-2 isoform X1 [Ricinus communis]	-	-	-	-	-
evm.TU.tig00007847.5	1.88	2.65	1.49	13.99	10.74	12.16	2.006666667	12.29666667	2.615394397	6.88E-20	1.28E-18	At1g67320	PREDICTED: probable DNA primase large subunit [Cucumis sativus]	ko01100//Metabolic pathways;ko00230//Purine metabolism;ko00240//Pyrimidine metabolism;ko03030//DNA replication	K02685;K02685;K02685;K02685	-	GO:0016772//transferase activity, transferring phosphorus-containing groups	GO:0006259//DNA metabolic process
MSTRG.9410	5.55	6.36	5.21	0.83	1.52	1.43	5.706666667	1.26	-2.179224562	6.95E-20	1.29E-18	RGA3	disease resistance protein RGA2-like isoform X1 [Cucurbita moschata]	-	-	-	-	-
evm.TU.tig00001427.1	8.66	11.39	11.03	0	0	0	10.36	0.001	-13.33873638	6.97E-20	1.29E-18	IDH1	PREDICTED: isocitrate dehydrogenase [NAD] regulatory subunit 1, mitochondrial [Cucumis melo]	ko01100//Metabolic pathways;ko01110//Biosynthesis of secondary metabolites;ko01200//Carbon metabolism;ko01230//Biosynthesis of amino acids;ko01210//2-Oxocarboxylic acid metabolism;ko00020//Citrate cycle (TCA cycle)	K00030;K00030;K00030;K00030;K00030;K00030	-	GO:0000166//nucleotide binding;GO:0004448//isocitrate dehydrogenase activity	GO:0006101//citrate metabolic process
evm.TU.tig00007193.2	16.23	13.13	13.55	48.5	41.53	43.63	14.30333333	44.55333333	1.639181973	7.10E-20	1.32E-18	At2g23790	PREDICTED: calcium uniporter protein 2, mitochondrial [Cucumis melo]	-	-	-	-	-
evm.TU.tig00004006.5	17.55	10.23	20.19	2.64	3.52	2.82	15.99	2.993333333	-2.417345089	7.24E-20	1.34E-18	ACR4	PREDICTED: ACT domain-containing protein ACR4-like [Cucumis sativus]	-	-	-	GO:0016772//transferase activity, transferring phosphorus-containing groups;GO:0031406//carboxylic acid binding	-
evm.TU.tig00004454.9	13.85	16.6	12.96	44.3	57.32	56.91	14.47	52.84333333	1.868656552	7.70E-20	1.42E-18	RFC2	PREDICTED: replication factor C subunit 2 isoform X1 [Cucumis melo]	ko03420//Nucleotide excision repair;ko03030//DNA replication;ko03430//Mismatch repair	K10755;K10755;K10755	-	GO:0032550//purine ribonucleoside binding;GO:0034061//DNA polymerase activity	GO:0006259//DNA metabolic process
evm.TU.tig00153490.62	0.52	1.52	1.2	21.11	10.69	11.85	1.08	14.55	3.751915936	7.88E-20	1.46E-18	CSLG3	PREDICTED: cellulose synthase-like protein G2 [Cucumis sativus]	-	-	-	GO:0016757//transferase activity, transferring glycosyl groups	-
MSTRG.19189	25.42	28.64	22.7	71.75	93.26	93.15	25.58666667	86.05333333	1.749838866	7.89E-20	1.46E-18	PAP26	bifunctional purple acid phosphatase 26 [Momordica charantia]	-	-	GO:0005618//cell wall;GO:0044437//vacuolar part	GO:0004721//phosphoprotein phosphatase activity;GO:0016209//antioxidant activity;GO:0043169//cation binding	GO:0006796//phosphate-containing compound metabolic process;GO:0006950//response to stress;GO:0010038//response to metal ion;GO:0042743//hydrogen peroxide metabolic process;GO:0044710//single-organism metabolic process;GO:0072505//divalent inorganic anion homeostasis
evm.TU.tig00000589.185	16.88	18.43	15.28	57.76	48.11	47.7	16.86333333	51.19	1.601972268	8.10E-20	1.50E-18	ICR3	PREDICTED: interactor of constitutive active ROPs 3 isoform X1 [Cucumis sativus]	-	-	-	-	-
evm.TU.tig00004835.26	9.18	6.66	10.85	2.66	2.35	2.7	8.896666667	2.57	-1.79149654	8.21E-20	1.51E-18	SBT3.9	PREDICTED: subtilisin-like protease SBT3.5 [Theobroma cacao]	-	-	-	-	-
evm.TU.tig00153347.49	116.1	88.82	104.4	25.48	31.51	40.91	103.1066667	32.63333333	-1.659719353	8.25E-20	1.52E-18	INT2	PREDICTED: probable inositol transporter 2 [Cucumis melo]	-	-	GO:0031224//intrinsic component of membrane;GO:0042995//cell projection	GO:0005365//myo-inositol transmembrane transporter activity;GO:0015291//secondary active transmembrane transporter activity	GO:0006818//hydrogen transport;GO:0015791//polyol transport;GO:0015851//nucleobase transport;GO:0044707//single-multicellular organism process;GO:0044763//single-organism cellular process
evm.TU.tig00153489.18	24.54	27.5	25.98	13.5	11.19	12.08	26.00666667	12.25666667	-1.085314822	8.31E-20	1.53E-18	D2HGDH	PREDICTED: D-2-hydroxyglutarate dehydrogenase, mitochondrial isoform X1 [Cucumis melo]	-	-	GO:0043231//intracellular membrane-bounded organelle	GO:0000166//nucleotide binding;GO:0016616//oxidoreductase activity, acting on the CH-OH group of donors, NAD or NADP as acceptor	GO:0044710//single-organism metabolic process
evm.TU.tig00002424.1	18.25	23.78	22.87	0	0	0	21.63333333	0.001	-14.40096836	8.38E-20	1.54E-18	VIT_19s0090g00570	PREDICTED: CASP-like protein 2D1 [Cucumis melo]	-	-	GO:0031224//intrinsic component of membrane	-	-
evm.TU.tig00003016.6	9.47	9.3	7.71	25.98	31.9	31.22	8.826666667	29.7	1.75052231	8.45E-20	1.55E-18	ERD7	protein EARLY-RESPONSIVE TO DEHYDRATION 7, chloroplastic-like [Cajanus cajan]	ko04144//Endocytosis	K19366	-	-	-
evm.TU.tig00153490.30	4.03	3.03	4.02	15.27	13.6	14.22	3.693333333	14.36333333	1.959395217	8.46E-20	1.55E-18	At5g41670	PREDICTED: 6-phosphogluconate dehydrogenase, decarboxylating 2, chloroplastic [Cucumis melo]	ko01100//Metabolic pathways;ko01110//Biosynthesis of secondary metabolites;ko01200//Carbon metabolism;ko00480//Glutathione metabolism;ko00030//Pentose phosphate pathway	K00033;K00033;K00033;K00033;K00033	-	GO:0000166//nucleotide binding;GO:0016614//oxidoreductase activity, acting on CH-OH group of donors;GO:0048037//cofactor binding	GO:0006739//NADP metabolic process
evm.TU.tig00011708.2	5.29	6.14	5.75	16.11	19.28	18.79	5.726666667	18.06	1.657030357	8.93E-20	1.64E-18	BAM4	PREDICTED: inactive beta-amylase 4, chloroplastic [Vitis vinifera]	-	-	GO:0009536//plastid	GO:0003824//catalytic activity	GO:0005975//carbohydrate metabolic process;GO:0044248//cellular catabolic process
evm.TU.tig00001947.1	28.12	33.11	39.04	12.36	8.14	10.08	33.42333333	10.19333333	-1.713229716	9.06E-20	1.66E-18	SCL15	PREDICTED: scarecrow-like protein 15 [Cucumis melo]	-	-	-	-	-
MSTRG.9852	98.57	72.84	39.72	10.96	12.25	14.82	70.37666667	12.67666667	-2.472921745	9.29E-20	1.70E-18	At3g28040	probably inactive leucine-rich repeat receptor-like protein kinase At3g28040 [Momordica charantia]	-	-	GO:0031224//intrinsic component of membrane	GO:0004672//protein kinase activity;GO:0016628//oxidoreductase activity, acting on the CH-CH group of donors, NAD or NADP as acceptor;GO:0032550//purine ribonucleoside binding	GO:0006464//cellular protein modification process;GO:0006796//phosphate-containing compound metabolic process;GO:0009617//response to bacterium;GO:0009886//post-embryonic morphogenesis;GO:0044710//single-organism metabolic process;GO:0048437//floral organ development;GO:0050794//regulation of cellular process
evm.TU.tig00006144.8	18.84	22.54	20.51	59.7	52.99	57.97	20.63	56.88666667	1.463346726	9.56E-20	1.75E-18	NEK1	PREDICTED: serine/threonine-protein kinase Nek2 isoform X2 [Cucumis sativus]	-	-	-	-	-
evm.TU.tig00153533.122	3.78	4.8	3.5	13.19	14.79	14.65	4.026666667	14.21	1.819248601	9.60E-20	1.76E-18	At2g18940	PREDICTED: pentatricopeptide repeat-containing protein At2g18940, chloroplastic [Cucumis melo]	-	-	GO:0043231//intracellular membrane-bounded organelle	-	-
evm.TU.tig00001988.3	12.99	13.98	26.45	2.48	2.76	2.53	17.80666667	2.59	-2.781393472	1.04E-19	1.90E-18	--	PREDICTED: uncharacterized protein LOC103487823 [Cucumis melo]	-	-	-	-	-
evm.TU.tig00007125.5	0	0	0	13.2	11.7	8.6	0.001	11.16666667	13.44691097	1.05E-19	1.91E-18	SCPL35	PREDICTED: serine carboxypeptidase-like 35 [Cucumis melo]	-	-	-	GO:0004180//carboxypeptidase activity	GO:0019538//protein metabolic process
evm.TU.tig00153210.465	31.41	17.35	35.53	4.56	4.69	6.53	28.09666667	5.26	-2.417264277	1.06E-19	1.94E-18	CYP78A5	PREDICTED: cytochrome P450 78A5-like [Cucumis melo]	-	-	-	-	-
evm.TU.tig00153599.3	28.73	32.07	24.03	6.19	9.32	8.03	28.27666667	7.846666667	-1.849460242	1.07E-19	1.95E-18	At2g18630	PREDICTED: UPF0496 protein At2g18630-like isoform X2 [Cucumis melo]	-	-	-	-	-
evm.TU.tig00153451.11	53.85	45.29	62.59	14.02	15.81	21.16	53.91	16.99666667	-1.665301072	1.10E-19	2.00E-18	ARB_01444	PREDICTED: probable endo-1,3(4)-beta-glucanase ARB_01444 [Ziziphus jujuba]	-	-	-	GO:0052736//beta-glucanase activity	-
evm.TU.tig00000589.136	11.78	9.17	7.45	0	0	0	9.466666667	0.001	-13.20864081	1.16E-19	2.12E-18	RDUF1	PREDICTED: E3 ubiquitin-protein ligase RING1-like [Cucumis melo]	-	-	-	-	-
evm.TU.tig00153048.38	219.63	241.19	210.06	21.18	57.31	34.95	223.6266667	37.81333333	-2.564125298	1.17E-19	2.14E-18	TET8	PREDICTED: tetraspanin-8-like [Cucumis melo]	-	-	-	-	-
evm.TU.tig00153403.63	0.05	0.07	0.21	3.91	3.08	4.55	0.11	3.846666667	5.128033389	1.17E-19	2.14E-18	ROPGAP2	PREDICTED: rho GTPase-activating protein 2 [Cucumis sativus]	-	-	GO:0044464//cell part	GO:0008047//enzyme activator activity	GO:0043087//regulation of GTPase activity;GO:1902410//mitotic cytokinetic process
evm.TU.tig00004836.99	13.07	8.88	19.11	1.48	2.04	2.19	13.68666667	1.903333333	-2.846170977	1.19E-19	2.17E-18	PP2C06	Phosphatase 2C family protein [Theobroma cacao]	ko04075//Plant hormone signal transduction;ko04016//MAPK signaling pathway - plant	K14497;K14497	-	-	-
evm.TU.tig00153048.85	2.32	2.59	3.92	0.24	0.32	0.25	2.943333333	0.27	-3.446419625	1.21E-19	2.19E-18	ChiC	PREDICTED: chitotriosidase-1-like [Cucumis sativus]	ko01100//Metabolic pathways;ko00520//Amino sugar and nucleotide sugar metabolism	K01183;K01183	-	GO:0016787//hydrolase activity	GO:0071704//organic substance metabolic process
evm.TU.tig00153449.171	2.09	4.23	2.44	21.1	18.44	23.24	2.92	20.92666667	2.841302254	1.22E-19	2.21E-18	At4g35930	PREDICTED: F-box protein At4g35930 [Cucumis melo]	-	-	-	-	-
evm.TU.tig00001423.2	10.15	10.94	9.81	3.08	1.72	2.29	10.3	2.363333333	-2.123749306	1.24E-19	2.25E-18	At1g16860	PREDICTED: uncharacterized membrane protein At1g16860 [Cucumis sativus]	-	-	-	-	-
evm.TU.tig00004836.103	1.28	3.13	3.57	28.41	23.06	22.08	2.66	24.51666667	3.20426469	1.30E-19	2.35E-18	--	PREDICTED: protein IQ-DOMAIN 14-like [Cucumis melo]	-	-	-	-	-
evm.TU.tig00153533.74	28.12	27	41.17	3.46	7.25	6.63	32.09666667	5.78	-2.473282079	1.33E-19	2.40E-18	SAMDC	PREDICTED: S-adenosylmethionine decarboxylase proenzyme-like [Cucumis sativus]	ko01100//Metabolic pathways;ko00270//Cysteine and methionine metabolism;ko00330//Arginine and proline metabolism	K01611;K01611;K01611	-	GO:0016830//carbon-carbon lyase activity	GO:0006596//polyamine biosynthetic process;GO:0044272//sulfur compound biosynthetic process
evm.TU.tig00153204.102	9.31	21.2	30.2	0.04	0.04	0	20.23666667	0.026666667	-9.567718458	1.35E-19	2.45E-18	RD19A	PREDICTED: cysteine proteinase RD19a [Cucumis sativus]	ko04626//Plant-pathogen interaction	K01373	-	GO:0016787//hydrolase activity	-
MSTRG.27774	0.2	0.49	0.42	3.42	3.88	3.14	0.37	3.48	3.23349013	1.37E-19	2.47E-18	--	reverse transcriptase [Cucumis melo var. makuwa] [Cucumis melo]	-	-	-	-	-
evm.TU.tig00008464.1	0	0	0	9.48	8.58	8.63	0.001	8.896666667	13.11904918	1.42E-19	2.57E-18	CPN60-2	PREDICTED: chaperonin CPN60-2, mitochondrial-like [Cucumis sativus]	ko03018//RNA degradation	K04077	GO:0044424//intracellular part	GO:0032550//purine ribonucleoside binding	GO:0006457//protein folding
[truncated: 6,330 more rows]
