# Supplementary material for: Genome-scale transcriptomic insights into the gene co-expression network of seed abortion in triploid Siraitia grosvenorii
Source: BMC Plant Biol. 2022 Apr 5;22:173. doi: 10.1186/s12870-022-03562-4 (PMC8981669; doi:10.1186/s12870-022-03562-4)
Supplement: Supplementary file 3 — Additional file 3: Table S3. The identifed DEGs between consecutive stages (15DAF vs 10DAF). [file 12870_2022_3562_MOESM3_ESM.xls]

Table S3. The identifed DEGs between consecutive stages (15DAF vs 10DAF).
id	10DAF_1_fpkm	10DAF_2_fpkm	10DAF_3_fpkm	15DAF_1_fpkm	15DAF_2_fpkm	15DAF_3_fpkm	10DAF_mean	15DAF_mean	log2(fc)	PValue	FDR	Symbol	Description	Pathway	K_ID	GO Component	GO Function	GO Process
evm.TU.tig00001047.418	13.77	13.17	12.37	247.51	354.99	240.97	13.10333333	281.1566667	4.423368488	6.55E-94	1.47E-89	HSP70	Heat shock protein 70 [Cucumis sativus]	ko04141//Protein processing in endoplasmic reticulum;ko04144//Endocytosis;ko03040//Spliceosome	K03283;K03283;K03283	-	GO:0032550//purine ribonucleoside binding	-
evm.TU.tig00153874.84	3.68	3.99	4.09	91.92	62.77	85.51	3.92	80.06666667	4.352276186	4.43E-70	4.96E-66	--	-	-	-	-	-	-
evm.TU.tig00000729.387	9.76	10.59	10.43	40.85	37.87	37.43	10.26	38.71666667	1.915924017	2.18E-68	1.63E-64	SRO2	PREDICTED: probable inactive poly [ADP-ribose] polymerase SRO2 isoform X2 [Ziziphus jujuba]	-	-	-	-	-
evm.TU.tig00153047.238	13.28	11.23	12.47	1.38	1.05	1.2	12.32666667	1.21	-3.348703771	6.81E-52	3.81E-48	HIR1	PREDICTED: WD repeat and HMG-box DNA-binding protein 1 isoform X1 [Cucumis melo]	-	-	-	-	GO:0003006//developmental process involved in reproduction;GO:0006260//DNA replication;GO:0009791//post-embryonic development;GO:0010468//regulation of gene expression;GO:0034968//histone lysine methylation;GO:0051726//regulation of cell cycle
evm.TU.tig00153451.13	20.05	19.43	22.01	2.53	2.71	2.7	20.49666667	2.646666667	-2.953140894	4.59E-51	2.06E-47	PRIM1	PREDICTED: DNA primase small subunit [Cucumis sativus]	ko01100//Metabolic pathways;ko00230//Purine metabolism;ko00240//Pyrimidine metabolism;ko03030//DNA replication	K02684;K02684;K02684;K02684	GO:0030894//replisome	GO:0034062//RNA polymerase activity	GO:0006259//DNA metabolic process
evm.TU.tig00006406.115	11.32	10.88	9.87	39.39	42.76	39.68	10.69	40.61	1.925573174	7.12E-46	2.66E-42	ANR	PREDICTED: vestitone reductase-like [Cucumis melo]	-	-	-	-	-
evm.TU.tig00002012.4	15.9	13.27	17.82	1.6	1.78	1.8	15.66333333	1.726666667	-3.181329765	2.26E-44	7.24E-41	--	Endoribonuclease Dicer -like protein [Gossypium arboreum]	-	-	-	-	GO:0016458//gene silencing;GO:0016569//covalent chromatin modification;GO:0044238//primary metabolic process;GO:0044260//cellular macromolecule metabolic process;GO:0050794//regulation of cellular process;GO:1902589//single-organism organelle organization
evm.TU.tig00153375.2	21.25	16.41	18.63	2.84	2.85	2.63	18.76333333	2.773333333	-2.758223215	2.47E-39	6.93E-36	CDC7	PREDICTED: probable serine/threonine-protein kinase cdc7 isoform X1 [Cucumis melo]	-	-	-	-	-
evm.TU.tig00153204.296	17.18	20.52	20.36	75.52	58.84	70.65	19.35333333	68.33666667	1.820077806	1.30E-36	3.23E-33	HEMH	PREDICTED: ferrochelatase-2, chloroplastic [Cucumis melo]	ko01100//Metabolic pathways;ko01110//Biosynthesis of secondary metabolites;ko00860//Porphyrin and chlorophyll metabolism	K01772;K01772;K01772	GO:0042170//plastid membrane;GO:0044434//chloroplast part	GO:0003824//catalytic activity	GO:0006089//lactate metabolic process;GO:0006605//protein targeting;GO:0006779//porphyrin-containing compound biosynthetic process;GO:0006952//defense response;GO:0007165//signal transduction;GO:0043067//regulation of programmed cell death
MSTRG.20504	23.23	23.53	26.09	3.63	4.27	3.29	24.28333333	3.73	-2.702718936	1.60E-34	3.59E-31	RPA2A	replication protein A 32 kDa subunit A-like [Cucurbita pepo subsp. pepo] [Cucurbita pepo]	ko03420//Nucleotide excision repair;ko03030//DNA replication;ko03440//Homologous recombination;ko03430//Mismatch repair	K10739;K10739;K10739;K10739	GO:0043231//intracellular membrane-bounded organelle	GO:0003676//nucleic acid binding	GO:0000725//recombinational repair;GO:0006260//DNA replication;GO:0006305//DNA alkylation;GO:0016458//gene silencing;GO:0034968//histone lysine methylation;GO:0048229//gametophyte development;GO:0048580//regulation of post-embryonic development;GO:0051052//regulation of DNA metabolic process;GO:1901990//regulation of mitotic cell cycle phase transition;GO:1902410//mitotic cytokinetic process
evm.TU.tig00153055.254	81.71	60.67	79.58	12.12	10.51	11.86	73.98666667	11.49666667	-2.686049674	6.51E-33	1.33E-29	CYCD3-3	D3-type cyclin isoform 2 [Theobroma cacao]	ko04075//Plant hormone signal transduction	K14505	-	-	-
evm.TU.tig00153016.44	6.86	5.7	7.07	0.91	0.73	0.69	6.543333333	0.776666667	-3.074658313	2.68E-32	5.01E-29	ncapg	PREDICTED: condensin complex subunit 3 [Cucumis melo]	-	-	-	-	-
MSTRG.19540	8.82	7.7	8.81	1.27	1.04	1.42	8.443333333	1.243333333	-2.763599541	3.12E-32	5.38E-29	CMT3	DNA (cytosine-5)-methyltransferase CMT3 [Momordica charantia]	ko01100//Metabolic pathways;ko00270//Cysteine and methionine metabolism	K00558;K00558	GO:0043229//intracellular organelle	GO:0005488//binding;GO:0008757//S-adenosylmethionine-dependent methyltransferase activity	GO:0000281//mitotic cytokinesis;GO:0006260//DNA replication;GO:0006342//chromatin silencing;GO:0009292//genetic transfer;GO:0032776//DNA methylation on cytosine;GO:0034968//histone lysine methylation;GO:0048580//regulation of post-embryonic development;GO:0051052//regulation of DNA metabolic process
evm.TU.tig00153149.23	11.82	9	10.55	1.13	1.37	1.37	10.45666667	1.29	-3.018980058	1.32E-31	2.11E-28	ncapd2	PREDICTED: condensin complex subunit 1 [Cucumis sativus]	-	-	-	-	GO:0000280//nuclear division;GO:0022402//cell cycle process;GO:0051276//chromosome organization
evm.TU.tig00005466.5	6.47	5.96	6.62	0.88	1.12	0.97	6.35	0.99	-2.681256162	5.45E-31	8.14E-28	ncapg	PREDICTED: condensin complex subunit 3 [Cucumis melo]	-	-	-	-	-
evm.TU.tig00152985.39	7.68	9.27	9.97	87.3	174.02	87.3	8.973333333	116.2066667	3.694905023	5.87E-31	8.21E-28	DNAJ1	PREDICTED: dnaJ protein homolog [Cucumis melo]	ko04141//Protein processing in endoplasmic reticulum	K09503	-	GO:0005515//protein binding;GO:0043169//cation binding	GO:0006950//response to stress;GO:0044267//cellular protein metabolic process
MSTRG.15149	1.84	1.22	1.3	8.7	10.17	8.75	1.453333333	9.206666667	2.663313279	6.41E-31	8.44E-28	--	-	-	-	-	-	-
evm.TU.tig00153403.154	49.99	37.54	43.47	6.61	7.67	6.24	43.66666667	6.84	-2.674464176	7.18E-31	8.93E-28	MCM7	PREDICTED: DNA replication licensing factor MCM7 [Cucumis melo]	ko03030//DNA replication	K02210	GO:0043231//intracellular membrane-bounded organelle;GO:0043234//protein complex	GO:0003676//nucleic acid binding;GO:0004386//helicase activity;GO:0032550//purine ribonucleoside binding	GO:0006305//DNA alkylation;GO:0009756//carbohydrate mediated signaling;GO:0016458//gene silencing;GO:0032508//DNA duplex unwinding;GO:0034645//cellular macromolecule biosynthetic process;GO:0034968//histone lysine methylation
evm.TU.tig00003412.51	0.34	0.61	0.39	8.73	20.59	9.67	0.446666667	12.99666667	4.862799249	1.29E-30	1.52E-27	ACA12	PREDICTED: calcium-transporting ATPase 12, plasma membrane-type-like [Cucumis sativus]	-	-	-	-	-
evm.TU.tig00002486.452	4.6	6.65	5.79	38.93	26.23	39.6	5.68	34.92	2.620090724	2.11E-30	2.37E-27	FKBP65	PREDICTED: 70 kDa peptidyl-prolyl isomerase-like [Cucumis sativus]	-	-	-	-	-
evm.TU.tig00002376.7	142.94	104.51	108.77	18.46	20.54	19	118.74	19.33333333	-2.618643714	2.26E-30	2.41E-27	OsI_36121	PREDICTED: DNA replication licensing factor MCM2 [Cucumis melo]	ko03030//DNA replication	K02540	GO:0043231//intracellular membrane-bounded organelle;GO:0043234//protein complex;GO:0044444//cytoplasmic part	GO:0003676//nucleic acid binding;GO:0004386//helicase activity;GO:0032550//purine ribonucleoside binding	GO:0006260//DNA replication;GO:0006305//DNA alkylation;GO:0006637//acyl-CoA metabolic process;GO:0008283//cell proliferation;GO:0009117//nucleotide metabolic process;GO:0010075//regulation of meristem growth;GO:0032508//DNA duplex unwinding;GO:0034968//histone lysine methylation;GO:0048580//regulation of post-embryonic development;GO:0051052//regulation of DNA metabolic process;GO:1902410//mitoti…
evm.TU.tig00153054.287	100.6	114.35	98.65	244.43	227.22	235.99	104.5333333	235.88	1.174090041	4.38E-30	4.46E-27	GAD1	PREDICTED: glutamate decarboxylase [Cucumis melo]	ko01100//Metabolic pathways;ko01110//Biosynthesis of secondary metabolites;ko00250//Alanine, aspartate and glutamate metabolism;ko00410//beta-Alanine metabolism;ko00650//Butanoate metabolism;ko00430//Taurine and hypotaurine metabolism	K01580;K01580;K01580;K01580;K01580;K01580	-	GO:0016831//carboxy-lyase activity;GO:0043168//anion binding	GO:0009064//glutamine family amino acid metabolic process
evm.TU.tig00007847.5	13.99	10.74	12.16	0.97	1.37	1.1	12.29666667	1.146666667	-3.422749319	6.13E-30	5.98E-27	At1g67320	PREDICTED: probable DNA primase large subunit [Cucumis sativus]	ko01100//Metabolic pathways;ko00230//Purine metabolism;ko00240//Pyrimidine metabolism;ko03030//DNA replication	K02685;K02685;K02685;K02685	-	GO:0016772//transferase activity, transferring phosphorus-containing groups	GO:0006259//DNA metabolic process
evm.TU.tig00003063.74	3.82	5.05	3.99	15.17	14.64	17.07	4.286666667	15.62666667	1.866081927	2.05E-29	1.91E-26	CDSP32	PREDICTED: tetracycline resistance protein, class D-like isoform X2 [Cucumis melo]	-	-	GO:0016020//membrane	-	-
evm.TU.tig00001066.4	40.63	28.2	36.59	3.98	2.55	3.9	35.14	3.476666667	-3.337337534	3.54E-29	3.17E-26	ETG1	PREDICTED: mini-chromosome maintenance complex-binding protein [Cucumis melo]	-	-	GO:0032991//macromolecular complex;GO:0043231//intracellular membrane-bounded organelle;GO:0044446//intracellular organelle part	-	GO:0006260//DNA replication;GO:0006281//DNA repair;GO:0006310//DNA recombination;GO:0010468//regulation of gene expression;GO:0016568//chromatin modification;GO:0022402//cell cycle process;GO:0043414//macromolecule methylation;GO:0044767//single-organism developmental process;GO:0048856//anatomical structure development;GO:0050794//regulation of cellular process;GO:1902589//single-organism organe…
evm.TU.tig00153446.32	33.65	38.05	38.63	126.15	151.02	115.48	36.77666667	130.8833333	1.831418767	9.50E-29	8.19E-26	--	uncharacterized protein LOC100499676 [Glycine max]	-	-	-	-	-
evm.TU.tig00153293.23	30.49	19.37	23.8	3.21	3.2	3.09	24.55333333	3.166666667	-2.954881979	1.52E-28	1.26E-25	ROA2	DNA replication licensing factor MCM3-like protein [Morus notabilis]	ko03030//DNA replication	K02541	GO:0043231//intracellular membrane-bounded organelle;GO:0043234//protein complex	GO:0003676//nucleic acid binding;GO:0004386//helicase activity;GO:0032550//purine ribonucleoside binding	GO:0006305//DNA alkylation;GO:0010629//negative regulation of gene expression;GO:0032508//DNA duplex unwinding;GO:0034968//histone lysine methylation;GO:0048580//regulation of post-embryonic development;GO:0051052//regulation of DNA metabolic process;GO:1902410//mitotic cytokinetic process
evm.TU.tig00153349.12	18.16	14.76	22.45	2.23	2.58	2.11	18.45666667	2.306666667	-3.000260579	1.92E-28	1.53E-25	KIN14C	PREDICTED: kinesin-1 [Cucumis sativus]	-	-	GO:0005875//microtubule associated complex	GO:0003774//motor activity;GO:0015631//tubulin binding;GO:0032550//purine ribonucleoside binding	GO:0007017//microtubule-based process
evm.TU.tig00153552.40	2.79	4.6	4.25	23.96	28.15	24.39	3.88	25.5	2.71636869	3.87E-28	2.99E-25	--	PREDICTED: uncharacterized protein LOC103494420 [Cucumis melo]	-	-	-	-	-
evm.TU.tig00003424.1	1.68	3.22	1.49	35.47	74.75	35.9	2.13	48.70666667	4.515193917	7.37E-28	5.50E-25	ACA12	PREDICTED: calcium-transporting ATPase 12, plasma membrane-type-like [Cucumis sativus]	-	-	-	-	-
evm.TU.tig00153204.238	20.13	23.94	26.95	3.84	3.19	4.09	23.67333333	3.706666667	-2.675068572	2.64E-27	1.91E-24	CYCA3-2	PREDICTED: cyclin-A3-2-like [Cucumis melo]	-	-	GO:0043231//intracellular membrane-bounded organelle	GO:0019900//kinase binding	GO:0007049//cell cycle
evm.TU.tig00000892.303	0.29	0.42	0.31	4.84	3.11	4.54	0.34	4.163333333	3.61413242	3.77E-27	2.64E-24	EXO70H1	PREDICTED: exocyst complex component EXO70B1-like [Cucumis melo]	-	-	-	-	-
evm.TU.tig00001047.435	6.11	5.97	6.38	15.17	15.43	13.63	6.153333333	14.74333333	1.260622689	1.95E-26	1.32E-23	--	PREDICTED: uncharacterized protein LOC103501659 [Cucumis melo]	-	-	-	-	-
evm.TU.tig00153888.1	5.94	7.46	7.7	19	19.66	20.58	7.033333333	19.74666667	1.489328642	2.78E-26	1.83E-23	--	Ribosomal protein L34Ae [Corchorus olitorius]	-	-	-	-	-
evm.TU.tig00153017.174	761.59	655.29	609.82	162.65	175.31	162.01	675.5666667	166.6566667	-2.019219116	1.28E-25	7.98E-23	XYL1	PREDICTED: alpha-xylosidase 1 [Cucumis melo]	-	-	-	GO:0005488//binding;GO:0090599//alpha-glucosidase activity	GO:0044238//primary metabolic process
evm.TU.tig00153699.29	7.44	8.81	8.02	19.17	18.87	19.36	8.09	19.13333333	1.241876628	1.35E-25	8.16E-23	P4H7	PREDICTED: probable prolyl 4-hydroxylase 7 [Cucumis melo]	ko01100//Metabolic pathways;ko00330//Arginine and proline metabolism	K00472;K00472	-	GO:0016705//oxidoreductase activity, acting on paired donors, with incorporation or reduction of molecular oxygen	-
evm.TU.tig00153204.271	6.3	7.34	8.31	0.72	1.03	1.03	7.316666667	0.926666667	-2.981064152	4.02E-25	2.34E-22	KIN7N	PREDICTED: kinesin-related protein 11 [Cucumis melo]	-	-	GO:0015630//microtubule cytoskeleton;GO:0043234//protein complex;GO:0044430//cytoskeletal part	GO:0005488//binding;GO:0016787//hydrolase activity	GO:0003006//developmental process involved in reproduction;GO:0006260//DNA replication;GO:0006342//chromatin silencing;GO:0007017//microtubule-based process;GO:0009791//post-embryonic development;GO:0034968//histone lysine methylation;GO:0051726//regulation of cell cycle;GO:1903047//mitotic cell cycle process
evm.TU.tig00001265.1	9.84	11.14	10.05	22.78	20.01	22.44	10.34333333	21.74333333	1.071871932	4.07E-25	2.34E-22	ROS1	PREDICTED: protein ROS1 isoform X2 [Cucumis sativus]	-	-	-	-	-
evm.TU.tig00001047.149	5.46	5.34	5.66	0.82	0.55	0.86	5.486666667	0.743333333	-2.883848721	9.07E-25	5.00E-22	OsASA2	PREDICTED: anthranilate synthase alpha subunit 1, chloroplastic [Cucumis melo]	ko01100//Metabolic pathways;ko01110//Biosynthesis of secondary metabolites;ko01230//Biosynthesis of amino acids;ko00400//Phenylalanine, tyrosine and tryptophan biosynthesis	K01657;K01657;K01657;K01657	-	GO:0016833//oxo-acid-lyase activity	GO:0008152//metabolic process
evm.TU.tig00002486.227	106.02	88	102.67	27.39	22.65	22.86	98.89666667	24.3	-2.024965582	9.14E-25	5.00E-22	TCX2	PREDICTED: protein tesmin/TSO1-like CXC 2 [Cucumis sativus]	-	-	-	-	-
evm.TU.tig00007935.63	85	77.04	76.81	17.24	11.54	15.81	79.61666667	14.86333333	-2.421312772	1.13E-24	6.04E-22	HTH	PREDICTED: protein HOTHEAD [Cucumis sativus]	ko00073//Cutin, suberine and wax biosynthesis	K15403	-	GO:0000166//nucleotide binding;GO:0016614//oxidoreductase activity, acting on CH-OH group of donors;GO:0016832//aldehyde-lyase activity	GO:0007154//cell communication;GO:0019395//fatty acid oxidation;GO:0048229//gametophyte development
evm.TU.tig00005930.10	4.46	4.51	5.69	0.6	0.64	0.51	4.886666667	0.583333333	-3.066458276	2.11E-24	1.10E-21	TSO1	PREDICTED: CRC domain-containing protein TSO1 isoform X3 [Ricinus communis]	-	-	-	-	-
evm.TU.tig00001470.2	74.96	57.71	63.12	12.71	8.99	11.95	65.26333333	11.21666667	-2.540628671	3.29E-24	1.67E-21	SPT	PREDICTED: transcription factor SPATULA [Cucumis sativus]	-	-	-	-	-
evm.TU.tig00002854.106	35.68	38.25	47.65	5.75	6.49	6.41	40.52666667	6.216666667	-2.704658388	3.53E-24	1.76E-21	H2AV	PREDICTED: histone H2A variant 1 [Cucumis sativus]	-	-	GO:0043231//intracellular membrane-bounded organelle;GO:0043232//intracellular non-membrane-bounded organelle	GO:0003676//nucleic acid binding;GO:0046983//protein dimerization activity	-
evm.TU.tig00153349.38	6.11	4.12	5.21	0.69	0.72	0.64	5.146666667	0.683333333	-2.912976938	3.76E-24	1.83E-21	ASPM	PREDICTED: abnormal spindle-like microcephaly-associated protein homolog isoform X1 [Cucumis sativus]	-	-	-	-	GO:0016458//gene silencing;GO:0019219//regulation of nucleobase-containing compound metabolic process;GO:0040029//regulation of gene expression, epigenetic;GO:0090304//nucleic acid metabolic process;GO:2000112//regulation of cellular macromolecule biosynthetic process
evm.TU.tig00152990.17	7.8	6.1	8.72	0.91	1.06	1.21	7.54	1.06	-2.830500259	5.63E-24	2.68E-21	KIN12F	PREDICTED: kinesin-like protein KIN12B [Cucumis melo]	-	-	GO:0015630//microtubule cytoskeleton;GO:0043234//protein complex;GO:0044430//cytoskeletal part	GO:0005488//binding	GO:0006259//DNA metabolic process;GO:0006342//chromatin silencing;GO:0016569//covalent chromatin modification;GO:0043414//macromolecule methylation;GO:1902589//single-organism organelle organization
evm.TU.tig00153210.145	15.07	14.97	15.12	4.09	3.44	4.05	15.05333333	3.86	-1.963410233	1.04E-23	4.87E-21	ORC4	PREDICTED: origin of replication complex subunit 4 isoform X1 [Cucumis sativus]	-	-	GO:0043231//intracellular membrane-bounded organelle	GO:0003676//nucleic acid binding;GO:0032550//purine ribonucleoside binding	GO:0006259//DNA metabolic process
evm.TU.tig00153017.136	43.51	42.36	44.52	12.42	12.21	12.86	43.46333333	12.49666667	-1.798255498	1.93E-23	8.82E-21	ASF1B	PREDICTED: probable histone chaperone ASF1A [Cucumis melo]	-	-	-	-	-
evm.TU.tig00153653.41	2.3	2.12	1.64	8.65	10.05	8.84	2.02	9.18	2.184138861	2.17E-23	9.74E-21	--	Calmodulin-binding family protein [Populus trichocarpa]	-	-	-	-	-
evm.TU.tig00002486.95	9.21	7.24	7.71	1.61	1.4	1.6	8.053333333	1.536666667	-2.389781799	2.40E-23	1.05E-20	chtf18	PREDICTED: chromosome transmission fidelity protein 18 homolog [Cucumis melo]	-	-	-	-	-
evm.TU.tig00001047.354	5.39	6.84	4.12	25.51	32.07	25.15	5.45	27.57666667	2.339119946	3.45E-23	1.48E-20	SNL6	PREDICTED: cinnamoyl-CoA reductase 1-like [Cucumis melo]	-	-	-	GO:0016616//oxidoreductase activity, acting on the CH-OH group of donors, NAD or NADP as acceptor	GO:0044710//single-organism metabolic process
evm.TU.tig00153056.335	4.39	6.26	5.87	20.38	17.7	22.59	5.506666667	20.22333333	1.876769625	4.50E-23	1.90E-20	CYP72A15	PREDICTED: cytochrome P450 CYP72A219-like [Cucumis melo]	-	-	-	-	-
evm.TU.tig00153033.306	18.12	18.22	17.82	5.94	5.66	6.31	18.05333333	5.97	-1.596462402	5.86E-23	2.43E-20	RFC3	PREDICTED: microfibrillar-associated protein 1 [Cucumis melo]	ko03420//Nucleotide excision repair;ko03030//DNA replication;ko03430//Mismatch repair	K10756;K10756;K10756	GO:0043231//intracellular membrane-bounded organelle	GO:0003676//nucleic acid binding;GO:0016462//pyrophosphatase activity;GO:0032550//purine ribonucleoside binding	GO:0006260//DNA replication
evm.TU.tig00152936.62	0.9	0.51	0.72	6.77	11.81	6.32	0.71	8.3	3.547220407	6.71E-23	2.74E-20	At2g39510	PREDICTED: WAT1-related protein At4g08300-like [Cucumis sativus]	-	-	GO:0031224//intrinsic component of membrane	GO:0005215//transporter activity	GO:0044763//single-organism cellular process
evm.TU.tig00000837.3	1.74	2.09	1.75	12.88	26.3	13.57	1.86	17.58333333	3.240834067	7.59E-23	3.04E-20	NPF2.13	PREDICTED: LOW QUALITY PROTEIN: protein NRT1/ PTR FAMILY 2.13-like [Cucumis melo]	-	-	-	-	-
evm.TU.tig00152985.40	8.05	6.33	8.27	1.3	1.23	0.99	7.55	1.173333333	-2.685863716	8.13E-23	3.19E-20	TOR1L2	PREDICTED: microtubule-associated protein TORTIFOLIA1 isoform X1 [Cucumis melo]	-	-	-	-	GO:0006342//chromatin silencing;GO:0034968//histone lysine methylation
MSTRG.15310	40.56	15.22	48.77	0.54	0.47	0.48	34.85	0.496666667	-6.132736921	8.43E-23	3.26E-20	--	metallothionein-like protein LSC54 [Cucurbita maxima]	-	-	-	-	-
evm.TU.tig00153048.232	67.17	70.14	71.64	22.16	17.25	21.17	69.65	20.19333333	-1.786244275	1.17E-22	4.44E-20	At2g20050/At2g20040	PREDICTED: protein phosphatase 2C and cyclic nucleotide-binding/kinase domain-containing protein isoform X2 [Cucumis melo]	-	-	GO:0016020//membrane;GO:0044424//intracellular part	GO:0004690//cyclic nucleotide-dependent protein kinase activity;GO:0004721//phosphoprotein phosphatase activity;GO:0019887//protein kinase regulator activity;GO:0032550//purine ribonucleoside binding;GO:0043169//cation binding	GO:0001932//regulation of protein phosphorylation
evm.TU.tig00153210.506	21.84	21	19.46	5.79	5.73	6.54	20.76666667	6.02	-1.78643427	2.07E-22	7.72E-20	ASY3	PREDICTED: cytospin-B-like isoform X3 [Populus euphratica]	-	-	-	-	-
MSTRG.2691	0.71	1	1.07	8.96	5.3	10.73	0.926666667	8.33	3.168194113	3.77E-22	1.38E-19	XTH31	PREDICTED: xyloglucan endotransglucosylase/hydrolase protein 31-like [Cucumis melo]	-	-	GO:0005576//extracellular region;GO:0030312//external encapsulating structure	GO:0016758//transferase activity, transferring hexosyl groups;GO:0052736//beta-glucanase activity	GO:0044036//cell wall macromolecule metabolic process;GO:0044042//glucan metabolic process;GO:0044085//cellular component biogenesis;GO:0045229//external encapsulating structure organization
evm.TU.tig00153348.38	7.22	11.75	10.89	40.5	50.8	41.58	9.953333333	44.29333333	2.153837908	4.20E-22	1.52E-19	ERF4	ethylene response factor 3 [Solanum lycopersicum]	-	-	-	-	-
evm.TU.tig00006297.60	9.8	13.12	9.78	31.71	33.74	37.47	10.9	34.30666667	1.654160821	5.04E-22	1.79E-19	At2g30020	PREDICTED: probable protein phosphatase 2C 25 [Cucumis melo]	-	-	GO:0043231//intracellular membrane-bounded organelle	GO:0004721//phosphoprotein phosphatase activity;GO:0043169//cation binding	GO:0006464//cellular protein modification process;GO:0006950//response to stress;GO:0009620//response to fungus;GO:0009755//hormone-mediated signaling pathway
evm.TU.tig00003063.5	53.35	38.37	43.41	5.63	8.31	6.46	45.04333333	6.8	-2.727706943	6.58E-22	2.30E-19	MCM4	PREDICTED: DNA replication licensing factor MCM4 isoform X1 [Cucumis melo]	ko03030//DNA replication	K02212	-	-	-
evm.TU.tig00003412.188	57.21	38.13	50.65	6.08	7.65	7.62	48.66333333	7.116666667	-2.773561576	1.31E-21	4.52E-19	--	PREDICTED: uncharacterized protein LOC101207471 [Cucumis sativus]	-	-	-	-	-
evm.TU.tig00000892.400	20.86	19.02	20.07	42.65	49.25	51.08	19.98333333	47.66	1.253981699	1.49E-21	5.05E-19	OFP17	PREDICTED: transcription repressor OFP17 [Cucumis melo]	-	-	-	-	-
evm.TU.tig00153055.43	70.51	63.97	67.46	22.88	23.06	21.76	67.31333333	22.56666667	-1.576698967	2.03E-21	6.80E-19	PBL21	PREDICTED: serine/threonine-protein kinase CDL1 isoform X1 [Cucumis melo]	-	-	-	GO:0004672//protein kinase activity;GO:0032550//purine ribonucleoside binding	GO:0006464//cellular protein modification process;GO:0006796//phosphate-containing compound metabolic process;GO:0010646//regulation of cell communication
evm.TU.tig00000982.1	11.97	9.68	10.89	2.29	1.79	1.65	10.84666667	1.91	-2.505607207	2.74E-21	9.02E-19	FBL17	PREDICTED: F-box/LRR-repeat protein 17 isoform X2 [Cucumis melo]	-	-	-	-	-
evm.TU.tig00003412.294	10.7	9.99	11.23	2.23	1.95	2.69	10.64	2.29	-2.216078647	3.58E-21	1.16E-18	CYCB1-5	Cyclin_N domain-containing protein/Cyclin_C domain-containing protein [Cephalotus follicularis]	-	-	-	-	-
evm.TU.tig00000431.7	7.6	8.5	5.66	28.05	41.04	32.54	7.253333333	33.87666667	2.22357587	4.24E-21	1.36E-18	TIFY10B	PREDICTED: protein TIFY 10A [Cucumis sativus]	ko04075//Plant hormone signal transduction	K13464	-	-	-
evm.TU.tig00000154.1	49.37	59.14	61.14	116.14	110.98	114.96	56.55	114.0266667	1.011772328	5.49E-21	1.73E-18	SCL1	PREDICTED: scarecrow-like protein 1 [Cucumis sativus]	-	-	GO:0043231//intracellular membrane-bounded organelle	GO:0001071//nucleic acid binding transcription factor activity	GO:0010468//regulation of gene expression
evm.TU.tig00001291.87	1.87	2.41	2.03	8.06	7.99	7.07	2.103333333	7.706666667	1.873429488	8.40E-21	2.61E-18	PBL19	PREDICTED: probable receptor-like protein kinase At5g47070 [Cucumis sativus]	-	-	-	GO:0004672//protein kinase activity;GO:0032550//purine ribonucleoside binding	GO:0006464//cellular protein modification process;GO:0006796//phosphate-containing compound metabolic process
evm.TU.tig00003446.1	8.25	14.08	10.78	46.17	38.73	46.56	11.03666667	43.82	1.989284974	1.78E-20	5.45E-18	MFSD14A	PREDICTED: tetracycline resistance protein, class D-like isoform X2 [Cucumis melo]	-	-	GO:0016020//membrane	-	-
evm.TU.tig00153210.175	44.01	46	43.4	84.5	85.72	99.02	44.47	89.74666667	1.013025951	2.78E-20	8.42E-18	--	PREDICTED: uncharacterized protein LOC103489276 [Cucumis melo]	-	-	-	-	-
evm.TU.tig00004836.103	28.41	23.06	22.08	4.42	3.1	4.76	24.51666667	4.093333333	-2.582414781	3.39E-20	1.01E-17	--	PREDICTED: protein IQ-DOMAIN 14-like [Cucumis melo]	-	-	-	-	-
evm.TU.tig00153403.125	110.93	103.83	79.77	13.72	19.17	13.13	98.17666667	15.34	-2.678081702	3.56E-20	1.05E-17	At4g02290	PREDICTED: endoglucanase 17-like [Cucumis melo]	-	-	-	GO:0004553//hydrolase activity, hydrolyzing O-glycosyl compounds	GO:0030243//cellulose metabolic process
evm.TU.tig00153403.182	3.99	4.56	5.25	11.72	12.37	11.33	4.6	11.80666667	1.359895945	5.31E-20	1.54E-17	--	Polyketide cyclase/dehydrase and lipid transport superfamily protein [Theobroma cacao]	-	-	-	-	-
evm.TU.tig00005440.3	15.28	17.01	19.68	4.1	4.43	4.48	17.32333333	4.336666667	-1.998058097	5.91E-20	1.67E-17	--	PREDICTED: uncharacterized protein LOC101208319 [Cucumis sativus]	-	-	-	-	-
evm.TU.tig00004913.2	4.52	3.48	3.95	13.8	14.44	14.35	3.983333333	14.19666667	1.833504112	5.92E-20	1.67E-17	CML25	PREDICTED: probable calcium-binding protein CML25 [Cucumis melo]	ko04626//Plant-pathogen interaction	K13448	-	-	-
evm.TU.tig00153449.171	21.1	18.44	23.24	3.96	4.1	2.97	20.92666667	3.676666667	-2.508872238	5.95E-20	1.67E-17	At4g35930	PREDICTED: F-box protein At4g35930 [Cucumis melo]	-	-	-	-	-
evm.TU.tig00153419.7	15.15	14.07	14.51	2.95	3.93	3.01	14.57666667	3.296666667	-2.144580922	9.04E-20	2.50E-17	RH31	PREDICTED: DEAD-box ATP-dependent RNA helicase 31-like [Cucumis melo]	-	-	-	GO:0016787//hydrolase activity	-
evm.TU.tig00003412.178	0.92	1.31	0.74	9.95	5.64	10.28	0.99	8.623333333	3.122745218	1.07E-19	2.93E-17	ERF053	PREDICTED: ethylene-responsive transcription factor ERF053 [Cucumis sativus]	-	-	-	-	-
evm.TU.tig00000892.626	50.46	49.28	44.7	16.72	16.59	16.07	48.14666667	16.46	-1.548471584	1.26E-19	3.39E-17	COL9	PREDICTED: zinc finger protein CONSTANS-LIKE 9-like isoform X2 [Cucumis sativus]	-	-	-	GO:0046914//transition metal ion binding	-
evm.TU.tig00000665.4	10.21	6.58	7.85	1.21	1.32	1.02	8.213333333	1.183333333	-2.795111326	1.53E-19	4.08E-17	KIN5C	PREDICTED: 125 kDa kinesin-related protein [Cucumis sativus]	-	-	GO:0005875//microtubule associated complex	GO:0003774//motor activity;GO:0015631//tubulin binding;GO:0032550//purine ribonucleoside binding	GO:0007017//microtubule-based process
evm.TU.tig00153113.47	10.52	8.27	9.53	1.77	1.09	1.74	9.44	1.533333333	-2.622115499	2.24E-19	5.91E-17	UGT75L6	PREDICTED: crocetin glucosyltransferase, chloroplastic-like [Cucumis sativus]	-	-	-	-	-
evm.TU.tig00153163.3	15.71	11.15	12.09	2.61	1.92	2.28	12.98333333	2.27	-2.515896625	4.45E-19	1.15E-16	KIN14L	PREDICTED: kinesin-4 isoform X3 [Cucumis melo]	-	-	GO:0015630//microtubule cytoskeleton;GO:0043234//protein complex;GO:0044430//cytoskeletal part	GO:0005488//binding	GO:0007017//microtubule-based process;GO:0044238//primary metabolic process;GO:0044260//cellular macromolecule metabolic process;GO:1902589//single-organism organelle organization
evm.TU.tig00153113.32	38.68	38.27	33.77	6.38	3.86	6.93	36.90666667	5.723333333	-2.688953904	4.47E-19	1.15E-16	SPL8	PREDICTED: squamosa promoter-binding-like protein 8 [Cucumis melo]	-	-	-	-	-
evm.TU.tig00000308.2	13.13	11.13	11.98	3.23	2.8	3.62	12.08	3.216666667	-1.908982108	7.00E-19	1.78E-16	TSK	PREDICTED: protein TONSOKU [Cucumis sativus]	-	-	-	-	-
evm.TU.tig00153574.139	16.29	15.05	14.45	35.47	29.27	34.24	15.26333333	32.99333333	1.112104477	8.41E-19	2.12E-16	At2g27500	PREDICTED: glucan endo-1,3-beta-glucosidase 14 [Cucumis melo]	-	-	-	GO:0008422//beta-glucosidase activity	GO:0044238//primary metabolic process
MSTRG.24785	21.7	12.58	18.28	2.35	1.95	2.88	17.52	2.393333333	-2.871909526	1.20E-18	2.99E-16	--	hypothetical protein F511_14549 [Dorcoceras hygrometricum]	-	-	-	-	-
MSTRG.6663	36.81	57.57	59.87	190.03	194.75	162.93	51.41666667	182.57	1.828141732	1.51E-18	3.72E-16	At4g27130	Eukaryotic translation initiation factor SUI [Trema orientale]	ko03013//RNA transport	K03113	GO:0044424//intracellular part	GO:0008135//translation factor activity, RNA binding	GO:0006412//translation;GO:0010608//posttranscriptional regulation of gene expression;GO:0016192//vesicle-mediated transport;GO:0061024//membrane organization
evm.TU.tig00153574.120	28.15	17.14	24.06	1.36	0.4	1.56	23.11666667	1.106666667	-4.384640736	1.91E-18	4.64E-16	Os04g0179200	PREDICTED: secoisolariciresinol dehydrogenase [Cucumis sativus]	-	-	-	-	-
evm.TU.tig00153048.151	0.52	0.6	0.79	3.82	5.78	3.27	0.636666667	4.29	2.75236751	3.11E-18	7.42E-16	NPF6.2	PREDICTED: protein NRT1/ PTR FAMILY 6.2-like [Cucumis sativus]	-	-	-	-	-
evm.TU.tig00153031.458	8.29	7.59	8.19	1.17	1.75	1.41	8.023333333	1.443333333	-2.474797212	4.12E-18	9.72E-16	TKI1	PREDICTED: TSL-kinase interacting protein 1 [Cucumis sativus]	-	-	-	-	-
evm.TU.tig00153145.86	7.99	8.04	8.35	16.04	15.99	17.73	8.126666667	16.58666667	1.02928836	4.82E-18	1.13E-15	AHSA1	PREDICTED: activator of 90 kDa heat shock protein ATPase homolog 1 [Cucumis sativus]	-	-	GO:0044444//cytoplasmic part	GO:0005515//protein binding	GO:0000302//response to reactive oxygen species;GO:0009642//response to light intensity;GO:0033554//cellular response to stress;GO:0043462//regulation of ATPase activity;GO:0044267//cellular protein metabolic process
evm.TU.tig00000194.5	8.92	12.88	13.73	35.99	35.39	37.08	11.84333333	36.15333333	1.610053482	5.24E-18	1.21E-15	At5g11770	PREDICTED: NADH dehydrogenase [ubiquinone] iron-sulfur protein 7, mitochondrial-like [Nicotiana tomentosiformis]	ko01100//Metabolic pathways;ko00190//Oxidative phosphorylation	K03940;K03940	-	GO:0003824//catalytic activity;GO:0043169//cation binding;GO:0048037//cofactor binding;GO:0051536//iron-sulfur cluster binding	GO:0044710//single-organism metabolic process
evm.TU.tig00152909.31	40.1	31.3	30.88	9.26	7.84	7.95	34.09333333	8.35	-2.029641557	5.55E-18	1.27E-15	At1g01540	PREDICTED: probable LRR receptor-like serine/threonine-protein kinase At5g10290 [Cucumis melo]	-	-	GO:0031224//intrinsic component of membrane	GO:0016772//transferase activity, transferring phosphorus-containing groups;GO:0032550//purine ribonucleoside binding	GO:0006464//cellular protein modification process;GO:0006796//phosphate-containing compound metabolic process;GO:0048509//regulation of meristem development
evm.TU.tig00153241.4	10.38	15.99	16.19	1.32	1.87	1.21	14.18666667	1.466666667	-3.273922722	5.94E-18	1.33E-15	At1g10310	PREDICTED: NADPH-dependent pterin aldehyde reductase [Arachis ipaensis]	-	-	-	GO:0016491//oxidoreductase activity	GO:0044710//single-organism metabolic process
evm.TU.tig00153033.28	0.44	1.3	0.91	22.5	7.25	21.25	0.883333333	17	4.266432982	5.96E-18	1.33E-15	PAL	PREDICTED: phenylalanine ammonia-lyase-like [Cucumis melo]	ko01100//Metabolic pathways;ko01110//Biosynthesis of secondary metabolites;ko00940//Phenylpropanoid biosynthesis;ko00360//Phenylalanine metabolism	K10775;K10775;K10775;K10775	GO:0044424//intracellular part	GO:0016841//ammonia-lyase activity	GO:0006558//L-phenylalanine metabolic process;GO:0009699//phenylpropanoid biosynthetic process
evm.TU.tig00002486.320	66.15	57.11	55.16	13.23	17.17	14.98	59.47333333	15.12666667	-1.975148829	6.30E-18	1.40E-15	ACBP4	PREDICTED: acyl-CoA-binding domain-containing protein 4 [Cucumis melo]	-	-	-	-	-
evm.TU.tig00001521.6	12.57	8.65	10.74	1.91	2.13	1.79	10.65333333	1.943333333	-2.45469962	6.75E-18	1.48E-15	RLP6	PREDICTED: probable leucine-rich repeat receptor-like protein kinase At1g35710 [Cucumis sativus]	-	-	-	GO:0016628//oxidoreductase activity, acting on the CH-CH group of donors, NAD or NADP as acceptor	GO:0006796//phosphate-containing compound metabolic process;GO:0044710//single-organism metabolic process
evm.TU.tig00002683.3	13.45	14.64	15.7	27.08	30.17	30.53	14.59666667	29.26	1.00329082	7.02E-18	1.53E-15	OFUT23	O-FucT domain-containing protein [Cephalotus follicularis]	-	-	-	-	-
evm.TU.tig00153048.347	4.87	6.41	3.69	18.35	22.55	20.1	4.99	20.33333333	2.026735021	7.78E-18	1.68E-15	TIFY10B	PREDICTED: protein TIFY 10A [Cucumis sativus]	ko04075//Plant hormone signal transduction	K13464	-	-	-
evm.TU.tig00154054.11	19.37	13.84	16.38	2.29	2.96	2.64	16.53	2.63	-2.65195202	1.21E-17	2.59E-15	EXPA15	PREDICTED: expansin-A1 [Populus euphratica]	-	-	GO:0030312//external encapsulating structure	-	GO:0010087//phloem or xylem histogenesis;GO:0044260//cellular macromolecule metabolic process;GO:0071555//cell wall organization
evm.TU.tig00011041.5	4.79	4.63	4.37	0.98	0.86	0.83	4.596666667	0.89	-2.36871081	1.40E-17	2.96E-15	RECQL1	PREDICTED: ATP-dependent DNA helicase Q-like 1 [Cucumis sativus]	ko03440//Homologous recombination	K10901	GO:0043231//intracellular membrane-bounded organelle	GO:0032550//purine ribonucleoside binding;GO:0042623//ATPase activity, coupled;GO:0043169//cation binding	GO:0006260//DNA replication
evm.TU.tig00001803.7	2.67	1.48	1.83	0.14	0.18	0.17	1.993333333	0.163333333	-3.60929183	1.57E-17	3.30E-15	AHA8	PREDICTED: ATPase 8, plasma membrane-type [Cucumis melo]	ko00190//Oxidative phosphorylation	K01535	GO:0031224//intrinsic component of membrane	GO:0017111//nucleoside-triphosphatase activity;GO:0032550//purine ribonucleoside binding;GO:0043169//cation binding	GO:0009152//purine ribonucleotide biosynthetic process
evm.TU.tig00153048.184	41.62	35.37	42.82	10.23	6.93	9.67	39.93666667	8.943333333	-2.158829369	1.68E-17	3.49E-15	BASS2	PREDICTED: sodium/pyruvate cotransporter BASS2, chloroplastic [Cucumis melo]	-	-	-	-	-
evm.TU.tig00003063.98	3.26	6.72	3.8	25.89	22.51	25.32	4.593333333	24.57333333	2.419480183	1.85E-17	3.80E-15	EXLA3	PREDICTED: expansin-like A2 [Cucumis sativus]	-	-	-	-	-
evm.TU.tig00001047.414	6.65	6.19	6.5	74.52	314.35	72.97	6.446666667	153.9466667	4.577733431	1.95E-17	3.96E-15	HSP70	PREDICTED: heat shock cognate 70 kDa protein [Cucumis melo]	ko04141//Protein processing in endoplasmic reticulum;ko04144//Endocytosis;ko03040//Spliceosome	K03283;K03283;K03283	-	GO:0032550//purine ribonucleoside binding	-
evm.TU.tig00007935.107	1.04	2.13	1.2	8.83	9.6	12.19	1.456666667	10.20666667	2.808769098	2.53E-17	5.10E-15	TIFY10B	PREDICTED: protein TIFY 10c-like [Cucumis melo]	ko04075//Plant hormone signal transduction	K13464	-	-	-
evm.TU.tig00002496.1	14.43	13.45	12.01	3.33	3.89	3.23	13.29666667	3.483333333	-1.932524181	2.81E-17	5.62E-15	ACBP4	PREDICTED: acyl-CoA-binding domain-containing protein 4 [Cucumis melo]	-	-	-	-	-
MSTRG.28949	6.45	7.64	7.03	1.68	1.44	1.37	7.04	1.496666667	-2.233822485	3.08E-17	6.11E-15	--	-	-	-	-	-	-
evm.TU.tig00001047.422	73.69	70.15	61.12	20.64	16.82	21.47	68.32	19.64333333	-1.798268209	4.04E-17	7.93E-15	ogdh	PREDICTED: 2-oxoglutarate dehydrogenase, mitochondrial-like [Cucumis melo]	ko01100//Metabolic pathways;ko01110//Biosynthesis of secondary metabolites;ko01200//Carbon metabolism;ko00020//Citrate cycle (TCA cycle);ko00380//Tryptophan metabolism;ko00310//Lysine degradation	K00164;K00164;K00164;K00164;K00164;K00164	-	GO:0016903//oxidoreductase activity, acting on the aldehyde or oxo group of donors;GO:0019842//vitamin binding	GO:0006101//citrate metabolic process
evm.TU.tig00153403.27	26.66	19.39	19.83	3.6	2.34	3.99	21.96	3.31	-2.729974932	6.21E-17	1.21E-14	PLP9	PREDICTED: probable inactive patatin-like protein 9 [Cucumis melo]	-	-	-	GO:0003824//catalytic activity	GO:0006629//lipid metabolic process;GO:0048509//regulation of meristem development
evm.TU.tig00000892.195	52.04	30.62	27.42	4.6	4.68	5	36.69333333	4.76	-2.946484491	6.92E-17	1.34E-14	KIPK2	PREDICTED: serine/threonine-protein kinase D6PKL2 [Cucumis melo]	-	-	-	-	-
MSTRG.11555	4.77	4.64	5.67	0.67	0.78	0.74	5.026666667	0.73	-2.783633654	7.90E-17	1.51E-14	--	-	-	-	-	-	-
evm.TU.tig00153056.463	9.81	14.25	12.44	1.11	2.05	1.65	12.16666667	1.603333333	-2.923787665	1.01E-16	1.92E-14	4-Oct	PREDICTED: organic cation/carnitine transporter 4 [Juglans regia]	-	-	GO:0005774//vacuolar membrane	GO:0036094//small molecule binding;GO:0097159//organic cyclic compound binding;GO:1901363//heterocyclic compound binding	GO:0006811//ion transport;GO:0032787//monocarboxylic acid metabolic process;GO:0044238//primary metabolic process;GO:0044248//cellular catabolic process;GO:0044712//single-organism catabolic process
evm.TU.tig00153048.45	7.33	4.86	6.06	0.88	0.79	0.69	6.083333333	0.786666667	-2.951037699	1.15E-16	2.16E-14	ASHR3	PREDICTED: histone-lysine N-methyltransferase ASHR3 [Cucumis sativus]	-	-	-	GO:0016279//protein-lysine N-methyltransferase activity;GO:0046914//transition metal ion binding	GO:0016571//histone methylation
evm.TU.tig00001047.180	1.91	2.56	2.39	11.64	7.93	12.48	2.286666667	10.68333333	2.224043875	1.25E-16	2.32E-14	--	PREDICTED: uncharacterized protein LOC103496620 [Cucumis melo]	-	-	-	-	-
evm.TU.tig00008110.5	4.94	5.81	6.3	20.19	15.05	19.56	5.683333333	18.26666667	1.684404154	1.31E-16	2.42E-14	CC-1	cytochrome c [Cajanus cajan]	-	-	-	-	-
evm.TU.tig00153056.108	30.41	25.95	27.9	8.67	9.87	9.03	28.08666667	9.19	-1.611748649	1.40E-16	2.58E-14	MYB3R4	PREDICTED: myb-related protein 3R-1 [Cucumis sativus]	-	-	-	-	-
MSTRG.2575	15.35	14.37	20.28	2.97	3.5	3.34	16.66666667	3.27	-2.349603053	1.52E-16	2.77E-14	UBC20	ubiquitin-conjugating enzyme E2 20-like [Cucurbita moschata]	ko04120//Ubiquitin mediated proteolysis	K06688	-	-	-
evm.TU.tig00153031.536	9.5	8.43	8.48	20.26	29.62	24.78	8.803333333	24.88666667	1.499251207	1.60E-16	2.90E-14	NHL1	PREDICTED: NDR1/HIN1-like protein 12 [Cucumis melo]	-	-	GO:0016020//membrane	-	GO:0002252//immune effector process
evm.TU.tig00001535.3	254.08	228.24	225.63	89.99	90.52	83.69	235.9833333	88.06666667	-1.422017005	1.71E-16	3.06E-14	BGAL3	PREDICTED: beta-galactosidase 3 [Cucumis melo]	-	-	GO:0005576//extracellular region	GO:0005488//binding;GO:0015925//galactosidase activity	GO:0006575//cellular modified amino acid metabolic process;GO:0006595//polyamine metabolic process;GO:0006725//cellular aromatic compound metabolic process;GO:0042546//cell wall biogenesis;GO:0044238//primary metabolic process;GO:0048509//regulation of meristem development;GO:0071555//cell wall organization
evm.TU.tig00153048.255	23.18	14.01	14.69	2.66	2.04	2.35	17.29333333	2.35	-2.879483317	1.88E-16	3.33E-14	PME53	PREDICTED: probable pectinesterase 53 [Cucumis sativus]	ko01100//Metabolic pathways;ko00040//Pentose and glucuronate interconversions	K01051;K01051	GO:0030312//external encapsulating structure;GO:0044424//intracellular part	GO:0052689//carboxylic ester hydrolase activity	GO:0000272//polysaccharide catabolic process;GO:0009416//response to light stimulus;GO:0009812//flavonoid metabolic process;GO:0071555//cell wall organization
evm.TU.tig00153533.56	11.78	12.9	12.57	2.24	1.12	2.17	12.41666667	1.843333333	-2.75188904	2.22E-16	3.91E-14	LAP	PREDICTED: leucine aminopeptidase 3, chloroplastic [Cucumis sativus]	ko01100//Metabolic pathways;ko00480//Glutathione metabolism	K01255;K01255	-	-	-
evm.TU.tig00153293.132	7.54	10.84	10.68	28.37	35.51	27.76	9.686666667	30.54666667	1.656942756	2.40E-16	4.20E-14	PBF	PREDICTED: dof zinc finger protein DOF1.7-like [Cucumis melo]	-	-	-	-	-
evm.TU.tig00002262.1	9.58	12.41	10.4	2.34	2.18	2.39	10.79666667	2.303333333	-2.228790852	2.60E-16	4.52E-14	--	PREDICTED: uncharacterized protein YacP isoform X1 [Cucumis melo]	-	-	-	-	-
evm.TU.tig00000729.186	28.21	24.04	23.71	8.73	7.83	8.19	25.32	8.25	-1.61781138	3.15E-16	5.43E-14	REN1	PREDICTED: rho GTPase-activating protein REN1 [Cucumis sativus]	-	-	GO:0005886//plasma membrane	GO:0005488//binding	GO:0040007//growth;GO:0044763//single-organism cellular process;GO:0050794//regulation of cellular process
evm.TU.tig00001070.5	20.1	20.97	28.77	4.96	5.4	5.8	23.28	5.386666667	-2.111626361	3.47E-16	5.94E-14	NET4A	PREDICTED: protein NETWORKED 4A [Cucumis sativus]	-	-	-	-	-
evm.TU.tig00002022.3	12.53	16.31	13.11	39.01	29.91	36.94	13.98333333	35.28666667	1.335414843	3.57E-16	6.07E-14	gpmA	PREDICTED: phosphoglycerate mutase [Cucumis sativus]	ko01100//Metabolic pathways;ko01110//Biosynthesis of secondary metabolites;ko01200//Carbon metabolism;ko01230//Biosynthesis of amino acids;ko00010//Glycolysis / Gluconeogenesis;ko00260//Glycine, serine and threonine metabolism	K01834;K01834;K01834;K01834;K01834;K01834	-	GO:0016868//intramolecular transferase activity, phosphotransferases	GO:0006090//pyruvate metabolic process
evm.TU.tig00154740.80	25.54	33.34	33.04	7.39	8.97	8.2	30.64	8.186666667	-1.904068237	3.79E-16	6.39E-14	--	PREDICTED: F-box/LRR-repeat protein 3 [Cucumis melo]	-	-	-	-	GO:0009404//toxin metabolic process
evm.TU.tig00000622.3	0.16	0.26	0.1	2.28	5.04	2.88	0.173333333	3.4	4.293913719	3.82E-16	6.40E-14	NHL10	PREDICTED: protein YLS9-like [Cucumis sativus]	-	-	-	-	GO:0002376//immune system process;GO:0006952//defense response;GO:0007165//signal transduction;GO:0008152//metabolic process;GO:0009719//response to endogenous stimulus;GO:0043067//regulation of programmed cell death;GO:0051707//response to other organism;GO:0071229//cellular response to acid chemical;GO:0071310//cellular response to organic substance;GO:1901701//cellular response to oxygen-conta…
evm.TU.tig00153054.16	6.81	5.76	7.08	1.22	1.21	0.9	6.55	1.11	-2.56093523	4.34E-16	7.20E-14	PCH2	PREDICTED: pachytene checkpoint protein 2 homolog [Cucumis melo]	-	-	-	GO:0032550//purine ribonucleoside binding;GO:0042623//ATPase activity, coupled	GO:0000280//nuclear division
evm.TU.tig00003639.1	4.32	3.7	3.45	0.63	0.72	0.75	3.823333333	0.7	-2.449404158	4.97E-16	8.20E-14	KIN7O	PREDICTED: centromere-associated protein E isoform X3 [Cucumis sativus]	-	-	-	-	-
evm.TU.tig00153037.80	25.61	19.14	20.06	5.27	3.55	4.66	21.60333333	4.493333333	-2.265395938	5.47E-16	8.95E-14	ZAR1	PREDICTED: probable inactive leucine-rich repeat receptor-like protein kinase At1g66830 [Cucumis melo]	-	-	GO:0031224//intrinsic component of membrane	GO:0016491//oxidoreductase activity;GO:0016772//transferase activity, transferring phosphorus-containing groups;GO:0032550//purine ribonucleoside binding	GO:0006464//cellular protein modification process;GO:0006796//phosphate-containing compound metabolic process
evm.TU.tig00000589.118	1.25	1.39	1.25	3.23	3.47	3.41	1.296666667	3.37	1.377940937	6.33E-16	1.03E-13	At1g34300	PREDICTED: putative receptor protein kinase ZmPK1 [Cucumis melo]	-	-	-	GO:0004672//protein kinase activity;GO:0005488//binding	GO:0006796//phosphate-containing compound metabolic process
MSTRG.16320	7.2	8.53	7.54	15.43	15.48	15.72	7.756666667	15.54333333	1.002787219	7.09E-16	1.14E-13	--	HAD-superfamily hydrolase, subfamily IA, variant 3 [Cucumis melo var. makuwa] [Cucumis melo]	-	-	-	GO:0003824//catalytic activity	GO:0001101//response to acid chemical;GO:0015698//inorganic anion transport
evm.TU.tig00153349.52	46.69	43.28	45.54	17.11	13.9	16.83	45.17	15.94666667	-1.502110025	7.30E-16	1.17E-13	Bp10	PREDICTED: L-ascorbate oxidase homolog [Jatropha curcas]	-	-	-	-	-
evm.TU.tig00153149.5	5.75	5.18	4.98	1.55	1.29	1.15	5.303333333	1.33	-1.995473184	7.95E-16	1.26E-13	KIN7O	PREDICTED: centromere-associated protein E isoform X1 [Cucumis sativus]	-	-	GO:0015630//microtubule cytoskeleton;GO:0043234//protein complex;GO:0044430//cytoskeletal part	GO:0005488//binding;GO:0016787//hydrolase activity	-
evm.TU.tig00153446.74	2.6	4.62	2.62	21.03	30.84	18.21	3.28	23.36	2.832272554	8.21E-16	1.30E-13	KRP1	PREDICTED: calcium-binding protein PBP1 [Cucumis sativus]	-	-	-	-	-
evm.TU.tig00153207.43	0.22	0.14	0.11	1.81	1.81	2.07	0.156666667	1.896666667	3.597695991	1.02E-15	1.60E-13	GLC1	PREDICTED: glucan endo-1,3-beta-glucosidase [Cucumis sativus]	-	-	-	GO:0008422//beta-glucosidase activity	GO:0044238//primary metabolic process
evm.TU.tig00005729.2	11.47	8.39	16.21	0.85	0.22	0.83	12.02333333	0.633333333	-4.246728099	1.06E-15	1.66E-13	ZFP6	PREDICTED: zinc finger protein 6-like [Cucumis sativus]	-	-	-	-	-
evm.TU.tig00153033.71	7.69	6.03	9.69	1.59	1.59	1.37	7.803333333	1.516666667	-2.363186484	1.11E-15	1.72E-13	KIN5B	PREDICTED: kinesin-like protein KIN-5B [Cucumis melo]	-	-	GO:0005875//microtubule associated complex	GO:0003774//motor activity;GO:0015631//tubulin binding;GO:0032550//purine ribonucleoside binding	GO:0007017//microtubule-based process
evm.TU.tig00000892.310	30.6	36.37	40.99	9.53	7.81	10.47	35.98666667	9.27	-1.956821232	1.64E-15	2.51E-13	MtrDRAFT_AC149210g1v1	PREDICTED: histone H2A [Cucumis melo]	-	-	GO:0043231//intracellular membrane-bounded organelle;GO:0043232//intracellular non-membrane-bounded organelle	GO:0003676//nucleic acid binding;GO:0046983//protein dimerization activity	-
evm.TU.tig00007026.2	3.8	3	5.11	0.54	0.45	0.42	3.97	0.47	-3.078406345	1.75E-15	2.67E-13	MAP65-3	PREDICTED: 65-kDa microtubule-associated protein 3-like [Cucumis melo]	-	-	-	GO:0015631//tubulin binding	GO:0022402//cell cycle process
evm.TU.tig00153293.121	1.97	3.88	4.05	22.51	14.33	19.91	3.3	18.91666667	2.519119962	1.82E-15	2.76E-13	--	-	-	-	-	-	-
evm.TU.tig00153047.67	18.44	16.13	18.37	5.3	5.64	5.9	17.64666667	5.613333333	-1.652466056	1.99E-15	3.00E-13	At5g56370	PREDICTED: F-box/LRR-repeat protein At3g26922-like isoform X1 [Cucumis melo]	-	-	-	-	-
evm.TU.tig00153056.143	10.02	6.51	7.52	1.61	1.42	1.76	8.016666667	1.596666667	-2.327939333	2.09E-15	3.12E-13	KIN4C	PREDICTED: kinesin-like protein BC2 [Cucumis sativus]	-	-	GO:0005875//microtubule associated complex;GO:0005911//cell-cell junction	GO:0003774//motor activity;GO:0015631//tubulin binding;GO:0032550//purine ribonucleoside binding	GO:0007017//microtubule-based process;GO:1902410//mitotic cytokinetic process
evm.TU.tig00000658.3	34.73	43.57	44.15	186.76	369.36	164	40.81666667	240.04	2.556044562	2.12E-15	3.14E-13	FBA6	PREDICTED: fructose-bisphosphate aldolase cytoplasmic isozyme isoform X2 [Cucumis melo]	ko01100//Metabolic pathways;ko01110//Biosynthesis of secondary metabolites;ko01200//Carbon metabolism;ko01230//Biosynthesis of amino acids;ko00010//Glycolysis / Gluconeogenesis;ko00710//Carbon fixation in photosynthetic organisms;ko00051//Fructose and mannose metabolism;ko00030//Pentose phosphate pathway	K01623;K01623;K01623;K01623;K01623;K01623;K01623;K01623	-	GO:0016832//aldehyde-lyase activity	GO:0006090//pyruvate metabolic process
MSTRG.23040	13.57	10.91	16.42	2.31	3.01	2.1	13.63333333	2.473333333	-2.462609751	2.74E-15	4.03E-13	CYP71B9	cytochrome P450 71B34-like isoform X2 [Momordica charantia]	-	-	-	-	-
evm.TU.tig00153206.152	27.83	49.31	30.72	164.8	311.42	171.64	35.95333333	215.9533333	2.586522147	2.81E-15	4.12E-13	At2g40140	zinc finger CCCH domain-containing protein 29-like [Cucumis melo]	-	-	-	-	-
evm.TU.tig00000892.585	2.86	2.77	3.21	0.26	0.44	0.39	2.946666667	0.363333333	-3.019718235	2.83E-15	4.12E-13	CAPH	PREDICTED: condensin complex subunit 2 [Cucumis sativus]	-	-	GO:0005694//chromosome	-	GO:0000280//nuclear division;GO:0006259//DNA metabolic process;GO:0006342//chromatin silencing;GO:0034968//histone lysine methylation;GO:0051301//cell division;GO:0051726//regulation of cell cycle;GO:1903047//mitotic cell cycle process
MSTRG.10468	31.11	35.96	42.73	11.37	10.93	10.74	36.6	11.01333333	-1.732592462	3.02E-15	4.37E-13	TUBA	tubulin alpha chain [Momordica charantia]	ko04145//Phagosome	K07374	GO:0005911//cell-cell junction;GO:0009532//plastid stroma;GO:0015630//microtubule cytoskeleton;GO:0030312//external encapsulating structure;GO:0031090//organelle membrane;GO:0043234//protein complex	GO:0005198//structural molecule activity;GO:0017111//nucleoside-triphosphatase activity;GO:0032550//purine ribonucleoside binding	GO:0006006//glucose metabolic process;GO:0006637//acyl-CoA metabolic process;GO:0006970//response to osmotic stress;GO:0006996//organelle organization;GO:0007017//microtubule-based process;GO:0009629//response to gravity;GO:0010038//response to metal ion;GO:0016192//vesicle-mediated transport;GO:0032989//cellular component morphogenesis;GO:0040007//growth;GO:0043623//cellular protein complex asse…
evm.TU.tig00153349.126	7.43	8.14	8.17	2.7	2.45	2.55	7.913333333	2.566666667	-1.624389584	3.11E-15	4.47E-13	adck1	PREDICTED: uncharacterized aarF domain-containing protein kinase 1-like [Cucumis sativus]	-	-	-	GO:0016772//transferase activity, transferring phosphorus-containing groups;GO:0032550//purine ribonucleoside binding	GO:0006464//cellular protein modification process;GO:0006796//phosphate-containing compound metabolic process
evm.TU.tig00153535.53	7.03	6.78	8.11	1.47	1.78	1.35	7.306666667	1.533333333	-2.252542032	3.39E-15	4.83E-13	--	PREDICTED: protein JASON-like [Prunus mume]	-	-	-	-	-
evm.TU.tig00153554.266	414.32	444.37	428.54	163.77	170.02	188.14	429.0766667	173.9766667	-1.302341621	3.54E-15	5.02E-13	SBT1.3	PREDICTED: subtilisin-like protease SBT1.7 [Cucumis sativus]	-	-	-	GO:0005515//protein binding;GO:0070011//peptidase activity, acting on L-amino acid peptides	GO:0009892//negative regulation of metabolic process;GO:0019538//protein metabolic process;GO:0051301//cell division
evm.TU.tig00007542.6	7.1	4	4.81	0.66	0.75	0.75	5.303333333	0.72	-2.880830618	3.80E-15	5.35E-13	--	PREDICTED: uncharacterized protein LOC101206663 isoform X1 [Cucumis sativus]	-	-	-	-	-
MSTRG.12940	1.69	3.77	2.51	29.85	141.15	33.08	2.656666667	68.02666667	4.67841127	4.09E-15	5.73E-13	WRKY53	probable WRKY transcription factor 46 isoform X1 [Momordica charantia]	-	-	-	-	-
MSTRG.6224	3.85	6.44	4.18	17.61	14.68	16.76	4.823333333	16.35	1.761188215	4.69E-15	6.52E-13	--	PX domain-containing protein EREL1 isoform E [Glycine soja]	-	-	-	-	-
MSTRG.18156	4.18	4.32	4.01	7.9	9.87	8.95	4.17	8.906666667	1.094838218	5.30E-15	7.33E-13	--	Glucose-1-phosphate adenylyltransferase small subunit, chloroplastic [Vitis vinifera]	ko01100//Metabolic pathways;ko01110//Biosynthesis of secondary metabolites;ko00520//Amino sugar and nucleotide sugar metabolism;ko00500//Starch and sucrose metabolism	K00975;K00975;K00975;K00975	-	-	-
evm.TU.tig00153640.233	5.83	3.92	5.03	0.71	1.03	0.67	4.926666667	0.803333333	-2.616541218	5.78E-15	7.95E-13	TOP2	PREDICTED: DNA topoisomerase 2 [Cucumis melo]	-	-	GO:0043231//intracellular membrane-bounded organelle	GO:0003676//nucleic acid binding;GO:0008094//DNA-dependent ATPase activity;GO:0016853//isomerase activity;GO:0032550//purine ribonucleoside binding;GO:0043169//cation binding	GO:0001708//cell fate specification;GO:0006305//DNA alkylation;GO:0006461//protein complex assembly;GO:0007017//microtubule-based process;GO:0014070//response to organic cyclic compound;GO:0016458//gene silencing;GO:0034968//histone lysine methylation;GO:0048580//regulation of post-embryonic development;GO:0051052//regulation of DNA metabolic process;GO:1902410//mitotic cytokinetic process
evm.TU.tig00153574.117	6.48	23.3	12.17	116.65	122.3	124.23	13.98333333	121.06	3.113942041	6.00E-15	8.19E-13	CAF1-11	PREDICTED: probable CCR4-associated factor 1 homolog 11 [Juglans regia]	ko03018//RNA degradation	K12581	GO:0043231//intracellular membrane-bounded organelle	GO:0003824//catalytic activity	-
evm.TU.tig00153348.66	2.77	2.61	2.92	21.93	9.04	21.56	2.766666667	17.51	2.661958343	6.03E-15	8.19E-13	CBSX5	PREDICTED: CBS domain-containing protein CBSX5 [Cucumis sativus]	-	-	-	-	-
evm.TU.tig00153754.25	8.86	6.28	8.29	1.24	1.48	0.84	7.81	1.186666667	-2.718407808	6.17E-15	8.33E-13	KIN10C	PREDICTED: kinesin-like protein KIF22-B isoform X1 [Cucumis melo]	-	-	-	-	-
evm.TU.tig00153640.173	5.21	2.9	4.19	0.5	0.62	0.4	4.1	0.506666667	-3.016515087	6.65E-15	8.92E-13	CSLD5	PREDICTED: cellulose synthase-like protein D5 [Cucumis melo]	ko01100//Metabolic pathways;ko00520//Amino sugar and nucleotide sugar metabolism	K00770;K00770	GO:0031224//intrinsic component of membrane;GO:0043231//intracellular membrane-bounded organelle	GO:0016759//cellulose synthase activity;GO:0019187//beta-1,4-mannosyltransferase activity	GO:0000725//recombinational repair;GO:0006970//response to osmotic stress;GO:0007017//microtubule-based process;GO:0008283//cell proliferation;GO:0009887//organ morphogenesis;GO:0014070//response to organic cyclic compound;GO:0030243//cellulose metabolic process;GO:0044085//cellular component biogenesis;GO:0070085//glycosylation;GO:1902410//mitotic cytokinetic process
evm.TU.tig00008712.2	2.69	2.39	3.82	0.28	0.46	0.33	2.966666667	0.356666667	-3.056194539	7.02E-15	9.26E-13	KIN12F	PREDICTED: kinesin-like protein KIN12B [Cucumis melo]	-	-	-	-	GO:0006259//DNA metabolic process;GO:0016458//gene silencing;GO:0019219//regulation of nucleobase-containing compound metabolic process;GO:0040029//regulation of gene expression, epigenetic;GO:2000112//regulation of cellular macromolecule biosynthetic process
MSTRG.17533	3.27	3.97	5.05	12.63	17.59	12.42	4.096666667	14.21333333	1.794722522	7.03E-15	9.26E-13	ACER	alkaline ceramidase 3 [Cucumis melo var. makuwa] [Cucumis melo]	ko00600//Sphingolipid metabolism	K04711	GO:0031224//intrinsic component of membrane;GO:0043231//intracellular membrane-bounded organelle	GO:0016810//hydrolase activity, acting on carbon-nitrogen (but not peptide) bonds	GO:0006665//sphingolipid metabolic process
evm.TU.tig00000146.3	17.04	16.9	18.03	5.96	5.25	6.12	17.32333333	5.776666667	-1.584407405	7.25E-15	9.49E-13	PER46	PREDICTED: peroxidase 18 [Cucumis melo]	ko01100//Metabolic pathways;ko01110//Biosynthesis of secondary metabolites;ko00940//Phenylpropanoid biosynthesis	K00430;K00430;K00430	-	GO:0003824//catalytic activity;GO:0043169//cation binding;GO:0046906//tetrapyrrole binding	GO:0006950//response to stress;GO:0044710//single-organism metabolic process
MSTRG.4833	129.66	161.15	177.69	327.51	296.61	315.16	156.1666667	313.0933333	1.003506242	9.65E-15	1.26E-12	GPX6	probable phospholipid hydroperoxide glutathione peroxidase isoform X1 [Cucurbita pepo subsp. pepo] [Cucurbita pepo]	ko00480//Glutathione metabolism;ko00590//Arachidonic acid metabolism	K00432;K00432	GO:0005576//extracellular region;GO:0009536//plastid;GO:0016020//membrane	GO:0004601//peroxidase activity	GO:0006325//chromatin organization;GO:0006950//response to stress;GO:0009404//toxin metabolic process;GO:0048511//rhythmic process
evm.TU.tig00002487.25	11.15	14.17	16	32.25	29.31	31.44	13.77333333	31	1.170390462	1.03E-14	1.33E-12	MTPB	PREDICTED: metal tolerance protein B [Cucumis melo]	-	-	GO:0016020//membrane	-	GO:0006812//cation transport;GO:0016043//cellular component organization;GO:0044763//single-organism cellular process
evm.TU.tig00153870.40	16.73	16.07	15.76	1.42	0.54	2.02	16.18666667	1.326666667	-3.608928086	1.05E-14	1.35E-12	AOS3	PREDICTED: allene oxide synthase 3-like [Cucumis melo]	ko01100//Metabolic pathways;ko01110//Biosynthesis of secondary metabolites;ko00592//alpha-Linolenic acid metabolism	K01723;K01723;K01723	-	GO:0016491//oxidoreductase activity;GO:0046906//tetrapyrrole binding;GO:0046914//transition metal ion binding	GO:0044710//single-organism metabolic process
evm.TU.tig00153016.116	12.45	14.99	18.07	4.08	3.32	3.5	15.17	3.633333333	-2.061855451	1.07E-14	1.38E-12	HMGB7	PREDICTED: high mobility group B protein 7 [Cucumis sativus]	-	-	-	-	-
evm.TU.tig00153056.340	7.01	7.42	8.12	0.76	0.6	1.3	7.516666667	0.886666667	-3.083629283	1.12E-14	1.42E-12	TRX1	PREDICTED: protein Jade-1 [Cucumis sativus]	-	-	-	-	-
evm.TU.tig00153419.17	4.37	6.65	6.57	27.44	63.73	31.03	5.863333333	40.73333333	2.796416897	1.29E-14	1.63E-12	WRKY41	PREDICTED: probable WRKY transcription factor 53 [Cucumis melo]	-	-	-	-	-
MSTRG.5252	46.84	40.6	55.13	13.37	10.03	13.42	47.52333333	12.27333333	-1.953108906	1.58E-14	1.99E-12	IST1	IST1-like protein isoform X2 [Cucumis sativus]	ko04144//Endocytosis	K19476	-	-	-
evm.TU.tig00001291.174	17.58	8.51	10.54	1.54	1.2	1.46	12.21	1.4	-3.124564468	1.60E-14	2.01E-12	PHR1	PREDICTED: deoxyribodipyrimidine photo-lyase [Cucumis melo]	-	-	GO:0043231//intracellular membrane-bounded organelle	GO:0003676//nucleic acid binding;GO:0003913//DNA photolyase activity	GO:0006290//pyrimidine dimer repair;GO:0009411//response to UV
MSTRG.8581	144.72	153.41	155.97	69.49	64.17	70.18	151.3666667	67.94666667	-1.155572854	1.63E-14	2.03E-12	At5g14450	PREDICTED: GDSL esterase/lipase At5g14450 [Theobroma cacao]	-	-	GO:0005618//cell wall;GO:0005911//cell-cell junction	GO:0016788//hydrolase activity, acting on ester bonds	GO:0006629//lipid metabolic process
evm.TU.tig00153047.314	95.69	110.41	107.72	38.55	31.03	38.83	104.6066667	36.13666667	-1.533439459	1.75E-14	2.17E-12	NMT1	PREDICTED: phosphomethylethanolamine N-methyltransferase [Cucumis sativus]	ko00564//Glycerophospholipid metabolism	K05929	-	GO:0016741//transferase activity, transferring one-carbon groups	GO:0046165//alcohol biosynthetic process
evm.TU.tig00153056.9	2.18	2.03	1.87	5.27	7.97	6.08	2.026666667	6.44	1.667951865	2.05E-14	2.49E-12	PHOX1	heat shock protein 70 [Cucumis melo subsp. melo] [Cucumis melo]	-	-	-	-	-
evm.TU.tig00000589.178	33.29	34.58	39.33	80.71	106.54	74.99	35.73333333	87.41333333	1.290582854	2.08E-14	2.52E-12	GSTL3	PREDICTED: EVI5-like protein isoform X2 [Cucumis melo]	-	-	-	-	-
evm.TU.tig00001120.2	2.03	2.13	2.1	5.84	9.14	7.42	2.086666667	7.466666667	1.83926417	2.35E-14	2.83E-12	--	proteasome assembly chaperone-like protein [Medicago truncatula]	-	-	-	-	-
MSTRG.7221	11.5	11.88	16.92	2.91	3.19	2.77	13.43333333	2.956666667	-2.183773829	2.45E-14	2.94E-12	--	TOG array regulator of axonemal microtubules protein 2 [Cucurbita pepo subsp. pepo] [Cucurbita pepo]	-	-	-	-	GO:0006461//protein complex assembly;GO:0007017//microtubule-based process;GO:0014070//response to organic cyclic compound;GO:1902410//mitotic cytokinetic process
evm.TU.tig00153033.344	42.27	41.54	45.34	15.81	11.4	14.18	43.05	13.79666667	-1.64169349	2.46E-14	2.94E-12	SCAB2	PREDICTED: stomatal closure-related actin-binding protein 3 [Cucumis sativus]	-	-	-	-	-
MSTRG.9202	12.72	10.88	12.73	1.65	1.8	2.62	12.11	2.023333333	-2.581392944	2.64E-14	3.13E-12	Os01g0868300	DNA polymerase alpha catalytic subunit [Cucurbita maxima]	ko01100//Metabolic pathways;ko00230//Purine metabolism;ko00240//Pyrimidine metabolism;ko03030//DNA replication	K02320;K02320;K02320;K02320	GO:0043231//intracellular membrane-bounded organelle	GO:0003676//nucleic acid binding;GO:0034061//DNA polymerase activity;GO:0036094//small molecule binding;GO:0043169//cation binding;GO:0051536//iron-sulfur cluster binding	GO:0006259//DNA metabolic process
evm.TU.tig00153047.261	15.15	11.81	10.79	3.03	3.25	2.57	12.58333333	2.95	-2.092727284	2.86E-14	3.38E-12	MSH2	PREDICTED: DNA mismatch repair protein MSH2 [Cucumis sativus]	ko03430//Mismatch repair	K08735	GO:0016020//membrane;GO:0032300//mismatch repair complex;GO:0043231//intracellular membrane-bounded organelle	GO:0003690//double-stranded DNA binding;GO:0032550//purine ribonucleoside binding	GO:0000725//recombinational repair;GO:0006305//DNA alkylation;GO:0006342//chromatin silencing;GO:0010520//regulation of reciprocal meiotic recombination;GO:0031497//chromatin assembly;GO:0034968//histone lysine methylation;GO:0035194//posttranscriptional gene silencing by RNA;GO:0048449//floral organ formation;GO:0048580//regulation of post-embryonic development
evm.TU.tig00000729.214	4.21	3.94	4.67	15.31	29.34	17.75	4.273333333	20.8	2.283149767	2.94E-14	3.45E-12	--	PREDICTED: myb-like protein H isoform X1 [Populus euphratica]	-	-	-	-	-
MSTRG.24678	12.84	16.65	17.88	3.08	3.8	3.19	15.79	3.356666667	-2.233909989	2.99E-14	3.49E-12	HTR2	Histone H3.2 [Glycine soja]	-	-	GO:0000785//chromatin;GO:0030529//intracellular ribonucleoprotein complex;GO:0043231//intracellular membrane-bounded organelle	GO:0003676//nucleic acid binding;GO:0046983//protein dimerization activity	GO:0010467//gene expression
evm.TU.tig00153554.135	10.17	11.28	10.17	3.83	3.47	3.65	10.54	3.65	-1.529906498	3.41E-14	3.94E-12	OPT4	PREDICTED: oligopeptide transporter 4 [Cucumis sativus]	-	-	-	-	-
evm.TU.tig00153841.68	0.2	0.32	0.39	4.24	7.03	3.94	0.303333333	5.07	4.063009798	3.57E-14	4.10E-12	--	DUF4408 domain-containing protein [Cephalotus follicularis]	-	-	-	-	-
evm.TU.tig00001047.139	17.82	23.81	17.81	48.62	65.95	50.01	19.81333333	54.86	1.469283007	3.67E-14	4.20E-12	HSPRO2	PREDICTED: nematode resistance protein-like HSPRO2 [Jatropha curcas]	-	-	-	-	-
evm.TU.tig00153207.145	11.54	7.37	8.02	1.56	1.8	1.76	8.976666667	1.706666667	-2.394998515	3.82E-14	4.33E-12	--	BRCT domain-containing protein [Cephalotus follicularis]	-	-	-	-	-
evm.TU.tig00153654.91	18.96	11.98	12.32	3.03	3.19	2.88	14.42	3.033333333	-2.249095215	3.82E-14	4.33E-12	Os01g0868300	PREDICTED: DNA polymerase alpha catalytic subunit [Cucumis melo]	ko01100//Metabolic pathways;ko00230//Purine metabolism;ko00240//Pyrimidine metabolism;ko03030//DNA replication	K02320;K02320;K02320;K02320	-	GO:0003676//nucleic acid binding;GO:0034061//DNA polymerase activity;GO:0036094//small molecule binding	GO:0006259//DNA metabolic process
evm.TU.tig00000040.3	5.72	9.17	8.4	30.62	20.46	29.41	7.763333333	26.83	1.789098916	3.89E-14	4.38E-12	CYP72A67	PREDICTED: cytochrome P450 CYP72A219-like [Cucumis melo]	-	-	-	GO:0016491//oxidoreductase activity;GO:0046906//tetrapyrrole binding;GO:0046914//transition metal ion binding	GO:0044710//single-organism metabolic process
evm.TU.tig00001047.273	0.51	1.13	0.13	11.96	8.38	15.8	0.59	12.04666667	4.351775241	3.93E-14	4.40E-12	CML46	PREDICTED: probable calcium-binding protein CML30 [Cucumis melo]	ko04626//Plant-pathogen interaction;ko04016//MAPK signaling pathway - plant;ko04070//Phosphatidylinositol signaling system	K02183;K02183;K02183	-	-	-
evm.TU.tig00153640.57	30.11	30.58	30.59	12.99	11.72	13.44	30.42666667	12.71666667	-1.258615735	4.42E-14	4.93E-12	5MAT	PREDICTED: phenolic glucoside malonyltransferase 1-like [Cucumis sativus]	-	-	-	GO:0016740//transferase activity	-
evm.TU.tig00003817.7	19.19	20.6	21.49	7.4	7.31	7.55	20.42666667	7.42	-1.460962705	4.80E-14	5.32E-12	At4g01130	PREDICTED: GDSL esterase/lipase At4g01130 [Cucumis sativus]	-	-	-	-	-
evm.TU.tig00001555.2	0.92	2.17	1.61	15.51	7.84	15.52	1.566666667	12.95666667	3.047924446	4.82E-14	5.32E-12	--	hypothetical protein Csa_1G570780 [Cucumis sativus]	-	-	-	-	-
evm.TU.tig00153347.10	61.5	50.64	52	17.83	12.77	16.44	54.71333333	15.68	-1.802966893	4.94E-14	5.42E-12	HEN1	PREDICTED: probable LRR receptor-like serine/threonine-protein kinase At4g20940 [Cucumis sativus]	-	-	-	-	-
evm.TU.tig00153285.47	5.91	4.63	6.96	0.76	1.19	1.03	5.833333333	0.993333333	-2.553970686	5.04E-14	5.51E-12	CHUP1	PREDICTED: protein CHUP1, chloroplastic-like [Cucumis sativus]	-	-	-	-	-
evm.TU.tig00003412.275	3.46	3.56	3.89	14.05	12.59	18.87	3.636666667	15.17	2.060532485	5.12E-14	5.57E-12	--	PREDICTED: cysteine-rich and transmembrane domain-containing protein A-like [Cucumis sativus]	-	-	-	-	-
evm.TU.tig00153031.432	0.88	0.78	0.67	7.75	3.01	7.43	0.776666667	6.063333333	2.964743683	5.43E-14	5.87E-12	--	-	-	-	-	-	-
evm.TU.tig00004568.2	5.42	5.21	6.49	16.84	26.67	18.24	5.706666667	20.58333333	1.850756435	5.90E-14	6.36E-12	KRP7	PREDICTED: cyclin-dependent kinase inhibitor 7 isoform X1 [Cucumis melo]	-	-	-	-	-
evm.TU.tig00003412.202	28.5	42.68	32.17	85.21	79.27	99.19	34.45	87.89	1.351195044	6.03E-14	6.47E-12	ERF4	ethylene-responsive transcription factor [Momordica charantia]	-	-	-	-	-
evm.TU.tig00153210.249	13.26	16.84	15.92	4.51	4.76	4.59	15.34	4.62	-1.731333726	6.44E-14	6.85E-12	UPS1	PREDICTED: ureide permease 1-like isoform X1 [Cucumis melo]	-	-	-	-	-
evm.TU.tig00153348.74	16.1	16.85	17.1	4.07	2.62	4.53	16.68333333	3.74	-2.157297393	6.45E-14	6.85E-12	PPO	polyphenol oxidase 3 [Luffa aegyptiaca]	ko01100//Metabolic pathways;ko01110//Biosynthesis of secondary metabolites;ko00350//Tyrosine metabolism;ko00950//Isoquinoline alkaloid biosynthesis	K00422;K00422;K00422;K00422	-	-	GO:0044710//single-organism metabolic process
evm.TU.tig00002542.4	13	10.22	9.27	2.27	2.88	2.49	10.83	2.546666667	-2.0883512	6.97E-14	7.37E-12	--	RuBisCO large subunit-binding protein subunit alpha [Morus notabilis]	-	-	-	-	-
evm.TU.tig00153446.10	0.21	0.24	0.21	2.54	1.72	2.74	0.22	2.333333333	3.406816992	7.33E-14	7.72E-12	At5g55050	PREDICTED: GDSL esterase/lipase At5g55050 [Cucumis melo]	-	-	-	GO:0016788//hydrolase activity, acting on ester bonds	GO:0006629//lipid metabolic process
evm.TU.tig00153057.6	1.88	2.76	3.04	8.27	7.2	8.07	2.56	7.846666667	1.615936104	7.44E-14	7.79E-12	--	DUF3537 domain-containing protein [Cephalotus follicularis]	-	-	-	-	GO:0001101//response to acid chemical;GO:0006972//hyperosmotic response
evm.TU.tig00152936.89	15.23	15.25	17.02	5.13	3.64	5.09	15.83333333	4.62	-1.777000256	9.38E-14	9.73E-12	ufaA1	cyclopropane fatty acid synthase [Populus trichocarpa]	-	-	-	-	-
evm.TU.tig00000729.280	69.73	80.42	85.21	30.15	29.83	30.73	78.45333333	30.23666667	-1.375535642	9.61E-14	9.91E-12	HPAT3	PREDICTED: hydroxyproline O-arabinosyltransferase 3 [Vitis vinifera]	ko00514//Other types of O-glycan biosynthesis	K20782	GO:0031984//organelle subcompartment;GO:0043231//intracellular membrane-bounded organelle	-	-
evm.TU.tig00000477.2	17.4	17.87	17.87	6.65	4.9	5.47	17.71333333	5.673333333	-1.642567191	9.65E-14	9.91E-12	--	Nucleotide-diphospho-sugar transferases superfamily protein isoform 1 [Theobroma cacao]	-	-	-	GO:0016740//transferase activity	-
evm.TU.tig00003071.1	0.28	1.08	0.66	6.1	15.76	9.4	0.673333333	10.42	3.95189058	1.01E-13	1.03E-11	ERF1A	ethylene responsive transcription factor 1a [Citrullus lanatus subsp. vulgaris] [Citrullus lanatus]	-	-	-	-	-
evm.TU.tig00003412.239	110.58	71.01	80	18.32	12.75	19.68	87.19666667	16.91666667	-2.365827663	1.07E-13	1.09E-11	At4g29360	PREDICTED: glucan endo-1,3-beta-glucosidase 12 [Cucumis sativus]	-	-	-	GO:0016798//hydrolase activity, acting on glycosyl bonds	GO:0009653//anatomical structure morphogenesis;GO:0032535//regulation of cellular component size;GO:0044238//primary metabolic process;GO:0048509//regulation of meristem development;GO:0051301//cell division;GO:0060918//auxin transport
evm.TU.tig00152909.37	4.41	3.12	4.87	0.67	0.56	0.75	4.133333333	0.66	-2.646767785	1.08E-13	1.09E-11	MAP65-3	PREDICTED: 65-kDa microtubule-associated protein 3-like [Cucumis melo]	-	-	-	GO:0015631//tubulin binding	GO:0022402//cell cycle process
evm.TU.tig00000609.5	70.98	60.13	53.66	20.48	18.13	20.15	61.59	19.58666667	-1.652824233	1.08E-13	1.09E-11	EMB1444	PREDICTED: transcription factor bHLH155-like [Cucumis melo]	-	-	-	-	-
evm.TU.tig00004020.3	3.09	3.26	4.09	0.44	0.6	0.68	3.48	0.573333333	-2.601641242	1.53E-13	1.52E-11	KIN10C	PREDICTED: kinesin-like protein KIF22-B isoform X1 [Cucumis melo]	-	-	-	GO:0005488//binding	-
evm.TU.tig00153033.277	4.91	3.85	5.17	0.92	1.2	1.04	4.643333333	1.053333333	-2.140198794	1.53E-13	1.52E-11	SINE1	Survival motor neuron interacting protein 1 [Corchorus capsularis]	-	-	-	-	-
MSTRG.1967	19.52	30.14	32.96	89.9	69.63	83.72	27.54	81.08333333	1.55787684	1.59E-13	1.57E-11	dfr1	dihydrofolate reductase-like [Momordica charantia]	-	-	-	-	GO:0001101//response to acid chemical;GO:0006812//cation transport;GO:0006950//response to stress;GO:0009692//ethylene metabolic process;GO:0009694//jasmonic acid metabolic process;GO:0051707//response to other organism
evm.TU.tig00001255.5	17.52	22.68	23.69	4.02	4.12	4.89	21.29666667	4.343333333	-2.293753056	1.80E-13	1.77E-11	HIS2B	PREDICTED: probable histone H2B.3 [Cucumis melo]	-	-	GO:0043231//intracellular membrane-bounded organelle;GO:0043232//intracellular non-membrane-bounded organelle	GO:0003676//nucleic acid binding;GO:0046983//protein dimerization activity	-
evm.TU.tig00002486.106	7.14	4.58	4.69	0.98	0.92	0.64	5.47	0.846666667	-2.691674837	2.05E-13	2.00E-11	--	PREDICTED: uncharacterized protein LOC101206663 isoform X1 [Cucumis sativus]	-	-	-	-	-
evm.TU.tig00153145.69	4.58	4.12	4.59	11.66	17.83	11.27	4.43	13.58666667	1.616812947	2.05E-13	2.00E-11	RMS3	PREDICTED: strigolactone esterase D14-like [Cucumis melo]	-	-	-	GO:0016787//hydrolase activity	-
evm.TU.tig00153666.42	0.53	0.65	0.17	16.92	3.31	18.03	0.45	12.75333333	4.824805561	2.15E-13	2.09E-11	JGB	PREDICTED: uncharacterized WD repeat-containing protein alr3466-like [Cucumis melo]	-	-	-	-	-
evm.TU.tig00153210.153	60.48	56.03	63.24	19	22.6	20.38	59.91666667	20.66	-1.536117111	2.20E-13	2.12E-11	--	PREDICTED: uncharacterized protein LOC103489308 [Cucumis melo]	-	-	-	-	-
MSTRG.21601	13.01	12.73	17.62	4.02	3.59	3.52	14.45333333	3.71	-1.961911164	2.27E-13	2.17E-11	ATJ6	chaperone protein dnaJ 6 [Momordica charantia]	-	-	GO:0043231//intracellular membrane-bounded organelle	-	GO:0006260//DNA replication;GO:0044267//cellular protein metabolic process;GO:0048449//floral organ formation
evm.TU.tig00153051.27	53.5	54.15	53.28	23.45	24.62	24.83	53.64333333	24.3	-1.142442574	2.27E-13	2.17E-11	ABH1	PREDICTED: nuclear cap-binding protein subunit 1 [Cucumis melo]	ko03013//RNA transport;ko03040//Spliceosome;ko03015//mRNA surveillance pathway	K12882;K12882;K12882	GO:0034518//RNA cap binding complex;GO:0043231//intracellular membrane-bounded organelle	GO:0003676//nucleic acid binding	GO:0000097//sulfur amino acid biosynthetic process;GO:0000398//mRNA splicing, via spliceosome;GO:0001101//response to acid chemical;GO:0003006//developmental process involved in reproduction;GO:0006305//DNA alkylation;GO:0006351//transcription, DNA-templated;GO:0007017//microtubule-based process;GO:0009409//response to cold;GO:0009639//response to red or far red light;GO:0009756//carbohydrate med…
evm.TU.tig00153348.34	0.18	0.47	0.25	8.79	2.3	9.04	0.3	6.71	4.483278361	2.32E-13	2.22E-11	NAC073	NAC domain-containing protein 8 [Momordica charantia]	-	-	-	-	GO:0044238//primary metabolic process;GO:0044249//cellular biosynthetic process;GO:0044260//cellular macromolecule metabolic process
evm.TU.tig00153206.91	7.41	10.05	7.2	24.69	17.54	24.8	8.22	22.34333333	1.442634134	2.37E-13	2.25E-11	RDR1	PREDICTED: RNA-dependent RNA polymerase 1 [Cucumis melo]	-	-	-	GO:0034062//RNA polymerase activity;GO:0097159//organic cyclic compound binding	GO:0097659//nucleic acid-templated transcription
evm.TU.tig00001047.244	56.03	51.94	64.72	13.73	18.27	15.44	57.56333333	15.81333333	-1.864008628	2.48E-13	2.34E-11	--	PREDICTED: transcription factor UPBEAT1-like [Sesamum indicum]	-	-	-	-	-
evm.TU.tig00153401.2	6.5	5.43	6.72	1.51	0.9	1.31	6.216666667	1.24	-2.325801104	2.53E-13	2.39E-11	CDC45	PREDICTED: cell division control protein 45 homolog [Cucumis sativus]	-	-	-	-	GO:0044763//single-organism cellular process
evm.TU.tig00153031.161	8.85	11.26	8.36	23.98	31.63	22.57	9.49	26.06	1.457357092	2.63E-13	2.47E-11	HSR4	PREDICTED: LOW QUALITY PROTEIN: protein HYPER-SENSITIVITY-RELATED 4-like [Cucumis melo]	-	-	-	GO:0032550//purine ribonucleoside binding	-
MSTRG.18801	6.01	8	7.85	18.32	16.94	16.62	7.286666667	17.29333333	1.246885079	2.91E-13	2.71E-11	--	-	-	-	-	-	-
evm.TU.tig00002044.2	21.23	26.41	27.81	52.45	60.96	48.32	25.15	53.91	1.09999451	2.98E-13	2.77E-11	RCD1	PREDICTED: probable inactive poly [ADP-ribose] polymerase SRO3 [Cucumis melo]	-	-	-	-	-
evm.TU.tig00005584.2	4.9	4.26	6	1.04	0.67	0.97	5.053333333	0.893333333	-2.499964848	3.19E-13	2.96E-11	CDC45	PREDICTED: cell division control protein 45 homolog [Cucumis sativus]	-	-	-	-	GO:0044763//single-organism cellular process
MSTRG.10898	6.35	6.16	6.71	1.23	1.37	1.82	6.406666667	1.473333333	-2.120490061	3.40E-13	3.14E-11	Gins1	DNA replication complex GINS protein PSF1-like [Momordica charantia]	-	-	GO:0009536//plastid	-	GO:0006260//DNA replication
evm.TU.tig00153640.170	2.43	1.83	2.37	10.75	6.27	11.26	2.21	9.426666667	2.092701345	3.43E-13	3.15E-11	ERF071	ethylene-responsive transcription factor ERF071 [Cucumis melo]	-	-	-	-	-
evm.TU.tig00000855.5	6.4	4.43	5.43	1.01	1.28	0.81	5.42	1.033333333	-2.390987137	3.65E-13	3.34E-11	XYL1	PREDICTED: alpha-xylosidase 1-like [Cucumis sativus]	-	-	-	GO:0005488//binding;GO:0090599//alpha-glucosidase activity	GO:0044238//primary metabolic process
evm.TU.tig00004085.4	26.18	23.78	22.15	8.72	6.95	7.47	24.03666667	7.713333333	-1.639810478	3.77E-13	3.44E-11	--	PREDICTED: uncharacterized protein LOC103488666 isoform X2 [Cucumis melo]	-	-	-	-	-
evm.TU.tig00153397.17	31.89	42.21	45.85	87.12	109.8	92.23	39.98333333	96.38333333	1.269384944	3.83E-13	3.47E-11	UNE12	PREDICTED: transcription factor UNE12-like isoform X2 [Cucumis sativus]	-	-	-	-	-
evm.TU.tig00008830.4	20.1	11.17	12.71	2.21	2.45	2.67	14.66	2.443333333	-2.584962501	3.99E-13	3.60E-11	RECQL5	PREDICTED: ATP-dependent DNA helicase Q-like 5 [Cucumis sativus]	-	-	-	GO:0016787//hydrolase activity	GO:0006259//DNA metabolic process
evm.TU.tig00153048.95	1.01	1.26	1.26	6.39	10.05	6.51	1.176666667	7.65	2.700754065	4.49E-13	4.04E-11	--	stress induced protein [Morella rubra]	-	-	-	-	-
evm.TU.tig00152936.271	108.53	106.19	118.3	21.84	9.46	19.97	111.0066667	17.09	-2.69942202	4.81E-13	4.30E-11	GL3	transcription factor EGL1 [Cucumis sativus]	-	-	-	GO:0005488//binding	GO:0030855//epithelial cell differentiation;GO:0045165//cell fate commitment
evm.TU.tig00153201.16	9.31	5.84	6.39	1.02	1.38	1.14	7.18	1.18	-2.605196984	4.82E-13	4.30E-11	FBL17	PREDICTED: F-box/LRR-repeat protein 17 isoform X2 [Cucumis melo]	-	-	-	-	-
evm.TU.tig00153017.117	5.04	5.24	6.2	11.75	13.07	11.95	5.493333333	12.25666667	1.157812934	4.92E-13	4.37E-11	--	DUF3675 domain-containing protein/RINGv domain-containing protein [Cephalotus follicularis]	-	-	-	-	-
evm.TU.tig00153055.300	78.54	57.32	69.39	20.34	14	18.48	68.41666667	17.60666667	-1.958226015	5.06E-13	4.48E-11	ANT	PREDICTED: AP2-like ethylene-responsive transcription factor AIL1 isoform X1 [Cucumis melo]	-	-	-	-	-
evm.TU.tig00153554.122	0.69	0.75	0.84	4.38	2.61	4.57	0.76	3.853333333	2.342035668	5.49E-13	4.85E-11	XTH10	PREDICTED: probable xyloglucan endotransglucosylase/hydrolase protein 10 [Cucumis melo]	-	-	GO:0005576//extracellular region;GO:0030312//external encapsulating structure	GO:0016758//transferase activity, transferring hexosyl groups;GO:0016787//hydrolase activity	GO:0044042//glucan metabolic process;GO:0045229//external encapsulating structure organization
evm.TU.tig00153017.125	20.85	13.71	16.78	4.38	4.35	4.53	17.11333333	4.42	-1.95300252	6.32E-13	5.55E-11	syc1174_c	PREDICTED: uncharacterized lipoprotein syc1174_c-like [Cucumis melo]	-	-	-	-	-
evm.TU.tig00009707.1	159.31	250.15	307.35	33.35	17.9	39.13	238.9366667	30.12666667	-2.987515302	6.46E-13	5.65E-11	TCA	trichoanguin [Trichosanthes cucumerina]	-	-	-	-	-
evm.TU.tig00002440.1	3.37	3.09	4.43	0.82	0.52	0.79	3.63	0.71	-2.354078618	7.10E-13	6.19E-11	KIN14Q	PREDICTED: kinesin-like calmodulin-binding protein [Cucumis melo]	-	-	GO:0015630//microtubule cytoskeleton;GO:0043234//protein complex;GO:0044430//cytoskeletal part	GO:0005488//binding	-
evm.TU.tig00000892.599	0.25	1.92	0.33	49.27	11.33	58.09	0.833333333	39.56333333	5.569126483	7.53E-13	6.54E-11	GRXC9	PREDICTED: glutaredoxin-C9-like [Cucumis melo]	-	-	-	-	GO:0044699//single-organism process
evm.TU.tig00153048.89	3.31	2.58	3.68	0.85	0.64	0.7	3.19	0.73	-2.127588055	7.62E-13	6.59E-11	AHA8	PREDICTED: ATPase 8, plasma membrane-type [Cucumis melo]	ko00190//Oxidative phosphorylation	K01535	GO:0031224//intrinsic component of membrane	GO:0017111//nucleoside-triphosphatase activity;GO:0032550//purine ribonucleoside binding;GO:0043169//cation binding	GO:0009152//purine ribonucleotide biosynthetic process
evm.TU.tig00153823.5	14.05	19.39	14.74	32.85	33.68	34.54	16.06	33.69	1.068848536	7.70E-13	6.63E-11	--	Uncharacterized protein TCM_006356 isoform 1 [Theobroma cacao]	-	-	-	-	GO:0000302//response to reactive oxygen species;GO:0007165//signal transduction;GO:0009642//response to light intensity;GO:0033554//cellular response to stress;GO:0044267//cellular protein metabolic process
MSTRG.15047	4.73	5.69	6.14	1.04	0.64	1.2	5.52	0.96	-2.523561956	7.93E-13	6.81E-11	CYP71B9	cytochrome P450 71B34-like isoform X2 [Momordica charantia]	-	-	-	-	-
evm.TU.tig00001304.4	1.82	3.18	1.81	11.29	16.64	13.3	2.27	13.74333333	2.597967758	8.43E-13	7.21E-11	--	Avr9/Cf-9 rapidly elicited protein [Jatropha curcas]	-	-	-	-	-
evm.TU.tig00000892.671	7.14	5.17	5.8	1.17	0.73	1.34	6.036666667	1.08	-2.482720828	9.00E-13	7.67E-11	tetA	PREDICTED: hippocampus abundant transcript 1 protein-like isoform X1 [Juglans regia]	-	-	-	-	-
evm.TU.tig00001377.2	23.27	18.53	18.25	2.17	3.13	4.46	20.01666667	3.253333333	-2.621211193	9.11E-13	7.73E-11	PLP9	PREDICTED: probable inactive patatin-like protein 9 [Cucumis melo]	-	-	-	-	GO:0008152//metabolic process;GO:0044699//single-organism process
evm.TU.tig00000892.73	1.37	1.56	1.29	7.01	14.62	6.18	1.406666667	9.27	2.720288841	9.75E-13	8.25E-11	FAC	fatty acid conjugase [Trichosanthes kirilowii]	ko01212//Fatty acid metabolism;ko01040//Biosynthesis of unsaturated fatty acids	K10256;K10256	-	-	-
evm.TU.tig00002615.1	8.53	3.67	6.25	0.48	0.57	0.28	6.15	0.443333333	-3.794122665	9.91E-13	8.34E-11	Os04g0179200	PREDICTED: secoisolariciresinol dehydrogenase [Cucumis sativus]	-	-	-	-	-
evm.TU.tig00000589.44	10.3	6.68	8.17	2.16	2.08	2.04	8.383333333	2.093333333	-2.001721936	1.01E-12	8.48E-11	BRCA2B	PREDICTED: protein BREAST CANCER SUSCEPTIBILITY 2 homolog B isoform X2 [Cucumis sativus]	ko03440//Homologous recombination	K08775	-	-	-
evm.TU.tig00000563.4	0.39	0.26	0.26	1.81	2.59	1.58	0.303333333	1.993333333	2.716207034	1.04E-12	8.72E-11	GLC1	PREDICTED: glucan endo-1,3-beta-glucosidase [Cucumis sativus]	-	-	-	GO:0016798//hydrolase activity, acting on glycosyl bonds	GO:0008152//metabolic process
evm.TU.tig00153055.274	2.11	4.05	0.92	21.74	34.38	20.04	2.36	25.38666667	3.427212213	1.14E-12	9.50E-11	AZF1	PREDICTED: zinc finger protein ZAT10 [Cucumis sativus]	-	-	-	-	-
evm.TU.tig00004639.3	9.35	5.96	5.66	0.6	0.16	0.67	6.99	0.476666667	-3.874239809	1.16E-12	9.65E-11	AOS3	PREDICTED: allene oxide synthase 3-like [Cucumis melo]	ko01100//Metabolic pathways;ko01110//Biosynthesis of secondary metabolites;ko00592//alpha-Linolenic acid metabolism	K01723;K01723;K01723	-	GO:0016491//oxidoreductase activity;GO:0046906//tetrapyrrole binding;GO:0046914//transition metal ion binding	GO:0044710//single-organism metabolic process
evm.TU.tig00153633.30	37.72	29.2	27.94	9.47	7.48	9.57	31.62	8.84	-1.838719093	1.17E-12	9.68E-11	AMY3	Alpha-amylase isozyme 2A [Morus notabilis]	ko01100//Metabolic pathways;ko00500//Starch and sucrose metabolism	K01176;K01176	-	GO:0016160//amylase activity;GO:0046872//metal ion binding	GO:0044238//primary metabolic process
evm.TU.tig00001047.24	7.5	6.25	7.69	1.38	1.27	1.27	7.146666667	1.306666667	-2.451379346	1.29E-12	1.06E-10	PTD	PREDICTED: uncharacterized protein LOC101220741 [Cucumis sativus]	-	-	-	-	-
evm.TU.tig00001291.5	9.47	10.06	10.18	3.15	2.56	3.56	9.903333333	3.09	-1.680307361	1.41E-12	1.16E-10	UGT74F2	PREDICTED: UDP-glycosyltransferase 74F2 [Cucumis sativus]	-	-	-	GO:0016757//transferase activity, transferring glycosyl groups	-
evm.TU.tig00153010.32	0.92	0.74	0.81	2.81	4.14	2.82	0.823333333	3.256666667	1.98384752	1.50E-12	1.23E-10	RPP2A	PREDICTED: TMV resistance protein N-like [Cucumis melo]	-	-	-	-	-
evm.TU.tig00000589.62	0.09	0.22	0.13	8.62	1.56	7.82	0.146666667	6	5.354349573	1.76E-12	1.43E-10	GT-3B	PREDICTED: trihelix transcription factor GT-3b [Cucumis sativus]	-	-	GO:0043231//intracellular membrane-bounded organelle	GO:0001071//nucleic acid binding transcription factor activity;GO:0003677//DNA binding	GO:0010468//regulation of gene expression;GO:0034645//cellular macromolecule biosynthetic process
MSTRG.19873	12.97	10.75	15.75	3.49	3.56	3.88	13.15666667	3.643333333	-1.852463118	1.88E-12	1.52E-10	--	RVT_3 domain-containing protein [Cucumis melo var. makuwa] [Cucumis melo]	-	-	-	-	-
evm.TU.tig00153892.19	38.13	42.29	41.91	15.71	17.35	16.14	40.77666667	16.4	-1.314048031	1.90E-12	1.52E-10	Trmt11	PREDICTED: tRNA (guanine(10)-N2)-methyltransferase homolog [Cucumis melo]	-	-	-	-	-
evm.TU.tig00153554.117	5.74	3.74	6.37	0.96	0.89	0.58	5.283333333	0.81	-2.705454621	1.90E-12	1.52E-10	--	PREDICTED: histone acetyltransferase KAT6B-like [Cucumis melo]	-	-	-	-	-
evm.TU.tig00153031.139	6.23	5.03	3.65	0.92	0.74	0.8	4.97	0.82	-2.599550037	1.91E-12	1.53E-10	--	-	-	-	-	-	-
evm.TU.tig00153048.254	36.11	25.91	27.58	6.17	5.96	8.54	29.86666667	6.89	-2.115960344	2.08E-12	1.65E-10	--	PREDICTED: protein IQ-DOMAIN 14-like [Cucumis melo]	-	-	-	-	-
evm.TU.tig00000892.629	2.15	1.92	2.52	0.48	0.49	0.46	2.196666667	0.476666667	-2.204263318	2.51E-12	1.98E-10	--	PREDICTED: uncharacterized protein LOC103490427 [Cucumis melo]	-	-	-	-	GO:0019219//regulation of nucleobase-containing compound metabolic process;GO:0044260//cellular macromolecule metabolic process;GO:0044763//single-organism cellular process;GO:0060255//regulation of macromolecule metabolic process;GO:0090304//nucleic acid metabolic process
evm.TU.tig00001997.4	19.67	13.31	19.97	3.58	4.29	3.19	17.65	3.686666667	-2.259279299	2.62E-12	2.07E-10	At2g25060	PREDICTED: early nodulin-like protein 1 [Cucumis melo]	-	-	-	-	-
evm.TU.tig00153047.230	86.11	60.9	73.63	21.97	16.07	21.34	73.54666667	19.79333333	-1.893645364	2.78E-12	2.19E-10	SPL6	PREDICTED: squamosa promoter-binding-like protein 6 [Cucumis sativus]	-	-	-	-	-
evm.TU.tig00153207.102	6.34	6.6	4.7	16.1	15.95	13.76	5.88	15.27	1.376812002	3.11E-12	2.44E-10	At5g08350	PREDICTED: GEM-like protein 7 [Cucumis melo]	-	-	-	-	-
evm.TU.tig00153054.288	58.96	80.5	73.78	169.02	128.83	169	71.08	155.6166667	1.130480996	3.24E-12	2.53E-10	GAD	PREDICTED: glutamate decarboxylase [Cucumis melo]	ko01100//Metabolic pathways;ko01110//Biosynthesis of secondary metabolites;ko00250//Alanine, aspartate and glutamate metabolism;ko00410//beta-Alanine metabolism;ko00650//Butanoate metabolism;ko00430//Taurine and hypotaurine metabolism	K01580;K01580;K01580;K01580;K01580;K01580	-	GO:0005488//binding;GO:0016831//carboxy-lyase activity	GO:0019752//carboxylic acid metabolic process
evm.TU.tig00007186.1	3.64	2.08	3.37	0.42	0.58	0.49	3.03	0.496666667	-2.608967964	3.34E-12	2.60E-10	TOP2	PREDICTED: DNA topoisomerase 2 [Cucumis melo]	-	-	-	GO:0016853//isomerase activity;GO:0043167//ion binding;GO:0097159//organic cyclic compound binding;GO:1901363//heterocyclic compound binding	GO:0006259//DNA metabolic process;GO:0007017//microtubule-based process;GO:0016458//gene silencing;GO:0019219//regulation of nucleobase-containing compound metabolic process;GO:0022402//cell cycle process;GO:0034968//histone lysine methylation;GO:0044767//single-organism developmental process
evm.TU.tig00001840.7	0.47	0.41	0.09	5.2	2.89	5.73	0.323333333	4.606666667	3.832629058	3.82E-12	2.97E-10	XTH23	PREDICTED: probable xyloglucan endotransglucosylase/hydrolase protein 23 [Cucumis melo]	-	-	GO:0005576//extracellular region;GO:0030312//external encapsulating structure	GO:0016758//transferase activity, transferring hexosyl groups;GO:0016787//hydrolase activity	GO:0044042//glucan metabolic process;GO:0045229//external encapsulating structure organization
evm.TU.tig00001401.1	11.23	9.41	13.68	2.54	1.28	1.76	11.44	1.86	-2.620712526	4.04E-12	3.12E-10	ORC6	PREDICTED: origin of replication complex subunit 6 [Cucumis melo]	-	-	GO:0000808//origin recognition complex	-	GO:0006259//DNA metabolic process
evm.TU.tig00002854.119	34.88	28.51	32.68	8.43	4.41	7.25	32.02333333	6.696666667	-2.257608424	4.14E-12	3.19E-10	IP5P4	PREDICTED: type I inositol polyphosphate 5-phosphatase 4-like isoform X1 [Cucumis melo]	-	-	-	GO:0046030//inositol trisphosphate phosphatase activity;GO:0052743//inositol tetrakisphosphate phosphatase activity	GO:0046488//phosphatidylinositol metabolic process
MSTRG.10691	16.96	14.48	29.36	2.21	0.63	1.68	20.26666667	1.506666667	-3.749676646	4.16E-12	3.19E-10	--	-	-	-	-	-	-
evm.TU.tig00153017.169	1.09	1.8	2.07	12.86	65.63	14.01	1.653333333	30.83333333	4.22104134	4.29E-12	3.28E-10	--	PREDICTED: suppressor protein SRP40 [Prunus mume]	ko04144//Endocytosis	K19476	-	-	-
evm.TU.tig00004836.84	250.85	251.45	275.13	90.42	107.85	86.31	259.1433333	94.86	-1.449878506	4.31E-12	3.28E-10	IAA8	PREDICTED: auxin-responsive protein IAA21-like [Cucumis sativus]	ko04075//Plant hormone signal transduction	K14484	-	-	GO:0010467//gene expression;GO:0034645//cellular macromolecule biosynthetic process;GO:0050794//regulation of cellular process
evm.TU.tig00153446.101	4.12	3.37	5.27	21.19	11.39	22.81	4.253333333	18.46333333	2.117997209	4.32E-12	3.28E-10	CAB13	PREDICTED: chlorophyll a-b binding protein 13, chloroplastic [Cucumis melo]	ko01100//Metabolic pathways;ko00196//Photosynthesis - antenna proteins	K08914;K08914	GO:0009521//photosystem;GO:0031224//intrinsic component of membrane	GO:0043169//cation binding;GO:0046906//tetrapyrrole binding	GO:0006091//generation of precursor metabolites and energy;GO:0006464//cellular protein modification process
evm.TU.tig00003807.5	43.5	43.84	51.76	9.03	3.5	7.7	46.36666667	6.743333333	-2.781554195	4.42E-12	3.35E-10	GL3	transcription factor EGL1 [Cucumis sativus]	-	-	-	GO:0005488//binding	GO:0030855//epithelial cell differentiation;GO:0045165//cell fate commitment
evm.TU.tig00153016.68	94.73	98.18	84.14	35.82	29.69	36.99	92.35	34.16666667	-1.434522457	4.46E-12	3.37E-10	TMK1	PREDICTED: probable receptor protein kinase TMK1 [Cucumis sativus]	-	-	GO:0031224//intrinsic component of membrane	GO:0004674//protein serine/threonine kinase activity;GO:0032550//purine ribonucleoside binding	GO:0006464//cellular protein modification process;GO:0006796//phosphate-containing compound metabolic process;GO:0007167//enzyme linked receptor protein signaling pathway
evm.TU.tig00000729.134	2.99	2.85	2.37	0.2	0.43	0.35	2.736666667	0.326666667	-3.066528568	4.54E-12	3.41E-10	TEB	PREDICTED: helicase and polymerase-containing protein TEBICHI isoform X1 [Cucumis melo]	-	-	-	-	-
evm.TU.tig00000729.187	15.01	19.02	17.33	34.26	48.19	37.91	17.12	40.12	1.228638904	4.55E-12	3.41E-10	PUMP5	PREDICTED: mitochondrial uncoupling protein 5-like [Cucumis sativus]	-	-	GO:0019866//organelle inner membrane;GO:0031224//intrinsic component of membrane;GO:0043231//intracellular membrane-bounded organelle	GO:0022857//transmembrane transporter activity	GO:0006818//hydrogen transport;GO:0010243//response to organonitrogen compound;GO:0046942//carboxylic acid transport;GO:1902582//single-organism intracellular transport
evm.TU.tig00153031.300	3.46	2.14	3.08	0	0	0	2.893333333	0.001	-11.49851683	4.64E-12	3.47E-10	XTH6	PREDICTED: probable xyloglucan endotransglucosylase/hydrolase protein 6 [Gossypium raimondii]	-	-	GO:0005576//extracellular region;GO:0030312//external encapsulating structure	GO:0016758//transferase activity, transferring hexosyl groups;GO:0016787//hydrolase activity	GO:0044042//glucan metabolic process;GO:0045229//external encapsulating structure organization
evm.TU.tig00001291.328	3.53	1.92	2.24	0.14	0.07	0.24	2.563333333	0.15	-4.094986692	5.02E-12	3.74E-10	LACS4	PREDICTED: long chain acyl-CoA synthetase 4-like [Cucumis sativus]	ko01100//Metabolic pathways;ko04146//Peroxisome;ko01212//Fatty acid metabolism;ko00071//Fatty acid degradation;ko00061//Fatty acid biosynthesis	K01897;K01897;K01897;K01897;K01897	-	-	-
evm.TU.tig00001997.6	19.86	14.77	20.76	4.99	3.08	4.39	18.46333333	4.153333333	-2.15232147	5.06E-12	3.76E-10	NPY1	PREDICTED: BTB/POZ domain-containing protein NPY1 [Cucumis melo]	-	-	GO:0005768//endosome;GO:0016020//membrane	-	GO:0008105//asymmetric protein localization;GO:0009793//embryo development ending in seed dormancy;GO:0009909//regulation of flower development;GO:0009926//auxin polar transport;GO:0032446//protein modification by small protein conjugation;GO:0050794//regulation of cellular process
evm.TU.tig00153054.123	15.95	22.51	17.14	38.79	46.19	39.76	18.53333333	41.58	1.165767376	6.06E-12	4.48E-10	MKK9	MAP kinase Kinase 4 [Cucumis sativus]	ko04016//MAPK signaling pathway - plant	K20604	-	-	-
evm.TU.tig00002956.6	1.87	1.3	1.68	9.04	4.63	8.74	1.616666667	7.47	2.208085996	6.43E-12	4.72E-10	CRD	PREDICTED: glutelin type-B 5-like [Cucumis melo]	-	-	-	-	-
evm.TU.tig00153047.35	10.34	8.54	9.91	61.39	25.11	76.72	9.596666667	54.40666667	2.503178153	6.43E-12	4.72E-10	HIPP07	PREDICTED: heavy metal-associated isoprenylated plant protein 3 [Cucumis melo]	-	-	-	-	-
evm.TU.tig00153699.31	1.6	2.24	3.11	7.8	10.23	8.68	2.316666667	8.903333333	1.942295093	6.48E-12	4.74E-10	At1g18250	PREDICTED: thaumatin-like protein [Cucumis melo]	-	-	-	-	GO:0045491//xylan metabolic process
evm.TU.tig00001291.369	188.95	171.75	169.53	68.94	77.24	70.93	176.7433333	72.37	-1.288192122	7.05E-12	5.14E-10	At1g32860	PREDICTED: glucan endo-1,3-beta-glucosidase 11 [Cucumis melo]	-	-	-	GO:0008422//beta-glucosidase activity	GO:0044238//primary metabolic process
evm.TU.tig00153554.232	4.63	3.75	3.68	0.55	0.71	0.28	4.02	0.513333333	-2.969227651	7.06E-12	5.14E-10	SMC2-1	PREDICTED: LOW QUALITY PROTEIN: structural maintenance of chromosomes protein 2-1-like [Cucumis melo]	-	-	GO:0043231//intracellular membrane-bounded organelle;GO:0043232//intracellular non-membrane-bounded organelle	GO:0032550//purine ribonucleoside binding	GO:0006996//organelle organization;GO:0022402//cell cycle process
evm.TU.tig00153921.5	8.07	5.16	6.42	1.44	1.1	1.48	6.55	1.34	-2.289261906	7.88E-12	5.72E-10	MCM2	PREDICTED: DNA replication licensing factor MCM2 [Cucumis melo]	ko03030//DNA replication	K02540	GO:0043231//intracellular membrane-bounded organelle;GO:0043234//protein complex	GO:0003676//nucleic acid binding;GO:0004386//helicase activity;GO:0032550//purine ribonucleoside binding	GO:0006260//DNA replication;GO:0006793//phosphorus metabolic process;GO:0007049//cell cycle;GO:0008283//cell proliferation;GO:0032508//DNA duplex unwinding;GO:0034968//histone lysine methylation;GO:0048513//animal organ development;GO:0050794//regulation of cellular process;GO:0060255//regulation of macromolecule metabolic process;GO:2000026//regulation of multicellular organismal development
evm.TU.tig00000798.7	2.14	2.14	1.21	94.1	5.58	90.84	1.83	63.50666667	5.116992494	8.42E-12	6.08E-10	PAL	phenylalanine ammonia-lyase 5 [Luffa aegyptiaca]	ko01100//Metabolic pathways;ko01110//Biosynthesis of secondary metabolites;ko00940//Phenylpropanoid biosynthesis;ko00360//Phenylalanine metabolism	K10775;K10775;K10775;K10775	GO:0044424//intracellular part	GO:0016841//ammonia-lyase activity	GO:0006558//L-phenylalanine metabolic process;GO:0009699//phenylpropanoid biosynthetic process
evm.TU.tig00153055.166	0.28	0.48	0.07	16.88	2.25	16.55	0.276666667	11.89333333	5.425860469	8.63E-12	6.22E-10	GATL1	PREDICTED: probable galacturonosyltransferase-like 1 [Cucumis melo]	-	-	-	GO:0016740//transferase activity	-
evm.TU.tig00000729.272	21.08	22.67	22.63	9.71	9.65	9.67	22.12666667	9.676666667	-1.193204057	8.90E-12	6.39E-10	GYRA	PREDICTED: DNA gyrase subunit A, chloroplastic/mitochondrial [Cucumis melo]	-	-	GO:0009536//plastid;GO:0043232//intracellular non-membrane-bounded organelle;GO:0043234//protein complex	GO:0003676//nucleic acid binding;GO:0008094//DNA-dependent ATPase activity;GO:0016853//isomerase activity;GO:0032550//purine ribonucleoside binding	GO:0006221//pyrimidine nucleotide biosynthetic process;GO:0006259//DNA metabolic process;GO:0010468//regulation of gene expression;GO:0034645//cellular macromolecule biosynthetic process
evm.TU.tig00153033.151	11.18	13.99	13.57	28.16	40.46	27.62	12.91333333	32.08	1.312812689	9.47E-12	6.78E-10	BSK6	PREDICTED: probable serine/threonine-protein kinase At5g41260 [Cucumis melo]	-	-	-	GO:0016772//transferase activity, transferring phosphorus-containing groups;GO:0032550//purine ribonucleoside binding	GO:0006464//cellular protein modification process;GO:0006796//phosphate-containing compound metabolic process
evm.TU.tig00003798.6	4.43	4.46	4.68	1.09	0.9	1.23	4.523333333	1.073333333	-2.075288127	9.52E-12	6.80E-10	ufaA1	PREDICTED: cyclopropane-fatty-acyl-phospholipid synthase-like isoform X3 [Cucumis melo]	-	-	-	-	-
evm.TU.tig00153210.452	37.17	32.59	29.11	10.56	12.31	10.75	32.95666667	11.20666667	-1.556213108	9.98E-12	7.10E-10	URE	PREDICTED: urease [Cucumis melo]	ko01100//Metabolic pathways;ko01110//Biosynthesis of secondary metabolites;ko00592//alpha-Linolenic acid metabolism;ko00591//Linoleic acid metabolism	K00454;K00454;K00454;K00454	-	GO:0016811//hydrolase activity, acting on carbon-nitrogen (but not peptide) bonds, in linear amides;GO:0046914//transition metal ion binding	GO:0019627//urea metabolic process
evm.TU.tig00153145.90	0.77	0.97	0.71	4.89	2.37	4.82	0.816666667	4.026666667	2.3017668	1.01E-11	7.13E-10	LECRKS5	PREDICTED: probable L-type lectin-domain containing receptor kinase S.5 [Cucumis melo]	-	-	-	GO:0016301//kinase activity	-
evm.TU.tig00153640.179	14.82	16.89	16.16	6.54	6.09	6.4	15.95666667	6.343333333	-1.330846244	1.05E-11	7.42E-10	--	Tetratricopeptide-like helical [Corchorus capsularis]	-	-	-	-	-
evm.TU.tig00153968.4	12.35	11.66	11.55	5.09	4.61	5.08	11.85333333	4.926666667	-1.266609055	1.10E-11	7.74E-10	RECQSIM	PREDICTED: ATP-dependent DNA helicase Q-like SIM [Cucumis sativus]	-	-	-	GO:0032550//purine ribonucleoside binding;GO:0042623//ATPase activity, coupled	GO:0006259//DNA metabolic process
evm.TU.tig00153033.170	2.04	1.86	2.66	5.16	6.39	5.13	2.186666667	5.56	1.346351569	1.12E-11	7.85E-10	NPF5.5	PREDICTED: protein NRT1/ PTR FAMILY 5.5 isoform X1 [Prunus mume]	-	-	-	-	-
evm.TU.tig00153293.49	7.15	6.92	4.14	1.13	1.16	0.98	6.07	1.09	-2.477368381	1.20E-11	8.42E-10	SBT5.6	PREDICTED: subtilisin-like protease SBT5.3 [Cucumis sativus]	-	-	-	GO:0016787//hydrolase activity	-
evm.TU.tig00007935.130	51.37	44.45	42.1	18.38	15.49	16.61	45.97333333	16.82666667	-1.450047864	1.25E-11	8.71E-10	SRF6	PREDICTED: protein STRUBBELIG-RECEPTOR FAMILY 6-like isoform X3 [Cucumis sativus]	-	-	GO:0016020//membrane	GO:0016772//transferase activity, transferring phosphorus-containing groups	-
evm.TU.tig00003739.2	17.06	16.33	15.91	31.37	41.61	30.1	16.43333333	34.36	1.064104891	1.28E-11	8.87E-10	CYPRO4	PREDICTED: protein CYPRO4 [Cucumis sativus]	-	-	-	-	-
evm.TU.tig00153058.29	1.88	1.44	2.22	0.3	0.36	0.3	1.846666667	0.32	-2.528779665	1.29E-11	8.94E-10	PS1	PREDICTED: FHA domain-containing protein PS1 [Cucumis melo]	-	-	-	-	GO:0007275//multicellular organism development;GO:0016458//gene silencing;GO:0040029//regulation of gene expression, epigenetic;GO:0044260//cellular macromolecule metabolic process;GO:0044710//single-organism metabolic process;GO:0048856//anatomical structure development;GO:0090304//nucleic acid metabolic process
evm.TU.tig00152936.307	68.33	57.26	64.76	23.24	21.32	23.55	63.45	22.70333333	-1.482716033	1.37E-11	9.43E-10	--	hypothetical protein Csa_6G006855 [Cucumis sativus]	-	-	-	-	-
MSTRG.10825	18.18	8.78	8.35	0.99	0.2	0.74	11.77	0.643333333	-4.193404068	1.44E-11	9.93E-10	--	reticulocalbin-2 isoform X1 [Cucurbita pepo subsp. pepo] [Cucurbita pepo]	-	-	GO:0044464//cell part	-	GO:0006928//movement of cell or subcellular component;GO:0050789//regulation of biological process
evm.TU.tig00000589.79	0.04	0.04	0	1.01	0.46	0.89	0.026666667	0.786666667	4.882643049	1.56E-11	1.07E-09	XA21	PREDICTED: probable LRR receptor-like serine/threonine-protein kinase At3g47570 [Cucumis sativus]	-	-	-	-	-
evm.TU.tig00002075.1	1.41	1.77	1.86	25.47	5.21	21.98	1.68	17.55333333	3.385211883	1.59E-11	1.08E-09	At5g25310	PREDICTED: probable glycosyltransferase At5g25310 [Cucumis sativus]	-	-	GO:0016020//membrane	GO:0016757//transferase activity, transferring glycosyl groups	-
evm.TU.tig00153403.148	3.82	4	4.96	1.1	0.82	0.97	4.26	0.963333333	-2.144746438	1.60E-11	1.09E-09	At4g02110	PREDICTED: BRCT domain-containing protein At4g02110 isoform X2 [Cucumis melo]	ko03440//Homologous recombination	K10728	-	-	-
MSTRG.20032	6.56	3.56	5.88	0.7	0.99	0.76	5.333333333	0.816666667	-2.707218251	1.71E-11	1.16E-09	CYCB2-4	PREDICTED: G2/mitotic-specific cyclin-2-like [Cucumis melo]	-	-	GO:0043231//intracellular membrane-bounded organelle	GO:0019887//protein kinase regulator activity;GO:0019900//kinase binding	GO:0051726//regulation of cell cycle
evm.TU.tig00153056.298	15.73	16.7	17.05	4.33	2.76	4.86	16.49333333	3.983333333	-2.049834882	1.94E-11	1.31E-09	At1g06690	PREDICTED: uncharacterized oxidoreductase At1g06690, chloroplastic [Cucumis melo]	-	-	GO:0009526//plastid envelope;GO:0044434//chloroplast part	-	GO:0044710//single-organism metabolic process
evm.TU.tig00001583.6	3.76	3.72	5.54	0.89	0.9	1.04	4.34	0.943333333	-2.20185549	1.96E-11	1.32E-09	FEI1	PREDICTED: LRR receptor-like serine/threonine-protein kinase FEI 2 isoform X1 [Cucumis melo]	-	-	GO:0031224//intrinsic component of membrane	GO:0004702//receptor signaling protein serine/threonine kinase activity;GO:0032550//purine ribonucleoside binding	GO:0032147//activation of protein kinase activity
evm.TU.tig00002854.80	5.71	3.09	4	0.59	0.28	0.38	4.266666667	0.416666667	-3.35614381	2.07E-11	1.39E-09	--	-	-	-	-	-	-
evm.TU.tig00000289.207	53.72	44.95	54.87	14.22	9.94	14.98	51.18	13.04666667	-1.971898892	2.08E-11	1.39E-09	--	hypothetical protein ACMD2_01918 [Ananas comosus]	-	-	-	-	-
evm.TU.tig00006963.1	14.8	12.32	11.34	4.61	4.09	4.35	12.82	4.35	-1.559308956	2.18E-11	1.45E-09	TIO	PREDICTED: serine/threonine-protein kinase TIO [Cucumis melo]	-	-	-	-	-
evm.TU.tig00005972.2	18.77	12.85	16.66	4.5	2.69	3.25	16.09333333	3.48	-2.209303964	2.36E-11	1.56E-09	--	RVT_3 domain-containing protein, partial [Cephalotus follicularis]	-	-	-	-	-
evm.TU.tig00153048.336	0.27	0.97	0.7	12.25	4.39	12.92	0.646666667	9.853333333	3.929517712	2.46E-11	1.63E-09	RIPK	PREDICTED: serine/threonine-protein kinase At5g01020 [Cucumis sativus]	-	-	-	GO:0004672//protein kinase activity;GO:0032550//purine ribonucleoside binding	GO:0006464//cellular protein modification process;GO:0006796//phosphate-containing compound metabolic process
evm.TU.tig00003577.1	1.87	1.33	1.01	0.05	0.12	0.1	1.403333333	0.09	-3.962788921	2.47E-11	1.63E-09	KIN7O	PREDICTED: centromere-associated protein E isoform X1 [Cucumis sativus]	-	-	GO:0015630//microtubule cytoskeleton;GO:0043234//protein complex;GO:0044430//cytoskeletal part	GO:0005488//binding;GO:0016787//hydrolase activity	-
MSTRG.13756	1.67	1.14	1.88	4.54	4.68	5.24	1.563333333	4.82	1.624407724	2.63E-11	1.73E-09	--	-	-	-	-	-	-
evm.TU.tig00153037.56	8.93	9.07	10.65	20.48	33.25	22.28	9.55	25.33666667	1.407654095	2.68E-11	1.75E-09	CHLH	PREDICTED: magnesium-chelatase subunit ChlH, chloroplastic [Cucumis melo]	ko01100//Metabolic pathways;ko01110//Biosynthesis of secondary metabolites;ko00860//Porphyrin and chlorophyll metabolism	K03403;K03403;K03403	GO:0009528//plastid inner membrane;GO:0009532//plastid stroma;GO:0044434//chloroplast part	GO:0032550//purine ribonucleoside binding;GO:0051003//ligase activity, forming nitrogen-metal bonds, forming coordination complexes	GO:0006091//generation of precursor metabolites and energy;GO:0006779//porphyrin-containing compound biosynthetic process
evm.TU.tig00153064.3	3.14	2.67	3.33	6.67	7.48	6.38	3.046666667	6.843333333	1.167467557	3.02E-11	1.97E-09	PHL5	PREDICTED: protein PHR1-LIKE 1 isoform X2 [Cucumis melo]	-	-	-	-	-
evm.TU.tig00153208.2	10.79	6.02	8.43	1.27	1.65	1.49	8.413333333	1.47	-2.516861349	3.08E-11	2.01E-09	--	BRCT domain-containing protein [Cephalotus follicularis]	-	-	-	-	-
evm.TU.tig00001080.3	11.35	13.94	13.96	4.11	4.38	3.69	13.08333333	4.06	-1.688178521	3.10E-11	2.01E-09	SOG1	PREDICTED: NAC domain-containing protein 8 [Juglans regia]	-	-	-	-	GO:0010467//gene expression;GO:0034645//cellular macromolecule biosynthetic process;GO:0050789//regulation of biological process
evm.TU.tig00153002.20	0.35	0.37	0.56	5.97	2.55	4.36	0.426666667	4.293333333	3.330916878	3.24E-11	2.10E-09	--	hypothetical protein Csa_1G570780 [Cucumis sativus]	-	-	-	-	-
evm.TU.tig00153033.143	85.61	66.57	66.44	24.98	20.89	25.36	72.87333333	23.74333333	-1.617868494	3.27E-11	2.11E-09	--	PREDICTED: uncharacterized protein LOC103490808 [Cucumis melo]	-	-	-	-	-
evm.TU.tig00153047.324	5.74	3.19	4.22	0.67	0.93	0.55	4.383333333	0.716666667	-2.612654235	3.47E-11	2.23E-09	KIN12E	PREDICTED: phragmoplast orienting kinesin 2 [Cucumis melo]	-	-	GO:0005875//microtubule associated complex	GO:0003774//motor activity;GO:0015631//tubulin binding;GO:0032550//purine ribonucleoside binding	GO:0007017//microtubule-based process
evm.TU.tig00154130.6	161.05	177.5	178.9	85.53	82.41	83.73	172.4833333	83.89	-1.039886213	3.54E-11	2.28E-09	--	PREDICTED: uncharacterized protein LOC101209187 [Cucumis sativus]	-	-	-	-	-
evm.TU.tig00154743.2	12.44	9.85	12.25	3.13	3.06	2.57	11.51333333	2.92	-1.979265308	3.75E-11	2.40E-09	ORC6	PREDICTED: origin of replication complex subunit 6 [Cucumis melo]	-	-	GO:0000808//origin recognition complex	-	GO:0006259//DNA metabolic process
evm.TU.tig00008840.7	73.86	65.53	73.69	20.86	13.6	22.74	71.02666667	19.06666667	-1.897308134	3.77E-11	2.41E-09	At1g11780	PREDICTED: probable methyltransferase At1g27930 [Cucumis melo]	-	-	-	-	-
MSTRG.3769	11.09	8.19	6.68	1.23	1.91	1.02	8.653333333	1.386666667	-2.64163495	3.85E-11	2.45E-09	--	kelch-like protein 2 [Momordica charantia]	-	-	-	-	-
evm.TU.tig00006582.1	50.44	51.52	49.73	24.53	24.16	24.46	50.56333333	24.38333333	-1.052196211	4.01E-11	2.55E-09	HIPP32	PREDICTED: cell wall protein IFF6-like [Cucumis melo]	-	-	-	-	-
evm.TU.tig00000848.3	2.31	3.58	3.24	8.7	10.74	10.95	3.043333333	10.13	1.73490991	4.09E-11	2.59E-09	HIPP22	PREDICTED: heavy metal-associated isoprenylated plant protein 26 [Cucumis sativus]	-	-	-	GO:0043169//cation binding	-
evm.TU.tig00153051.25	228.86	234.95	201.75	91.87	73.26	89.1	221.8533333	84.74333333	-1.388434447	4.11E-11	2.59E-09	At5g12440	PREDICTED: zinc finger CCCH domain-containing protein 46-like [Cucumis sativus]	-	-	-	-	-
evm.TU.tig00153574.50	108.82	114.42	114.34	55.87	49.28	53.76	112.5266667	52.97	-1.087019519	4.36E-11	2.75E-09	--	hypothetical protein Csa_1G196260 [Cucumis sativus]	-	-	-	-	-
evm.TU.tig00153056.207	0.02	0.04	0	1.41	3.91	1.09	0.02	2.136666667	6.739218046	4.66E-11	2.92E-09	CYP81E9	PREDICTED: cytochrome P450 81D1-like [Cucumis melo]	ko01100//Metabolic pathways	K00512	-	GO:0016491//oxidoreductase activity;GO:0046872//metal ion binding	-
evm.TU.tig00002854.42	7.35	6.19	4.94	1.48	1.48	1.2	6.16	1.386666667	-2.151309323	5.09E-11	3.18E-09	Rbks	PREDICTED: ribokinase-like isoform X3 [Citrus sinensis]	-	-	-	GO:0016772//transferase activity, transferring phosphorus-containing groups	GO:0016310//phosphorylation;GO:0019321//pentose metabolic process
evm.TU.tig00153048.312	4.76	14.1	8.62	59.61	206.95	60	9.16	108.8533333	3.570894178	5.16E-11	3.20E-09	CBK1	PREDICTED: serine/threonine-protein kinase tricorner isoform X1 [Cucumis sativus]	-	-	-	-	-
evm.TU.tig00001047.174	5.77	4.14	5.36	1.24	1.18	0.76	5.09	1.06	-2.263601392	5.17E-11	3.20E-09	ETG1	PREDICTED: mini-chromosome maintenance complex-binding protein [Cucumis melo]	-	-	-	-	-
evm.TU.tig00153210.39	32.3	31.04	30.13	14.66	12.97	14.18	31.15666667	13.93666667	-1.160655351	5.17E-11	3.20E-09	ADCS	PREDICTED: LOW QUALITY PROTEIN: aminodeoxychorismate synthase, chloroplastic [Cucumis melo]	ko00790//Folate biosynthesis	K13950	-	GO:0016740//transferase activity	GO:0009396//folic acid-containing compound biosynthetic process;GO:0043648//dicarboxylic acid metabolic process
evm.TU.tig00153231.50	7.16	6.85	6.89	12.87	19.42	19.93	6.966666667	17.40666667	1.321099515	5.96E-11	3.68E-09	At5g13200	GRAM domain-containing protein [Citrullus lanatus subsp. vulgaris] [Citrullus lanatus]	-	-	-	-	GO:0009408//response to heat
evm.TU.tig00000800.3	75.09	92.31	82	35.76	32.67	35.59	83.13333333	34.67333333	-1.261600522	5.97E-11	3.68E-09	At5g03250	PREDICTED: BTB/POZ domain-containing protein At5g03250-like [Cucumis melo]	-	-	-	-	-
evm.TU.tig00153056.200	5.3	4.55	4.08	10.22	15.85	11.16	4.643333333	12.41	1.418270358	6.01E-11	3.68E-09	RAP2-4	PREDICTED: uncharacterized WD repeat-containing protein C2A9.03 [Cucumis melo]	-	-	-	-	-
evm.TU.tig00000857.3	2.48	3.2	2.41	6.91	8.8	6.43	2.696666667	7.38	1.452443614	6.18E-11	3.77E-09	RAV1	PREDICTED: AP2/ERF and B3 domain-containing transcription repressor RAV2-like [Cucumis melo]	-	-	GO:0043231//intracellular membrane-bounded organelle	GO:0001071//nucleic acid binding transcription factor activity	GO:0010468//regulation of gene expression;GO:0034645//cellular macromolecule biosynthetic process
MSTRG.23381	7.14	7.11	7.2	1.49	2.29	1.47	7.15	1.75	-2.03058832	6.30E-11	3.84E-09	--	hypothetical protein C3L33_15483, partial [Rhododendron williamsianum]	-	-	-	-	-
evm.TU.tig00001291.235	1.42	0.94	1.08	4.34	7.62	4.43	1.146666667	5.463333333	2.252335384	6.33E-11	3.85E-09	HSFB2B	PREDICTED: heat stress transcription factor B-2b [Cucumis sativus]	-	-	-	-	GO:0006355//regulation of transcription, DNA-templated;GO:0006950//response to stress;GO:0009628//response to abiotic stimulus
evm.TU.tig00153704.11	7.51	6.84	6.94	15.16	25.68	17.91	7.096666667	19.58333333	1.464412902	6.47E-11	3.92E-09	--	PREDICTED: golgin subfamily A member 6-like protein 22 isoform X2 [Ricinus communis]	-	-	-	-	-
evm.TU.tig00001291.229	3.14	1.6	2.66	0.24	0.27	0.35	2.466666667	0.286666667	-3.105116706	7.01E-11	4.24E-09	HAP2	PREDICTED: protein HAPLESS 2 isoform X1 [Cucumis sativus]	-	-	GO:0044425//membrane part	-	-
evm.TU.tig00153210.53	1.61	1.24	1.2	48.99	3.42	51.32	1.35	34.57666667	4.678767482	7.14E-11	4.29E-09	PAL	phenylalanine ammonia-lyase 5 [Luffa aegyptiaca]	ko01100//Metabolic pathways;ko01110//Biosynthesis of secondary metabolites;ko00940//Phenylpropanoid biosynthesis;ko00360//Phenylalanine metabolism	K10775;K10775;K10775;K10775	GO:0044424//intracellular part	GO:0016841//ammonia-lyase activity	GO:0006558//L-phenylalanine metabolic process;GO:0009699//phenylpropanoid biosynthetic process
evm.TU.tig00153228.57	25.57	16.86	12.79	3.77	3.4	3.6	18.40666667	3.59	-2.358172638	7.29E-11	4.37E-09	GWD3	PREDICTED: phosphoglucan, water dikinase, chloroplastic isoform X2 [Cucumis melo]	-	-	-	-	-
evm.TU.tig00153666.7	151.58	134.16	156.71	66.19	64.94	65.77	147.4833333	65.63333333	-1.168051318	7.44E-11	4.44E-09	YPQ1	PREDICTED: probable vacuolar amino acid transporter YPQ1 [Cucumis melo]	-	-	-	-	-
evm.TU.tig00005454.4	25.59	24.54	26.01	12.11	10.41	11.37	25.38	11.29666667	-1.167794933	7.75E-11	4.62E-09	RPT3	PREDICTED: root phototropism protein 3-like isoform X1 [Cucumis sativus]	-	-	-	-	-
evm.TU.tig00153204.89	4.52	3.85	3.72	0.89	0.59	0.97	4.03	0.816666667	-2.30296059	7.81E-11	4.63E-09	E2FC	PREDICTED: transcription factor E2FC isoform X1 [Cucumis melo]	-	-	-	-	-
evm.TU.tig00153293.59	39.04	31.84	29.49	11.98	10.03	11.96	33.45666667	11.32333333	-1.562994997	8.04E-11	4.75E-09	At4g18820	DNA polymerase III gamma-tau subunit [Cucumis melo subsp. melo] [Cucumis melo]	-	-	-	-	GO:0006259//DNA metabolic process
evm.TU.tig00005729.1	19.22	16.52	16.98	7.45	6.91	6.6	17.57333333	6.986666667	-1.330711653	8.12E-11	4.79E-09	ctps	PREDICTED: CTP synthase isoform X1 [Cucumis melo]	ko01100//Metabolic pathways;ko00240//Pyrimidine metabolism	K01937;K01937	-	GO:0016879//ligase activity, forming carbon-nitrogen bonds;GO:0032550//purine ribonucleoside binding	GO:0006241//CTP biosynthetic process;GO:0009064//glutamine family amino acid metabolic process
evm.TU.tig00153031.42	30.11	30.82	33.45	73.59	130.78	75.73	31.46	93.36666667	1.569388907	8.57E-11	5.04E-09	SCL13	PREDICTED: scarecrow-like protein 13 [Cucumis sativus]	-	-	GO:0044424//intracellular part	-	GO:0010468//regulation of gene expression;GO:0034645//cellular macromolecule biosynthetic process
evm.TU.tig00006973.7	61.22	52.38	43.86	13.59	7.32	12.65	52.48666667	11.18666667	-2.230170762	8.93E-11	5.22E-09	RGA2	PREDICTED: disease resistance protein RGA2-like [Cucumis melo]	-	-	-	-	-
evm.TU.tig00007030.2	4.84	3.63	4.75	0.17	0.28	0.26	4.406666667	0.236666667	-4.218759342	8.93E-11	5.22E-09	--	-	-	-	-	-	-
evm.TU.tig00007808.2	0.34	1.1	0.99	19.64	4.02	22.92	0.81	15.52666667	4.260682421	9.10E-11	5.31E-09	--	PREDICTED: serine/threonine-protein kinase pakD isoform X1 [Cucumis melo]	-	-	-	-	-
evm.TU.tig00153048.201	5.61	2.6	3.69	0.37	0.21	0.32	3.966666667	0.3	-3.724892762	9.67E-11	5.63E-09	--	PREDICTED: uncharacterized protein LOC103501549 [Cucumis melo]	-	-	-	-	-
evm.TU.tig00153016.71	3.47	6.13	9.42	26.19	37.34	27.96	6.34	30.49666667	2.266096817	1.00E-10	5.83E-09	HSP15.7	HSP15.9 [Citrullus lanatus]	ko04141//Protein processing in endoplasmic reticulum	K13993	GO:0044439//peroxisomal part	-	GO:0000302//response to reactive oxygen species;GO:0009642//response to light intensity;GO:0044267//cellular protein metabolic process
evm.TU.tig00153293.187	7.03	12.94	12.27	28.53	36.09	30.24	10.74666667	31.62	1.556948125	1.02E-10	5.91E-09	--	-	-	-	-	-	-
MSTRG.28839	10.01	10.4	10.73	3.53	3.98	3.37	10.38	3.626666667	-1.517090388	1.09E-10	6.27E-09	--	probable linoleate 9S-lipoxygenase 5 [Cucurbita pepo subsp. pepo] [Cucurbita pepo]	ko00591//Linoleic acid metabolism	K15718	GO:0009536//plastid	-	GO:0005982//starch metabolic process;GO:0009893//positive regulation of metabolic process;GO:0043623//cellular protein complex assembly
MSTRG.11211	4.98	5.4	5.22	0.67	0.98	0.32	5.2	0.656666667	-2.985278494	1.12E-10	6.46E-09	Gins1	DNA replication complex GINS protein PSF1-like [Momordica charantia]	-	-	GO:0009536//plastid	-	GO:0006260//DNA replication
evm.TU.tig00000423.3	0.94	7.74	2.54	42.51	57.03	57.39	3.74	52.31	3.805976595	1.19E-10	6.84E-09	ERF017	PREDICTED: ethylene-responsive transcription factor ERF017 [Cucumis sativus]	-	-	-	-	-
evm.TU.tig00001047.178	2.35	1.73	2.58	0.16	0.04	0.1	2.22	0.1	-4.472487771	1.21E-10	6.95E-09	RTNLB16	PREDICTED: reticulon-like protein B16 [Cucumis melo]	-	-	GO:0031090//organelle membrane;GO:0031224//intrinsic component of membrane	-	-
evm.TU.tig00153048.136	10.83	11.92	11.84	4.23	4.13	4.58	11.53	4.313333333	-1.418517396	1.23E-10	7.03E-09	MBD11	PREDICTED: methyl-CpG-binding domain-containing protein 11-like [Cucumis sativus]	-	-	-	-	-
evm.TU.tig00001562.2	7.11	7.61	8.47	19.58	12.93	20.3	7.73	17.60333333	1.187308321	1.27E-10	7.25E-09	WAKL14	PREDICTED: wall-associated receptor kinase-like 14 isoform X2 [Cucumis sativus]	-	-	-	GO:0004672//protein kinase activity	GO:0006796//phosphate-containing compound metabolic process
evm.TU.tig00000753.1	7	8.72	11.16	22.99	18.93	26.77	8.96	22.89666667	1.353566946	1.28E-10	7.28E-09	DESI1	PREDICTED: desumoylating isopeptidase 1 [Cucumis melo]	-	-	-	-	-
evm.TU.tig00001291.426	13.72	8.85	9.73	2.79	2.71	2.57	10.76666667	2.69	-2.000893586	1.29E-10	7.33E-09	ORC3	PREDICTED: origin of replication complex subunit 3 [Cucumis melo]	-	-	-	-	GO:0006259//DNA metabolic process
evm.TU.tig00001854.3	0.77	0.85	0.62	7.21	2.96	4.35	0.746666667	4.84	2.696470816	1.36E-10	7.68E-09	CBSX5	PREDICTED: CBS domain-containing protein CBSX5 [Cucumis sativus]	-	-	-	-	-
evm.TU.tig00005930.25	0.9	1.44	1.23	6.56	6.64	9.04	1.19	7.413333333	2.639160809	1.47E-10	8.26E-09	--	-	-	-	-	-	-
evm.TU.tig00153577.17	60.78	67.41	79.08	25.84	24.23	20.86	69.09	23.64333333	-1.547043465	1.52E-10	8.55E-09	At1g07790	PREDICTED: LOW QUALITY PROTEIN: histone H2B.7-like [Cucumis melo]	-	-	GO:0043231//intracellular membrane-bounded organelle;GO:0043232//intracellular non-membrane-bounded organelle	GO:0003676//nucleic acid binding;GO:0046983//protein dimerization activity	-
evm.TU.tig00153010.86	2.46	2.68	3.86	0.54	0.31	0.4	3	0.416666667	-2.847996907	1.53E-10	8.57E-09	--	PREDICTED: putative UPF0481 protein At3g02645 [Cucumis melo]	-	-	-	-	-
evm.TU.tig00153203.7	1.4	2.74	2.34	21.68	7.02	15.61	2.16	14.77	2.773566609	1.56E-10	8.71E-09	ATHB-6	PREDICTED: homeobox-leucine zipper protein HAT5 [Ziziphus jujuba]	-	-	-	-	-
evm.TU.tig00003350.1	22.41	18.46	19.85	7.26	4.51	5.56	20.24	5.776666667	-1.808900136	1.60E-10	8.88E-09	LOX1.5	PREDICTED: probable linoleate 9S-lipoxygenase 5 [Cucumis melo]	ko00591//Linoleic acid metabolism	K15718	GO:0009536//plastid	GO:0016702//oxidoreductase activity, acting on single donors with incorporation of molecular oxygen, incorporation of two atoms of oxygen;GO:0043169//cation binding	GO:0002832//negative regulation of response to biotic stimulus;GO:0006633//fatty acid biosynthetic process;GO:0006950//response to stress;GO:0009694//jasmonic acid metabolic process;GO:0009791//post-embryonic development;GO:0055114//oxidation-reduction process
evm.TU.tig00002899.5	4.64	6.88	7.42	24.27	14.73	29.13	6.313333333	22.71	1.846853876	1.60E-10	8.89E-09	VAMP721	PREDICTED: vesicle-associated membrane protein 722-like [Cucumis melo]	-	-	GO:0031224//intrinsic component of membrane	-	GO:0006810//transport
evm.TU.tig00153055.39	25.43	20.26	19.7	7.52	7.99	7.94	21.79666667	7.816666667	-1.479482101	1.61E-10	8.92E-09	Brip1	PREDICTED: Fanconi anemia group J protein-like isoform X1 [Cucumis melo]	ko03440//Homologous recombination	K15362	-	GO:0004386//helicase activity;GO:0042623//ATPase activity, coupled;GO:0097159//organic cyclic compound binding;GO:1901363//heterocyclic compound binding	GO:0009987//cellular process
evm.TU.tig00000729.36	3.16	3.82	3.59	10.42	8.22	12.4	3.523333333	10.34666667	1.554153181	1.69E-10	9.32E-09	--	-	-	-	-	-	-
MSTRG.1827	0.42	1.21	1.46	48.59	3.58	46.92	1.03	33.03	5.003060727	1.72E-10	9.46E-09	CYCA2-2	cyclin-A2-2-like isoform X1 [Cucumis melo var. makuwa] [Cucumis melo]	-	-	GO:0043231//intracellular membrane-bounded organelle	GO:0019900//kinase binding	GO:0007049//cell cycle
evm.TU.tig00153031.329	22.61	21.01	19.84	4.46	7.13	4.57	21.15333333	5.386666667	-1.973420323	1.77E-10	9.75E-09	--	PREDICTED: uncharacterized protein LOC101213278 [Cucumis sativus]	-	-	-	-	-
evm.TU.tig00153056.127	30.56	33.02	29.11	11.3	13.06	13.03	30.89666667	12.46333333	-1.309761229	1.79E-10	9.83E-09	ISA3	PREDICTED: isoamylase 3, chloroplastic isoform X1 [Cucumis melo]	ko01100//Metabolic pathways;ko01110//Biosynthesis of secondary metabolites;ko00500//Starch and sucrose metabolism	K01214;K01214;K01214	GO:0044435//plastid part	GO:0016798//hydrolase activity, acting on glycosyl bonds	GO:0005982//starch metabolic process
evm.TU.tig00153204.158	1.06	0.72	0.82	3.37	5.52	3.26	0.866666667	4.05	2.224372785	1.86E-10	1.02E-08	At1g19340	PREDICTED: methyltransferase-like protein 2 isoform X2 [Cucumis melo]	-	-	-	-	-
evm.TU.tig00006919.5	23.69	21.9	23.82	7.42	9.52	7.71	23.13666667	8.216666667	-1.493555882	1.87E-10	1.02E-08	SKS1	PREDICTED: monocopper oxidase-like protein SKS1 [Cucumis sativus]	-	-	-	GO:0016682//oxidoreductase activity, acting on diphenols and related substances as donors, oxygen as acceptor	GO:0044710//single-organism metabolic process
evm.TU.tig00153577.48	5.98	9.16	8.22	37.62	17.14	35.34	7.786666667	30.03333333	1.947486832	1.89E-10	1.03E-08	SCPL48	PREDICTED: serine carboxypeptidase-like [Cucumis sativus]	-	-	-	GO:0004180//carboxypeptidase activity	GO:0019538//protein metabolic process
evm.TU.tig00003469.15	105.57	91.72	104.57	31.04	18.5	30.73	100.62	26.75666667	-1.910946793	1.91E-10	1.04E-08	Os01g0875500	PREDICTED: beta-galactosidase 10 [Cucumis melo]	-	-	-	GO:0005488//binding;GO:0015925//galactosidase activity	GO:0044238//primary metabolic process
evm.TU.tig00007030.1	4.89	3.86	4.8	0.07	0.07	0.06	4.516666667	0.066666667	-6.082149041	1.97E-10	1.07E-08	--	PREDICTED: trihelix transcription factor PTL-like [Cucumis melo]	-	-	-	-	-
evm.TU.tig00002168.3	154.43	102.28	91.29	25.47	31.44	27.03	116	27.98	-2.051656938	1.98E-10	1.07E-08	PCKA	PREDICTED: phosphoenolpyruvate carboxykinase [ATP]-like [Cucumis melo]	ko01100//Metabolic pathways;ko01110//Biosynthesis of secondary metabolites;ko01200//Carbon metabolism;ko00010//Glycolysis / Gluconeogenesis;ko00620//Pyruvate metabolism;ko00710//Carbon fixation in photosynthetic organisms;ko00020//Citrate cycle (TCA cycle)	K01610;K01610;K01610;K01610;K01610;K01610;K01610	-	GO:0000166//nucleotide binding;GO:0004611//phosphoenolpyruvate carboxykinase activity;GO:0016772//transferase activity, transferring phosphorus-containing groups;GO:0032550//purine ribonucleoside binding	GO:0006006//glucose metabolic process;GO:0006796//phosphate-containing compound metabolic process
evm.TU.tig00005004.3	5.69	4.35	5.73	1.27	1.6	1.45	5.256666667	1.44	-1.868079443	2.05E-10	1.10E-08	IMK3	PREDICTED: probable leucine-rich repeat receptor-like protein kinase IMK3 [Cucumis sativus]	-	-	GO:0031224//intrinsic component of membrane	GO:0016772//transferase activity, transferring phosphorus-containing groups;GO:0032550//purine ribonucleoside binding	GO:0006464//cellular protein modification process;GO:0006796//phosphate-containing compound metabolic process
evm.TU.tig00008071.16	93.55	93.65	92.54	43.65	36.55	43.98	93.24666667	41.39333333	-1.171653723	2.11E-10	1.13E-08	ABCG5	PREDICTED: ABC transporter G family member 5-like [Juglans regia]	-	-	GO:0031224//intrinsic component of membrane	GO:0017111//nucleoside-triphosphatase activity;GO:0032550//purine ribonucleoside binding	GO:0009886//post-embryonic morphogenesis;GO:0051234//establishment of localization
evm.TU.tig00153705.5	17.21	17.16	16.32	6.55	4.5	5.77	16.89666667	5.606666667	-1.591523458	2.23E-10	1.19E-08	PCS3	PREDICTED: glutathione gamma-glutamylcysteinyltransferase 3-like [Cucumis melo]	-	-	-	GO:0016740//transferase activity	-
evm.TU.tig00004535.2	4.89	4.95	5.97	9.94	12.94	10.67	5.27	11.18333333	1.085475399	2.30E-10	1.23E-08	--	PREDICTED: WD repeat-containing protein 91 homolog [Malus domestica]	-	-	-	-	-
MSTRG.11548	497.01	456.62	413.1	184.38	144.45	181.3	455.5766667	170.0433333	-1.421791413	2.30E-10	1.23E-08	--	DUF642 domain-containing protein [Cucumis melo var. makuwa] [Cucumis melo]	-	-	GO:0005618//cell wall;GO:0031224//intrinsic component of membrane;GO:0043231//intracellular membrane-bounded organelle	-	-
evm.TU.tig00001291.381	100.67	68.03	75.09	19.58	12.62	22.06	81.26333333	18.08666667	-2.167677997	2.35E-10	1.25E-08	At4g01440	PREDICTED: WAT1-related protein At3g30340-like [Cucumis sativus]	-	-	-	-	-
evm.TU.tig00008539.6	19.59	9.68	13.27	2.16	2.87	2.25	14.18	2.426666667	-2.546809678	2.35E-10	1.25E-08	TLP1	PREDICTED: thaumatin-like protein 1b [Cucumis melo]	-	-	-	-	GO:0048513//animal organ development
MSTRG.8146	0.03	0	0	7.39	0.78	7.39	0.01	5.186666667	9.018663844	2.46E-10	1.30E-08	--	-	-	-	-	-	-
evm.TU.tig00153661.27	11.25	13.89	19.64	63.06	33.79	65.26	14.92666667	54.03666667	1.856046655	2.50E-10	1.32E-08	At5g55950	PREDICTED: uncharacterized membrane protein At1g06890 isoform X2 [Cucumis melo]	-	-	GO:0031224//intrinsic component of membrane	-	GO:0044763//single-organism cellular process
evm.TU.tig00000872.4	66.12	65.38	59.89	25.62	27.58	28.54	63.79666667	27.24666667	-1.227401303	2.59E-10	1.36E-08	RS2Z33	PREDICTED: serine/arginine-rich splicing factor RS2Z32-like isoform X2 [Cucumis melo]	ko03040//Spliceosome	K12896	-	GO:0046914//transition metal ion binding;GO:0097159//organic cyclic compound binding	-
evm.TU.tig00001047.478	47.03	47.26	38.71	114.37	74.71	114.43	44.33333333	101.17	1.190317805	2.69E-10	1.41E-08	GATA8	PREDICTED: GATA transcription factor 8 [Cucumis melo]	-	-	-	GO:0005488//binding	GO:0006351//transcription, DNA-templated
evm.TU.tig00003920.2	5.21	4.36	4.77	1.05	1.35	0.99	4.78	1.13	-2.080687846	3.01E-10	1.57E-08	--	PREDICTED: uncharacterized protein LOC103494594 isoform X1 [Cucumis melo]	-	-	-	-	-
evm.TU.tig00153207.66	64.84	62.6	64.24	24.19	28.98	25.63	63.89333333	26.26666667	-1.282432278	3.06E-10	1.59E-08	RS2Z33	PREDICTED: serine/arginine-rich splicing factor RS2Z32-like isoform X2 [Cucumis melo]	ko03040//Spliceosome	K12896	-	GO:0046914//transition metal ion binding;GO:0097159//organic cyclic compound binding	-
evm.TU.tig00153349.114	35.21	44.1	45.61	16.03	16.54	16.63	41.64	16.4	-1.344274254	3.21E-10	1.67E-08	At3g03770	PREDICTED: probable inactive leucine-rich repeat receptor-like protein kinase At3g03770 isoform X1 [Cucumis melo]	-	-	-	GO:0016772//transferase activity, transferring phosphorus-containing groups	GO:0006796//phosphate-containing compound metabolic process
evm.TU.tig00153033.341	40.05	47.8	51.76	158.75	85.44	141.16	46.53666667	128.45	1.464767108	3.23E-10	1.67E-08	CYS6	PREDICTED: cysteine proteinase inhibitor A [Cucumis melo]	-	-	-	-	-
evm.TU.tig00153403.147	2.84	3	2.56	0.61	0.46	0.54	2.8	0.536666667	-2.38332864	3.26E-10	1.68E-08	At4g02110	PREDICTED: BRCT domain-containing protein At4g02110 isoform X1 [Cucumis melo]	ko03440//Homologous recombination	K10728	-	-	-
evm.TU.tig00154107.82	11.88	12.89	15.75	3.09	1.86	3.57	13.50666667	2.84	-2.249708839	3.35E-10	1.73E-08	ARAC7	PREDICTED: rac-like GTP-binding protein ARAC7 isoform X2 [Cucumis sativus]	ko04145//Phagosome	K04392	GO:0016020//membrane;GO:0044464//cell part	GO:0032550//purine ribonucleoside binding	GO:0009755//hormone-mediated signaling pathway;GO:0030036//actin cytoskeleton organization;GO:0035556//intracellular signal transduction
evm.TU.tig00006961.5	9.37	6.86	6.95	2.25	1.55	1.37	7.726666667	1.723333333	-2.164644381	3.37E-10	1.73E-08	At1g01540	PREDICTED: probable LRR receptor-like serine/threonine-protein kinase At5g10290 [Cucumis sativus]	-	-	GO:0031224//intrinsic component of membrane	GO:0016772//transferase activity, transferring phosphorus-containing groups;GO:0032550//purine ribonucleoside binding	GO:0006464//cellular protein modification process;GO:0006796//phosphate-containing compound metabolic process;GO:0048509//regulation of meristem development
evm.TU.tig00005404.2	9.56	9.54	8.69	3.54	2.76	3.67	9.263333333	3.323333333	-1.478900425	3.49E-10	1.79E-08	CHLD	PREDICTED: magnesium-chelatase subunit ChlD, chloroplastic [Cucumis sativus]	ko01100//Metabolic pathways;ko01110//Biosynthesis of secondary metabolites;ko00860//Porphyrin and chlorophyll metabolism	K03404;K03404;K03404	-	-	-
evm.TU.tig00152936.183	0.45	0.51	0.58	3.54	5.71	2.87	0.513333333	4.04	2.976387443	3.64E-10	1.86E-08	--	invertase inhibitor [Cucumis melo subsp. melo] [Cucumis melo]	-	-	-	-	GO:0008152//metabolic process
evm.TU.tig00003241.1	19.45	4.88	6.04	0.49	0.13	0.41	10.12333333	0.343333333	-4.881930666	3.79E-10	1.93E-08	GASA14	PREDICTED: gibberellin-regulated protein 14 [Cucumis melo]	-	-	-	-	-
evm.TU.tig00153699.15	19.45	4.88	6.04	0.49	0.13	0.41	10.12333333	0.343333333	-4.881930666	3.79E-10	1.93E-08	GASA14	PREDICTED: gibberellin-regulated protein 14 [Cucumis melo]	-	-	-	-	-
evm.TU.tig00000892.130	8.38	8.77	8.16	3.75	2.92	3.22	8.436666667	3.296666667	-1.355665081	3.97E-10	2.02E-08	CHLD	PREDICTED: magnesium-chelatase subunit ChlD, chloroplastic [Cucumis sativus]	ko01100//Metabolic pathways;ko01110//Biosynthesis of secondary metabolites;ko00860//Porphyrin and chlorophyll metabolism	K03404;K03404;K03404	-	-	-
evm.TU.tig00153048.2	0	0.07	0.1	4.8	1.38	5.46	0.056666667	3.88	6.097412502	4.05E-10	2.05E-08	XTH23	PREDICTED: probable xyloglucan endotransglucosylase/hydrolase protein 23 [Cucumis melo]	-	-	GO:0005576//extracellular region;GO:0030312//external encapsulating structure	GO:0016758//transferase activity, transferring hexosyl groups;GO:0016787//hydrolase activity	GO:0044042//glucan metabolic process;GO:0045229//external encapsulating structure organization
evm.TU.tig00007878.1	34.42	32.08	34.8	11.33	6.95	11.07	33.76666667	9.783333333	-1.787201766	4.11E-10	2.08E-08	Os01g0875500	PREDICTED: beta-galactosidase 10 [Cucumis sativus]	-	-	-	GO:0016798//hydrolase activity, acting on glycosyl bonds	GO:0008152//metabolic process
evm.TU.tig00000892.689	21.08	33.82	24.74	74.97	147.16	78.35	26.54666667	100.16	1.915703842	4.27E-10	2.15E-08	ERD7	PREDICTED: protein EARLY-RESPONSIVE TO DEHYDRATION 7, chloroplastic [Vitis vinifera]	ko04144//Endocytosis	K19366	-	-	-
evm.TU.tig00153211.21	23.04	20.26	19.65	8.49	6.78	8.15	20.98333333	7.806666667	-1.426465302	4.37E-10	2.19E-08	MLH1	PREDICTED: DNA mismatch repair protein MLH1 [Cucumis sativus]	ko03430//Mismatch repair	K08734	GO:0000785//chromatin;GO:0043231//intracellular membrane-bounded organelle;GO:0043234//protein complex	GO:0003690//double-stranded DNA binding	GO:0000725//recombinational repair;GO:0001101//response to acid chemical;GO:0006260//DNA replication;GO:0006305//DNA alkylation;GO:0006325//chromatin organization;GO:0007059//chromosome segregation;GO:0009793//embryo development ending in seed dormancy;GO:0016458//gene silencing;GO:0048229//gametophyte development;GO:0048827//phyllome development;GO:0051052//regulation of DNA metabolic process;GO…
evm.TU.tig00001585.3	10.41	17.49	30.49	86.31	151.58	83.37	19.46333333	107.0866667	2.459948146	4.38E-10	2.19E-08	lhcA-P4	PREDICTED: chlorophyll a-b binding protein P4, chloroplastic [Cucumis melo]	ko00196//Photosynthesis - antenna proteins	K08910	GO:0009521//photosystem;GO:0031224//intrinsic component of membrane	GO:0043169//cation binding;GO:0046906//tetrapyrrole binding	GO:0006091//generation of precursor metabolites and energy;GO:0006464//cellular protein modification process
evm.TU.tig00001291.417	2.16	19.09	5.54	98.66	205.95	123.95	8.93	142.8533333	3.999730715	4.66E-10	2.33E-08	ERF5	PREDICTED: ethylene-responsive transcription factor ERF105 [Cucumis melo]	-	-	-	-	-
evm.TU.tig00001102.3	0.88	1.11	0.48	6.59	38.1	6.1	0.823333333	16.93	4.361961527	4.67E-10	2.33E-08	--	PREDICTED: suppressor protein SRP40 [Prunus mume]	ko04144//Endocytosis	K19476	-	-	-
evm.TU.tig00153033.322	2.92	4.91	3.49	27.36	9.6	24.16	3.773333333	20.37333333	2.432770585	4.68E-10	2.33E-08	AMC9	PREDICTED: metacaspase-9 [Cucumis melo]	-	-	-	-	GO:0019538//protein metabolic process
evm.TU.tig00153048.101	4.83	7.31	7.06	14.73	12.44	13.9	6.4	13.69	1.096978636	5.03E-10	2.48E-08	--	PREDICTED: transmembrane protein DDB_G0292058 [Prunus mume]	-	-	-	-	-
evm.TU.tig00000729.319	32.23	38.3	38.52	14.8	12.46	12.04	36.35	13.1	-1.472388552	5.03E-10	2.48E-08	TOM20	PREDICTED: mitochondrial import receptor subunit TOM20-like [Cucumis sativus]	-	-	-	-	GO:0006839//mitochondrial transport
evm.TU.tig00154107.95	7.05	3.64	3.74	0.79	0.56	0.88	4.81	0.743333333	-2.693955685	5.05E-10	2.48E-08	MSH7	PREDICTED: DNA mismatch repair protein MSH7 [Cucumis sativus]	ko03430//Mismatch repair	K08737	GO:0043231//intracellular membrane-bounded organelle	GO:0003690//double-stranded DNA binding;GO:0032550//purine ribonucleoside binding	GO:0006281//DNA repair;GO:0006305//DNA alkylation;GO:0010629//negative regulation of gene expression;GO:0034968//histone lysine methylation;GO:0048580//regulation of post-embryonic development;GO:0051052//regulation of DNA metabolic process;GO:0070192//chromosome organization involved in meiotic cell cycle;GO:1901990//regulation of mitotic cell cycle phase transition;GO:1902410//mitotic cytokinet…
evm.TU.tig00153048.372	224.73	179.18	167.79	56.59	69.76	54.15	190.5666667	60.16666667	-1.663259453	5.09E-10	2.49E-08	--	PREDICTED: uncharacterized protein LOC103492421 [Cucumis melo]	-	-	-	-	-
evm.TU.tig00153403.14	37.23	61.14	47.86	111.81	149.71	109.34	48.74333333	123.62	1.342635351	5.49E-10	2.68E-08	MARD1	PREDICTED: protein MARD1-like [Juglans regia]	-	-	-	-	-
evm.TU.tig00153054.177	5.82	6.78	4.67	14.94	23.81	15.36	5.756666667	18.03666667	1.647627158	5.56E-10	2.71E-08	--	PREDICTED: uncharacterized protein LOC105436376 [Cucumis sativus]	-	-	-	-	-
evm.TU.tig00153051.33	2.34	1.84	2.8	5.58	5.07	6.02	2.326666667	5.556666667	1.255955163	5.60E-10	2.72E-08	At4g18380	PREDICTED: F-box protein At4g18380-like [Cucumis sativus]	-	-	-	-	-
MSTRG.28781	0.12	0.7	0.71	4.91	9.77	4.37	0.51	6.35	3.63818744	5.63E-10	2.73E-08	--	-	-	-	-	-	-
evm.TU.tig00008153.1	6.21	6.62	4.95	1.6	1.55	1.44	5.926666667	1.53	-1.953689265	5.66E-10	2.74E-08	RH31	PREDICTED: DEAD-box ATP-dependent RNA helicase 31-like [Cucumis sativus]	-	-	-	-	-
evm.TU.tig00000892.413	8.01	15.7	17.26	68.27	38.61	88.38	13.65666667	65.08666667	2.252756638	5.67E-10	2.74E-08	UBC8	PREDICTED: ubiquitin-conjugating enzyme E2 28 [Lupinus angustifolius]	ko04141//Protein processing in endoplasmic reticulum;ko04120//Ubiquitin mediated proteolysis	K06689;K06689	-	GO:0003824//catalytic activity	-
evm.TU.tig00153554.40	4.35	2.71	2.56	0.71	0.73	0.73	3.206666667	0.723333333	-2.148341851	5.69E-10	2.74E-08	ESP1	PREDICTED: separase isoform X3 [Cucumis melo]	-	-	-	-	-
evm.TU.tig00153560.5	2.75	2.42	2.29	0.67	0.79	0.55	2.486666667	0.67	-1.891980129	5.97E-10	2.86E-08	At1g30680	twinkleprotein, chloroplastic/mitochondrial-like [Dorcoceras hygrometricum]	-	-	-	GO:0003678//DNA helicase activity;GO:0032550//purine ribonucleoside binding;GO:0043566//structure-specific DNA binding	GO:0006259//DNA metabolic process;GO:0032392//DNA geometric change
evm.TU.tig00000892.511	6.2	6.57	7.35	15.62	14.41	22.06	6.706666667	17.36333333	1.372376132	5.99E-10	2.87E-08	--	GCN5-related N-acetyltransferase family protein [Populus trichocarpa]	-	-	GO:0044424//intracellular part	GO:0016407//acetyltransferase activity	-
evm.TU.tig00003987.4	25	18.5	16.01	5.84	5.73	5.24	19.83666667	5.603333333	-1.823812393	6.25E-10	2.99E-08	GWD3	PREDICTED: phosphoglucan, water dikinase, chloroplastic isoform X1 [Cucumis melo]	-	-	-	-	-
evm.TU.tig00153031.426	12.5	12.53	14.11	34.03	21.01	34.21	13.04666667	29.75	1.189208413	6.52E-10	3.10E-08	WAKL14	PREDICTED: wall-associated receptor kinase-like 14 isoform X2 [Cucumis sativus]	-	-	-	GO:0004672//protein kinase activity	GO:0006796//phosphate-containing compound metabolic process
evm.TU.tig00153302.7	33.41	30.25	33.48	13.31	13.44	14.78	32.38	13.84333333	-1.225911615	6.86E-10	3.26E-08	PYRB3	PREDICTED: aspartate carbamoyltransferase, chloroplastic [Cucumis sativus]	ko01100//Metabolic pathways;ko00240//Pyrimidine metabolism;ko00250//Alanine, aspartate and glutamate metabolism	K00609;K00609;K00609	GO:0009532//plastid stroma	GO:0016743//carboxyl- or carbamoyltransferase activity;GO:0031406//carboxylic acid binding	GO:0006163//purine nucleotide metabolic process;GO:0006222//UMP biosynthetic process;GO:0019752//carboxylic acid metabolic process;GO:0019856//pyrimidine nucleobase biosynthetic process
evm.TU.tig00004944.2	2.28	4.74	2.5	11.68	14.1	11.1	3.173333333	12.29333333	1.953805177	6.97E-10	3.30E-08	HSFA8	PREDICTED: heat stress transcription factor A-8 [Cucumis melo]	-	-	GO:0043231//intracellular membrane-bounded organelle	GO:0001071//nucleic acid binding transcription factor activity;GO:0003677//DNA binding	GO:0006950//response to stress;GO:0010468//regulation of gene expression;GO:0034645//cellular macromolecule biosynthetic process
evm.TU.tig00001204.6	6.82	4.27	6.38	0.85	1.33	0.66	5.823333333	0.946666667	-2.620916773	7.12E-10	3.36E-08	At1g65710	PREDICTED: uncharacterized protein At1g65710 [Cucumis melo]	-	-	-	-	-
evm.TU.tig00153490.46	182.91	133.26	117.01	41.31	44.55	43.21	144.3933333	43.02333333	-1.746812924	7.13E-10	3.36E-08	At1g64390	PREDICTED: endoglucanase 6-like [Cucumis melo]	-	-	-	-	-
evm.TU.tig00153048.4	0	0	0	1.37	3.63	1.55	0.001	2.183333333	11.09231669	7.15E-10	3.36E-08	XTH23	PREDICTED: probable xyloglucan endotransglucosylase/hydrolase protein 23 [Cucumis sativus]	ko04075//Plant hormone signal transduction	K14504	GO:0005576//extracellular region;GO:0030312//external encapsulating structure	GO:0016758//transferase activity, transferring hexosyl groups;GO:0016787//hydrolase activity	GO:0044042//glucan metabolic process;GO:0045229//external encapsulating structure organization
evm.TU.tig00153285.29	3.38	3.38	5.5	0.27	0.44	0.63	4.086666667	0.446666667	-3.193654073	7.16E-10	3.36E-08	--	PLATZ domain-containing protein [Cephalotus follicularis]	-	-	-	-	-
evm.TU.tig00009295.3	5.2	8.21	6.3	18.4	16.22	18.46	6.57	17.69333333	1.429240594	7.26E-10	3.40E-08	--	HIG_1_N domain-containing protein [Cephalotus follicularis]	-	-	GO:0031224//intrinsic component of membrane	-	-
evm.TU.tig00154740.97	5.2	8.21	6.3	18.4	16.22	18.46	6.57	17.69333333	1.429240594	7.26E-10	3.40E-08	--	HIG_1_N domain-containing protein [Cephalotus follicularis]	-	-	GO:0031224//intrinsic component of membrane	-	-
evm.TU.tig00010062.4	2.55	1.45	1.51	0.25	0.2	0.18	1.836666667	0.21	-3.128628585	7.38E-10	3.45E-08	FTIP1	PREDICTED: protein QUIRKY-like [Cucumis melo]	-	-	GO:0005911//cell-cell junction;GO:0030312//external encapsulating structure;GO:0043231//intracellular membrane-bounded organelle	-	-
MSTRG.21350	0.27	0.22	0.22	16.05	0.52	14.27	0.236666667	10.28	5.44083993	7.51E-10	3.50E-08	PBL28	probable serine/threonine-protein kinase PBL28 [Cucurbita maxima]	-	-	-	GO:0004702//receptor signaling protein serine/threonine kinase activity;GO:0032550//purine ribonucleoside binding	GO:0003006//developmental process involved in reproduction;GO:0010646//regulation of cell communication;GO:0018205//peptidyl-lysine modification;GO:0032147//activation of protein kinase activity;GO:0042743//hydrogen peroxide metabolic process;GO:0044085//cellular component biogenesis;GO:0045491//xylan metabolic process
evm.TU.tig00006261.10	9.98	14.52	14.81	1.36	1.03	2.66	13.10333333	1.683333333	-2.960541071	7.66E-10	3.56E-08	--	PREDICTED: glycine-rich protein-like [Cucumis sativus]	-	-	-	-	-
evm.TU.tig00153574.80	9.01	9.04	9.89	3.23	3.86	3.69	9.313333333	3.593333333	-1.373974843	8.18E-10	3.80E-08	GT-2	PREDICTED: trihelix transcription factor GT-2 [Cucumis sativus]	-	-	-	-	-
evm.TU.tig00153031.523	26.1	20.36	20.27	6.88	8.3	7.44	22.24333333	7.54	-1.560736575	8.46E-10	3.91E-08	POLD1	PREDICTED: DNA polymerase delta catalytic subunit [Cucumis melo]	ko01100//Metabolic pathways;ko00230//Purine metabolism;ko00240//Pyrimidine metabolism;ko03420//Nucleotide excision repair;ko03030//DNA replication;ko03440//Homologous recombination;ko03430//Mismatch repair;ko03410//Base excision repair	K02327;K02327;K02327;K02327;K02327;K02327;K02327;K02327	GO:0043231//intracellular membrane-bounded organelle	GO:0003676//nucleic acid binding;GO:0004518//nuclease activity;GO:0034061//DNA polymerase activity;GO:0043169//cation binding	GO:0006259//DNA metabolic process
evm.TU.tig00152977.27	26.65	19.73	29.56	3.21	0.81	3.5	25.31333333	2.506666667	-3.336055432	8.75E-10	4.03E-08	--	BnaA06g07870D [Brassica napus]	-	-	-	-	-
evm.TU.tig00153210.173	4.12	1.86	3.25	0.54	0.41	0.46	3.076666667	0.47	-2.710635485	8.92E-10	4.10E-08	XYL1	PREDICTED: alpha-xylosidase 1-like [Cucumis sativus]	-	-	-	GO:0005488//binding;GO:0090599//alpha-glucosidase activity	GO:0044238//primary metabolic process
MSTRG.982	4.93	5.78	8.03	0.79	0.25	0.6	6.246666667	0.546666667	-3.514353233	9.25E-10	4.25E-08	--	LOW QUALITY PROTEIN: mycophenolic acid acyl-glucuronide esterase, mitochondrial-like [Momordica charantia]	-	-	GO:0044444//cytoplasmic part	GO:0003824//catalytic activity	-
evm.TU.tig00000589.35	2.1	2.68	3.04	6.84	7.84	6.78	2.606666667	7.153333333	1.456409563	9.76E-10	4.47E-08	ARALYDRAFT_321547	PREDICTED: CASP-like protein 4B1 [Cucumis sativus]	-	-	GO:0016020//membrane	-	-
evm.TU.tig00000892.207	3.73	8.21	7.47	19.67	29.87	22.18	6.47	23.90666667	1.88557537	9.79E-10	4.48E-08	--	PREDICTED: uncharacterized protein At4g22758 [Cucumis sativus]	-	-	-	-	-
evm.TU.tig00153031.331	1.18	0.85	1.28	2.74	3	3	1.103333333	2.913333333	1.400802063	9.83E-10	4.49E-08	BT4	PREDICTED: BTB/POZ and TAZ domain-containing protein 4 isoform X2 [Cucumis melo]	-	-	GO:0043231//intracellular membrane-bounded organelle	GO:0046914//transition metal ion binding;GO:0090595//acetyl-CoA:L-lysine N6-acetyltransferase	GO:0010468//regulation of gene expression;GO:0016570//histone modification
evm.TU.tig00153206.179	21	18.16	14.89	49.03	32.56	51.33	18.01666667	44.30666667	1.298191675	1.00E-09	4.54E-08	At3g11320	PREDICTED: probable sugar phosphate/phosphate translocator At3g11320 [Cucumis melo]	-	-	GO:0031224//intrinsic component of membrane	-	-
evm.TU.tig00003771.7	32.46	16.03	17.43	4.11	3.72	4.69	21.97333333	4.173333333	-2.39648168	1.01E-09	4.57E-08	At4g34220	PREDICTED: probable LRR receptor-like serine/threonine-protein kinase At4g37250 [Cucumis sativus]	-	-	GO:0016020//membrane	GO:0016772//transferase activity, transferring phosphorus-containing groups	GO:0006796//phosphate-containing compound metabolic process
evm.TU.tig00001120.3	0.41	0.17	0.17	3.16	2.86	3.27	0.25	3.096666667	3.630716096	1.01E-09	4.58E-08	--	-	-	-	-	-	-
evm.TU.tig00000688.10	5.06	2.98	7.79	0.35	0.23	0.71	5.276666667	0.43	-3.617218285	1.02E-09	4.61E-08	CSLA9	PREDICTED: glucomannan 4-beta-mannosyltransferase 9-like isoform X2 [Cucumis melo]	-	-	GO:0016020//membrane;GO:0043231//intracellular membrane-bounded organelle	GO:0019187//beta-1,4-mannosyltransferase activity	GO:0009987//cellular process;GO:0044699//single-organism process;GO:0050896//response to stimulus;GO:0051704//multi-organism process;GO:0071840//cellular component organization or biogenesis
evm.TU.tig00001047.470	4.71	3.93	5.82	13.78	9.41	13.5	4.82	12.23	1.343319352	1.05E-09	4.72E-08	--	-	-	-	-	-	-
evm.TU.tig00153056.430	9.28	12.43	8.3	20.06	20.77	21.5	10.00333333	20.77666667	1.054483394	1.06E-09	4.79E-08	NAC056	PREDICTED: NAC domain-containing protein 18-like [Cucumis sativus]	-	-	GO:0043231//intracellular membrane-bounded organelle	-	GO:0010468//regulation of gene expression;GO:0034645//cellular macromolecule biosynthetic process
evm.TU.tig00000454.1	59.48	57.72	52.1	23.23	18.22	23.72	56.43333333	21.72333333	-1.377302073	1.09E-09	4.90E-08	At5g12440	PREDICTED: zinc finger CCCH domain-containing protein 46-like [Cucumis sativus]	-	-	-	-	-
evm.TU.tig00153554.69	12.93	7.91	8.94	2.32	2.19	2.56	9.926666667	2.356666667	-2.074561634	1.11E-09	4.99E-08	--	Os09g0110151 [Oryza sativa Japonica Group]	-	-	-	-	-
evm.TU.tig00005865.4	3.66	2.53	3.73	0.55	0.86	0.6	3.306666667	0.67	-2.303144619	1.12E-09	5.01E-08	KIN14S	PREDICTED: kinesin-3 [Cucumis sativus]	-	-	GO:0005875//microtubule associated complex	GO:0003774//motor activity;GO:0015631//tubulin binding;GO:0032550//purine ribonucleoside binding	GO:0007017//microtubule-based process
evm.TU.tig00153210.450	7.63	6.58	6.7	2.63	1.88	2.38	6.97	2.296666667	-1.601617174	1.12E-09	5.02E-08	POLA2	PREDICTED: DNA polymerase alpha subunit B [Cucumis melo]	ko01100//Metabolic pathways;ko00230//Purine metabolism;ko00240//Pyrimidine metabolism;ko03030//DNA replication	K02321;K02321;K02321;K02321	GO:0043231//intracellular membrane-bounded organelle	GO:0003676//nucleic acid binding;GO:0034061//DNA polymerase activity	GO:0006260//DNA replication;GO:0006305//DNA alkylation;GO:0010629//negative regulation of gene expression;GO:0034968//histone lysine methylation;GO:0048580//regulation of post-embryonic development;GO:0051052//regulation of DNA metabolic process;GO:1901990//regulation of mitotic cell cycle phase transition
evm.TU.tig00005882.1	24.29	21.06	21.53	8.11	9.25	9.26	22.29333333	8.873333333	-1.329064276	1.16E-09	5.17E-08	IREH1	PREDICTED: probable serine/threonine protein kinase IREH1 [Cucumis melo]	-	-	-	GO:0004672//protein kinase activity;GO:0032550//purine ribonucleoside binding	GO:0006464//cellular protein modification process;GO:0006796//phosphate-containing compound metabolic process
evm.TU.tig00003675.6	7.96	11.87	15.66	29.24	35.14	31.34	11.83	31.90666667	1.431407822	1.21E-09	5.40E-08	--	Os10g0516000, partial [Oryza sativa Japonica Group]	-	-	-	-	-
evm.TU.tig00154185.4	5.25	3.26	3.52	0.91	0.81	1.1	4.01	0.94	-2.092869575	1.23E-09	5.44E-08	MET1A	PREDICTED: DNA (cytosine-5)-methyltransferase 1B-like [Cucumis melo]	ko01100//Metabolic pathways;ko00270//Cysteine and methionine metabolism	K00558;K00558	GO:0043231//intracellular membrane-bounded organelle	GO:0005488//binding;GO:0008757//S-adenosylmethionine-dependent methyltransferase activity	GO:0032776//DNA methylation on cytosine
evm.TU.tig00006845.2	0.89	1.51	1.32	4.11	3.85	5.62	1.24	4.526666667	1.868108953	1.29E-09	5.73E-08	NAC002	NAC domain transcription factor 2 [Citrullus colocynthis]	-	-	GO:0043231//intracellular membrane-bounded organelle	GO:0001071//nucleic acid binding transcription factor activity	GO:0009404//toxin metabolic process;GO:0010468//regulation of gene expression;GO:0014070//response to organic cyclic compound;GO:0034645//cellular macromolecule biosynthetic process
evm.TU.tig00153554.250	7.2	5.47	7.68	1.27	1.97	1.65	6.783333333	1.63	-2.057122424	1.30E-09	5.73E-08	MAP65-3	PREDICTED: 65-kDa microtubule-associated protein 3-like [Cucumis melo]	-	-	-	-	-
evm.TU.tig00000589.246	86.32	80.99	74.64	22.86	12.93	24.37	80.65	20.05333333	-2.007832467	1.31E-09	5.77E-08	COMT1	PREDICTED: caffeic acid 3-O-methyltransferase isoform X2 [Cucumis sativus]	-	-	-	GO:0005515//protein binding;GO:0008171//O-methyltransferase activity	GO:0008152//metabolic process
evm.TU.tig00153048.38	21.18	57.31	34.95	142.1	140.85	141.76	37.81333333	141.57	1.90454864	1.31E-09	5.78E-08	TET8	PREDICTED: tetraspanin-8-like [Cucumis melo]	-	-	-	-	-
evm.TU.tig00000729.21	21.43	15.14	22.22	6.35	4.06	5.01	19.59666667	5.14	-1.930768013	1.35E-09	5.92E-08	NPY1	PREDICTED: BTB/POZ domain-containing protein NPY1 [Cucumis melo]	-	-	GO:0005768//endosome;GO:0016020//membrane	-	GO:0008105//asymmetric protein localization;GO:0009793//embryo development ending in seed dormancy;GO:0009909//regulation of flower development;GO:0009926//auxin polar transport;GO:0032446//protein modification by small protein conjugation;GO:0050794//regulation of cellular process
MSTRG.1200	0.04	0.05	0.05	0.73	0.31	0.54	0.046666667	0.526666667	3.496425826	1.40E-09	6.14E-08	At3g47110	probable LRR receptor-like serine/threonine-protein kinase At3g47570 [Cucurbita maxima]	-	-	GO:0016020//membrane	GO:0004672//protein kinase activity	GO:0006796//phosphate-containing compound metabolic process
evm.TU.tig00002486.26	12.5	12.73	14.86	4.34	2.73	4.22	13.36333333	3.763333333	-1.828196931	1.40E-09	6.14E-08	DSCC1	PREDICTED: sister chromatid cohesion protein DCC1 [Cucumis melo]	-	-	-	-	-
evm.TU.tig00000892.186	36.56	50.33	42.94	109.74	210.68	110.43	43.27666667	143.6166667	1.730561896	1.41E-09	6.16E-08	SAP3	PREDICTED: zinc finger A20 and AN1 domain-containing stress-associated protein 3 [Cucumis melo]	-	-	-	GO:0046872//metal ion binding	-
evm.TU.tig00008830.3	8.18	6.47	6.8	2.15	1.14	1.74	7.15	1.676666667	-2.092347343	1.44E-09	6.24E-08	POLA2	PREDICTED: DNA polymerase alpha subunit B [Cucumis melo]	ko01100//Metabolic pathways;ko00230//Purine metabolism;ko00240//Pyrimidine metabolism;ko03030//DNA replication	K02321;K02321;K02321;K02321	GO:0043231//intracellular membrane-bounded organelle	GO:0003676//nucleic acid binding;GO:0034061//DNA polymerase activity	GO:0006260//DNA replication;GO:0006305//DNA alkylation;GO:0010629//negative regulation of gene expression;GO:0034968//histone lysine methylation;GO:0048580//regulation of post-embryonic development;GO:0051052//regulation of DNA metabolic process;GO:1901990//regulation of mitotic cell cycle phase transition
evm.TU.tig00000223.6	3.19	3.28	3.51	0.74	0.65	0.98	3.326666667	0.79	-2.074152756	1.46E-09	6.35E-08	CYCA3-2	cyclin A3.1 family protein [Populus trichocarpa]	-	-	GO:0043231//intracellular membrane-bounded organelle	GO:0019900//kinase binding	GO:0007049//cell cycle
MSTRG.6935	5.9	5.46	5.26	1.88	1.57	2.17	5.54	1.873333333	-1.564278347	1.49E-09	6.46E-08	WEX	Werner Syndrome-like exonuclease isoform X1 [Cucumis sativus]	-	-	-	-	-
evm.TU.tig00153047.49	42.72	34.26	36.39	12.62	15.17	12.43	37.79	13.40666667	-1.495053938	1.52E-09	6.56E-08	ALS	PREDICTED: acetolactate synthase 3, chloroplastic [Cucumis sativus]	ko01100//Metabolic pathways;ko01110//Biosynthesis of secondary metabolites;ko01230//Biosynthesis of amino acids;ko01210//2-Oxocarboxylic acid metabolism;ko00650//Butanoate metabolism;ko00770//Pantothenate and CoA biosynthesis;ko00290//Valine, leucine and isoleucine biosynthesis;ko00660//C5-Branched dibasic acid metabolism	K01652;K01652;K01652;K01652;K01652;K01652;K01652;K01652	GO:0009532//plastid stroma	GO:0000166//nucleotide binding;GO:0016744//transferase activity, transferring aldehyde or ketonic groups;GO:0019842//vitamin binding;GO:0043169//cation binding	GO:0006549//isoleucine metabolic process;GO:0006573//valine metabolic process;GO:0006950//response to stress;GO:0008652//cellular amino acid biosynthetic process
evm.TU.tig00002090.1	5.25	5.74	5.48	1.04	0.68	1.41	5.49	1.043333333	-2.395605993	1.52E-09	6.57E-08	PPD5	PREDICTED: psbP domain-containing protein 5, chloroplastic [Cucumis sativus]	-	-	-	-	-
evm.TU.tig00153047.39	26.76	19.17	24.38	8.18	6.62	6.67	23.43666667	7.156666667	-1.711407703	1.57E-09	6.75E-08	SPL13B	PREDICTED: squamosa promoter-binding-like protein 13A [Cucumis sativus]	-	-	-	-	-
evm.TU.tig00003597.4	15.08	15.91	16.81	7.06	6.92	7.45	15.93333333	7.143333333	-1.157378768	1.61E-09	6.92E-08	typA	PREDICTED: GTP-binding protein TypA/BipA homolog [Cucumis melo]	-	-	GO:0009532//plastid stroma	GO:0008135//translation factor activity, RNA binding;GO:0017111//nucleoside-triphosphatase activity;GO:0032550//purine ribonucleoside binding	GO:0006396//RNA processing;GO:0006979//response to oxidative stress;GO:0034645//cellular macromolecule biosynthetic process
evm.TU.tig00153033.161	7.27	5.8	5.71	1.77	0.84	1.41	6.26	1.34	-2.223929656	1.69E-09	7.23E-08	WDR62	PREDICTED: mitogen-activated protein kinase-binding protein 1 isoform X2 [Cucumis sativus]	-	-	-	-	-
evm.TU.tig00153349.42	0.38	0.85	0.19	4.96	4.37	4.47	0.473333333	4.6	3.280705432	1.72E-09	7.35E-08	--	DUF4228 domain-containing protein [Cephalotus follicularis]	-	-	-	-	-
evm.TU.tig00153055.210	1.32	1.58	1.05	10.8	55.97	9.66	1.316666667	25.47666667	4.274214472	1.77E-09	7.55E-08	--	PREDICTED: probable calcium-binding protein CML10 [Theobroma cacao]	-	-	-	-	-
evm.TU.tig00153924.1	6.76	8.41	5.57	14.39	16.56	13.27	6.913333333	14.74	1.092283131	1.80E-09	7.65E-08	RBOHC	respiratory burst oxidase-like protein [Citrullus colocynthis]	ko04626//Plant-pathogen interaction;ko04016//MAPK signaling pathway - plant	K13447;K13447	GO:0031224//intrinsic component of membrane;GO:0043231//intracellular membrane-bounded organelle	GO:0046872//metal ion binding;GO:0050664//oxidoreductase activity, acting on NAD(P)H, oxygen as acceptor	GO:0006950//response to stress;GO:0007165//signal transduction;GO:0009620//response to fungus;GO:0042743//hydrogen peroxide metabolic process;GO:0043067//regulation of programmed cell death;GO:0044710//single-organism metabolic process;GO:0048878//chemical homeostasis
evm.TU.tig00003469.14	48.25	44	50.81	13.04	8.59	15.99	47.68666667	12.54	-1.927048593	1.80E-09	7.65E-08	Os01g0875500	PREDICTED: beta-galactosidase 10 [Cucumis sativus]	-	-	-	-	-
evm.TU.tig00004535.1	6.17	5.47	6.11	14.85	26.1	14.16	5.916666667	18.37	1.634495103	1.87E-09	7.92E-08	--	PREDICTED: WD repeat-containing protein 91 homolog [Malus domestica]	-	-	-	-	-
evm.TU.tig00000251.3	10.37	8.57	8.2	24.74	15.23	24.87	9.046666667	21.61333333	1.25646337	1.92E-09	8.10E-08	--	DUF4378 domain-containing protein [Cephalotus follicularis]	-	-	-	-	-
evm.TU.tig00003063.97	0.01	0.02	0.04	0.31	2.66	0.51	0.023333333	1.16	5.635588574	2.04E-09	8.61E-08	EXLA2	PREDICTED: expansin-like A2 [Cucumis melo]	-	-	-	-	-
evm.TU.tig00001291.32	28.02	22.28	24.48	6.13	2.56	5.51	24.92666667	4.733333333	-2.396761541	2.05E-09	8.65E-08	JMJ706	PREDICTED: lysine-specific demethylase JMJ706 [Cucumis sativus]	-	-	GO:0016020//membrane	-	-
evm.TU.tig00000729.170	19.23	22.87	26.37	44.9	58.69	40.96	22.82333333	48.18333333	1.078024691	2.10E-09	8.82E-08	RCD1	PREDICTED: probable inactive poly [ADP-ribose] polymerase SRO3 [Cucumis melo]	-	-	-	-	-
evm.TU.tig00152909.45	6.95	8.26	11.67	1.76	2.02	1.55	8.96	1.776666667	-2.3343257	2.14E-09	8.97E-08	--	PREDICTED: probable beta-tubulin polyglutamylase [Cucumis melo]	-	-	-	-	-
evm.TU.tig00004844.6	10.72	7.18	7.12	2.44	2.34	2.35	8.34	2.376666667	-1.811107808	2.19E-09	9.17E-08	RTEL1	PREDICTED: regulator of telomere elongation helicase 1 isoform X1 [Cucumis melo]	-	-	-	GO:0004386//helicase activity;GO:0097159//organic cyclic compound binding;GO:1901363//heterocyclic compound binding	GO:0007275//multicellular organism development;GO:0016070//RNA metabolic process;GO:0035194//posttranscriptional gene silencing by RNA;GO:0050896//response to stimulus
evm.TU.tig00002784.3	33.18	29.6	34.31	12.03	13.42	13.6	32.36333333	13.01666667	-1.314000161	2.23E-09	9.33E-08	ARP1	PREDICTED: RNA-binding protein 24-B [Cucumis melo]	-	-	-	GO:0097159//organic cyclic compound binding	-
evm.TU.tig00006406.22	3.69	2.8	2.64	0.57	0.42	0.75	3.043333333	0.58	-2.391527554	2.27E-09	9.44E-08	GAUT1	PREDICTED: polygalacturonate 4-alpha-galacturonosyltransferase-like isoform X1 [Cucumis melo]	ko00520//Amino sugar and nucleotide sugar metabolism	K13648	-	GO:0016757//transferase activity, transferring glycosyl groups	-
evm.TU.tig00153055.132	4.69	6.08	3.46	24.79	11.63	26.87	4.743333333	21.09666667	2.153041906	2.28E-09	9.45E-08	--	PREDICTED: uncharacterized protein LOC103503930 [Cucumis melo]	-	-	-	-	-
evm.TU.tig00001047.85	4.59	4.03	4.83	1.53	1.38	1.69	4.483333333	1.533333333	-1.547900406	2.30E-09	9.55E-08	At3g03770	PREDICTED: probable inactive leucine-rich repeat receptor-like protein kinase At3g03770 isoform X1 [Cucumis melo]	-	-	-	GO:0003824//catalytic activity	-
evm.TU.tig00153031.212	161.88	133.74	123.02	41.92	52.42	38.42	139.5466667	44.25333333	-1.65688963	2.31E-09	9.55E-08	At5g10080	PREDICTED: aspartic proteinase-like protein 1 isoform X2 [Cucumis sativus]	-	-	-	GO:0016787//hydrolase activity	GO:0019538//protein metabolic process
evm.TU.tig00000289.206	149.26	110.04	131.16	41.2	25.07	39.49	130.1533333	35.25333333	-1.88438068	2.40E-09	9.89E-08	At3g53190	PREDICTED: probable pectate lyase 12 [Cucumis melo]	ko00040//Pentose and glucuronate interconversions	K01728	-	-	-
evm.TU.tig00154133.4	19.75	17.79	17.37	7.37	6.9	7.45	18.30333333	7.24	-1.338044808	2.45E-09	1.01E-07	--	PREDICTED: probable polyamine aminopropyl transferase [Malus domestica]	-	-	-	-	-
evm.TU.tig00154144.3	4.01	6.95	5.56	12.66	16.84	12.98	5.506666667	14.16	1.362570079	2.48E-09	1.02E-07	NAC002	PREDICTED: NAC domain-containing protein 2 [Cucumis sativus]	-	-	-	-	GO:0010467//gene expression;GO:0034645//cellular macromolecule biosynthetic process
evm.TU.tig00000892.288	3.74	2.21	3.27	0.43	0.74	0.42	3.073333333	0.53	-2.535739985	2.67E-09	1.09E-07	--	PREDICTED: uncharacterized protein LOC103501899 isoform X2 [Cucumis melo]	-	-	-	-	-
evm.TU.tig00002486.119	12.34	6.34	10.14	1.51	0.56	1.52	9.606666667	1.196666667	-3.005014586	2.75E-09	1.13E-07	AMT1-1	PREDICTED: ammonium transporter 1 member 1-like [Cucumis melo]	-	-	GO:0031224//intrinsic component of membrane	GO:0015077//monovalent inorganic cation transmembrane transporter activity	GO:0015696//ammonium transport
evm.TU.tig00153210.428	2.01	4.12	3.4	8.91	12.83	8.67	3.176666667	10.13666667	1.673997697	2.78E-09	1.13E-07	ABCB15	PREDICTED: ABC transporter B family member 15-like [Cucumis sativus]	ko02010//ABC transporters	K05658	-	GO:0015405//P-P-bond-hydrolysis-driven transmembrane transporter activity;GO:0016887//ATPase activity	GO:0044763//single-organism cellular process;GO:0044765//single-organism transport
evm.TU.tig00153048.122	13.73	9.41	10.8	3.34	3.88	3.21	11.31333333	3.476666667	-1.702247407	2.83E-09	1.15E-07	--	Armadillo-type [Corchorus olitorius]	-	-	-	-	-
evm.TU.tig00002548.3	12.21	18.4	15.57	35.78	58.82	35.48	15.39333333	43.36	1.494059084	2.85E-09	1.16E-07	IRX7	PREDICTED: probable glucuronoxylan glucuronosyltransferase F8H [Cucumis sativus]	-	-	-	-	-
evm.TU.tig00007315.4	4.1	2.65	2.91	0.22	0.65	0.37	3.22	0.413333333	-2.961683068	2.86E-09	1.16E-07	MSH7	PREDICTED: DNA mismatch repair protein MSH7 [Cucumis sativus]	ko03430//Mismatch repair	K08737	-	GO:0003677//DNA binding	GO:0006281//DNA repair;GO:0007126//meiotic nuclear division;GO:0010468//regulation of gene expression;GO:0010564//regulation of cell cycle process;GO:0034968//histone lysine methylation;GO:1903047//mitotic cell cycle process
evm.TU.tig00153204.273	2.25	1.58	2.27	0.21	0.05	0.27	2.033333333	0.176666667	-3.524744978	2.86E-09	1.16E-07	GRF6	PREDICTED: growth-regulating factor 6-like [Cucumis melo]	-	-	-	-	-
MSTRG.16896	45.57	37.65	35.78	16.4	14.99	15.86	39.66666667	15.75	-1.332575339	3.18E-09	1.29E-07	At5g58090	glucan endo-1,3-beta-glucosidase 6-like [Cucurbita pepo subsp. pepo] [Cucurbita pepo]	ko00500//Starch and sucrose metabolism	K19893	GO:0005618//cell wall;GO:0005911//cell-cell junction;GO:0031225//anchored component of membrane;GO:0043231//intracellular membrane-bounded organelle	GO:0008422//beta-glucosidase activity	GO:0006950//response to stress;GO:0044238//primary metabolic process
evm.TU.tig00153210.157	13.65	8.66	12.39	2.06	1.05	2.66	11.56666667	1.923333333	-2.588292439	3.19E-09	1.29E-07	At1g68400	PREDICTED: probable leucine-rich repeat receptor-like protein kinase At1g68400 [Cucumis sativus]	-	-	GO:0016020//membrane	GO:0016301//kinase activity	-
evm.TU.tig00153873.3	14.93	18.35	21.48	36.97	47.04	35.17	18.25333333	39.72666667	1.121947801	3.25E-09	1.31E-07	ZAT1	Zinc finger, C2H2-like protein [Corchorus olitorius]	-	-	-	-	-
evm.TU.tig00153017.96	31.47	35.95	28.25	8.69	12.19	8.89	31.89	9.923333333	-1.684207377	3.30E-09	1.33E-07	CEL1	PREDICTED: endoglucanase 8 [Cucumis sativus]	ko01100//Metabolic pathways;ko00500//Starch and sucrose metabolism	K01179;K01179	-	GO:0004553//hydrolase activity, hydrolyzing O-glycosyl compounds	GO:0030243//cellulose metabolic process
evm.TU.tig00153425.29	5.12	4.89	5.36	2.11	1.57	1.74	5.123333333	1.806666667	-1.503752408	3.34E-09	1.34E-07	NACK2	PREDICTED: kinesin-like protein NACK2 [Cucumis sativus]	-	-	GO:0005875//microtubule associated complex;GO:0005911//cell-cell junction;GO:0043231//intracellular membrane-bounded organelle;GO:0044444//cytoplasmic part	GO:0003774//motor activity;GO:0015631//tubulin binding;GO:0032550//purine ribonucleoside binding	GO:0000226//microtubule cytoskeleton organization;GO:0007349//cellularization;GO:0033206//meiotic cytokinesis;GO:0048229//gametophyte development
evm.TU.tig00004432.4	26.17	20.93	22.32	8.53	9.36	7.52	23.14	8.47	-1.44995499	3.41E-09	1.37E-07	--	PREDICTED: protein timeless homolog [Cucumis sativus]	-	-	-	-	-
evm.TU.tig00003590.5	103.81	32.72	41.39	3.48	8.12	4.09	59.30666667	5.23	-3.503311436	3.43E-09	1.37E-07	At1g18250	PREDICTED: osmotin-like protein [Cucumis melo]	-	-	GO:0005618//cell wall;GO:0005911//cell-cell junction	-	GO:0071555//cell wall organization
evm.TU.tig00153074.21	69.05	66.46	77.55	23.34	30.42	24.3	71.02	26.02	-1.448604398	3.55E-09	1.42E-07	SPL14	PREDICTED: squamosa promoter-binding-like protein 9 [Pyrus x bretschneideri]	-	-	-	-	-
evm.TU.tig00153533.96	15.82	13.18	12.12	4.89	4.52	5.16	13.70666667	4.856666667	-1.496839387	3.55E-09	1.42E-07	Fggy	PREDICTED: FGGY carbohydrate kinase domain-containing protein [Cucumis sativus]	-	-	GO:0009536//plastid	GO:0016772//transferase activity, transferring phosphorus-containing groups	GO:0006796//phosphate-containing compound metabolic process
evm.TU.tig00153840.41	21.5	19.9	22.06	9.84	7.61	8.27	21.15333333	8.573333333	-1.302956879	3.57E-09	1.42E-07	--	PREDICTED: uncharacterized protein LOC103488666 isoform X1 [Cucumis melo]	-	-	-	-	-
evm.TU.tig00003822.3	11.21	6.85	6.08	1.56	2.06	1.73	8.046666667	1.783333333	-2.173814879	3.63E-09	1.44E-07	ESP1	PREDICTED: separase isoform X3 [Cucumis melo]	-	-	-	-	-
MSTRG.1112	2.21	3.07	3.88	10.44	43.87	15.79	3.053333333	23.36666667	2.935994941	3.78E-09	1.50E-07	--	-	-	-	-	-	-
evm.TU.tig00153014.24	4.72	8.96	7.29	19.22	18.12	16.8	6.99	18.04666667	1.368368026	3.85E-09	1.52E-07	DESI1	PREDICTED: desumoylating isopeptidase 1 [Cucumis melo]	-	-	-	-	-
evm.TU.tig00000729.316	4.94	3.83	4.78	0.91	0.93	1.45	4.516666667	1.096666667	-2.042133363	3.86E-09	1.52E-07	ASY1	PREDICTED: HORMA domain-containing protein 1 [Cucumis melo]	-	-	-	-	-
evm.TU.tig00153429.16	70.96	43.53	138.66	5.83	1.07	7.07	84.38333333	4.656666667	-4.179588558	4.01E-09	1.58E-07	PER52	PREDICTED: peroxidase P7-like [Glycine max]	ko01100//Metabolic pathways;ko01110//Biosynthesis of secondary metabolites;ko00940//Phenylpropanoid biosynthesis	K00430;K00430;K00430	-	GO:0003824//catalytic activity;GO:0043169//cation binding;GO:0046906//tetrapyrrole binding	GO:0006950//response to stress;GO:0044710//single-organism metabolic process
evm.TU.tig00006295.4	14.39	9.69	12.05	2.65	1.15	2.6	12.04333333	2.133333333	-2.497053445	4.02E-09	1.58E-07	ZAR1	PREDICTED: probable inactive leucine-rich repeat receptor-like protein kinase At1g66830 [Cucumis melo]	-	-	GO:0016020//membrane	GO:0016491//oxidoreductase activity;GO:0016772//transferase activity, transferring phosphorus-containing groups	GO:0006796//phosphate-containing compound metabolic process
evm.TU.tig00003412.298	8.09	7.65	7.7	2.7	2.87	2.45	7.813333333	2.673333333	-1.547298428	4.04E-09	1.59E-07	--	C-type mannose receptor 2 [Theobroma cacao]	-	-	-	-	GO:0003002//regionalization;GO:0003006//developmental process involved in reproduction;GO:0009933//meristem structural organization;GO:0050789//regulation of biological process
evm.TU.tig00153031.335	24.81	42.64	32.22	69.31	81.85	72.63	33.22333333	74.59666667	1.166914338	4.08E-09	1.60E-07	LBD39	PREDICTED: LOB domain-containing protein 37-like [Cucumis melo]	-	-	-	-	-
evm.TU.tig00153347.86	13.22	10.85	9.98	4.29	3.05	3.72	11.35	3.686666667	-1.622303413	4.12E-09	1.61E-07	ABCB9	PREDICTED: ABC transporter B family member 9 isoform X1 [Juglans regia]	ko02010//ABC transporters	K05658	GO:0031224//intrinsic component of membrane	GO:0015405//P-P-bond-hydrolysis-driven transmembrane transporter activity;GO:0017111//nucleoside-triphosphatase activity;GO:0032550//purine ribonucleoside binding	GO:0044763//single-organism cellular process;GO:0051234//establishment of localization
evm.TU.tig00002486.177	10.13	5.24	6.6	0.99	1.72	0.95	7.323333333	1.22	-2.585619316	4.14E-09	1.62E-07	RAD5B	SNF2_N domain-containing protein/Helicase_C domain-containing protein/HIRAN domain-containing protein/zf-C3HC4_2 domain-containing protein [Cephalotus follicularis]	-	-	-	GO:0003676//nucleic acid binding;GO:0016818//hydrolase activity, acting on acid anhydrides, in phosphorus-containing anhydrides;GO:0032550//purine ribonucleoside binding;GO:0046914//transition metal ion binding	-
evm.TU.tig00000892.57	0.08	0.04	0.08	22.74	0.05	21.96	0.066666667	14.91666667	7.805743872	4.20E-09	1.64E-07	--	PREDICTED: transmembrane protein 45A [Cucumis melo]	-	-	-	-	-
evm.TU.tig00005119.4	59.72	122.88	86.95	243.78	442.95	274.51	89.85	320.4133333	1.834343775	4.20E-09	1.64E-07	ERF4	PREDICTED: ethylene-responsive transcription factor 4-like [Cucumis melo]	-	-	GO:0043231//intracellular membrane-bounded organelle	GO:0001071//nucleic acid binding transcription factor activity	GO:0010468//regulation of gene expression;GO:0034645//cellular macromolecule biosynthetic process
evm.TU.tig00153640.275	0.93	0.58	0.93	38.8	1.86	49.78	0.813333333	30.14666667	5.212007939	4.21E-09	1.64E-07	--	Ubiquitin ligase SINAT3 [Zea mays]	-	-	-	-	-
evm.TU.tig00000289.20	0.6	1.29	0.38	3.55	7.99	5.58	0.756666667	5.706666667	2.914918499	4.23E-09	1.64E-07	NAC002	NAC domain transcription factor 2 [Citrullus colocynthis]	-	-	GO:0043231//intracellular membrane-bounded organelle	GO:0001071//nucleic acid binding transcription factor activity	GO:0009404//toxin metabolic process;GO:0010468//regulation of gene expression;GO:0014070//response to organic cyclic compound;GO:0034645//cellular macromolecule biosynthetic process
evm.TU.tig00004393.2	9.59	11.8	10.35	3.29	2.36	3.49	10.58	3.046666667	-1.796036058	4.24E-09	1.64E-07	GGB	PREDICTED: geranylgeranyl transferase type-1 subunit beta isoform X2 [Cucumis melo]	-	-	-	GO:0003824//catalytic activity	-
evm.TU.tig00153403.29	7.29	9.47	10.27	2.58	1.83	1.83	9.01	2.08	-2.114943578	4.25E-09	1.64E-07	--	PREDICTED: titin-like isoform X2 [Juglans regia]	-	-	-	-	-
evm.TU.tig00153554.248	8.22	7.87	10.53	3.02	2.56	2.33	8.873333333	2.636666667	-1.750760971	4.34E-09	1.67E-07	ENO1	Enolase [Corchorus olitorius]	ko01100//Metabolic pathways;ko01110//Biosynthesis of secondary metabolites;ko01200//Carbon metabolism;ko01230//Biosynthesis of amino acids;ko00010//Glycolysis / Gluconeogenesis;ko03018//RNA degradation	K01689;K01689;K01689;K01689;K01689;K01689	-	GO:0016836//hydro-lyase activity;GO:0046872//metal ion binding	GO:0006090//pyruvate metabolic process
evm.TU.tig00000616.5	3.01	4.88	4.93	9.13	12.79	10.51	4.273333333	10.81	1.338932762	4.39E-09	1.69E-07	At1g34300	PREDICTED: putative receptor protein kinase ZmPK1 [Cucumis melo]	-	-	-	GO:0004672//protein kinase activity;GO:0005488//binding	GO:0006796//phosphate-containing compound metabolic process
evm.TU.tig00000944.2	47.87	48.63	43.6	17.97	21.2	18.53	46.7	19.23333333	-1.279813732	4.52E-09	1.74E-07	--	DUF760 domain-containing protein [Cephalotus follicularis]	-	-	-	-	-
evm.TU.tig00153031.27	37.68	41.22	37.43	16.54	18.41	17.5	38.77666667	17.48333333	-1.149208519	4.80E-09	1.84E-07	At1g16860	PREDICTED: uncharacterized membrane protein At1g16860 [Cucumis sativus]	-	-	-	GO:0016787//hydrolase activity	-
evm.TU.tig00153451.9	0.5	0.22	0.46	9.51	1.22	11.28	0.393333333	7.336666667	4.221300381	4.80E-09	1.84E-07	CXE18	PREDICTED: probable carboxylesterase 18 [Cucumis melo]	-	-	-	-	-
evm.TU.tig00153343.23	101.73	97.34	84.86	23.08	9.7	22.33	94.64333333	18.37	-2.36514926	4.90E-09	1.87E-07	RGA2	PREDICTED: LOW QUALITY PROTEIN: disease resistance protein RGA2-like, partial [Cucumis melo]	-	-	-	-	-
evm.TU.tig00003086.1	25.76	41.55	33.7	100.04	303.05	123.8	33.67	175.63	2.383003672	4.96E-09	1.89E-07	CML35	PREDICTED: probable calcium-binding protein CML36 [Prunus mume]	ko04626//Plant-pathogen interaction	K13448	-	-	-
evm.TU.tig00153312.5	10.1	25.57	27.78	78.33	154.38	86.68	21.15	106.4633333	2.331627074	4.97E-09	1.89E-07	--	hypothetical protein EUGRSUZ_K01587 [Eucalyptus grandis]	-	-	-	-	-
MSTRG.25627	3.92	3.62	6.26	0.84	1.05	0.83	4.6	0.906666667	-2.34298971	5.07E-09	1.92E-07	KIN14Q	kinesin-like protein KIN-14Q [Momordica charantia]	-	-	GO:0015630//microtubule cytoskeleton;GO:0043234//protein complex;GO:0044430//cytoskeletal part	GO:0003824//catalytic activity;GO:0005488//binding	GO:0006305//DNA alkylation;GO:0006342//chromatin silencing;GO:0007017//microtubule-based process;GO:0034968//histone lysine methylation;GO:0048449//floral organ formation;GO:0048580//regulation of post-embryonic development;GO:1902410//mitotic cytokinetic process
evm.TU.tig00005365.2	25.23	20.42	20.74	9.27	8.68	7.91	22.13	8.62	-1.360243677	5.18E-09	1.96E-07	LIG1	PREDICTED: DNA ligase 1 [Cucumis sativus]	ko03420//Nucleotide excision repair;ko03030//DNA replication;ko03430//Mismatch repair;ko03410//Base excision repair	K10747;K10747;K10747;K10747	-	GO:0003676//nucleic acid binding;GO:0003909//DNA ligase activity;GO:0032550//purine ribonucleoside binding	GO:0006266//DNA ligation;GO:0033554//cellular response to stress
evm.TU.tig00007724.13	17.76	17.55	17.55	7.72	6.24	7.52	17.62	7.16	-1.299182432	5.21E-09	1.97E-07	RHF1A	PREDICTED: E3 ubiquitin-protein ligase RHF1A [Cucumis sativus]	-	-	-	-	-
evm.TU.tig00001644.2	0.15	0.15	0.19	1.48	0.72	1.83	0.163333333	1.343333333	3.039926184	5.26E-09	1.99E-07	AMC9	PREDICTED: metacaspase-9 [Cucumis melo]	-	-	-	-	GO:0019538//protein metabolic process
evm.TU.tig00002290.4	4.21	2.47	3.86	0.3	0.45	0.52	3.513333333	0.423333333	-3.052974465	5.38E-09	2.03E-07	--	PREDICTED: mediator of DNA damage checkpoint protein 1-like [Juglans regia]	-	-	-	-	-
evm.TU.tig00002486.164	0.12	0.24	0.13	1.77	1.77	2.62	0.163333333	2.053333333	3.652076697	5.47E-09	2.06E-07	ERF1B	PREDICTED: ethylene-responsive transcription factor 1B [Cucumis melo]	ko04075//Plant hormone signal transduction;ko04016//MAPK signaling pathway - plant	K14516;K14516	GO:0043231//intracellular membrane-bounded organelle	GO:0001071//nucleic acid binding transcription factor activity	GO:0000160//phosphorelay signal transduction system;GO:0006950//response to stress;GO:0009755//hormone-mediated signaling pathway;GO:0010468//regulation of gene expression;GO:0034645//cellular macromolecule biosynthetic process
evm.TU.tig00153210.266	81	65.42	62.44	25.36	18.4	25.74	69.62	23.16666667	-1.587451337	5.56E-09	2.08E-07	PAT22	PREDICTED: probable protein S-acyltransferase 22 [Cucumis sativus]	-	-	GO:0016020//membrane;GO:0031982//vesicle	GO:0016746//transferase activity, transferring acyl groups;GO:0046872//metal ion binding	GO:0016043//cellular component organization;GO:0044085//cellular component biogenesis;GO:0044699//single-organism process;GO:0071554//cell wall organization or biogenesis
evm.TU.tig00154087.3	7.23	7.73	3.87	17.93	33.08	20.87	6.276666667	23.96	1.932557409	5.58E-09	2.09E-07	2MMP	PREDICTED: metalloendoproteinase 1-like [Cucumis sativus]	-	-	-	GO:0008233//peptidase activity;GO:0046872//metal ion binding	-
evm.TU.tig00153554.11	10.46	6.41	7.17	1.78	2.37	1.98	8.013333333	2.043333333	-1.971477917	5.74E-09	2.15E-07	RECQL4A	PREDICTED: ATP-dependent DNA helicase Q-like 4A isoform X1 [Cucumis sativus]	ko03440//Homologous recombination	K10901	-	-	-
evm.TU.tig00153054.221	1.34	0.91	1.88	5.05	7.27	5.03	1.376666667	5.783333333	2.070721976	5.95E-09	2.22E-07	--	-	-	-	-	-	-
evm.TU.tig00004691.1	2.17	2.35	3.96	11.68	36.35	14.81	2.826666667	20.94666667	2.889547011	6.21E-09	2.31E-07	--	SAUR family protein [Cucumis sativus]	ko04075//Plant hormone signal transduction	K14488	-	-	-
evm.TU.tig00000589.38	5.29	5.37	5.7	2.2	1.83	1.9	5.453333333	1.976666667	-1.464068738	6.23E-09	2.32E-07	--	PREDICTED: kelch-like protein 5 [Cucumis sativus]	-	-	-	-	-
MSTRG.10922	3.68	2.98	3.66	0.95	1.21	0.94	3.44	1.033333333	-1.73510285	6.78E-09	2.51E-07	CYCA2-3	cyclin-A2-4-like isoform X2 [Momordica charantia]	-	-	GO:0043231//intracellular membrane-bounded organelle	GO:0005515//protein binding;GO:0019887//protein kinase regulator activity	GO:0000079//regulation of cyclin-dependent protein serine/threonine kinase activity;GO:0001558//regulation of cell growth;GO:0006511//ubiquitin-dependent protein catabolic process;GO:0007017//microtubule-based process;GO:0010374//stomatal complex development;GO:0035966//response to topologically incorrect protein;GO:0043623//cellular protein complex assembly;GO:0044786//cell cycle DNA replication…
MSTRG.27958	13.87	20.87	18.77	33.13	39.57	37.23	17.83666667	36.64333333	1.038704719	6.89E-09	2.55E-07	--	-	-	-	-	-	-
evm.TU.tig00153056.44	18.73	15.44	15.21	6.13	5.25	6.22	16.46	5.866666667	-1.488351408	7.35E-09	2.70E-07	CCR4-6	PREDICTED: carbon catabolite repressor protein 4 homolog 6 isoform X2 [Cucumis sativus]	-	-	-	-	-
evm.TU.tig00003071.4	5.45	3.98	4.9	1.35	1.04	1.07	4.776666667	1.153333333	-2.050194667	7.79E-09	2.85E-07	--	PREDICTED: uncharacterized protein LOC101212491 isoform X2 [Cucumis sativus]	-	-	-	-	-
evm.TU.tig00153031.595	9.5	7.39	9.58	2.36	1.05	1.89	8.823333333	1.766666667	-2.32029393	7.79E-09	2.85E-07	At5g03820	PREDICTED: GDSL esterase/lipase At5g03820 [Cucumis melo]	-	-	-	GO:0016787//hydrolase activity	-
evm.TU.tig00001540.2	5.12	5.35	3.3	72.75	9.47	77.19	4.59	53.13666667	3.53314167	7.80E-09	2.85E-07	HSF24	PREDICTED: LOW QUALITY PROTEIN: heat shock factor protein HSF24 [Cucumis melo]	-	-	-	-	GO:0001101//response to acid chemical;GO:0006355//regulation of transcription, DNA-templated;GO:0007165//signal transduction;GO:0009628//response to abiotic stimulus;GO:0010033//response to organic substance;GO:0033554//cellular response to stress
evm.TU.tig00007935.62	33.6	23.05	23.77	9.06	7.93	9.19	26.80666667	8.726666667	-1.619089239	8.34E-09	3.04E-07	BGAL1	PREDICTED: beta-galactosidase 1 [Cucumis melo]	-	-	GO:0005576//extracellular region;GO:0005618//cell wall;GO:0005911//cell-cell junction	GO:0005488//binding;GO:0015925//galactosidase activity	GO:0008104//protein localization;GO:0042743//hydrogen peroxide metabolic process;GO:0044238//primary metabolic process;GO:0048588//developmental cell growth
evm.TU.tig00153055.359	1.98	1.67	2.04	0.49	0.41	0.51	1.896666667	0.47	-2.01273349	8.36E-09	3.04E-07	AHK5	PREDICTED: histidine kinase 5 [Jatropha curcas]	-	-	GO:0016020//membrane;GO:0044424//intracellular part	GO:0004871//signal transducer activity;GO:0016301//kinase activity	GO:0009605//response to external stimulus;GO:0009628//response to abiotic stimulus;GO:0009738//abscisic acid-activated signaling pathway;GO:0009873//ethylene-activated signaling pathway;GO:0009966//regulation of signal transduction;GO:0016310//phosphorylation;GO:0034614//cellular response to reactive oxygen species;GO:0044238//primary metabolic process;GO:0044260//cellular macromolecule metabolic…
evm.TU.tig00153047.94	9.45	21.86	19.75	51.33	93.4	58.39	17.02	67.70666667	1.992066857	8.37E-09	3.04E-07	--	Octicosapeptide/Phox/Bem1p family protein [Theobroma cacao]	-	-	-	-	-
evm.TU.tig00000818.6	1.13	3.28	3.38	12.07	10.74	14.18	2.596666667	12.33	2.247440067	8.60E-09	3.12E-07	--	-	-	-	-	-	-
evm.TU.tig00001225.5	9.48	6.8	6.78	2.2	2.02	2.15	7.686666667	2.123333333	-1.856027235	8.94E-09	3.24E-07	--	PREDICTED: charged multivesicular body protein 7 [Cucumis sativus]	ko04144//Endocytosis	K15053	-	-	-
evm.TU.tig00005931.3	3.41	1.98	2.04	11.21	28.1	9.1	2.476666667	16.13666667	2.703870978	8.98E-09	3.25E-07	SNAP33	PREDICTED: SNAP25 homologous protein SNAP33-like [Cucumis melo]	-	-	-	-	-
evm.TU.tig00153210.130	49.07	57.91	42.06	15.84	9.46	15.48	49.68	13.59333333	-1.869765899	9.06E-09	3.27E-07	PME25	PREDICTED: probable pectinesterase/pectinesterase inhibitor 25 [Cucumis sativus]	ko01100//Metabolic pathways;ko00040//Pentose and glucuronate interconversions	K01051;K01051	GO:0030312//external encapsulating structure	GO:0052689//carboxylic ester hydrolase activity	GO:0000272//polysaccharide catabolic process;GO:0009892//negative regulation of metabolic process;GO:0071555//cell wall organization
evm.TU.tig00003651.13	1.7	2.5	2.43	7.36	13.25	6.68	2.21	9.096666667	2.041291619	9.54E-09	3.43E-07	NAC104	PREDICTED: NAC domain-containing protein 104 [Cucumis melo]	-	-	GO:0043231//intracellular membrane-bounded organelle	GO:0001071//nucleic acid binding transcription factor activity	GO:0010087//phloem or xylem histogenesis;GO:0010468//regulation of gene expression;GO:0012501//programmed cell death;GO:0034645//cellular macromolecule biosynthetic process;GO:0044767//single-organism developmental process
MSTRG.19976	1.02	1.47	1.92	3.89	7.18	5.87	1.47	5.646666667	1.941583314	9.68E-09	3.48E-07	MIZ1	PREDICTED: protein MIZU-KUSSEI 1 [Vitis vinifera]	-	-	GO:0043231//intracellular membrane-bounded organelle;GO:0044444//cytoplasmic part	-	-
evm.TU.tig00153056.222	23.01	15.75	14.44	5.04	5.07	5.64	17.73333333	5.25	-1.756074417	9.71E-09	3.48E-07	ATAD5	ATPase family AAA domain-containing protein 5 [Morus notabilis]	-	-	-	-	-
evm.TU.tig00153108.13	10.39	9.08	10.99	1.59	0.46	1.82	10.15333333	1.29	-2.97651047	9.91E-09	3.55E-07	IQD14	PREDICTED: protein IQ-DOMAIN 1 isoform X2 [Cucumis melo]	-	-	-	-	-
evm.TU.tig00006365.2	6.45	3.76	5.6	0.91	0.55	0.5	5.27	0.653333333	-3.011911808	1.03E-08	3.68E-07	CIA2	PREDICTED: protein CHLOROPLAST IMPORT APPARATUS 2 isoform X2 [Ziziphus jujuba]	-	-	-	-	-
evm.TU.tig00003412.260	11.74	6.55	12.78	1.87	1.03	2.3	10.35666667	1.733333333	-2.578938713	1.04E-08	3.71E-07	--	PREDICTED: uncharacterized protein LOC105435872 [Cucumis sativus]	-	-	-	-	-
evm.TU.tig00001291.232	4.99	5.92	7.15	18.62	33.8	15.9	6.02	22.77333333	1.919510082	1.07E-08	3.79E-07	--	-	-	-	-	-	-
evm.TU.tig00153533.37	19.41	21.32	22.44	10.02	9.47	9.67	21.05666667	9.72	-1.115248853	1.07E-08	3.79E-07	At1g09420	PREDICTED: glucose-6-phosphate 1-dehydrogenase 4, chloroplastic [Cucumis melo]	ko01100//Metabolic pathways;ko01110//Biosynthesis of secondary metabolites;ko01200//Carbon metabolism;ko00480//Glutathione metabolism;ko00030//Pentose phosphate pathway	K00036;K00036;K00036;K00036;K00036	-	GO:0000166//nucleotide binding;GO:0003824//catalytic activity	GO:0006739//NADP metabolic process;GO:0019318//hexose metabolic process
evm.TU.tig00153864.2	29	34.37	42.12	67.21	97.86	69.94	35.16333333	78.33666667	1.155615903	1.10E-08	3.88E-07	--	PREDICTED: transcription factor UNE12-like isoform X2 [Cucumis sativus]	-	-	-	-	-
evm.TU.tig00153054.289	20.23	16.31	18.97	7.81	6.81	7.55	18.50333333	7.39	-1.324138923	1.14E-08	4.04E-07	DPB2	PREDICTED: LOW QUALITY PROTEIN: DNA polymerase epsilon subunit 2 [Cucumis melo]	ko01100//Metabolic pathways;ko00230//Purine metabolism;ko00240//Pyrimidine metabolism;ko03420//Nucleotide excision repair;ko03030//DNA replication;ko03410//Base excision repair	K02325;K02325;K02325;K02325;K02325;K02325	-	-	-
evm.TU.tig00001291.260	129.42	126.75	124.69	62.47	62	54.09	126.9533333	59.52	-1.092851844	1.15E-08	4.04E-07	AHL5	PREDICTED: AT-hook motif nuclear-localized protein 5 [Cucumis melo]	-	-	-	-	-
evm.TU.tig00153210.195	13.72	13.21	11.97	5.37	4.52	5.88	12.96666667	5.256666667	-1.302587495	1.17E-08	4.11E-07	CHUP1	PREDICTED: protein CHUP1, chloroplastic [Cucumis sativus]	-	-	GO:0009527//plastid outer membrane	-	GO:0006091//generation of precursor metabolites and energy;GO:0006355//regulation of transcription, DNA-templated;GO:0009658//chloroplast organization;GO:0009668//plastid membrane organization;GO:0031399//regulation of protein modification process;GO:0043623//cellular protein complex assembly
evm.TU.tig00153874.43	1.04	0.84	1.01	0	0.07	0.06	0.963333333	0.043333333	-4.474485964	1.17E-08	4.11E-07	SCL28	PREDICTED: scarecrow-like protein 28 [Cucumis melo]	-	-	-	-	GO:0009987//cellular process;GO:0044699//single-organism process
evm.TU.tig00007804.2	0.18	0.14	0.14	2.18	2.29	2.15	0.153333333	2.206666667	3.847125451	1.19E-08	4.14E-07	--	PREDICTED: auxin-responsive protein SAUR36 [Cucumis melo]	ko04075//Plant hormone signal transduction	K14488	-	-	-
evm.TU.tig00006971.14	16.4	16.88	17.06	8.38	8	7.4	16.78	7.926666667	-1.081956501	1.27E-08	4.42E-07	FAS1	PREDICTED: chromatin assembly factor 1 subunit FAS1 isoform X1 [Cucumis melo]	-	-	-	-	GO:0006260//DNA replication;GO:0006281//DNA repair;GO:0006310//DNA recombination;GO:0009888//tissue development;GO:0010468//regulation of gene expression;GO:0019219//regulation of nucleobase-containing compound metabolic process;GO:0031497//chromatin assembly;GO:0048731//system development;GO:0051726//regulation of cell cycle
evm.TU.tig00002487.6	3.39	7.17	5.69	16.04	26.62	14.89	5.416666667	19.18333333	1.82437621	1.34E-08	4.64E-07	SCL14	PREDICTED: scarecrow-like protein 14 [Cucumis melo]	-	-	-	-	-
evm.TU.tig00002567.4	28.41	34.6	34.69	9.2	4.35	8.86	32.56666667	7.47	-2.124215913	1.38E-08	4.77E-07	ICR3	PREDICTED: interactor of constitutive active ROPs 3-like [Cucumis melo]	-	-	-	-	GO:0008283//cell proliferation
MSTRG.16792	5.47	6.54	7.28	12.06	20.04	14.01	6.43	15.37	1.257226522	1.38E-08	4.79E-07	--	PREDICTED: F-box/LRR-repeat protein 4 [Cucumis melo]	-	-	-	-	GO:0006952//defense response
evm.TU.tig00153033.85	33.37	31.2	32.84	87.83	212.02	83.36	32.47	127.7366667	1.975993419	1.45E-08	5.02E-07	HSC-2	Heat shock protein 70 [Cucumis sativus]	ko04141//Protein processing in endoplasmic reticulum;ko04144//Endocytosis;ko03040//Spliceosome	K03283;K03283;K03283	-	GO:0016628//oxidoreductase activity, acting on the CH-CH group of donors, NAD or NADP as acceptor;GO:0032550//purine ribonucleoside binding	GO:0044710//single-organism metabolic process
evm.TU.tig00153449.22	27.6	30.43	34.63	52.18	80.07	59.27	30.88666667	63.84	1.04747647	1.47E-08	5.07E-07	ZAT9	PREDICTED: zinc finger protein ZAT4 [Fragaria vesca subsp. vesca] [Fragaria vesca]	-	-	-	-	-
MSTRG.20360	4.71	4.48	4.44	0.99	1.64	1.33	4.543333333	1.32	-1.783213227	1.50E-08	5.14E-07	SNM1	DNA cross-link repair 1A protein-like isoform X2 [Momordica charantia]	-	-	-	GO:0003824//catalytic activity	GO:0006259//DNA metabolic process;GO:0006342//chromatin silencing;GO:0007059//chromosome segregation;GO:0009606//tropism
evm.TU.tig00153056.63	23.09	21.98	21.82	9.67	10.64	10.32	22.29666667	10.21	-1.126845178	1.50E-08	5.15E-07	PMRT15	PREDICTED: protein arginine N-methyltransferase 1.5 [Cucumis melo]	ko03013//RNA transport	K02516	-	GO:0016741//transferase activity, transferring one-carbon groups;GO:0016772//transferase activity, transferring phosphorus-containing groups	GO:0006796//phosphate-containing compound metabolic process
evm.TU.tig00001047.245	2.25	1.57	2.08	0.23	0.32	0.41	1.966666667	0.32	-2.619608644	1.53E-08	5.24E-07	--	PREDICTED: protein WVD2-like 4 isoform X1 [Juglans regia]	-	-	-	-	-
evm.TU.tig00011259.5	7.01	4.02	4.39	1.11	1.3	1.36	5.14	1.256666667	-2.032166337	1.55E-08	5.29E-07	MET1A	PREDICTED: DNA (cytosine-5)-methyltransferase 1B-like [Cucumis melo]	ko01100//Metabolic pathways;ko00270//Cysteine and methionine metabolism	K00558;K00558	-	GO:0008168//methyltransferase activity	GO:0006306//DNA methylation
evm.TU.tig00003412.211	32.23	32.67	31.96	148.46	55.28	133.95	32.28666667	112.5633333	1.801726549	1.56E-08	5.31E-07	ASP1	PREDICTED: aspartate aminotransferase, mitochondrial [Cucumis sativus]	ko01100//Metabolic pathways;ko01110//Biosynthesis of secondary metabolites;ko01200//Carbon metabolism;ko01230//Biosynthesis of amino acids;ko00270//Cysteine and methionine metabolism;ko00360//Phenylalanine metabolism;ko00710//Carbon fixation in photosynthetic organisms;ko00350//Tyrosine metabolism;ko00400//Phenylalanine, tyrosine and tryptophan biosynthesis;ko01210//2-Oxocarboxylic acid metabolis…	K14455;K14455;K14455;K14455;K14455;K14455;K14455;K14455;K14455;K14455;K14455;K14455;K14455;K14455;K14455	GO:0044429//mitochondrial part	GO:0043168//anion binding;GO:0046914//transition metal ion binding;GO:0070546//L-phenylalanine aminotransferase activity	GO:0006221//pyrimidine nucleotide biosynthetic process;GO:0009064//glutamine family amino acid metabolic process;GO:0009066//aspartate family amino acid metabolic process;GO:0043648//dicarboxylic acid metabolic process
evm.TU.tig00003435.3	0.49	0.62	0.39	31.65	0.57	27.62	0.5	19.94666667	5.318075769	1.56E-08	5.31E-07	ASMT	PREDICTED: (R,S)-reticuline 7-O-methyltransferase-like [Cucumis melo]	-	-	-	GO:0005515//protein binding;GO:0008168//methyltransferase activity	GO:0008152//metabolic process
evm.TU.tig00153161.23	25.17	26.13	26.13	12.85	12.13	12.93	25.81	12.63666667	-1.030314186	1.58E-08	5.38E-07	ARP	PREDICTED: DNA-(apurinic or apyrimidinic site) lyase, chloroplastic isoform X1 [Cucumis melo]	ko03410//Base excision repair	K01142	-	-	-
evm.TU.tig00153031.1	0	0	0	3.71	1.14	2.41	0.001	2.42	11.24079133	1.64E-08	5.56E-07	ATG8C	PREDICTED: autophagy-related protein 8C [Cucumis melo]	ko04136//Autophagy - other eukaryotes	K08341	GO:0005774//vacuolar membrane;GO:0015630//microtubule cytoskeleton;GO:0030659//cytoplasmic vesicle membrane	-	GO:0008104//protein localization;GO:0051234//establishment of localization
evm.TU.tig00000892.47	5.19	5.11	5.82	1.68	2.11	1.77	5.373333333	1.853333333	-1.535694956	1.66E-08	5.62E-07	At3g13560	PREDICTED: glucan endo-1,3-beta-glucosidase 4 isoform X2 [Cucumis melo]	ko00500//Starch and sucrose metabolism	K19892	GO:0031225//anchored component of membrane	GO:0008422//beta-glucosidase activity	GO:0006950//response to stress;GO:0044238//primary metabolic process
evm.TU.tig00001291.19	11.47	12.08	11.46	4.28	2.56	3.99	11.67	3.61	-1.692733819	1.81E-08	6.13E-07	4CLL6	PREDICTED: 4-coumarate--CoA ligase-like 6 [Cucumis sativus]	ko01100//Metabolic pathways;ko01110//Biosynthesis of secondary metabolites;ko00940//Phenylpropanoid biosynthesis;ko00360//Phenylalanine metabolism;ko00130//Ubiquinone and other terpenoid-quinone biosynthesis	K01904;K01904;K01904;K01904;K01904	GO:0042579//microbody	GO:0003824//catalytic activity;GO:0032550//purine ribonucleoside binding	GO:0009608//response to symbiont;GO:0044248//cellular catabolic process
MSTRG.28776	6.26	3.37	4.7	1.24	1.06	0.95	4.776666667	1.083333333	-2.140526986	1.86E-08	6.30E-07	--	Transposon Ty3-I Gag-Pol polyprotein [Vitis vinifera]	-	-	-	-	-
evm.TU.tig00000589.228	27.98	32.77	25.04	8.46	4.27	8.05	28.59666667	6.926666667	-2.045613837	1.87E-08	6.32E-07	--	Nodulin-like domain-containing protein [Cephalotus follicularis]	-	-	-	-	-
evm.TU.tig00153490.60	89.29	133.62	109.39	679.44	205.97	605.33	110.7666667	496.9133333	2.165470461	1.91E-08	6.45E-07	--	PREDICTED: probable serine/threonine-protein kinase DDB_G0282963 [Pyrus x bretschneideri]	-	-	-	-	-
evm.TU.tig00006135.3	1.81	1.33	1.11	5.23	9.53	6.23	1.416666667	6.996666667	2.30416742	1.94E-08	6.55E-07	--	hypothetical protein GLYMA_13G304200 [Glycine max]	-	-	-	-	-
evm.TU.tig00008043.3	27.28	31.94	41.56	64.52	80.33	60.53	33.59333333	68.46	1.027086337	1.96E-08	6.59E-07	WDL2	PREDICTED: protein WVD2-like 1 [Cucumis melo]	-	-	-	-	-
MSTRG.23071	10.03	6.34	6.73	1.34	2.08	1.29	7.7	1.57	-2.294093887	2.00E-08	6.71E-07	RECQL5	ATP-dependent DNA helicase Q-like 5 isoform X1 [Cucurbita moschata]	-	-	-	GO:0017111//nucleoside-triphosphatase activity;GO:0036094//small molecule binding;GO:0097159//organic cyclic compound binding;GO:1901363//heterocyclic compound binding	GO:0006259//DNA metabolic process
evm.TU.tig00006050.5	12.48	13.31	13.91	4.2	5.23	3.34	13.23333333	4.256666667	-1.636380482	2.00E-08	6.71E-07	FEI1	PREDICTED: LRR receptor-like serine/threonine-protein kinase FEI 2 [Cucumis sativus]	-	-	GO:0031224//intrinsic component of membrane	GO:0004702//receptor signaling protein serine/threonine kinase activity;GO:0032550//purine ribonucleoside binding	GO:0032147//activation of protein kinase activity
evm.TU.tig00004517.6	3.82	1.54	2.63	0.28	0.4	0.19	2.663333333	0.29	-3.199108197	2.09E-08	6.97E-07	SCL28	PREDICTED: scarecrow-like protein 28 [Cucumis melo]	-	-	-	-	GO:0009987//cellular process;GO:0044699//single-organism process
MSTRG.20266	2.22	2.24	3.08	0.37	0.23	0.46	2.513333333	0.353333333	-2.830500259	2.09E-08	6.97E-07	--	Unconventional myosin-VIIb like [Actinidia chinensis var. chinensis] [Actinidia chinensis]	-	-	-	-	-
evm.TU.tig00000289.35	45.05	54.85	53.3	227.87	86.85	215.08	51.06666667	176.6	1.790031546	2.15E-08	7.15E-07	USP	uDP-sugar pyrophosphorylase [Cucumis melo]	ko01100//Metabolic pathways;ko00520//Amino sugar and nucleotide sugar metabolism;ko00040//Pentose and glucuronate interconversions;ko00052//Galactose metabolism;ko00053//Ascorbate and aldarate metabolism	K12447;K12447;K12447;K12447;K12447	-	-	-
evm.TU.tig00003423.1	41.89	38.31	41.06	12.59	6.28	12.11	40.42	10.32666667	-1.968694678	2.24E-08	7.42E-07	INVB	PREDICTED: probable alkaline/neutral invertase B [Cucumis sativus]	-	-	GO:0044444//cytoplasmic part	GO:0004553//hydrolase activity, hydrolyzing O-glycosyl compounds	-
evm.TU.tig00007487.2	5.48	3.2	3.83	0.65	1.09	0.86	4.17	0.866666667	-2.266498261	2.25E-08	7.47E-07	At4g14310	Quinonprotein alcohol dehydrogenase-like-superfamily [Corchorus olitorius]	-	-	-	-	-
evm.TU.tig00153054.300	39.99	38.41	37.48	14.71	8.84	13.8	38.62666667	12.45	-1.633451442	2.30E-08	7.62E-07	RLK902	PREDICTED: probable inactive receptor kinase RLK902 [Cucumis sativus]	-	-	GO:0031224//intrinsic component of membrane	GO:0004672//protein kinase activity;GO:0032550//purine ribonucleoside binding	GO:0006464//cellular protein modification process;GO:0006796//phosphate-containing compound metabolic process
evm.TU.tig00002388.1	0.36	0.09	0.11	6.93	0.61	6.85	0.186666667	4.796666667	4.683495955	2.32E-08	7.66E-07	VIT_19s0014g04930	(+)-gamma-cadinene synthase-like [Cucumis melo]	ko00909//Sesquiterpenoid and triterpenoid biosynthesis	K15803	-	GO:0016829//lyase activity	-
evm.TU.tig00001202.4	1.84	3.47	4.29	10.99	11.19	9.97	3.2	10.71666667	1.743712427	2.32E-08	7.67E-07	HSP15.7	HSP15.9 [Citrullus lanatus]	ko04141//Protein processing in endoplasmic reticulum	K13993	GO:0044439//peroxisomal part	-	GO:0000302//response to reactive oxygen species;GO:0009642//response to light intensity;GO:0044267//cellular protein metabolic process
evm.TU.tig00153260.3	32.68	53.25	72.62	141.54	150.62	131.77	52.85	141.31	1.418888187	2.36E-08	7.76E-07	HSC80	PREDICTED: heat shock cognate protein 80 [Cucumis sativus]	ko04626//Plant-pathogen interaction;ko04141//Protein processing in endoplasmic reticulum	K04079;K04079	-	GO:0005515//protein binding	GO:0044267//cellular protein metabolic process;GO:0050896//response to stimulus
evm.TU.tig00153204.234	11.98	19.59	16.96	49.92	142.86	50.57	16.17666667	81.11666667	2.326084009	2.36E-08	7.77E-07	GID2	PREDICTED: F-box protein GID2 [Jatropha curcas]	ko04075//Plant hormone signal transduction	K14495	GO:0031461//cullin-RING ubiquitin ligase complex	-	GO:0003006//developmental process involved in reproduction;GO:0006972//hyperosmotic response;GO:0009312//oligosaccharide biosynthetic process;GO:0010476//gibberellin mediated signaling pathway;GO:0032446//protein modification by small protein conjugation;GO:0044707//single-multicellular organism process
evm.TU.tig00007493.5	4.32	6.82	7.41	20.17	45.54	18.43	6.183333333	28.04666667	2.181372631	2.38E-08	7.82E-07	--	PREDICTED: uncharacterized protein LOC101208604 [Cucumis sativus]	-	-	-	-	-
evm.TU.tig00003412.67	225.24	246.39	191.37	65.8	51.92	85.67	221	67.79666667	-1.704760122	2.39E-08	7.82E-07	--	PREDICTED: glycine-rich protein-like [Cucumis sativus]	-	-	-	-	-
evm.TU.tig00153049.35	1.55	3.85	1.48	0.03	0	0	2.293333333	0.01	-7.841302254	2.41E-08	7.89E-07	BGLU12	PREDICTED: cyanogenic beta-glucosidase-like [Cucumis melo]	ko01100//Metabolic pathways;ko01110//Biosynthesis of secondary metabolites;ko00940//Phenylpropanoid biosynthesis;ko00500//Starch and sucrose metabolism;ko00460//Cyanoamino acid metabolism	K01188;K01188;K01188;K01188;K01188	-	-	-
evm.TU.tig00153552.60	584.98	421.12	382.69	141.67	164.41	131.78	462.93	145.9533333	-1.665286899	2.42E-08	7.91E-07	PCKA	PREDICTED: phosphoenolpyruvate carboxykinase [ATP]-like [Cucumis melo]	ko01100//Metabolic pathways;ko01110//Biosynthesis of secondary metabolites;ko01200//Carbon metabolism;ko00010//Glycolysis / Gluconeogenesis;ko00620//Pyruvate metabolism;ko00710//Carbon fixation in photosynthetic organisms;ko00020//Citrate cycle (TCA cycle)	K01610;K01610;K01610;K01610;K01610;K01610;K01610	-	GO:0000166//nucleotide binding;GO:0004611//phosphoenolpyruvate carboxykinase activity;GO:0016772//transferase activity, transferring phosphorus-containing groups;GO:0032550//purine ribonucleoside binding	GO:0006006//glucose metabolic process;GO:0006796//phosphate-containing compound metabolic process
evm.TU.tig00003741.5	0	0.07	0.07	7.79	0.91	9.91	0.046666667	6.203333333	7.054507418	2.49E-08	8.13E-07	--	PMEI domain-containing protein [Cephalotus follicularis]	-	-	-	-	GO:0008152//metabolic process
evm.TU.tig00153874.69	16.25	11	21.17	1.79	3.81	1.92	16.14	2.506666667	-2.686798512	2.55E-08	8.31E-07	--	PREDICTED: uncharacterized protein LOC103491004 [Cucumis melo]	-	-	-	-	-
evm.TU.tig00008552.3	82.08	92.14	97.76	45.35	43.76	44.09	90.66	44.4	-1.029906485	2.61E-08	8.49E-07	ROPGEF1	PREDICTED: rop guanine nucleotide exchange factor 1 [Cucumis sativus]	-	-	GO:0005886//plasma membrane	GO:0005088//Ras guanyl-nucleotide exchange factor activity	GO:0009826//unidimensional cell growth;GO:0010769//regulation of cell morphogenesis involved in differentiation;GO:0032535//regulation of cellular component size;GO:0043087//regulation of GTPase activity;GO:0043479//pigment accumulation in tissues in response to UV light;GO:0045229//external encapsulating structure organization;GO:0048509//regulation of meristem development;GO:0048588//developmen…
evm.TU.tig00002214.2	7.04	2.27	12.2	0	0	0	7.17	0.001	-12.8077574	2.62E-08	8.51E-07	--	-	-	-	-	-	-
MSTRG.19906	0.38	0.79	1.21	3.25	5.77	3.76	0.793333333	4.26	2.424854358	2.69E-08	8.70E-07	--	PREDICTED: LOC110618030 isoform [Prunus dulcis]	-	-	-	-	-
evm.TU.tig00153654.63	20.05	13.95	12.88	5.05	4.68	4.61	15.62666667	4.78	-1.708927546	2.70E-08	8.70E-07	--	hypothetical protein GLYMA_10G095700 [Glycine max]	-	-	-	-	-
evm.TU.tig00153347.65	3.6	4.95	6.72	12.64	19.97	12.04	5.09	14.88333333	1.547960113	2.74E-08	8.81E-07	At2g27500	PREDICTED: glucan endo-1,3-beta-glucosidase 14-like [Cucumis melo]	-	-	-	-	-
MSTRG.14896	6.77	7.17	8.3	2.48	2.22	2.91	7.413333333	2.536666667	-1.547188429	2.83E-08	9.09E-07	--	protein NLRC3 isoform X2 [Cucumis sativus]	-	-	-	-	-
evm.TU.tig00000289.94	40.46	41.56	45.23	16.2	20.26	17.6	42.41666667	18.02	-1.235032239	2.85E-08	9.15E-07	STY46	PREDICTED: serine/threonine-protein kinase STY8-like [Cucumis melo]	-	-	-	GO:0004672//protein kinase activity;GO:0031406//carboxylic acid binding;GO:0032550//purine ribonucleoside binding	GO:0006468//protein phosphorylation
evm.TU.tig00001875.5	2.21	2.1	3.98	0.26	0.58	0.34	2.763333333	0.393333333	-2.812585242	2.86E-08	9.15E-07	KIN14C	PREDICTED: kinesin-1 [Cucumis sativus]	-	-	GO:0005875//microtubule associated complex	GO:0003774//motor activity;GO:0015631//tubulin binding;GO:0032550//purine ribonucleoside binding	GO:0007017//microtubule-based process
evm.TU.tig00153210.429	4.76	3.91	4.47	1.49	1.32	1.14	4.38	1.316666667	-1.734040717	2.96E-08	9.46E-07	At3g26115	PREDICTED: D-cysteine desulfhydrase 2, mitochondrial isoform X1 [Cucumis sativus]	ko00270//Cysteine and methionine metabolism	K05396	-	-	-
evm.TU.tig00000892.695	30.14	17.43	20.27	3.53	4.49	5.73	22.61333333	4.583333333	-2.302704551	3.01E-08	9.62E-07	--	-	-	-	-	-	-
evm.TU.tig00153054.66	7.13	6.02	5.98	2.26	1.56	2.42	6.376666667	2.08	-1.616218939	3.03E-08	9.66E-07	HIPL1	PREDICTED: HIPL1 protein-like isoform X1 [Cucumis melo]	-	-	-	GO:0016614//oxidoreductase activity, acting on CH-OH group of donors;GO:0048037//cofactor binding	GO:0044238//primary metabolic process;GO:0044710//single-organism metabolic process
evm.TU.tig00003596.2	31.09	21.68	20.03	6.95	5.71	8.15	24.26666667	6.936666667	-1.806661485	3.14E-08	9.99E-07	--	hypothetical protein GLYMA_10G095700 [Glycine max]	-	-	-	-	-
evm.TU.tig00153037.78	8.43	8.15	10.9	2.72	3.27	3.05	9.16	3.013333333	-1.603987326	3.20E-08	1.02E-06	PYM	PREDICTED: protein POLYCHOME [Cucumis sativus]	-	-	GO:0043231//intracellular membrane-bounded organelle	GO:0005488//binding	GO:0000904//cell morphogenesis involved in differentiation;GO:0002833//positive regulation of response to biotic stimulus;GO:0003006//developmental process involved in reproduction;GO:0009411//response to UV;GO:0032435//negative regulation of proteasomal ubiquitin-dependent protein catabolic process;GO:0044707//single-multicellular organism process;GO:0044786//cell cycle DNA replication
evm.TU.tig00004247.1	12.69	13.54	14.23	5.55	5.19	5.6	13.48666667	5.446666667	-1.308088336	3.23E-08	1.02E-06	SAMC1	PREDICTED: S-adenosylmethionine carrier 1, chloroplastic/mitochondrial [Cucumis sativus]	-	-	GO:0009526//plastid envelope;GO:0031224//intrinsic component of membrane	-	GO:0003333//amino acid transmembrane transport;GO:0006355//regulation of transcription, DNA-templated;GO:0009658//chloroplast organization;GO:0009668//plastid membrane organization;GO:0015858//nucleoside transport;GO:0016072//rRNA metabolic process;GO:0031399//regulation of protein modification process;GO:0043623//cellular protein complex assembly
MSTRG.6825	3.46	3.24	5.5	24.98	8.49	23.06	4.066666667	18.84333333	2.212135549	3.23E-08	1.02E-06	LHCB3	chlorophyll a-b binding protein 13, chloroplastic [Momordica charantia]	ko01100//Metabolic pathways;ko00196//Photosynthesis - antenna proteins	K08914;K08914	GO:0009521//photosystem;GO:0031224//intrinsic component of membrane;GO:0031976//plastid thylakoid;GO:0044434//chloroplast part	GO:0043169//cation binding;GO:0046906//tetrapyrrole binding	GO:0006091//generation of precursor metabolites and energy;GO:0006464//cellular protein modification process
evm.TU.tig00153145.89	1.68	2.05	3.26	5.68	7.53	6.08	2.33	6.43	1.464488783	3.27E-08	1.03E-06	LECRKS5	PREDICTED: probable L-type lectin-domain containing receptor kinase S.5 [Cucumis melo]	-	-	-	GO:0016301//kinase activity	-
evm.TU.tig00153033.286	2.85	2.46	3.38	0.18	0.6	0.36	2.896666667	0.38	-2.930322353	3.28E-08	1.04E-06	SHT	PREDICTED: spermidine hydroxycinnamoyl transferase [Cucumis sativus]	ko01100//Metabolic pathways;ko01110//Biosynthesis of secondary metabolites;ko00940//Phenylpropanoid biosynthesis;ko00941//Flavonoid biosynthesis;ko00945//Stilbenoid, diarylheptanoid and gingerol biosynthesis	K13065;K13065;K13065;K13065;K13065	-	-	-
evm.TU.tig00154107.81	22.71	22.35	25.48	9.02	7.03	9.77	23.51333333	8.606666667	-1.449952575	3.30E-08	1.04E-06	Mettl5	PREDICTED: methyltransferase-like protein 5 [Cucumis sativus]	-	-	-	-	-
evm.TU.tig00153446.97	5.57	7.16	6.56	13.11	18.89	12.97	6.43	14.99	1.221109741	3.30E-08	1.04E-06	KRP1	PREDICTED: calcium-binding protein PBP1 [Cucumis sativus]	-	-	-	-	-
evm.TU.tig00153048.271	4.23	2.72	3.54	0.59	0.46	0.61	3.496666667	0.553333333	-2.659759531	3.31E-08	1.04E-06	MND1	PREDICTED: meiotic nuclear division protein 1 homolog [Juglans regia]	-	-	-	-	-
evm.TU.tig00153414.46	3.7	2.69	4.66	0.6	0.78	0.44	3.683333333	0.606666667	-2.602036014	3.33E-08	1.04E-06	TULP8	PREDICTED: tubby-like protein 8 isoform X2 [Cucumis melo]	-	-	GO:0044424//intracellular part	-	-
evm.TU.tig00005220.6	3.02	1.53	1.67	0.21	0.38	0.28	2.073333333	0.29	-2.837827274	3.35E-08	1.05E-06	ZIP4	PREDICTED: TPR repeat-containing protein ZIP4 [Cucumis sativus]	-	-	-	-	-
evm.TU.tig00153633.32	6.53	8.83	10.09	2.21	1.25	2.21	8.483333333	1.89	-2.166245016	3.42E-08	1.07E-06	yugF	PREDICTED: uncharacterized hydrolase YugF-like isoform X1 [Cucumis melo]	-	-	-	-	-
evm.TU.tig00001377.4	20.12	28.53	28.28	7.84	6.59	9.23	25.64333333	7.886666667	-1.701096235	3.44E-08	1.07E-06	--	PREDICTED: titin-like isoform X2 [Juglans regia]	-	-	-	-	-
evm.TU.tig00153207.140	21.3	18.21	17.29	8.4	7.45	7.81	18.93333333	7.886666667	-1.263440856	3.48E-08	1.08E-06	MAP65-5	PREDICTED: 65-kDa microtubule-associated protein 5 [Cucumis melo]	-	-	-	GO:0015631//tubulin binding	GO:0022402//cell cycle process
evm.TU.tig00007147.3	5.25	5.25	2.67	157.68	5.54	171.31	4.39	111.51	4.666808344	3.49E-08	1.08E-06	--	Ubiquitin ligase SINAT3 [Zea mays]	-	-	-	-	-
evm.TU.tig00153051.12	29.51	46.24	42.64	114.96	281.44	107.63	39.46333333	168.01	2.089962379	3.52E-08	1.09E-06	--	Movement protein, partial [Cajanus cajan]	-	-	-	-	-
evm.TU.tig00153031.471	2.26	2.05	1.79	0.69	0.64	0.62	2.033333333	0.65	-1.645335119	3.55E-08	1.10E-06	TSK	PREDICTED: protein TONSOKU [Cucumis sativus]	-	-	-	-	-
evm.TU.tig00153210.40	17.71	16	29.15	3.22	0.78	3.03	20.95333333	2.343333333	-3.160545678	3.61E-08	1.11E-06	EMB1144	PREDICTED: chorismate synthase, chloroplastic [Cucumis melo]	ko01100//Metabolic pathways;ko01110//Biosynthesis of secondary metabolites;ko01230//Biosynthesis of amino acids;ko00400//Phenylalanine, tyrosine and tryptophan biosynthesis	K01736;K01736;K01736;K01736	GO:0009532//plastid stroma;GO:0043232//intracellular non-membrane-bounded organelle	GO:0003824//catalytic activity	GO:0006498//N-terminal protein lipidation;GO:0006950//response to stress;GO:0008652//cellular amino acid biosynthetic process;GO:0009699//phenylpropanoid biosynthetic process;GO:0043650//dicarboxylic acid biosynthetic process;GO:0046942//carboxylic acid transport
evm.TU.tig00001291.375	50.41	54.71	58.6	26.27	21.78	26.06	54.57333333	24.70333333	-1.143490442	3.65E-08	1.12E-06	GALT31A	PREDICTED: beta-1,6-galactosyltransferase GALT31A isoform X2 [Cucumis melo]	-	-	GO:0031224//intrinsic component of membrane	GO:0035250//UDP-galactosyltransferase activity	GO:0006464//cellular protein modification process
evm.TU.tig00153231.37	6.25	3.83	3.8	0.75	1.14	0.83	4.626666667	0.906666667	-2.351329011	3.76E-08	1.16E-06	--	PREDICTED: uncharacterized protein LOC103494594 isoform X1 [Cucumis melo]	-	-	-	-	-
evm.TU.tig00008479.4	0.07	0.35	0.22	6.27	1.99	9.19	0.213333333	5.816666667	4.769011321	3.88E-08	1.19E-06	--	-	-	-	-	-	-
evm.TU.tig00000892.417	15.62	14.81	15.33	6.37	7.05	7.46	15.25333333	6.96	-1.13196534	3.97E-08	1.22E-06	ABCC2	PREDICTED: ABC transporter D family member 2, chloroplastic [Cucumis sativus]	-	-	GO:0031224//intrinsic component of membrane	GO:0032550//purine ribonucleoside binding;GO:0042626//ATPase activity, coupled to transmembrane movement of substances	GO:0015893//drug transport;GO:0044763//single-organism cellular process
evm.TU.tig00006179.3	0.04	0.28	0.22	1.46	1.6	1.54	0.18	1.533333333	3.090602549	3.98E-08	1.22E-06	ERF053	PREDICTED: ethylene-responsive transcription factor ERF053 [Cucumis sativus]	-	-	-	-	-
evm.TU.tig00002486.162	24.82	33.06	32.4	76.77	46.81	79.58	30.09333333	67.72	1.170138055	4.07E-08	1.25E-06	Os03g0268000	PREDICTED: serine/threonine-protein phosphatase PP1 isozyme 3 [Cucumis melo]	ko03015//mRNA surveillance pathway	K06269	-	GO:0003824//catalytic activity	GO:0006796//phosphate-containing compound metabolic process
evm.TU.tig00000892.538	2.11	2.33	2.81	5.09	5.81	4.8	2.416666667	5.233333333	1.114711659	4.13E-08	1.26E-06	3AT1	PREDICTED: coumaroyl-CoA:anthocyanidin 3-O-glucoside-6''-O-coumaroyltransferase 1-like [Ziziphus jujuba]	-	-	-	-	-
evm.TU.tig00004789.16	55.67	58.03	61.03	28.25	29	25.87	58.24333333	27.70666667	-1.071859771	4.14E-08	1.27E-06	WHY1	PREDICTED: single-stranded DNA-binding protein WHY1, chloroplastic-like [Cucumis melo]	-	-	-	-	-
evm.TU.tig00003412.64	8.26	10.12	9.5	3.67	3.67	3.18	9.293333333	3.506666667	-1.406095857	4.22E-08	1.29E-06	GDI1	PREDICTED: rho GDP-dissociation inhibitor 1-like [Cucumis melo]	-	-	GO:0044424//intracellular part	-	GO:0019222//regulation of metabolic process
evm.TU.tig00153047.310	8.69	8.05	5.74	28.13	140.66	31.17	7.493333333	66.65333333	3.152997491	4.28E-08	1.30E-06	CML27	PREDICTED: probable calcium-binding protein CML27 [Cucumis sativus]	ko04626//Plant-pathogen interaction	K13448	-	-	-
evm.TU.tig00153996.8	1.25	1.38	0.79	2.91	3.08	2.76	1.14	2.916666667	1.355286692	4.41E-08	1.34E-06	TL1	PREDICTED: TMV resistance protein N [Cucumis melo]	-	-	-	-	-
MSTRG.3652	14.59	11.4	12.2	4.94	4.11	5.24	12.73	4.763333333	-1.418189004	4.45E-08	1.35E-06	FIGL1	ATPase family AAA domain-containing protein FIGL1 [Momordica charantia]	-	-	-	GO:0032550//purine ribonucleoside binding;GO:0042623//ATPase activity, coupled	GO:0008152//metabolic process;GO:0044763//single-organism cellular process
evm.TU.tig00000878.1	15.7	21.74	18.59	35.99	55.49	35.01	18.67666667	42.16333333	1.174751936	4.46E-08	1.35E-06	At5g59700	PREDICTED: probable receptor-like protein kinase At2g39360 [Cucumis sativus]	-	-	-	GO:0016301//kinase activity	GO:0016310//phosphorylation
MSTRG.20350	183.91	125.89	122.95	36.05	18.74	39.62	144.25	31.47	-2.196522235	4.50E-08	1.36E-06	ERECTA	LRR receptor-like serine/threonine-protein kinase ERECTA isoform X1 [Camellia sinensis]	ko04016//MAPK signaling pathway - plant	K20718	GO:0009536//plastid;GO:0031224//intrinsic component of membrane	GO:0004672//protein kinase activity;GO:0016628//oxidoreductase activity, acting on the CH-CH group of donors, NAD or NADP as acceptor;GO:0032550//purine ribonucleoside binding	GO:0003006//developmental process involved in reproduction;GO:0006464//cellular protein modification process;GO:0006833//water transport;GO:0006950//response to stress;GO:0007155//cell adhesion;GO:0009617//response to bacterium;GO:0009620//response to fungus;GO:0009718//anthocyanin-containing compound biosynthetic process;GO:0009886//post-embryonic morphogenesis;GO:0009887//organ morphogenesis;GO…
evm.TU.tig00005228.4	0.03	0.04	0.1	0.7	3.98	1.01	0.056666667	1.896666667	5.064822001	4.55E-08	1.37E-06	UGT94E5	PREDICTED: beta-D-glucosyl crocetin beta-1,6-glucosyltransferase-like [Cucumis melo]	ko01110//Biosynthesis of secondary metabolites	K21354	-	GO:0016758//transferase activity, transferring hexosyl groups	-
MSTRG.7136	0.13	0.24	0.3	9.95	0.9	10.77	0.223333333	7.206666667	5.012061617	4.59E-08	1.38E-06	--	RNA-directed RNA polymerase [Actinidia chinensis var. chinensis] [Actinidia chinensis]	-	-	-	-	-
evm.TU.tig00153031.160	11.58	10.91	13.25	39.22	172.47	42.62	11.91333333	84.77	2.830976653	4.63E-08	1.39E-06	At2g18193	PREDICTED: AAA-ATPase At2g18193-like [Cucumis melo]	-	-	-	-	-
evm.TU.tig00153033.329	25.5	24.75	32.05	78.89	42.78	76.57	27.43333333	66.08	1.268283757	4.64E-08	1.39E-06	CRD1	PREDICTED: magnesium-protoporphyrin IX monomethyl ester [oxidative] cyclase, chloroplastic [Cucumis sativus]	ko01100//Metabolic pathways;ko01110//Biosynthesis of secondary metabolites;ko00860//Porphyrin and chlorophyll metabolism	K04035;K04035;K04035	-	GO:0016709//oxidoreductase activity, acting on paired donors, with incorporation or reduction of molecular oxygen, NAD(P)H as one donor, and incorporation of one atom of oxygen;GO:0043169//cation binding	GO:0006779//porphyrin-containing compound biosynthetic process;GO:0044710//single-organism metabolic process
evm.TU.tig00153490.19	59.35	34.31	37.95	11.15	6.92	12.11	43.87	10.06	-2.124604401	4.79E-08	1.44E-06	MAKR2	PREDICTED: probable membrane-associated kinase regulator 2 [Cucumis melo]	-	-	-	-	-
evm.TU.tig00153210.217	8.77	5.33	5.16	1.48	0.84	1.64	6.42	1.32	-2.282035368	4.79E-08	1.44E-06	PHYLLO	PREDICTED: protein PHYLLO, chloroplastic isoform X1 [Cucumis melo]	ko01100//Metabolic pathways;ko01110//Biosynthesis of secondary metabolites;ko00130//Ubiquinone and other terpenoid-quinone biosynthesis	K14759;K14759;K14759	-	-	-
evm.TU.tig00005615.1	18.67	27.49	21.09	5.86	8.14	5.79	22.41666667	6.596666667	-1.764762655	5.12E-08	1.53E-06	5MAT	PREDICTED: malonyl-CoA:anthocyanidin 5-O-glucoside-6''-O-malonyltransferase [Cucumis melo]	-	-	-	-	-
evm.TU.tig00005930.40	3.73	1.56	2	0.27	0.14	0.2	2.43	0.203333333	-3.579037667	5.14E-08	1.54E-06	TMM	PREDICTED: protein TOO MANY MOUTHS [Cucumis melo]	-	-	GO:0031224//intrinsic component of membrane	GO:0060089//molecular transducer activity	GO:0001101//response to acid chemical;GO:0008283//cell proliferation;GO:0009886//post-embryonic morphogenesis;GO:0048437//floral organ development;GO:0050794//regulation of cellular process;GO:0051301//cell division
evm.TU.tig00152936.79	68.73	67.04	59.9	32.21	31.89	32	65.22333333	32.03333333	-1.025814244	5.19E-08	1.55E-06	CIP7	PREDICTED: LOW QUALITY PROTEIN: uncharacterized protein LOC103499428 [Cucumis melo]	-	-	-	-	-
evm.TU.tig00004836.64	9.23	6.31	6.58	2.65	2.08	2.11	7.373333333	2.28	-1.693283155	5.27E-08	1.57E-06	RTEL1	PREDICTED: regulator of telomere elongation helicase 1 homolog isoform X1 [Cucumis sativus]	-	-	-	GO:0004386//helicase activity;GO:0097159//organic cyclic compound binding;GO:1901363//heterocyclic compound binding	GO:0016070//RNA metabolic process;GO:0016458//gene silencing;GO:0040029//regulation of gene expression, epigenetic
evm.TU.tig00153017.120	0.48	2.57	1.76	9.72	38.08	11.17	1.603333333	19.65666667	3.615872395	5.30E-08	1.57E-06	--	PREDICTED: uncharacterized protein LOC101215395 [Cucumis sativus]	-	-	-	-	-
evm.TU.tig00001047.10	10.68	6.05	6.65	2.1	1.57	2.14	7.793333333	1.936666667	-2.008664861	5.41E-08	1.61E-06	FANCM	PREDICTED: Fanconi anemia group M protein isoform X2 [Cucumis melo]	-	-	-	-	-
evm.TU.tig00154217.30	19.83	20.77	22.95	9.61	6.8	7.56	21.18333333	7.99	-1.406662216	5.46E-08	1.62E-06	FEN1	PREDICTED: flap endonuclease 1 isoform X2 [Cucumis sativus]	ko03030//DNA replication;ko03410//Base excision repair;ko03450//Non-homologous end-joining	K04799;K04799;K04799	-	-	-
evm.TU.tig00153048.27	25.08	31.08	27.84	10.7	7.26	10.84	28	9.6	-1.544320516	5.47E-08	1.62E-06	ATL13	PREDICTED: RING-H2 finger protein ATL13 [Cucumis melo]	-	-	-	-	-
MSTRG.7882	14.47	6.02	6.66	1.66	0.79	0.8	9.05	1.083333333	-3.062440575	5.89E-08	1.74E-06	PED1	3-ketoacyl-CoA thiolase 2, peroxisomal-like [Momordica charantia]	ko01100//Metabolic pathways;ko01110//Biosynthesis of secondary metabolites;ko04146//Peroxisome;ko01212//Fatty acid metabolism;ko00592//alpha-Linolenic acid metabolism;ko00280//Valine, leucine and isoleucine degradation;ko00071//Fatty acid degradation;ko01040//Biosynthesis of unsaturated fatty acids	K07513;K07513;K07513;K07513;K07513;K07513;K07513;K07513	GO:0009536//plastid;GO:0031090//organelle membrane;GO:0042579//microbody;GO:0043232//intracellular non-membrane-bounded organelle	GO:0016408//C-acyltransferase activity	GO:0006511//ubiquitin-dependent protein catabolic process;GO:0006633//fatty acid biosynthetic process;GO:0007031//peroxisome organization;GO:0009062//fatty acid catabolic process;GO:0009404//toxin metabolic process;GO:0009411//response to UV;GO:0009694//jasmonic acid metabolic process;GO:0009787//regulation of abscisic acid-activated signaling pathway;GO:0009813//flavonoid biosynthetic process;GO…
evm.TU.tig00153699.32	0.16	0.12	0.07	0.77	0.67	1.25	0.116666667	0.896666667	2.942179346	5.96E-08	1.76E-06	At3g28510	PREDICTED: probable mitochondrial chaperone BCS1-B [Cucumis sativus]	-	-	-	GO:0003824//catalytic activity;GO:0032550//purine ribonucleoside binding	-
MSTRG.12317	1.06	1.47	1.28	7.63	2.36	7.69	1.27	5.893333333	2.214255372	6.01E-08	1.77E-06	--	reverse transcriptase-like protein, partial [Camellia sinensis var. sinensis] [Camellia sinensis]	-	-	-	-	-
evm.TU.tig00153056.263	3.75	2.65	2.97	0.58	0.68	0.8	3.123333333	0.686666667	-2.18540471	6.02E-08	1.77E-06	--	PREDICTED: uncharacterized protein LOC101204571 isoform X3 [Cucumis sativus]	-	-	-	-	-
evm.TU.tig00002854.61	20.97	16.51	19.52	5.18	2.14	4.81	19	4.043333333	-2.232382369	6.03E-08	1.77E-06	BARD1	PREDICTED: protein BREAST CANCER SUSCEPTIBILITY 1 homolog isoform X2 [Cucumis sativus]	ko03440//Homologous recombination	K10683	-	-	GO:0006259//DNA metabolic process;GO:0007275//multicellular organism development;GO:0044763//single-organism cellular process;GO:0048856//anatomical structure development;GO:0050789//regulation of biological process
evm.TU.tig00001255.4	1.49	1.07	0.69	3.81	10.93	4.95	1.083333333	6.563333333	2.598951488	6.22E-08	1.82E-06	TL1	PREDICTED: thaumatin-like protein 1b [Cucumis sativus]	-	-	-	-	-
evm.TU.tig00002486.25	27.97	19.06	18.98	4.98	7.59	5.18	22.00333333	5.916666667	-1.894865573	6.24E-08	1.83E-06	dna2	PREDICTED: DNA replication ATP-dependent helicase/nuclease DNA2 [Cucumis melo]	ko03030//DNA replication	K10742	-	-	-
evm.TU.tig00005152.1	3.91	2.44	4.33	0.84	0.51	0.78	3.56	0.71	-2.325986311	6.43E-08	1.87E-06	ROA2	PREDICTED: DNA replication licensing factor MCM3 [Cucumis melo]	ko03030//DNA replication	K02541	GO:0043231//intracellular membrane-bounded organelle;GO:0043234//protein complex	GO:0003676//nucleic acid binding;GO:0004386//helicase activity;GO:0032550//purine ribonucleoside binding	GO:0006305//DNA alkylation;GO:0010629//negative regulation of gene expression;GO:0032508//DNA duplex unwinding;GO:0034968//histone lysine methylation;GO:0048580//regulation of post-embryonic development;GO:0051052//regulation of DNA metabolic process;GO:1902410//mitotic cytokinetic process
evm.TU.tig00153048.337	0.46	0.05	0.18	5.62	1.25	9.15	0.23	5.34	4.537133976	6.43E-08	1.87E-06	RIPK	PREDICTED: serine/threonine-protein kinase At5g01020 [Cucumis melo]	-	-	-	GO:0016772//transferase activity, transferring phosphorus-containing groups	-
evm.TU.tig00008780.2	5.07	8.79	7.05	19.52	54.95	21.64	6.97	32.03666667	2.200493486	6.54E-08	1.90E-06	--	DUF569 domain-containing protein [Cephalotus follicularis]	-	-	-	-	-
evm.TU.tig00153654.124	8.53	8.96	8.77	3.77	3.81	4.08	8.753333333	3.886666667	-1.171299128	6.62E-08	1.92E-06	OVA1	PREDICTED: probable methionine--tRNA ligase, mitochondrial [Cucumis sativus]	ko00970//Aminoacyl-tRNA biosynthesis;ko00450//Selenocompound metabolism	K01874;K01874	-	-	-
evm.TU.tig00153054.1	10.86	10.32	10.73	4.54	3.36	3.86	10.63666667	3.92	-1.440120548	6.87E-08	1.99E-06	At5g63180	PREDICTED: probable pectate lyase 5 [Cucumis sativus]	ko00040//Pentose and glucuronate interconversions	K01728	-	GO:0016837//carbon-oxygen lyase activity, acting on polysaccharides;GO:0043169//cation binding	GO:0000272//polysaccharide catabolic process
evm.TU.tig00152936.306	28.54	24.15	25.36	8.86	7.8	10.8	26.01666667	9.153333333	-1.507067007	6.90E-08	2.00E-06	--	unknown [Zea mays]	-	-	-	-	-
evm.TU.tig00000680.2	1.95	3.32	3.51	6.93	6.85	7.35	2.926666667	7.043333333	1.266999922	7.06E-08	2.04E-06	AHSA1	PREDICTED: activator of 90 kDa heat shock protein ATPase homolog 1 [Cucumis sativus]	-	-	GO:0044444//cytoplasmic part	GO:0005515//protein binding	GO:0000302//response to reactive oxygen species;GO:0009642//response to light intensity;GO:0033554//cellular response to stress;GO:0043462//regulation of ATPase activity;GO:0044267//cellular protein metabolic process
evm.TU.tig00007455.1	3.56	3.99	4.76	14.83	44.17	11.73	4.103333333	23.57666667	2.522491499	7.15E-08	2.07E-06	THA1	PREDICTED: probable low-specificity L-threonine aldolase 1 isoform X1 [Cucumis melo]	ko01100//Metabolic pathways;ko01110//Biosynthesis of secondary metabolites;ko01230//Biosynthesis of amino acids;ko00260//Glycine, serine and threonine metabolism	K01620;K01620;K01620;K01620	-	-	-
evm.TU.tig00004402.2	10.02	9.36	10.13	4.07	4.44	4.3	9.836666667	4.27	-1.203933445	7.20E-08	2.08E-06	SLAH3	PREDICTED: S-type anion channel SLAH2-like [Cucumis sativus]	-	-	-	-	GO:0055085//transmembrane transport
evm.TU.tig00000901.2	1.01	2.19	1.18	30.91	2.48	30.95	1.46	21.44666667	3.876713161	7.21E-08	2.08E-06	MAPKKK18	PREDICTED: mitogen-activated protein kinase kinase kinase 2-like [Cucumis melo]	ko04016//MAPK signaling pathway - plant	K20716	-	-	-
evm.TU.tig00153348.42	80.3	66.27	60.96	29.85	27.85	28	69.17666667	28.56666667	-1.275952794	7.58E-08	2.18E-06	RLP4	PREDICTED: receptor-like protein kinase At5g59670 [Cucumis sativus]	-	-	GO:0043231//intracellular membrane-bounded organelle	-	-
evm.TU.tig00003807.3	7.66	3.92	7.08	0.94	0.33	1.1	6.22	0.79	-2.976990022	7.84E-08	2.26E-06	ROPGEF3	PREDICTED: rop guanine nucleotide exchange factor 3-like isoform X2 [Cucumis sativus]	-	-	-	-	GO:0043087//regulation of GTPase activity
evm.TU.tig00153054.24	4.13	3.26	3.71	10.94	5.92	11.18	3.7	9.346666667	1.336926673	7.94E-08	2.28E-06	RFS	PREDICTED: galactinol--sucrose galactosyltransferase-like [Cucumis sativus]	ko00052//Galactose metabolism	K06617	-	GO:0016740//transferase activity	-
evm.TU.tig00002903.4	9.4	5.82	6.09	1.9	1.2	1.91	7.103333333	1.67	-2.088648085	7.95E-08	2.28E-06	PED1	PREDICTED: 3-ketoacyl-CoA thiolase 2, peroxisomal [Theobroma cacao]	ko01100//Metabolic pathways;ko01110//Biosynthesis of secondary metabolites;ko04146//Peroxisome;ko01212//Fatty acid metabolism;ko00592//alpha-Linolenic acid metabolism;ko00280//Valine, leucine and isoleucine degradation;ko00071//Fatty acid degradation;ko01040//Biosynthesis of unsaturated fatty acids	K07513;K07513;K07513;K07513;K07513;K07513;K07513;K07513	GO:0042579//microbody	GO:0016408//C-acyltransferase activity	GO:0006633//fatty acid biosynthetic process;GO:0009411//response to UV;GO:0009813//flavonoid biosynthetic process;GO:0034285//response to disaccharide
MSTRG.23396	15.04	22.76	17.74	41.52	30.56	46.83	18.51333333	39.63666667	1.098270965	8.34E-08	2.39E-06	--	Retrovirus-related Pol polyprotein from transposon RE1 [Vitis vinifera]	-	-	-	-	-
evm.TU.tig00003063.31	45.23	49.22	50.93	24.01	24.2	24.22	48.46	24.14333333	-1.00516953	8.45E-08	2.42E-06	At4g38890	PREDICTED: tRNA-dihydrouridine(47) synthase [NAD(P)(+)]-like isoform X1 [Cucumis melo]	-	-	-	GO:0000166//nucleotide binding;GO:0016627//oxidoreductase activity, acting on the CH-CH group of donors;GO:0043169//cation binding	GO:0006399//tRNA metabolic process;GO:0044710//single-organism metabolic process
evm.TU.tig00153293.104	3.99	1.34	1.92	0.12	0	0.07	2.416666667	0.063333333	-5.253909671	8.58E-08	2.45E-06	At5g45950	PREDICTED: GDSL esterase/lipase At5g45950 [Cucumis sativus]	-	-	-	GO:0016787//hydrolase activity	GO:0006629//lipid metabolic process
evm.TU.tig00153900.1	42.85	38.42	38.59	18.68	19.19	18.87	39.95333333	18.91333333	-1.078912223	8.62E-08	2.46E-06	PEL1	PREDICTED: protein PELOTA 1 isoform X2 [Cucumis sativus]	ko03015//mRNA surveillance pathway	K06965	-	-	GO:0000956//nuclear-transcribed mRNA catabolic process
evm.TU.tig00153451.7	0.7	0.56	0.24	86.19	1.47	89.48	0.5	59.04666667	6.883783713	8.69E-08	2.48E-06	CXE18	PREDICTED: probable carboxylesterase 18 [Cucumis melo]	-	-	-	-	-
evm.TU.tig00001478.7	3.5	3.07	4.33	0	0.43	0.23	3.633333333	0.22	-4.0457183	8.74E-08	2.49E-06	At3g49900	PREDICTED: BTB/POZ domain-containing protein At3g49900 [Cucumis sativus]	-	-	-	-	-
evm.TU.tig00153203.25	0.81	0.37	0.49	25.73	1.37	22.38	0.556666667	16.49333333	4.888925493	9.31E-08	2.65E-06	--	PREDICTED: CLAVATA3/ESR (CLE)-related protein 25 [Ziziphus jujuba]	-	-	-	-	-
evm.TU.tig00003075.1	0.23	1.27	0.96	5.04	7.68	4.13	0.82	5.616666667	2.776018371	9.43E-08	2.68E-06	--	-	-	-	-	-	-
evm.TU.tig00002346.1	21.59	18.62	17.98	8.09	8.53	9.05	19.39666667	8.556666667	-1.18068795	9.48E-08	2.69E-06	POLIA	PREDICTED: DNA polymerase I B, chloroplastic/mitochondrial [Cucumis sativus]	ko01100//Metabolic pathways;ko00230//Purine metabolism;ko00240//Pyrimidine metabolism;ko03420//Nucleotide excision repair;ko03030//DNA replication;ko03440//Homologous recombination;ko03410//Base excision repair	K02335;K02335;K02335;K02335;K02335;K02335;K02335	-	GO:0003676//nucleic acid binding;GO:0004527//exonuclease activity;GO:0034061//DNA polymerase activity	GO:0006260//DNA replication
evm.TU.tig00001291.401	1.91	1.27	1.12	3.63	6.43	4.29	1.433333333	4.783333333	1.738642172	9.56E-08	2.71E-06	NIP3-1	PREDICTED: probable aquaporin NIP5-1 [Cucumis melo]	-	-	GO:0031224//intrinsic component of membrane;GO:0044459//plasma membrane part	GO:0005372//water transmembrane transporter activity;GO:0015103//inorganic anion transmembrane transporter activity;GO:0015563//uptake transmembrane transporter activity	GO:0000041//transition metal ion transport;GO:0001101//response to acid chemical;GO:0009267//cellular response to starvation;GO:0015698//inorganic anion transport;GO:0034220//ion transmembrane transport;GO:0042044//fluid transport
evm.TU.tig00153554.50	0.04	0.35	0	5.02	1.41	6.03	0.13	4.153333333	4.997686134	9.74E-08	2.76E-06	ERF109	PREDICTED: ethylene-responsive transcription factor ERF109 [Cucumis melo]	-	-	-	-	GO:0009987//cellular process
MSTRG.25978	66.23	73.05	90.94	29.71	33.1	28.61	76.74	30.47333333	-1.332431447	1.01E-07	2.86E-06	PER17	peroxidase 17 [Momordica charantia]	ko01100//Metabolic pathways;ko01110//Biosynthesis of secondary metabolites;ko00940//Phenylpropanoid biosynthesis	K00430;K00430;K00430	GO:0030312//external encapsulating structure;GO:0031090//organelle membrane;GO:0043231//intracellular membrane-bounded organelle;GO:0044444//cytoplasmic part	GO:0003824//catalytic activity;GO:0016209//antioxidant activity;GO:0043169//cation binding;GO:0046906//tetrapyrrole binding	GO:0006950//response to stress;GO:0009799//specification of symmetry;GO:0009933//meristem structural organization;GO:0009943//adaxial/abaxial axis specification;GO:0042743//hydrogen peroxide metabolic process;GO:0043207//response to external biotic stimulus;GO:0044710//single-organism metabolic process;GO:0048509//regulation of meristem development
MSTRG.19474	8.92	10.86	12.28	2.84	4.09	2.99	10.68666667	3.306666667	-1.6923624	1.05E-07	2.96E-06	RAD51B	DNA repair protein RAD51 homolog [Cucumis sativus]	ko03440//Homologous recombination	K04482	GO:0043231//intracellular membrane-bounded organelle;GO:0043232//intracellular non-membrane-bounded organelle	GO:0003677//DNA binding;GO:0032550//purine ribonucleoside binding;GO:0042623//ATPase activity, coupled	GO:0000280//nuclear division;GO:0000730//DNA recombinase assembly;GO:0006260//DNA replication;GO:0006305//DNA alkylation;GO:0006325//chromatin organization;GO:0010212//response to ionizing radiation;GO:0016458//gene silencing;GO:0022402//cell cycle process;GO:0048229//gametophyte development;GO:0051052//regulation of DNA metabolic process
evm.TU.tig00001047.415	18.3	20.29	22.14	9.53	7.53	8.74	20.24333333	8.6	-1.235038304	1.06E-07	2.99E-06	GGB	PREDICTED: geranylgeranyl transferase type-1 subunit beta [Cucumis sativus]	-	-	-	GO:0004661//protein geranylgeranyltransferase activity;GO:0005488//binding	GO:0008152//metabolic process;GO:0009737//response to abscisic acid;GO:0009987//cellular process
MSTRG.2884	133.14	101.81	93.71	6.45	0.22	5.77	109.5533333	4.146666667	-4.723537491	1.07E-07	3.01E-06	GSVIVT00023967001	peroxidase 4-like [Momordica charantia]	ko01100//Metabolic pathways;ko01110//Biosynthesis of secondary metabolites;ko00940//Phenylpropanoid biosynthesis	K00430;K00430;K00430	GO:0005576//extracellular region;GO:0044444//cytoplasmic part	GO:0003824//catalytic activity;GO:0043169//cation binding;GO:0046906//tetrapyrrole binding	GO:0006950//response to stress;GO:0044710//single-organism metabolic process
evm.TU.tig00153981.2	27.11	23.6	38.36	65.32	78.36	53.23	29.69	65.63666667	1.144524881	1.08E-07	3.03E-06	NAD7	NADH-ubiquinone oxidoreductase 49 kDa subunit [Cajanus cajan]	ko01100//Metabolic pathways;ko00190//Oxidative phosphorylation	K03935;K03935	-	GO:0000166//nucleotide binding;GO:0016491//oxidoreductase activity;GO:0048037//cofactor binding	GO:0044710//single-organism metabolic process
evm.TU.tig00000892.705	6.76	6.1	7.22	3.06	3.06	2.87	6.693333333	2.996666667	-1.159366248	1.08E-07	3.03E-06	At4g34880	Amidase, partial [Cynara cardunculus var. scolymus] [Cynara cardunculus]	ko00360//Phenylalanine metabolism;ko00330//Arginine and proline metabolism;ko00380//Tryptophan metabolism	K01426;K01426;K01426	-	-	-
evm.TU.tig00153648.19	6.64	5.04	5.38	1.98	2.04	2.02	5.686666667	2.013333333	-1.497997192	1.09E-07	3.07E-06	--	PREDICTED: protein timeless homolog [Cucumis sativus]	-	-	-	-	-
evm.TU.tig00153210.134	7.32	8.35	7.5	46.92	13.69	51.69	7.723333333	37.43333333	2.277027978	1.10E-07	3.08E-06	HIPP22	PREDICTED: heavy metal-associated isoprenylated plant protein 26 [Cucumis sativus]	-	-	-	GO:0043169//cation binding	-
evm.TU.tig00152977.62	2.36	2.29	2.1	0.37	0.63	0.54	2.25	0.513333333	-2.131957151	1.12E-07	3.12E-06	pc1998	PREDICTED: uncharacterized RNA methyltransferase pc1998 isoform X2 [Cucumis melo]	-	-	-	GO:0008168//methyltransferase activity	GO:0000154//rRNA modification
evm.TU.tig00153055.196	12.92	10.69	10.41	4.47	5.04	4.46	11.34	4.656666667	-1.28405112	1.16E-07	3.24E-06	CTC1	PREDICTED: CST complex subunit CTC1 [Cucumis sativus]	-	-	-	-	-
evm.TU.tig00153210.14	2.43	4.41	1.44	32.3	6.04	38.04	2.76	25.46	3.205492247	1.16E-07	3.24E-06	NPF5.4	PREDICTED: protein NRT1/ PTR FAMILY 5.4 [Cucumis melo]	-	-	GO:0016020//membrane	-	GO:0006810//transport
evm.TU.tig00153033.73	5.79	8.12	7.7	19.7	58.76	20.58	7.203333333	33.01333333	2.196312242	1.18E-07	3.28E-06	At2g37460	PREDICTED: WAT1-related protein At2g37460-like [Cucumis sativus]	-	-	-	-	-
evm.TU.tig00153048.236	2.94	2.83	3.27	0.85	0.75	1.1	3.013333333	0.9	-1.743363365	1.19E-07	3.31E-06	STP14	PREDICTED: sugar transport protein 14-like [Cucumis melo]	-	-	GO:0031224//intrinsic component of membrane	GO:0016628//oxidoreductase activity, acting on the CH-CH group of donors, NAD or NADP as acceptor;GO:0022857//transmembrane transporter activity	GO:0044710//single-organism metabolic process;GO:0044763//single-organism cellular process;GO:0044765//single-organism transport
evm.TU.tig00002911.7	18.18	15.26	19.65	4.22	2.1	4.93	17.69666667	3.75	-2.23851514	1.21E-07	3.35E-06	--	PREDICTED: ankyrin repeat-containing protein At3g12360-like [Glycine max]	-	-	-	-	-
evm.TU.tig00153017.116	0.99	0.77	0.77	3.09	7.88	3.98	0.843333333	4.983333333	2.562936194	1.21E-07	3.35E-06	--	PREDICTED: uncharacterized protein LOC101213469 [Cucumis sativus]	-	-	-	-	-
evm.TU.tig00153293.178	0.81	1.47	1.19	5.15	37.11	5.73	1.156666667	15.99666667	3.789726245	1.21E-07	3.35E-06	SKIP27	PREDICTED: F-box protein At4g05010-like [Cucumis melo]	-	-	-	-	-
evm.TU.tig00153210.50	59.54	60.89	62.33	23.19	12.63	20.83	60.92	18.88333333	-1.689802487	1.21E-07	3.35E-06	At5g03250	PREDICTED: BTB/POZ domain-containing protein At5g03250-like [Cucumis melo]	-	-	-	-	GO:0032446//protein modification by small protein conjugation
evm.TU.tig00153403.63	3.91	3.08	4.55	0.89	1.08	0.69	3.846666667	0.886666667	-2.117145073	1.22E-07	3.35E-06	ROPGAP2	PREDICTED: rho GTPase-activating protein 2 [Cucumis sativus]	-	-	GO:0044464//cell part	GO:0008047//enzyme activator activity	GO:0043087//regulation of GTPase activity;GO:1902410//mitotic cytokinetic process
evm.TU.tig00153203.14	1.14	2.07	1.71	5.14	5.25	3.76	1.64	4.716666667	1.524071832	1.28E-07	3.50E-06	--	PREDICTED: wall-associated receptor kinase-like 10 [Vitis vinifera]	-	-	-	-	-
MSTRG.5253	27.56	23.61	32.21	8.41	5.04	8.86	27.79333333	7.436666667	-1.902010859	1.28E-07	3.50E-06	--	IST1-like protein [Cucurbita maxima]	ko04144//Endocytosis	K19476	-	-	-
evm.TU.tig00153101.4	46.85	52.32	52.4	18.94	24.27	18.93	50.52333333	20.71333333	-1.286390085	1.29E-07	3.53E-06	DGUOK	Deoxynucleoside kinase [Cynara cardunculus var. scolymus] [Cynara cardunculus]	-	-	-	GO:0019205//nucleobase-containing compound kinase activity	GO:0009117//nucleotide metabolic process
evm.TU.tig00153204.337	32.8	24.11	23.01	9.96	10.03	9.89	26.64	9.96	-1.419376435	1.33E-07	3.65E-06	XI-I	PREDICTED: myosin-15 isoform X1 [Cucumis sativus]	-	-	-	-	-
evm.TU.tig00153574.152	0.86	1.14	0.35	26.79	1.24	32.46	0.783333333	20.16333333	4.685963999	1.37E-07	3.73E-06	--	PREDICTED: probable DNA double-strand break repair Rad50 ATPase [Cucumis melo]	-	-	-	-	GO:0045491//xylan metabolic process
evm.TU.tig00153031.571	11.46	10.3	10.42	3.91	2.89	4.52	10.72666667	3.773333333	-1.507290368	1.37E-07	3.74E-06	IQM3	PREDICTED: IQ domain-containing protein IQM3-like [Cucumis melo]	-	-	-	-	-
evm.TU.tig00153577.26	68.96	54	47.34	106.46	158.96	112.02	56.76666667	125.8133333	1.148168889	1.38E-07	3.76E-06	--	uncharacterized protein LOC100798042 [Glycine max]	-	-	-	-	-
evm.TU.tig00152977.115	0.81	1.15	0.75	2.73	5.72	2.4	0.903333333	3.616666667	2.001330286	1.39E-07	3.79E-06	RFS5	PREDICTED: probable galactinol--sucrose galactosyltransferase 5 [Cucumis melo]	ko00052//Galactose metabolism	K06617	-	GO:0008378//galactosyltransferase activity	-
evm.TU.tig00000729.49	0.29	0.6	0.64	1.97	8.5	2.6	0.51	4.356666667	3.094655583	1.40E-07	3.80E-06	--	PREDICTED: uncharacterized protein LOC101207652 [Cucumis sativus]	-	-	-	-	-
evm.TU.tig00001047.473	2.46	1.99	1.76	4.96	8.01	4.5	2.07	5.823333333	1.492214435	1.42E-07	3.86E-06	PLP6	PREDICTED: patatin-like protein 6 [Cucumis melo]	-	-	-	-	GO:0008152//metabolic process
evm.TU.tig00002486.397	1.15	0.66	0.33	3.17	7.31	3.82	0.713333333	4.766666667	2.740332445	1.45E-07	3.93E-06	WRKY48	PREDICTED: probable WRKY transcription factor 48 [Cucumis sativus]	-	-	-	-	-
evm.TU.tig00153293.61	54.91	46.72	41.8	19.41	13.61	18.35	47.81	17.12333333	-1.481348833	1.46E-07	3.96E-06	--	PREDICTED: IRK-interacting protein [Juglans regia]	-	-	-	-	-
evm.TU.tig00000239.2	0.08	0.16	0	5.62	0.34	5.27	0.08	3.743333333	5.548179712	1.50E-07	4.06E-06	GATL1	PREDICTED: probable galacturonosyltransferase-like 1 [Cucumis melo]	-	-	-	GO:0016740//transferase activity	-
evm.TU.tig00005527.6	13.83	13.34	13.79	34.79	20.33	36.86	13.65333333	30.66	1.167104482	1.51E-07	4.07E-06	ATS3B	Lipoxygenase, LH2 [Corchorus olitorius]	-	-	-	-	-
evm.TU.tig00153055.98	18.55	16.37	18.78	8.51	8.14	8.48	17.9	8.376666667	-1.095511417	1.51E-07	4.07E-06	APS2	PREDICTED: ATP sulfurylase 2 [Cucumis melo]	ko01100//Metabolic pathways;ko00230//Purine metabolism;ko00920//Sulfur metabolism;ko00450//Selenocompound metabolism;ko00261//Monobactam biosynthesis	K13811;K13811;K13811;K13811;K13811	-	GO:0004779//sulfate adenylyltransferase activity	-
evm.TU.tig00005140.6	9.61	7.6	8.58	2.09	0.86	1.08	8.596666667	1.343333333	-2.677960029	1.52E-07	4.09E-06	MCM3	PREDICTED: DNA replication licensing factor MCM3 [Cucumis melo]	ko03030//DNA replication	K02541	-	GO:0004386//helicase activity;GO:0097159//organic cyclic compound binding;GO:1901363//heterocyclic compound binding	GO:0006259//DNA metabolic process
evm.TU.tig00152936.214	55.03	67.13	51.71	193.1	88.97	179.33	57.95666667	153.8	1.408008976	1.59E-07	4.29E-06	TKL-2	PREDICTED: transketolase, chloroplastic [Cucumis melo]	ko01100//Metabolic pathways;ko01110//Biosynthesis of secondary metabolites;ko01200//Carbon metabolism;ko01230//Biosynthesis of amino acids;ko00710//Carbon fixation in photosynthetic organisms;ko00030//Pentose phosphate pathway	K00615;K00615;K00615;K00615;K00615;K00615	-	GO:0016744//transferase activity, transferring aldehyde or ketonic groups	-
evm.TU.tig00153055.331	0.35	0.48	0.22	2.66	2.02	1.47	0.35	2.05	2.550197083	1.62E-07	4.34E-06	--	Os05g0184250, partial [Oryza sativa Japonica Group]	-	-	-	-	-
MSTRG.7989	4.71	5.82	7.09	1.54	0.55	0.85	5.873333333	0.98	-2.583325864	1.62E-07	4.34E-06	RGG2	guanine nucleotide-binding protein subunit gamma 2-like [Cucurbita moschata]	-	-	GO:0043231//intracellular membrane-bounded organelle;GO:0043234//protein complex;GO:0044425//membrane part	GO:0005488//binding	GO:0006497//protein lipidation;GO:0007165//signal transduction;GO:0009926//auxin polar transport;GO:0015696//ammonium transport;GO:0048528//post-embryonic root development;GO:0050832//defense response to fungus
evm.TU.tig00153293.163	101.85	50.35	71.2	20.84	17.39	20.68	74.46666667	19.63666667	-1.923044728	1.63E-07	4.35E-06	--	PREDICTED: sp110 nuclear body protein-like [Juglans regia]	-	-	-	-	-
evm.TU.tig00153449.39	0.52	0.72	0.22	2.48	5.43	2.5	0.486666667	3.47	2.833929794	1.67E-07	4.45E-06	ERF1A	ethylene responsive transcription factor 1a [Citrullus lanatus subsp. vulgaris] [Citrullus lanatus]	-	-	-	-	-
evm.TU.tig00153841.61	21.09	16.93	20.3	6.46	3.07	5.64	19.44	5.056666667	-1.942769634	1.70E-07	4.54E-06	At1g67320	PREDICTED: probable DNA primase large subunit [Cucumis sativus]	ko01100//Metabolic pathways;ko00230//Purine metabolism;ko00240//Pyrimidine metabolism;ko03030//DNA replication	K02685;K02685;K02685;K02685	-	GO:0016772//transferase activity, transferring phosphorus-containing groups	GO:0006259//DNA metabolic process
MSTRG.20662	6.9	2.06	4.75	0.25	0	0.32	4.57	0.19	-4.588122842	1.73E-07	4.61E-06	--	uncharacterized protein LOC111476478 [Cucurbita maxima]	-	-	-	-	-
MSTRG.22634	16.64	18.09	18.04	6.64	3.6	6.17	17.59	5.47	-1.685142745	1.81E-07	4.80E-06	MLO6	MLO-like protein 6 isoform X1 [Momordica charantia]	-	-	GO:0005911//cell-cell junction;GO:0031224//intrinsic component of membrane;GO:0043231//intracellular membrane-bounded organelle	-	GO:0002252//immune effector process;GO:0006605//protein targeting;GO:0006812//cation transport;GO:0009404//toxin metabolic process;GO:0009617//response to bacterium;GO:0009696//salicylic acid metabolic process;GO:0009755//hormone-mediated signaling pathway;GO:0009863//salicylic acid mediated signaling pathway;GO:0010053//root epidermal cell differentiation;GO:0010243//response to organonitrogen c…
evm.TU.tig00153449.38	0.83	5.51	2.28	15.5	34.44	19.33	2.873333333	23.09	3.006470899	1.85E-07	4.91E-06	ERF6	PREDICTED: ethylene-responsive transcription factor 5 [Cucumis melo]	-	-	-	-	-
MSTRG.25091	11.42	12.63	13.34	5.36	4.34	5.72	12.46333333	5.14	-1.277849706	1.86E-07	4.93E-06	HEME1	uroporphyrinogen decarboxylase 1, chloroplastic-like [Cucurbita pepo subsp. pepo] [Cucurbita pepo]	ko01100//Metabolic pathways;ko01110//Biosynthesis of secondary metabolites;ko00860//Porphyrin and chlorophyll metabolism	K01599;K01599;K01599	-	-	-
evm.TU.tig00006471.2	0.2	0.13	0.24	1.16	12.84	1.64	0.19	5.213333333	4.778134783	1.88E-07	4.98E-06	WRKY53	PREDICTED: probable WRKY transcription factor 46 [Cucumis sativus]	-	-	-	-	-
evm.TU.tig00153055.153	7.31	6.46	5.22	20.12	10.04	18.87	6.33	16.34333333	1.368424856	1.88E-07	4.98E-06	--	PREDICTED: histone-lysine N-methyltransferase, H3 lysine-79 specific isoform X1 [Ziziphus jujuba]	-	-	-	-	-
MSTRG.10238	37.9	44.52	48.5	19.76	14.68	18.46	43.64	17.63333333	-1.30734588	1.89E-07	4.99E-06	Ubr7	zinc finger protein [Trema orientale]	-	-	GO:0044424//intracellular part	GO:0003824//catalytic activity;GO:0046872//metal ion binding	GO:0006260//DNA replication
evm.TU.tig00003469.65	70.66	75.17	70.96	31.89	27.62	35.8	72.26333333	31.77	-1.185598714	1.93E-07	5.09E-06	ABCG5	ABC transporter G family member 5-like [Cajanus cajan]	ko02010//ABC transporters	K05681	-	-	-
evm.TU.tig00006406.70	4.36	4.56	3.9	8.17	13.73	8.43	4.273333333	10.11	1.242349236	1.97E-07	5.18E-06	UGT91D1	PREDICTED: UDP-glycosyltransferase 91A1-like [Cucumis melo]	-	-	-	GO:0016740//transferase activity	-
evm.TU.tig00001291.162	332.43	301.39	306.05	103.32	54.46	106.71	313.29	88.16333333	-1.829248044	1.97E-07	5.18E-06	PMEI9	PREDICTED: 21 kDa protein [Cucumis sativus]	-	-	-	-	GO:0008152//metabolic process
evm.TU.tig00008854.3	2.82	2.88	2.54	0.7	0.84	1	2.746666667	0.846666667	-1.69781584	1.97E-07	5.18E-06	ASY3	PREDICTED: cytospin-B-like isoform X3 [Populus euphratica]	-	-	-	-	-
evm.TU.tig00153047.7	45.72	24.41	26.32	7.53	8.27	5.68	32.15	7.16	-2.166787245	1.98E-07	5.19E-06	ORTH2	PREDICTED: E3 ubiquitin-protein ligase ORTHRUS 2-like [Cucumis melo]	-	-	-	-	-
evm.TU.tig00001321.3	6.4	3.64	5.08	0.91	1.17	0.59	5.04	0.89	-2.501546493	2.04E-07	5.33E-06	At3g28850	Glutaredoxin [Cynara cardunculus var. scolymus] [Cynara cardunculus]	-	-	-	-	GO:0044699//single-organism process
evm.TU.tig00153033.309	3.07	1.25	2.29	0.28	0.41	0.37	2.203333333	0.353333333	-2.640586007	2.12E-07	5.51E-06	QKY	PREDICTED: protein QUIRKY [Cucumis melo]	-	-	-	-	-
evm.TU.tig00000813.1	67.52	45.5	84.06	9.22	1.56	8.47	65.69333333	6.416666667	-3.355851026	2.13E-07	5.55E-06	EMB1144	PREDICTED: chorismate synthase, chloroplastic [Cucumis melo]	ko01100//Metabolic pathways;ko01110//Biosynthesis of secondary metabolites;ko01230//Biosynthesis of amino acids;ko00400//Phenylalanine, tyrosine and tryptophan biosynthesis	K01736;K01736;K01736;K01736	GO:0009532//plastid stroma;GO:0043232//intracellular non-membrane-bounded organelle	GO:0003824//catalytic activity	GO:0006498//N-terminal protein lipidation;GO:0006950//response to stress;GO:0008652//cellular amino acid biosynthetic process;GO:0009699//phenylpropanoid biosynthetic process;GO:0043650//dicarboxylic acid biosynthetic process;GO:0046942//carboxylic acid transport
evm.TU.tig00001441.2	13.62	12.4	12.54	26.82	57.41	27.6	12.85333333	37.27666667	1.536130307	2.14E-07	5.55E-06	SCL13	PREDICTED: scarecrow-like protein 13 [Cucumis sativus]	-	-	-	-	GO:0010467//gene expression;GO:0034645//cellular macromolecule biosynthetic process
evm.TU.tig00001418.1	1	1.71	1.1	4.11	2.5	4.23	1.27	3.613333333	1.508501854	2.22E-07	5.76E-06	MAP70.5	PREDICTED: microtubule-associated protein 70-5 [Cucumis sativus]	-	-	GO:0015630//microtubule cytoskeleton	GO:0015631//tubulin binding	GO:0003002//regionalization;GO:0006996//organelle organization;GO:0042546//cell wall biogenesis;GO:0045491//xylan metabolic process
evm.TU.tig00001291.403	5.17	6.12	6	1.7	1.5	2.05	5.763333333	1.75	-1.719548541	2.28E-07	5.90E-06	--	hypothetical protein Csa_5G141170 [Cucumis sativus]	-	-	-	-	-
evm.TU.tig00004007.2	7.98	12.45	10.15	38.64	16.92	37.89	10.19333333	31.15	1.611606257	2.28E-07	5.90E-06	--	Alpha/beta-Hydrolases superfamily protein isoform 1 [Theobroma cacao]	-	-	-	GO:0003824//catalytic activity	GO:0006629//lipid metabolic process
evm.TU.tig00153055.225	0	0.03	0	2.45	0.22	2.29	0.01	1.653333333	7.36923381	2.29E-07	5.91E-06	LIP	Lipase, class 3 [Corchorus olitorius]	-	-	-	-	-
evm.TU.tig00153554.284	0	0	0	0.78	1.22	1.48	0.001	1.16	10.17990909	2.34E-07	6.03E-06	DREB1B	PREDICTED: dehydration-responsive element-binding protein 1A [Cucumis sativus]	-	-	-	-	-
evm.TU.tig00153450.20	16	13.41	13.07	5.73	6.03	5.92	14.16	5.893333333	-1.264665491	2.34E-07	6.04E-06	PNP1	PREDICTED: probable polyribonucleotide nucleotidyltransferase 1, chloroplastic [Cucumis melo]	ko00230//Purine metabolism;ko00240//Pyrimidine metabolism;ko03018//RNA degradation	K00962;K00962;K00962	GO:0009532//plastid stroma	GO:0003676//nucleic acid binding;GO:0004518//nuclease activity;GO:0016779//nucleotidyltransferase activity	GO:0006396//RNA processing;GO:0006399//tRNA metabolic process;GO:0006401//RNA catabolic process;GO:0006779//porphyrin-containing compound biosynthetic process;GO:0009267//cellular response to starvation;GO:0010322//regulation of isopentenyl diphosphate biosynthetic process, methylerythritol 4-phosphate pathway;GO:0016072//rRNA metabolic process;GO:0016117//carotenoid biosynthetic process;GO:00161…
MSTRG.20807	1.53	1.57	1	4.25	12.6	5.02	1.366666667	7.29	2.415257406	2.37E-07	6.10E-06	--	cysteine-rich and transmembrane domain-containing protein WIH2-like [Momordica charantia]	-	-	-	-	-
evm.TU.tig00001255.2	5.54	5.6	5.9	2.26	1.43	1.21	5.68	1.633333333	-1.798071681	2.39E-07	6.13E-06	fluG	PREDICTED: protein fluG isoform X1 [Cucumis melo]	-	-	GO:0044444//cytoplasmic part	GO:0015631//tubulin binding;GO:0016211//ammonia ligase activity	GO:0001101//response to acid chemical;GO:0006541//glutamine metabolic process;GO:0006568//tryptophan metabolic process;GO:0009683//indoleacetic acid metabolic process;GO:0009791//post-embryonic development;GO:0010243//response to organonitrogen compound;GO:0048856//anatomical structure development
evm.TU.tig00153704.18	12.52	10.96	11.64	3.98	5.4	4.28	11.70666667	4.553333333	-1.362335361	2.40E-07	6.15E-06	SMC4	PREDICTED: structural maintenance of chromosomes protein 4 [Cucumis sativus]	-	-	GO:0043231//intracellular membrane-bounded organelle;GO:0043232//intracellular non-membrane-bounded organelle	-	GO:0006259//DNA metabolic process;GO:0007059//chromosome segregation;GO:0051276//chromosome organization
evm.TU.tig00006554.3	64.89	112.44	141.81	264.9	261.59	239.88	106.38	255.4566667	1.263851644	2.43E-07	6.22E-06	HSC80	PREDICTED: heat shock cognate protein 80 [Cucumis sativus]	ko04626//Plant-pathogen interaction;ko04141//Protein processing in endoplasmic reticulum	K04079;K04079	-	GO:0005515//protein binding	GO:0044267//cellular protein metabolic process;GO:0050896//response to stimulus
evm.TU.tig00004985.2	1.64	2.1	2.1	5.18	4.31	4.13	1.946666667	4.54	1.221686429	2.43E-07	6.22E-06	--	Alpha/beta hydrolase related protein [Theobroma cacao]	-	-	-	GO:0003824//catalytic activity	-
evm.TU.tig00152936.258	33.82	32.24	31.27	15.58	16.99	15.3	32.44333333	15.95666667	-1.023762749	2.49E-07	6.38E-06	NAD-ME2	PREDICTED: NAD-dependent malic enzyme 59 kDa isoform, mitochondrial isoform X1 [Cucumis melo]	ko01100//Metabolic pathways;ko01200//Carbon metabolism;ko00620//Pyruvate metabolism;ko00710//Carbon fixation in photosynthetic organisms	K00028;K00028;K00028;K00028	GO:0009536//plastid	GO:0000166//nucleotide binding;GO:0004470//malic enzyme activity;GO:0032550//purine ribonucleoside binding;GO:0046914//transition metal ion binding;GO:0046983//protein dimerization activity	GO:0043648//dicarboxylic acid metabolic process
evm.TU.tig00011205.5	2.45	1.65	1.33	4.47	8.3	4.55	1.81	5.773333333	1.673414827	2.50E-07	6.38E-06	N	PREDICTED: LOW QUALITY PROTEIN: TMV resistance protein N-like [Cucumis melo]	-	-	-	-	-
MSTRG.19520	2.19	2.34	1.74	53.12	2.16	51.66	2.09	35.64666667	4.092192329	2.51E-07	6.39E-06	--	uncharacterized protein LOC111467682 isoform X2 [Cucurbita maxima]	-	-	-	-	-
evm.TU.tig00153577.44	1.04	1.05	1.02	0.27	0.17	0.11	1.036666667	0.183333333	-2.499411057	2.51E-07	6.39E-06	ABCG28	PREDICTED: ABC transporter G family member 28 [Cucumis melo]	-	-	GO:0031224//intrinsic component of membrane	GO:0017111//nucleoside-triphosphatase activity;GO:0032550//purine ribonucleoside binding	GO:0051234//establishment of localization
evm.TU.tig00005440.5	45.56	36.25	38.48	15.4	8.87	13.74	40.09666667	12.67	-1.662065782	2.52E-07	6.41E-06	UGT92A1	PREDICTED: UDP-glycosyltransferase 92A1 [Cucumis sativus]	-	-	-	GO:0016758//transferase activity, transferring hexosyl groups	-
evm.TU.tig00153051.13	37.19	58.25	45.97	155.46	861.81	160.73	47.13666667	392.6666667	3.058383488	2.55E-07	6.47E-06	--	hypothetical protein Csa_1G614140 [Cucumis sativus]	-	-	-	-	-
evm.TU.tig00153033.346	1.29	2.57	1.39	70.92	1.33	88.14	1.75	53.46333333	4.933122962	2.62E-07	6.64E-06	--	-	-	-	-	-	-
evm.TU.tig00000729.116	8.49	7.89	6.99	3.08	2.14	3.01	7.79	2.743333333	-1.505693398	2.63E-07	6.66E-06	PUB34	PREDICTED: U-box domain-containing protein 52 isoform X1 [Cucumis sativus]	-	-	-	GO:0004713//protein tyrosine kinase activity;GO:0032550//purine ribonucleoside binding	GO:0006468//protein phosphorylation;GO:0050896//response to stimulus
evm.TU.tig00152936.121	14.94	12.8	16.7	4.46	6.18	4.86	14.81333333	5.166666667	-1.519590601	2.65E-07	6.71E-06	At3g07010	PREDICTED: probable pectate lyase 1 isoform X2 [Cucumis sativus]	ko00040//Pentose and glucuronate interconversions	K01728	-	-	-
evm.TU.tig00153031.403	8.59	7.64	6.74	21.49	11.56	22.16	7.656666667	18.40333333	1.265178744	2.66E-07	6.72E-06	CRK5	PREDICTED: CDPK-related kinase 5 isoform X2 [Cucumis melo]	-	-	-	-	-
evm.TU.tig00152936.317	1.4	0.93	1.66	0.06	0.03	0	1.33	0.03	-5.470319935	2.66E-07	6.72E-06	UGT75L6	PREDICTED: crocetin glucosyltransferase, chloroplastic-like [Cucumis sativus]	ko01110//Biosynthesis of secondary metabolites	K21371	-	GO:0016740//transferase activity	-
evm.TU.tig00002577.2	5.39	6.63	7.49	2.25	1.67	2.25	6.503333333	2.056666667	-1.660871383	2.70E-07	6.80E-06	--	PREDICTED: uncharacterized protein LOC101216339 [Cucumis sativus]	-	-	-	-	-
evm.TU.tig00000052.1	1.9	2.12	1.7	36.39	2.37	33.73	1.906666667	24.16333333	3.663694937	2.70E-07	6.80E-06	--	DNA-directed RNA polymerase subunit omega [Gossypium arboreum]	-	-	-	-	-
evm.TU.tig00153048.174	113.49	129.61	125.65	61.69	47.64	58.55	122.9166667	55.96	-1.135212681	2.70E-07	6.80E-06	KCS11	PREDICTED: 3-ketoacyl-CoA synthase 11 [Cucumis melo]	ko01100//Metabolic pathways;ko01110//Biosynthesis of secondary metabolites;ko04626//Plant-pathogen interaction;ko00062//Fatty acid elongation	K15397;K15397;K15397;K15397	-	GO:0016746//transferase activity, transferring acyl groups	GO:0006631//fatty acid metabolic process
evm.TU.tig00153640.157	4.5	3.32	4.62	0.92	0.69	1.23	4.146666667	0.946666667	-2.131023651	2.71E-07	6.82E-06	CSE	PREDICTED: caffeoylshikimate esterase isoform X1 [Cucumis melo]	ko01100//Metabolic pathways;ko00561//Glycerolipid metabolism	K01054;K01054	-	-	-
evm.TU.tig00003994.1	29.57	31.76	30.43	16.32	13.09	15	30.58666667	14.80333333	-1.04698082	2.72E-07	6.83E-06	At4g24830	PREDICTED: argininosuccinate synthase, chloroplastic [Cucumis sativus]	ko01100//Metabolic pathways;ko01110//Biosynthesis of secondary metabolites;ko01230//Biosynthesis of amino acids;ko00250//Alanine, aspartate and glutamate metabolism;ko00220//Arginine biosynthesis	K01940;K01940;K01940;K01940;K01940	GO:0009532//plastid stroma	GO:0016879//ligase activity, forming carbon-nitrogen bonds;GO:0032550//purine ribonucleoside binding	GO:0006525//arginine metabolic process;GO:0006566//threonine metabolic process;GO:0009117//nucleotide metabolic process
evm.TU.tig00153197.12	14.81	11.49	13.42	3.12	4.69	4.52	13.24	4.11	-1.687692823	2.74E-07	6.86E-06	UNG	PREDICTED: uracil-DNA glycosylase, mitochondrial isoform X2 [Cucumis melo]	ko03410//Base excision repair	K03648	GO:0043231//intracellular membrane-bounded organelle	GO:0016798//hydrolase activity, acting on glycosyl bonds	GO:0006260//DNA replication;GO:0006281//DNA repair
evm.TU.tig00153204.339	2.16	1.82	2.63	0.32	0.1	0.4	2.203333333	0.273333333	-3.010954457	2.81E-07	7.04E-06	At3g43860	PREDICTED: endoglucanase 16 [Cucumis melo]	ko01100//Metabolic pathways;ko00500//Starch and sucrose metabolism	K01179;K01179	-	GO:0004553//hydrolase activity, hydrolyzing O-glycosyl compounds	GO:0030243//cellulose metabolic process
evm.TU.tig00003185.6	3.35	5.11	10.98	23.35	23.73	26.71	6.48	24.59666667	1.924397097	2.82E-07	7.06E-06	At1g18250	PREDICTED: thaumatin-like protein [Cucumis melo]	-	-	-	-	GO:0045491//xylan metabolic process
evm.TU.tig00004396.1	5.83	5.2	9.21	15.64	23.73	14.3	6.746666667	17.89	1.406906598	2.97E-07	7.42E-06	ALMT9	PREDICTED: aluminum-activated malate transporter 9-like [Jatropha curcas]	-	-	-	-	-
MSTRG.19413	5.1	3.79	3.61	0.64	0.17	0.78	4.166666667	0.53	-2.974829424	2.99E-07	7.46E-06	At2g19490	DNA repair protein recA homolog 3, mitochondrial-like isoform X1 [Momordica charantia]	ko03440//Homologous recombination	K03553	-	GO:0019829//cation-transporting ATPase activity;GO:0032550//purine ribonucleoside binding;GO:0043566//structure-specific DNA binding	GO:0006259//DNA metabolic process;GO:0006816//calcium ion transport;GO:0033554//cellular response to stress
evm.TU.tig00002854.103	20.63	28.82	32.21	63.63	146.58	64.19	27.22	91.46666667	1.748579009	3.00E-07	7.47E-06	--	PREDICTED: uncharacterized protein LOC103491259 [Cucumis melo]	-	-	-	-	-
evm.TU.tig00007366.2	26.96	33.97	36.12	13.97	13.26	13.99	32.35	13.74	-1.235383708	3.19E-07	7.91E-06	At1g28120	PREDICTED: ubiquitin thioesterase otubain-like [Cucumis melo]	-	-	-	GO:0008238//exopeptidase activity	GO:0019752//carboxylic acid metabolic process;GO:0070646//protein modification by small protein removal
MSTRG.9001	4.87	2.46	9.74	0.43	0.09	0.08	5.69	0.2	-4.830356747	3.32E-07	8.21E-06	--	defensin-like protein 3 [Cucumis melo var. makuwa] [Cucumis melo]	-	-	-	-	-
MSTRG.19519	9.2	10.02	9.75	17.35	27.87	16.81	9.656666667	20.67666667	1.09840644	3.38E-07	8.36E-06	DRP1B	dynamin-related protein 5A [Cucumis melo var. makuwa] [Cucumis melo]	-	-	GO:0043229//intracellular organelle;GO:0044444//cytoplasmic part	GO:0005488//binding;GO:0016787//hydrolase activity	GO:0044763//single-organism cellular process
evm.TU.tig00000632.9	15.26	23.75	10.45	350.69	19.42	323.29	16.48666667	231.1333333	3.809353692	3.42E-07	8.45E-06	IRX9	PREDICTED: probable beta-1,4-xylosyltransferase IRX9 isoform X1 [Cucumis sativus]	-	-	GO:0016020//membrane	GO:0016757//transferase activity, transferring glycosyl groups	GO:0009832//plant-type cell wall biogenesis;GO:0010413//glucuronoxylan metabolic process
MSTRG.2379	17.28	11.02	12.98	3.53	1.46	3.44	13.76	2.81	-2.291838434	3.54E-07	8.71E-06	--	BRO1 domain-containing protein BROX [Cucumis melo var. makuwa] [Cucumis melo]	-	-	GO:0009536//plastid	GO:0003824//catalytic activity	GO:0032958//inositol phosphate biosynthetic process;GO:0043623//cellular protein complex assembly
evm.TU.tig00000589.200	7.19	4.75	4.55	1.03	0.35	1.15	5.496666667	0.843333333	-2.704382109	3.57E-07	8.79E-06	--	zinc finger protein [Cucumis sativus]	-	-	-	-	-
evm.TU.tig00153446.127	4.13	3.67	5.59	17.47	66.95	13.75	4.463333333	32.72333333	2.874126255	3.58E-07	8.79E-06	MT3A	Os05g0202800 [Oryza sativa Japonica Group]	-	-	-	-	-
evm.TU.tig00153031.35	39.82	32.78	32.64	15.41	11.89	14.3	35.08	13.86666667	-1.33902772	3.89E-07	9.53E-06	--	-	-	-	-	-	-
evm.TU.tig00007316.5	6.16	6.2	6.24	1.6	0.54	1.45	6.2	1.196666667	-2.373246872	4.05E-07	9.92E-06	CSE	PREDICTED: caffeoylshikimate esterase isoform X1 [Cucumis melo]	ko01100//Metabolic pathways;ko00561//Glycerolipid metabolism	K01054;K01054	-	-	-
MSTRG.17374	3.2	5.7	2.46	10.6	20.24	10.94	3.786666667	13.92666667	1.878849658	4.09E-07	9.98E-06	NUDT17	nudix hydrolase 17, mitochondrial-like [Cucurbita moschata]	-	-	GO:0043231//intracellular membrane-bounded organelle	GO:0043169//cation binding;GO:0052841//inositol bisdiphosphate tetrakisphosphate diphosphatase activity;GO:0052842//inositol diphosphate pentakisphosphate diphosphatase activity	-
evm.TU.tig00152936.253	21.5	14.3	11.33	4.22	2.23	4.04	15.71	3.496666667	-2.167631003	4.15E-07	1.01E-05	ANL2	PREDICTED: homeobox-leucine zipper protein ANTHOCYANINLESS 2 [Cucumis melo]	-	-	GO:0043231//intracellular membrane-bounded organelle	GO:0003677//DNA binding	GO:0010468//regulation of gene expression
evm.TU.tig00153092.69	19.77	20.81	19.5	9.38	7.55	9.61	20.02666667	8.846666667	-1.178716442	4.18E-07	1.02E-05	--	DUF1350 domain-containing protein [Cephalotus follicularis]	-	-	-	-	-
evm.TU.tig00003298.1	6.05	3.8	4.75	1.44	1.63	1.37	4.866666667	1.48	-1.717336787	4.23E-07	1.03E-05	DDB_G0272484	PREDICTED: deoxynucleoside triphosphate triphosphohydrolase SAMHD1 homolog isoform X1 [Cucumis sativus]	-	-	-	GO:0003824//catalytic activity	-
evm.TU.tig00001731.3	11.62	12.16	11.18	27.43	89.06	31.92	11.65333333	49.47	2.085811215	4.24E-07	1.03E-05	--	Os03g0276850, partial [Oryza sativa Japonica Group]	-	-	-	-	-
evm.TU.tig00007147.4	2.14	1.71	0.71	51.88	2.13	47.8	1.52	33.93666667	4.480701638	4.30E-07	1.04E-05	--	Os02g0697450, partial [Oryza sativa Japonica Group]	-	-	-	-	-
evm.TU.tig00153031.611	7.32	6.22	6.53	2.13	1.04	2.12	6.69	1.763333333	-1.923700989	4.30E-07	1.04E-05	fluG	PREDICTED: protein fluG isoform X1 [Cucumis melo]	-	-	GO:0044444//cytoplasmic part	GO:0015631//tubulin binding;GO:0016211//ammonia ligase activity	GO:0001101//response to acid chemical;GO:0006541//glutamine metabolic process;GO:0006568//tryptophan metabolic process;GO:0009683//indoleacetic acid metabolic process;GO:0009791//post-embryonic development;GO:0010243//response to organonitrogen compound;GO:0048856//anatomical structure development
evm.TU.tig00000289.19	28.51	22.61	26.1	8.89	11.73	9.85	25.74	10.15666667	-1.341585054	4.37E-07	1.06E-05	KIN7E	PREDICTED: kinesin-related protein 4 isoform X1 [Cucumis melo]	-	-	-	-	-
evm.TU.tig00004568.1	5.63	3.66	6.41	1.22	1.02	0.89	5.233333333	1.043333333	-2.326529997	4.37E-07	1.06E-05	At3g19184	PREDICTED: B3 domain-containing protein At3g19184-like isoform X1 [Cucumis melo]	-	-	GO:0043231//intracellular membrane-bounded organelle	-	GO:0010468//regulation of gene expression;GO:0034645//cellular macromolecule biosynthetic process
evm.TU.tig00152944.1	20.54	37.01	38.5	69.68	103.64	68.64	32.01666667	80.65333333	1.332911047	4.39E-07	1.06E-05	MPK3	mitogen-activated protein kinase 3-like [Cucumis sativus]	ko04626//Plant-pathogen interaction;ko04016//MAPK signaling pathway - plant	K20536;K20536	GO:0043231//intracellular membrane-bounded organelle	GO:0004702//receptor signaling protein serine/threonine kinase activity;GO:0032550//purine ribonucleoside binding	GO:0000187//activation of MAPK activity;GO:0006091//generation of precursor metabolites and energy;GO:0006605//protein targeting;GO:0009411//response to UV;GO:0009617//response to bacterium;GO:0009620//response to fungus;GO:0009696//salicylic acid metabolic process;GO:0009700//indole phytoalexin biosynthetic process;GO:0009755//hormone-mediated signaling pathway;GO:0009863//salicylic acid mediate…
evm.TU.tig00154215.11	12.95	10.4	12.72	4.98	3.65	4.66	12.02333333	4.43	-1.440458319	4.44E-07	1.07E-05	--	PREDICTED: rho GTPase-activating protein gacZ [Cicer arietinum]	-	-	-	-	-
MSTRG.22580	5.78	3.73	5.49	0.87	1.31	1.28	5	1.153333333	-2.116118558	4.47E-07	1.08E-05	--	BRCT domain-containing protein [Cucumis melo var. makuwa] [Cucumis melo]	-	-	-	-	-
evm.TU.tig00007935.74	9.44	10.43	10.53	3.36	3.51	4.46	10.13333333	3.776666667	-1.423923463	4.58E-07	1.10E-05	GLYR2	PREDICTED: glyoxylate/succinic semialdehyde reductase 2, chloroplastic isoform X1 [Cucumis sativus]	ko01100//Metabolic pathways;ko01200//Carbon metabolism;ko00630//Glyoxylate and dicarboxylate metabolism;ko00650//Butanoate metabolism	K18121;K18121;K18121;K18121	-	GO:0000166//nucleotide binding;GO:0016614//oxidoreductase activity, acting on CH-OH group of donors;GO:0048037//cofactor binding	GO:0006739//NADP metabolic process
evm.TU.tig00003469.12	12.14	11.28	11.15	4.46	2.18	3.46	11.52333333	3.366666667	-1.775165311	4.68E-07	1.12E-05	At5g49770	PREDICTED: probable leucine-rich repeat receptor-like protein kinase At5g49770 isoform X1 [Cucumis sativus]	-	-	GO:0031224//intrinsic component of membrane	GO:0004672//protein kinase activity;GO:0032550//purine ribonucleoside binding	GO:0006464//cellular protein modification process;GO:0006796//phosphate-containing compound metabolic process;GO:0044085//cellular component biogenesis;GO:0045491//xylan metabolic process
evm.TU.tig00153447.53	21.43	18.87	17.34	7.52	8.94	7.39	19.21333333	7.95	-1.273081069	4.73E-07	1.13E-05	APC5	PREDICTED: anaphase-promoting complex subunit 5 [Cucumis sativus]	ko04120//Ubiquitin mediated proteolysis	K03352	-	-	GO:0000280//nuclear division;GO:0001558//regulation of cell growth;GO:0006511//ubiquitin-dependent protein catabolic process;GO:0010564//regulation of cell cycle process;GO:0032446//protein modification by small protein conjugation;GO:0035966//response to topologically incorrect protein;GO:0043623//cellular protein complex assembly;GO:0044702//single organism reproductive process;GO:0044786//cell…
evm.TU.tig00153047.200	28.95	26.59	29.92	11.26	11	13.65	28.48666667	11.97	-1.250863664	4.85E-07	1.16E-05	--	HNH endonuclease [Corchorus olitorius]	-	-	-	-	-
evm.TU.tig00002486.278	20.88	21.03	22.75	10.32	7.69	9.63	21.55333333	9.213333333	-1.226115892	4.87E-07	1.16E-05	sidJ	PREDICTED: UPF0613 protein PB24D3.06c [Cucumis melo]	-	-	-	GO:0003824//catalytic activity	-
MSTRG.1117	21.94	19.45	18.55	9	7.22	9.06	19.98	8.426666667	-1.24552262	4.88E-07	1.16E-05	--	protein jagunal-like protein 1-like isoform X1 [Cucumis melo var. makuwa] [Cucumis melo]	-	-	-	-	-
evm.TU.tig00000892.439	1.82	1.25	0.49	6.86	4.24	9.32	1.186666667	6.806666667	2.52003372	4.89E-07	1.16E-05	SAUR72	PREDICTED: auxin-responsive protein SAUR71 [Cucumis melo]	ko04075//Plant hormone signal transduction	K14488	-	-	-
evm.TU.tig00153055.178	5.59	3.78	7.43	0.59	0.09	0.8	5.6	0.493333333	-3.504792152	4.96E-07	1.18E-05	CYP82A1	PREDICTED: cytochrome P450 CYP82D47-like [Cucumis sativus]	-	-	-	GO:0016491//oxidoreductase activity;GO:0046872//metal ion binding	-
evm.TU.tig00004836.25	4.84	4.59	1.86	81.16	4.55	77.77	3.763333333	54.49333333	3.855996757	5.00E-07	1.19E-05	BLH3	PREDICTED: BEL1-like homeodomain protein 7 [Cucumis melo]	-	-	-	-	-
evm.TU.tig00007724.82	6.67	8.08	9.6	1.62	1.8	2.14	8.116666667	1.853333333	-2.130764984	5.06E-07	1.20E-05	--	senescence-associated family protein [Populus trichocarpa]	-	-	-	-	-
evm.TU.tig00003412.76	17.86	18.81	19.91	9.51	7.56	8.07	18.86	8.38	-1.170307527	5.21E-07	1.23E-05	TAF6	PREDICTED: transcription initiation factor TFIID subunit 6-like [Cucumis melo]	ko03022//Basal transcription factors	K03131	-	-	-
evm.TU.tig00153346.9	298.17	269.85	268.69	50.99	18.71	71.63	278.9033333	47.11	-2.56565994	5.24E-07	1.23E-05	--	-	-	-	-	-	-
evm.TU.tig00153349.91	13.56	12.35	15.75	4.42	3.88	6.02	13.88666667	4.773333333	-1.540631347	5.42E-07	1.28E-05	--	PREDICTED: vacuolar protein 8 [Cucumis sativus]	-	-	-	-	-
evm.TU.tig00000892.229	40.47	31.45	32.26	13.86	11.87	15.7	34.72666667	13.81	-1.330330617	5.53E-07	1.30E-05	LIG1	PREDICTED: DNA ligase 1 [Cucumis sativus]	ko03420//Nucleotide excision repair;ko03030//DNA replication;ko03430//Mismatch repair;ko03410//Base excision repair	K10747;K10747;K10747;K10747	-	GO:0003676//nucleic acid binding;GO:0003909//DNA ligase activity;GO:0032550//purine ribonucleoside binding	GO:0006266//DNA ligation;GO:0033554//cellular response to stress
MSTRG.4941	1.32	0.82	1.31	3.87	6.02	2.79	1.15	4.226666667	1.877886478	5.56E-07	1.31E-05	--	-	-	-	-	-	-
evm.TU.tig00153400.1	109.87	137.24	123.37	35.56	54.18	36.86	123.4933333	42.2	-1.549118257	5.58E-07	1.31E-05	5MAT	PREDICTED: malonyl-CoA:anthocyanidin 5-O-glucoside-6''-O-malonyltransferase [Cucumis melo]	-	-	-	-	-
MSTRG.18688	23.66	34.17	35.02	116.61	48.4	126.32	30.95	97.11	1.649680457	5.59E-07	1.31E-05	HVA22D	HVA22-like protein e [Momordica charantia]	-	-	GO:0009536//plastid;GO:0031224//intrinsic component of membrane	-	GO:0006972//hyperosmotic response;GO:0009414//response to water deprivation;GO:0010506//regulation of autophagy;GO:0048229//gametophyte development;GO:0090567//reproductive shoot system development
evm.TU.tig00000892.450	13.26	16.23	14.1	39.35	20.31	38	14.53	32.55333333	1.163770574	5.63E-07	1.32E-05	At2g42960	PREDICTED: probable receptor-like protein kinase At2g42960 [Cucumis melo]	-	-	-	GO:0004702//receptor signaling protein serine/threonine kinase activity;GO:0032550//purine ribonucleoside binding	GO:0032147//activation of protein kinase activity
evm.TU.tig00154107.104	0.34	0.81	0.54	3.95	1.94	4.33	0.563333333	3.406666667	2.596300045	5.64E-07	1.32E-05	--	BnaC08g47130D [Brassica napus]	-	-	-	-	-
evm.TU.tig00000729.109	6.25	6.51	4.96	14.18	23.62	11.95	5.906666667	16.58333333	1.489317922	5.66E-07	1.32E-05	--	-	-	-	-	-	-
evm.TU.tig00154143.2	30.58	25.75	29.43	4.73	5.48	9.99	28.58666667	6.733333333	-2.085949613	5.78E-07	1.35E-05	Os01g0875500	PREDICTED: beta-galactosidase 10 [Cucumis sativus]	-	-	-	GO:0005488//binding;GO:0015925//galactosidase activity	GO:0044238//primary metabolic process
MSTRG.22834	0.63	1.34	0.67	8.37	1.98	8.69	0.88	6.346666667	2.850423644	5.78E-07	1.35E-05	UGT89B1	flavonoids UDP-glycosyltransferase [Siraitia grosvenorii]	-	-	-	-	-
evm.TU.tig00153054.284	10.94	8.76	8.92	3.62	4.13	3.35	9.54	3.7	-1.366463995	5.79E-07	1.35E-05	CNGC20	PREDICTED: probable cyclic nucleotide-gated ion channel 20, chloroplastic isoform X2 [Juglans regia]	ko04626//Plant-pathogen interaction	K05391	-	-	-
evm.TU.tig00153554.72	0.27	0.33	0.14	1.96	1.86	1.93	0.246666667	1.916666667	2.95796478	5.84E-07	1.36E-05	--	hypothetical protein BRADI_3g06471 [Brachypodium distachyon]	-	-	-	-	-
evm.TU.tig00006297.40	2.96	2.56	3.92	0.47	0.49	0.26	3.146666667	0.406666667	-2.951905712	6.02E-07	1.40E-05	CIA2	PREDICTED: zinc finger protein CONSTANS-LIKE 8 isoform X2 [Theobroma cacao]	-	-	-	-	-
MSTRG.8147	2.64	3.94	3.18	12	8.43	10.95	3.253333333	10.46	1.684892299	6.07E-07	1.41E-05	--	-	-	-	-	-	-
MSTRG.23470	6.24	4.4	8.89	1.38	0.43	1.24	6.51	1.016666667	-2.678810801	6.27E-07	1.45E-05	--	-	-	-	-	-	-
evm.TU.tig00000898.2	9.75	9.69	8.84	3.74	4.58	3.9	9.426666667	4.073333333	-1.210537835	6.28E-07	1.45E-05	COL10	PREDICTED: zinc finger protein CONSTANS-LIKE 9-like isoform X2 [Cucumis sativus]	-	-	-	GO:0046914//transition metal ion binding	-
evm.TU.tig00000892.696	4.68	3.52	2.15	0.3	0.42	0.6	3.45	0.44	-2.971020933	6.31E-07	1.46E-05	--	Os03g0244333 [Oryza sativa Japonica Group]	-	-	-	-	-
evm.TU.tig00153055.268	26.96	19.5	23.38	10.07	8.47	8.07	23.28	8.87	-1.392085049	6.34E-07	1.47E-05	--	PREDICTED: uncharacterized protein LOC103493588 [Cucumis melo]	-	-	-	-	-
evm.TU.tig00000892.284	3.57	3.66	4.98	1.14	0.97	1.35	4.07	1.153333333	-1.819219257	6.35E-07	1.47E-05	RAP2-7	PREDICTED: ethylene-responsive transcription factor RAP2-7 isoform X1 [Cucumis melo]	-	-	-	-	GO:0010467//gene expression;GO:0034645//cellular macromolecule biosynthetic process
evm.TU.tig00153145.2	16.09	14.4	12.53	6.58	5.33	5.86	14.34	5.923333333	-1.275563843	6.36E-07	1.47E-05	PRCP	PREDICTED: lysosomal Pro-X carboxypeptidase-like [Cucumis melo]	-	-	-	GO:0070011//peptidase activity, acting on L-amino acid peptides	GO:0019538//protein metabolic process
evm.TU.tig00153699.18	0.17	0.05	0.04	0.77	0.93	1.08	0.086666667	0.926666667	3.418501355	6.39E-07	1.47E-05	--	hypothetical protein L484_003492 [Morus notabilis]	-	-	-	-	-
evm.TU.tig00153285.7	38.59	27.96	29.52	13.25	10.82	13.4	32.02333333	12.49	-1.35835001	6.39E-07	1.47E-05	MCM6	PREDICTED: DNA replication licensing factor MCM6 isoform X2 [Cucumis sativus]	ko03030//DNA replication	K02542	GO:0043231//intracellular membrane-bounded organelle;GO:0043234//protein complex	GO:0003676//nucleic acid binding;GO:0004386//helicase activity;GO:0032550//purine ribonucleoside binding	GO:0006259//DNA metabolic process;GO:0032508//DNA duplex unwinding
evm.TU.tig00007144.1	5.11	3.35	3.7	0.57	1.22	0.53	4.053333333	0.773333333	-2.389946518	6.41E-07	1.47E-05	CSLD5	PREDICTED: cellulose synthase-like protein D5 [Cucumis melo]	ko01100//Metabolic pathways;ko00520//Amino sugar and nucleotide sugar metabolism	K00770;K00770	GO:0031224//intrinsic component of membrane;GO:0043231//intracellular membrane-bounded organelle	GO:0016759//cellulose synthase activity;GO:0019187//beta-1,4-mannosyltransferase activity	GO:0000725//recombinational repair;GO:0006970//response to osmotic stress;GO:0007017//microtubule-based process;GO:0008283//cell proliferation;GO:0009887//organ morphogenesis;GO:0014070//response to organic cyclic compound;GO:0030243//cellulose metabolic process;GO:0044085//cellular component biogenesis;GO:0070085//glycosylation;GO:1902410//mitotic cytokinetic process
MSTRG.7509	10.71	12.16	13.76	4.73	5.29	5.25	12.21	5.09	-1.262325639	6.43E-07	1.47E-05	ADG2	glucose-1-phosphate adenylyltransferase large subunit 3, chloroplastic/amyloplastic [Cucurbita pepo subsp. pepo] [Cucurbita pepo]	ko01100//Metabolic pathways;ko01110//Biosynthesis of secondary metabolites;ko00520//Amino sugar and nucleotide sugar metabolism;ko00500//Starch and sucrose metabolism	K00975;K00975;K00975;K00975	GO:0009526//plastid envelope;GO:0009532//plastid stroma	GO:0032550//purine ribonucleoside binding;GO:0070566//adenylyltransferase activity	GO:0005977//glycogen metabolic process;GO:0005982//starch metabolic process;GO:0006739//NADP metabolic process;GO:0009639//response to red or far red light;GO:0009658//chloroplast organization;GO:0009668//plastid membrane organization;GO:0016072//rRNA metabolic process
evm.TU.tig00007724.86	1.86	8.8	6.12	23.06	85.76	25.73	5.593333333	44.85	3.00332777	6.44E-07	1.47E-05	ATL2	PREDICTED: RING-H2 finger protein ATL2-like [Cucumis sativus]	-	-	-	-	-
evm.TU.tig00001785.2	16.72	13.84	13.46	6.77	5.79	6.54	14.67333333	6.366666667	-1.204586507	6.44E-07	1.47E-05	SPS1	PREDICTED: probable sucrose-phosphate synthase 1 [Cucumis melo]	ko01100//Metabolic pathways;ko00500//Starch and sucrose metabolism	K00696;K00696	-	-	-
evm.TU.tig00153577.72	7	13.06	13.13	25.71	53.22	27.64	11.06333333	35.52333333	1.682980835	6.52E-07	1.49E-05	IRX7	PREDICTED: probable glucuronoxylan glucuronosyltransferase F8H [Cucumis melo]	-	-	-	-	-
evm.TU.tig00000518.1	38.88	25.53	27.91	11.01	8.93	11.84	30.77333333	10.59333333	-1.538524099	6.59E-07	1.50E-05	At5g10020	PREDICTED: probable inactive receptor kinase At5g10020 isoform X1 [Cucumis sativus]	-	-	GO:0031224//intrinsic component of membrane	GO:0016772//transferase activity, transferring phosphorus-containing groups;GO:0032550//purine ribonucleoside binding	GO:0006464//cellular protein modification process;GO:0006796//phosphate-containing compound metabolic process
evm.TU.tig00153450.12	19.8	16.26	14.34	6.8	6.99	6.66	16.8	6.816666667	-1.301322891	6.63E-07	1.51E-05	EMB2654	PREDICTED: pentatricopeptide repeat-containing protein At2g41720 isoform X2 [Cucumis sativus]	-	-	-	-	-
evm.TU.tig00004884.1	6.25	4.98	5.73	1.82	2.13	1.88	5.653333333	1.943333333	-1.540568381	6.70E-07	1.52E-05	RPT3	PREDICTED: root phototropism protein 3 [Cucumis melo]	-	-	-	-	-
evm.TU.tig00153552.76	1.66	1	1.57	0.16	0.07	0.19	1.41	0.14	-3.33219643	6.71E-07	1.52E-05	ACS2	1-aminocyclopropane-1-carboxylate synthase [Morus notabilis]	ko01100//Metabolic pathways;ko01110//Biosynthesis of secondary metabolites;ko00270//Cysteine and methionine metabolism	K01762;K01762;K01762	-	GO:0043168//anion binding	GO:0008152//metabolic process
evm.TU.tig00000729.40	4.65	8.9	8.41	15.56	16.33	20.04	7.32	17.31	1.241690171	6.74E-07	1.53E-05	--	PREDICTED: nuclear transcription factor Y subunit gamma-like [Cucumis melo]	-	-	-	-	-
evm.TU.tig00007493.2	5.99	5.87	4.69	1.15	1.69	1.37	5.516666667	1.403333333	-1.974939079	6.80E-07	1.54E-05	--	hypothetical protein Csa_3G134950 [Cucumis sativus]	-	-	-	-	-
MSTRG.24937	6.78	5.07	4.04	12.21	23.37	11.77	5.296666667	15.78333333	1.575245301	6.91E-07	1.56E-05	AtMg00300	Retrovirus-related Pol polyprotein from transposon TNT 1-94 [Cucumis melo var. makuwa] [Cucumis melo]	-	-	-	-	-
evm.TU.tig00009612.1	11.36	9.97	9.8	5.02	3.89	4.65	10.37666667	4.52	-1.198948398	7.05E-07	1.59E-05	PCMP-E99	PREDICTED: pentatricopeptide repeat-containing protein At4g04370 [Cucumis melo]	-	-	-	GO:0005488//binding	-
evm.TU.tig00153293.192	0.78	1.24	1.54	2.96	4.46	2.8	1.186666667	3.406666667	1.52144605	7.08E-07	1.60E-05	BHLH123	PREDICTED: transcription factor bHLH112 isoform X2 [Vitis vinifera]	-	-	-	-	GO:0009987//cellular process;GO:0050789//regulation of biological process;GO:1901576//organic substance biosynthetic process
evm.TU.tig00153206.41	4.46	4.14	2.95	1.07	1.04	1.24	3.85	1.116666667	-1.785659851	7.23E-07	1.63E-05	PIN3	auxin efflux carrier [Momordica charantia]	-	-	-	-	GO:0044763//single-organism cellular process
evm.TU.tig00154401.17	158.63	157.25	124.38	49.99	25.24	48.28	146.7533333	41.17	-1.833727919	7.26E-07	1.63E-05	CRPK1	PREDICTED: LRR receptor-like serine/threonine-protein kinase GSO2 [Cucumis melo]	-	-	GO:0031224//intrinsic component of membrane	GO:0016772//transferase activity, transferring phosphorus-containing groups;GO:0032550//purine ribonucleoside binding	GO:0006464//cellular protein modification process;GO:0006796//phosphate-containing compound metabolic process;GO:0048509//regulation of meristem development
evm.TU.tig00001729.3	0.68	0.19	0.16	11.98	0.54	12.49	0.343333333	8.336666667	4.601788815	7.30E-07	1.64E-05	TBL34	PREDICTED: protein trichome birefringence-like 34 [Cucumis melo]	-	-	-	-	GO:0044085//cellular component biogenesis;GO:0045491//xylan metabolic process
evm.TU.tig00153055.301	41.73	36.1	43.28	18.99	14.74	17.16	40.37	16.96333333	-1.250863896	7.39E-07	1.66E-05	--	-	-	-	-	-	-
evm.TU.tig00153054.82	1.73	4.13	0.69	80.63	2.72	80.91	2.183333333	54.75333333	4.648342486	7.40E-07	1.66E-05	--	-	-	-	-	-	-
evm.TU.tig00002486.293	52.83	44.68	42.25	18.76	19.67	21.89	46.58666667	20.10666667	-1.21224318	7.42E-07	1.66E-05	--	PREDICTED: uncharacterized protein LOC101219378 [Cucumis sativus]	-	-	-	-	-
evm.TU.tig00153437.10	16.65	21.12	21.98	8.5	9.09	8.34	19.91666667	8.643333333	-1.204316507	7.53E-07	1.68E-05	--	PREDICTED: uncharacterized protein LOC101218529 [Cucumis sativus]	-	-	-	-	-
evm.TU.tig00153145.51	0.65	0.5	0.83	2.14	6.93	2.12	0.66	3.73	2.498637701	7.76E-07	1.73E-05	CPK17	PREDICTED: calcium-dependent protein kinase 26-like [Cucumis melo]	ko04626//Plant-pathogen interaction	K13412	-	GO:0004674//protein serine/threonine kinase activity;GO:0046872//metal ion binding	GO:0006796//phosphate-containing compound metabolic process
evm.TU.tig00011494.1	9.63	5.95	6.76	1.67	1.85	0.82	7.446666667	1.446666667	-2.363862238	8.41E-07	1.87E-05	BUB3.3	PREDICTED: mitotic checkpoint protein BUB3.3 [Cucumis sativus]	-	-	GO:0000776//kinetochore;GO:0005737//cytoplasm;GO:0005856//cytoskeleton	-	GO:0000280//nuclear division;GO:0044763//single-organism cellular process
evm.TU.tig00153016.119	7.98	7.5	6.85	3.48	3.37	2.89	7.443333333	3.246666667	-1.196989574	8.42E-07	1.87E-05	At3g02060	PREDICTED: ATP-dependent DNA helicase At3g02060, chloroplastic [Cucumis melo]	-	-	-	GO:0032550//purine ribonucleoside binding;GO:0042623//ATPase activity, coupled	GO:0006779//porphyrin-containing compound biosynthetic process;GO:0006810//transport
evm.TU.tig00011427.2	4.05	2.36	3.21	0.28	0.64	0.61	3.206666667	0.51	-2.652505241	8.47E-07	1.88E-05	BOP1	PREDICTED: ribosome biogenesis protein BOP1 homolog [Cucumis melo]	-	-	GO:0030684//preribosome;GO:0031981//nuclear lumen;GO:0043232//intracellular non-membrane-bounded organelle	GO:0005488//binding	GO:0000460//maturation of 5.8S rRNA;GO:0010467//gene expression
evm.TU.tig00153031.127	4.19	4	5.26	8.74	13.35	8.8	4.483333333	10.29666667	1.199533698	8.63E-07	1.91E-05	--	-	-	-	-	-	-
evm.TU.tig00011145.1	1.91	2.04	3.06	0.38	0.63	0.57	2.336666667	0.526666667	-2.149489886	8.70E-07	1.93E-05	--	PREDICTED: titin homolog [Cucumis melo]	-	-	-	-	GO:0006259//DNA metabolic process;GO:0006342//chromatin silencing;GO:0007049//cell cycle;GO:0016569//covalent chromatin modification;GO:0043414//macromolecule methylation;GO:0044710//single-organism metabolic process;GO:0048449//floral organ formation;GO:1902589//single-organism organelle organization
evm.TU.tig00153204.220	8.28	7.93	10.9	16.74	24.9	15.35	9.036666667	18.99666667	1.07188368	8.80E-07	1.95E-05	--	Late embryogenesis abundant protein, LEA-14 [Corchorus olitorius]	-	-	-	-	-
MSTRG.12324	3.63	5.34	3.52	0.48	0.03	0.54	4.163333333	0.35	-3.572312244	8.93E-07	1.97E-05	--	Retrovirus-related Pol polyprotein from transposon TNT 1-94 [Cucumis melo var. makuwa] [Cucumis melo]	-	-	-	-	-
evm.TU.tig00153403.126	33.88	33.15	25.9	9.9	6.02	11.5	30.97666667	9.14	-1.760915837	8.94E-07	1.97E-05	PME40	PREDICTED: pectinesterase-like [Juglans regia]	ko01100//Metabolic pathways;ko00040//Pentose and glucuronate interconversions	K01051;K01051	-	-	-
evm.TU.tig00153347.58	0.41	0.3	0.48	1.34	1.3	1.05	0.396666667	1.23	1.632659243	9.01E-07	1.98E-05	NCED5	PREDICTED: probable 9-cis-epoxycarotenoid dioxygenase NCED5, chloroplastic [Cucumis melo]	ko01100//Metabolic pathways;ko01110//Biosynthesis of secondary metabolites;ko00906//Carotenoid biosynthesis	K09840;K09840;K09840	-	-	-
evm.TU.tig00000289.16	17.79	23.25	16.35	87.47	28.98	90.03	19.13	68.82666667	1.847130767	9.15E-07	2.01E-05	RR9	PREDICTED: two-component response regulator ORR9-like isoform X2 [Cucumis melo]	ko04075//Plant hormone signal transduction	K14492	-	-	-
evm.TU.tig00153552.126	47.72	42.28	40.12	20.98	18.53	21.64	43.37333333	20.38333333	-1.089418324	9.26E-07	2.03E-05	MMT1	PREDICTED: methionine S-methyltransferase [Cucumis sativus]	ko00450//Selenocompound metabolism	K08247	GO:0044444//cytoplasmic part	GO:0008757//S-adenosylmethionine-dependent methyltransferase activity;GO:0043168//anion binding	GO:0006790//sulfur compound metabolic process
evm.TU.tig00153047.315	127.76	121.2	95.05	24.89	7.19	25.56	114.67	19.21333333	-2.577308263	9.27E-07	2.03E-05	PEAMT	PREDICTED: phosphoethanolamine N-methyltransferase 1 [Cucumis melo]	ko00564//Glycerophospholipid metabolism	K05929	-	GO:0016741//transferase activity, transferring one-carbon groups	GO:0008152//metabolic process
evm.TU.tig00153123.3	0.72	3.8	1.65	15.23	9.56	10.5	2.056666667	11.76333333	2.515917036	9.33E-07	2.04E-05	WRKY51	PREDICTED: probable WRKY transcription factor 51 [Cucumis sativus]	-	-	-	-	-
evm.TU.tig00006126.1	36.09	35.31	33.09	14.24	15.57	17.42	34.83	15.74333333	-1.145589438	9.71E-07	2.12E-05	HUA1	PREDICTED: zinc finger CCCH domain-containing protein 37 [Cucumis melo]	-	-	-	-	-
evm.TU.tig00004836.92	14.88	11.18	14.67	2.74	0.72	2.84	13.57666667	2.1	-2.692668081	9.86E-07	2.15E-05	VIT_09s0002g03780	PREDICTED: CASP-like protein 3A1 [Cucumis melo]	-	-	GO:0016020//membrane	-	-
evm.TU.tig00153881.13	0.34	0.23	0.21	1.31	1.63	0.8	0.26	1.246666667	2.261492241	1.02E-06	2.21E-05	BHLH13	MYC2 trancriptor [Camellia sinensis]	-	-	-	-	-
evm.TU.tig00153047.388	0.81	4.03	4.73	15.47	27.28	16.06	3.19	19.60333333	2.619470661	1.02E-06	2.21E-05	--	DUF761 domain-containing protein [Cephalotus follicularis]	-	-	-	-	-
MSTRG.21719	0	0.11	0	1.37	16.25	2.2	0.036666667	6.606666667	7.493309629	1.04E-06	2.25E-05	--	cysteine-rich and transmembrane domain-containing protein WIH2 [Durio zibethinus]	-	-	-	-	-
evm.TU.tig00005308.2	191.94	142.69	152.84	9.89	10.27	40.1	162.49	20.08666667	-3.016040857	1.04E-06	2.26E-05	--	defective in induced resistance 1 protein [Nicotiana tabacum]	-	-	-	-	-
evm.TU.tig00000289.6	35.51	23.38	28.45	11.06	10.89	11.54	29.11333333	11.16333333	-1.382912155	1.04E-06	2.26E-05	LYM1	PREDICTED: lysM domain-containing GPI-anchored protein 1 [Cucumis sativus]	-	-	-	-	-
evm.TU.tig00153403.190	4.41	5.75	5.74	23.85	8.69	20.94	5.3	17.82666667	1.7499727	1.05E-06	2.26E-05	--	-	-	-	-	-	-
MSTRG.25484	17.43	26.89	21.35	39.22	65.16	41.85	21.89	48.74333333	1.154932959	1.05E-06	2.27E-05	--	-	-	-	-	-	-
evm.TU.tig00001798.2	5.12	3.95	4.45	1.73	1.51	1.93	4.506666667	1.723333333	-1.386858966	1.07E-06	2.31E-05	--	Armadillo-type [Corchorus olitorius]	-	-	-	-	-
evm.TU.tig00002990.5	34.02	32.35	24.64	11.62	11.07	10.58	30.33666667	11.09	-1.451803208	1.09E-06	2.36E-05	MLO8	PREDICTED: MLO-like protein 10 isoform X1 [Cucumis melo]	-	-	-	-	-
evm.TU.tig00000892.267	2.75	2.06	2.14	0.28	0.4	0.1	2.316666667	0.26	-3.155466949	1.10E-06	2.37E-05	--	PREDICTED: mediator of DNA damage checkpoint protein 1-like [Juglans regia]	-	-	-	-	-
evm.TU.tig00003567.2	44.65	58.9	39.15	99.14	237.4	109.58	47.56666667	148.7066667	1.644446492	1.12E-06	2.41E-05	CAMBP25	PREDICTED: calmodulin-binding protein 25-like [Juglans regia]	-	-	-	-	-
MSTRG.23679	45.47	53.96	54.17	22.89	14.92	21.16	51.2	19.65666667	-1.381125117	1.13E-06	2.43E-05	rps5	30S ribosomal protein S5, chloroplastic-like [Cucurbita moschata]	ko03010//Ribosome	K02988	GO:0009532//plastid stroma;GO:0031976//plastid thylakoid;GO:0044391//ribosomal subunit;GO:0044434//chloroplast part	GO:0003723//RNA binding;GO:0005198//structural molecule activity	GO:0006605//protein targeting;GO:0009617//response to bacterium;GO:0010467//gene expression
evm.TU.tig00005074.5	26.48	23.02	26.07	12.6	11.59	12.7	25.19	12.29666667	-1.034583834	1.14E-06	2.44E-05	At5g27410	PREDICTED: branched-chain-amino-acid aminotransferase-like protein 1 [Cucumis sativus]	-	-	-	GO:0016769//transferase activity, transferring nitrogenous groups	-
MSTRG.18975	2.51	3.28	3.06	0.9	0.54	0.82	2.95	0.753333333	-1.969354683	1.16E-06	2.48E-05	--	PREDICTED: transmembrane [Prunus dulcis]	-	-	GO:0016020//membrane	-	-
evm.TU.tig00153017.10	39.17	37.52	42.97	19.29	18.12	18.85	39.88666667	18.75333333	-1.08875951	1.18E-06	2.52E-05	NQR	PREDICTED: NAD(P)H:quinone oxidoreductase [Cucumis melo]	-	-	GO:0009532//plastid stroma;GO:0016020//membrane	GO:0016655//oxidoreductase activity, acting on NAD(P)H, quinone or similar compound as acceptor	GO:0002682//regulation of immune system process;GO:0006090//pyruvate metabolic process;GO:0006605//protein targeting;GO:0006952//defense response;GO:0006970//response to osmotic stress;GO:0006996//organelle organization;GO:0009617//response to bacterium;GO:0009620//response to fungus;GO:0009696//salicylic acid metabolic process;GO:0009755//hormone-mediated signaling pathway;GO:0009863//salicylic …
evm.TU.tig00153056.485	4	5.16	4.56	11.92	7.34	15.56	4.573333333	11.60666667	1.343635721	1.18E-06	2.52E-05	spg1	PREDICTED: septum-promoting GTP-binding protein 1 isoform X2 [Cucumis melo]	-	-	-	-	-
evm.TU.tig00007724.80	154.99	117.12	110.77	41.89	27.56	49.11	127.6266667	39.52	-1.691274949	1.18E-06	2.53E-05	--	PREDICTED: sericin 1-like [Populus euphratica]	-	-	-	-	-
MSTRG.5682	25.77	25.71	39.96	55.33	97.41	63.44	30.48	72.06	1.241335749	1.20E-06	2.56E-05	LHCB4.1	chlorophyll a-b binding protein CP29.1, chloroplastic [Momordica charantia]	ko01100//Metabolic pathways;ko00196//Photosynthesis - antenna proteins	K08915;K08915	GO:0009521//photosystem;GO:0009526//plastid envelope;GO:0030076//light-harvesting complex;GO:0031224//intrinsic component of membrane;GO:0031976//plastid thylakoid;GO:0044434//chloroplast part	GO:0043169//cation binding;GO:0046906//tetrapyrrole binding	GO:0000097//sulfur amino acid biosynthetic process;GO:0006091//generation of precursor metabolites and energy;GO:0009639//response to red or far red light;GO:0009642//response to light intensity;GO:0009725//response to hormone;GO:0016072//rRNA metabolic process;GO:0031399//regulation of protein modification process;GO:0034285//response to disaccharide;GO:0043269//regulation of ion transport
evm.TU.tig00153031.411	1.48	1.98	1.71	3.89	5.61	3.23	1.723333333	4.243333333	1.299996234	1.21E-06	2.59E-05	DOF5.3	PREDICTED: dof zinc finger protein DOF5.3-like [Cucumis melo]	-	-	-	-	-
evm.TU.tig00153552.125	37.98	33.41	31.58	16.18	16.38	14.98	34.32333333	15.84666667	-1.115010265	1.24E-06	2.65E-05	MMT1	PREDICTED: methionine S-methyltransferase [Cucumis melo]	ko00450//Selenocompound metabolism	K08247	-	GO:0008757//S-adenosylmethionine-dependent methyltransferase activity;GO:0043168//anion binding	GO:0008152//metabolic process
evm.TU.tig00001260.3	14.34	16.78	16.92	6.78	5.27	7.58	16.01333333	6.543333333	-1.291175978	1.25E-06	2.65E-05	FFC	PREDICTED: signal recognition particle 54 kDa protein, chloroplastic isoform X1 [Cucumis melo]	ko03060//Protein export	K03106	GO:0009532//plastid stroma;GO:0048500//signal recognition particle	GO:0003723//RNA binding;GO:0017111//nucleoside-triphosphatase activity;GO:0032550//purine ribonucleoside binding	GO:0002252//immune effector process;GO:0006090//pyruvate metabolic process;GO:0006613//cotranslational protein targeting to membrane;GO:0030422//production of siRNA involved in RNA interference
evm.TU.tig00006242.1	11.3	11.55	13.94	5.19	4.58	3.98	12.26333333	4.583333333	-1.419882058	1.26E-06	2.67E-05	PYM	PREDICTED: protein POLYCHOME [Cucumis sativus]	-	-	GO:0043231//intracellular membrane-bounded organelle	GO:0005488//binding	GO:0000904//cell morphogenesis involved in differentiation;GO:0002833//positive regulation of response to biotic stimulus;GO:0003006//developmental process involved in reproduction;GO:0009411//response to UV;GO:0032435//negative regulation of proteasomal ubiquitin-dependent protein catabolic process;GO:0044707//single-multicellular organism process;GO:0044786//cell cycle DNA replication
evm.TU.tig00153031.385	0.97	1.1	0.82	14.05	2.23	13.82	0.963333333	10.03333333	3.380622089	1.26E-06	2.68E-05	--	-	-	-	-	-	-
evm.TU.tig00003471.4	3.87	2.96	2.63	1.16	0.84	1.07	3.153333333	1.023333333	-1.623601528	1.27E-06	2.69E-05	ATR	PREDICTED: serine/threonine-protein kinase ATR [Cucumis melo]	-	-	-	GO:0016772//transferase activity, transferring phosphorus-containing groups	-
evm.TU.tig00003412.279	0.06	0.13	0.12	4.31	0.39	5.7	0.103333333	3.466666667	5.068171503	1.29E-06	2.72E-05	LBD4	PREDICTED: LOB domain-containing protein 4-like [Cucumis sativus]	-	-	-	-	GO:0010087//phloem or xylem histogenesis;GO:0044260//cellular macromolecule metabolic process
evm.TU.tig00153056.395	6.63	28.04	13.37	62.02	95.44	58.89	16.01333333	72.11666667	2.171059065	1.29E-06	2.72E-05	ERF4	PREDICTED: ethylene-responsive transcription factor 4 [Cucumis melo]	-	-	-	-	-
evm.TU.tig00153051.14	0.68	2.07	2.06	6.27	14.57	5.3	1.603333333	8.713333333	2.442150342	1.32E-06	2.77E-05	--	hypothetical protein Csa_1G614640 [Cucumis sativus]	-	-	-	-	-
evm.TU.tig00153047.27	1.21	0.75	0.35	2.97	6.3	3.51	0.77	4.26	2.46792308	1.34E-06	2.82E-05	NAC083	PREDICTED: NAC domain-containing protein 83-like [Glycine max]	-	-	-	-	-
evm.TU.tig00153348.53	2.78	2.81	2.77	0.61	0.74	0.5	2.786666667	0.616666667	-2.175977672	1.34E-06	2.82E-05	--	PREDICTED: pistil-specific extensin-like protein [Cucumis sativus]	-	-	-	-	-
MSTRG.3784	1.01	0.28	0.24	12.96	0.77	13.74	0.51	9.156666667	4.166253352	1.35E-06	2.83E-05	LBD15	LOW QUALITY PROTEIN: LOB domain-containing protein 15 [Morus notabilis]	-	-	GO:0043231//intracellular membrane-bounded organelle	GO:0005488//binding	-
evm.TU.tig00005466.8	0.21	0.28	0.39	2.48	2.28	1.55	0.293333333	2.103333333	2.842064576	1.35E-06	2.83E-05	--	PREDICTED: uncharacterized protein LOC103499309 [Cucumis melo]	-	-	-	-	-
evm.TU.tig00004983.1	0	0	0.14	16.15	0.35	15.14	0.046666667	10.54666667	7.820178962	1.36E-06	2.86E-05	--	-	-	-	-	-	-
evm.TU.tig00000239.1	0.1	0.48	0.39	2.49	4.75	1.92	0.323333333	3.053333333	3.239290946	1.38E-06	2.88E-05	At5g42610	PREDICTED: calcium uniporter protein 4, mitochondrial [Cucumis sativus]	-	-	-	-	-
evm.TU.tig00152936.308	29.4	25.37	25.91	11.08	10	10.38	26.89333333	10.48666667	-1.358692413	1.40E-06	2.91E-05	--	-	-	-	-	-	-
evm.TU.tig00000289.192	0.13	0.36	0.45	1.54	4.82	1.37	0.313333333	2.576666667	3.039735752	1.40E-06	2.92E-05	UGT94E5	PREDICTED: beta-D-glucosyl crocetin beta-1,6-glucosyltransferase-like [Cucumis melo]	ko01110//Biosynthesis of secondary metabolites	K21354	-	GO:0016758//transferase activity, transferring hexosyl groups	-
evm.TU.tig00002503.3	4.62	4.64	4.51	1.56	1.15	0.74	4.59	1.15	-1.996860292	1.41E-06	2.93E-05	--	PREDICTED: acyl-CoA-binding domain-containing protein 4 [Cucumis melo]	-	-	-	-	-
evm.TU.tig00153204.326	15.95	12.58	14.83	4.35	2.66	5.4	14.45333333	4.136666667	-1.804861641	1.41E-06	2.93E-05	--	PREDICTED: ankyrin repeat-containing protein At3g12360-like [Cucumis sativus]	-	-	-	-	-
evm.TU.tig00153437.14	18.05	18.15	27.38	2.5	6.34	4.17	21.19333333	4.336666667	-2.288952054	1.42E-06	2.94E-05	--	PREDICTED: uncharacterized protein LOC101217347 [Cucumis sativus]	-	-	-	-	-
evm.TU.tig00153900.6	12.5	11.61	10.84	4.4	5.24	5.09	11.65	4.91	-1.246535025	1.43E-06	2.96E-05	ALB3L2	PREDICTED: ALBINO3-like protein 2, chloroplastic [Cucumis sativus]	-	-	GO:0031224//intrinsic component of membrane	-	GO:0090150//establishment of protein localization to membrane
MSTRG.28838	2.63	2.38	3.68	0.36	0.78	0.37	2.896666667	0.503333333	-2.524807627	1.43E-06	2.96E-05	KIN14S	kinesin-like protein KIN-14S [Momordica charantia]	-	-	GO:0005875//microtubule associated complex;GO:0043231//intracellular membrane-bounded organelle	GO:0003774//motor activity;GO:0015631//tubulin binding;GO:0032550//purine ribonucleoside binding	GO:0007017//microtubule-based process
evm.TU.tig00001094.5	8.38	8.1	8.49	2.6	3.61	2.8	8.323333333	3.003333333	-1.47059681	1.44E-06	2.98E-05	ABCI11	PREDICTED: ABC transporter I family member 11, chloroplastic isoform X1 [Cucumis sativus]	-	-	GO:0009526//plastid envelope	GO:0017111//nucleoside-triphosphatase activity;GO:0032550//purine ribonucleoside binding	GO:0051234//establishment of localization
evm.TU.tig00153648.44	44.22	39.74	40.33	20.71	21.88	19.55	41.43	20.71333333	-1.00011608	1.44E-06	2.98E-05	SLAH3	PREDICTED: S-type anion channel SLAH2-like [Cucumis sativus]	-	-	GO:0031224//intrinsic component of membrane	GO:0005244//voltage-gated ion channel activity	GO:0034765//regulation of ion transmembrane transport
evm.TU.tig00153654.40	22.76	26.34	24.88	12.26	11.86	11.87	24.66	11.99666667	-1.039539198	1.45E-06	2.99E-05	--	hypothetical protein VITISV_042576 [Vitis vinifera]	ko03010//Ribosome	K02988	GO:0030529//intracellular ribonucleoprotein complex	GO:0005198//structural molecule activity	GO:0010467//gene expression
evm.TU.tig00153640.175	10.05	12.92	6.99	1.98	2.39	2.18	9.986666667	2.183333333	-2.193470812	1.46E-06	3.01E-05	--	PREDICTED: uncharacterized protein LOC101222359 [Cucumis sativus]	-	-	-	-	-
evm.TU.tig00153204.239	0.29	0.54	0.21	3.76	0.65	4.15	0.346666667	2.853333333	3.041027268	1.47E-06	3.03E-05	At3g47570	PREDICTED: probable LRR receptor-like serine/threonine-protein kinase At3g47570 [Cucumis melo]	-	-	GO:0016020//membrane	GO:0004672//protein kinase activity;GO:0016491//oxidoreductase activity	GO:0006796//phosphate-containing compound metabolic process
MSTRG.2016	22	32.11	33.79	91.42	43.34	88.15	29.3	74.30333333	1.342526269	1.47E-06	3.03E-05	gpmA	PREDICTED: 2,3-bisphosphoglycerate-dependent phosphoglycerate mutase [Cucumis melo]	ko01100//Metabolic pathways;ko01110//Biosynthesis of secondary metabolites;ko01200//Carbon metabolism;ko01230//Biosynthesis of amino acids;ko00010//Glycolysis / Gluconeogenesis;ko00260//Glycine, serine and threonine metabolism	K01834;K01834;K01834;K01834;K01834;K01834	-	GO:0016868//intramolecular transferase activity, phosphotransferases	GO:0006090//pyruvate metabolic process
evm.TU.tig00003063.77	7.57	5.35	4.67	2.03	2.13	1.76	5.863333333	1.973333333	-1.571086402	1.47E-06	3.03E-05	ATR	PREDICTED: serine/threonine-protein kinase ATR isoform X1 [Cucumis sativus]	-	-	GO:0005911//cell-cell junction;GO:0043231//intracellular membrane-bounded organelle	GO:0004672//protein kinase activity;GO:0032550//purine ribonucleoside binding	GO:0000723//telomere maintenance;GO:0006278//RNA-dependent DNA replication;GO:0006464//cellular protein modification process;GO:0006796//phosphate-containing compound metabolic process;GO:0007059//chromosome segregation;GO:0010038//response to metal ion;GO:0010212//response to ionizing radiation;GO:0032844//regulation of homeostatic process;GO:0033043//regulation of organelle organization;GO:0033…
evm.TU.tig00153683.5	11.59	10.49	11.15	5.32	5.17	4.66	11.07666667	5.05	-1.133168499	1.49E-06	3.06E-05	SKS1	PREDICTED: monocopper oxidase-like protein SKS1 [Cucumis sativus]	-	-	-	GO:0016491//oxidoreductase activity	-
evm.TU.tig00002046.1	3.74	3.31	4.62	1.04	1.23	1.3	3.89	1.19	-1.708808582	1.49E-06	3.06E-05	At3g47200	PREDICTED: UPF0481 protein At3g47200-like [Cucumis sativus]	-	-	-	-	-
evm.TU.tig00153048.82	52.41	51.4	56.1	21.23	14.83	24.26	53.30333333	20.10666667	-1.406551827	1.50E-06	3.07E-05	RR23	PREDICTED: two-component response regulator ARR12 isoform X2 [Cucumis sativus]	ko04075//Plant hormone signal transduction	K14491	-	-	-
evm.TU.tig00005025.5	21.72	20.27	18.06	8.91	9.74	8.51	20.01666667	9.053333333	-1.144680766	1.52E-06	3.11E-05	ENGASE1	PREDICTED: cytosolic endo-beta-N-acetylglucosaminidase-like isoform X1 [Cucumis sativus]	ko00511//Other glycan degradation	K01227	-	-	-
evm.TU.tig00004276.2	29.16	31.61	29.92	13.17	15.81	12.58	30.23	13.85333333	-1.125747825	1.53E-06	3.13E-05	LETM1	PREDICTED: LETM1 and EF-hand domain-containing protein 1, mitochondrial isoform X2 [Theobroma cacao]	-	-	GO:0043231//intracellular membrane-bounded organelle	-	-
evm.TU.tig00153640.232	258.19	248.34	287.6	114.05	77.76	119.33	264.71	103.7133333	-1.351811319	1.57E-06	3.21E-05	--	DUF642 domain-containing protein [Cephalotus follicularis]	-	-	GO:0016020//membrane	-	GO:0003006//developmental process involved in reproduction;GO:0006779//porphyrin-containing compound biosynthetic process;GO:0010476//gibberellin mediated signaling pathway
evm.TU.tig00153056.188	2.3	2.23	2.22	0.73	0.84	0.96	2.25	0.843333333	-1.415750117	1.57E-06	3.21E-05	ZYP1B	PREDICTED: synaptonemal complex protein 1-like [Cucumis sativus]	-	-	-	-	-
evm.TU.tig00153640.212	13.35	14.21	12.74	4.22	2.58	5.28	13.43333333	4.026666667	-1.738159384	1.60E-06	3.27E-05	DIM	delta(24)-sterol reductase-like [Asparagus officinalis]	ko01100//Metabolic pathways;ko01110//Biosynthesis of secondary metabolites;ko00100//Steroid biosynthesis	K09828;K09828;K09828	GO:0031090//organelle membrane;GO:0031224//intrinsic component of membrane;GO:0043231//intracellular membrane-bounded organelle	GO:0000166//nucleotide binding;GO:0005515//protein binding;GO:0016616//oxidoreductase activity, acting on the CH-OH group of donors, NAD or NADP as acceptor;GO:0016628//oxidoreductase activity, acting on the CH-CH group of donors, NAD or NADP as acceptor	GO:0000097//sulfur amino acid biosynthetic process;GO:0003006//developmental process involved in reproduction;GO:0006073//cellular glucan metabolic process;GO:0006637//acyl-CoA metabolic process;GO:0009698//phenylpropanoid metabolic process;GO:0009826//unidimensional cell growth;GO:0009832//plant-type cell wall biogenesis;GO:0016129//phytosteroid biosynthetic process;GO:0043479//pigment accumulat…
evm.TU.tig00153629.4	11.79	10.9	11.26	5.73	5.25	5.86	11.31666667	5.613333333	-1.011519436	1.61E-06	3.28E-05	At1g10910	PREDICTED: pentatricopeptide repeat-containing protein At1g10910, chloroplastic isoform X1 [Cucumis melo]	-	-	GO:0009536//plastid	-	-
evm.TU.tig00000289.106	5.72	8.56	5.4	1.55	2.14	1.6	6.56	1.763333333	-1.895390593	1.63E-06	3.31E-05	At1g43650	PREDICTED: WAT1-related protein At1g43650 [Cucumis melo]	-	-	-	-	-
evm.TU.tig00000589.312	4.09	2.29	2.13	0.59	0.74	0.64	2.836666667	0.656666667	-2.110963502	1.63E-06	3.31E-05	KIN5C	PREDICTED: 125 kDa kinesin-related protein [Cucumis sativus]	-	-	GO:0005875//microtubule associated complex	GO:0003774//motor activity;GO:0015631//tubulin binding;GO:0032550//purine ribonucleoside binding	GO:0007017//microtubule-based process
evm.TU.tig00154217.3	6.56	3.74	4.58	1.3	1.63	1.45	4.96	1.46	-1.764371752	1.67E-06	3.39E-05	SOQ1	PREDICTED: NHL repeat-containing protein 2 isoform X1 [Cucumis sativus]	-	-	GO:0009532//plastid stroma;GO:0031976//plastid thylakoid	GO:0003824//catalytic activity	GO:0005982//starch metabolic process;GO:0006090//pyruvate metabolic process;GO:0009658//chloroplast organization;GO:0009668//plastid membrane organization;GO:0009767//photosynthetic electron transport chain;GO:0016070//RNA metabolic process;GO:0016109//tetraterpenoid biosynthetic process
evm.TU.tig00000818.5	1.75	0.95	1.52	3.3	5.41	3.62	1.406666667	4.11	1.546857896	1.68E-06	3.41E-05	HSP18.1	PREDICTED: neurofilament heavy polypeptide-like [Cucumis melo]	-	-	-	-	-
evm.TU.tig00000289.97	13.23	14.32	19.3	1.65	4.67	2.85	15.61666667	3.056666667	-2.353055409	1.68E-06	3.41E-05	At4g34215	PREDICTED: probable carbohydrate esterase At4g34215 [Cucumis sativus]	-	-	-	-	-
evm.TU.tig00001300.2	10.59	11.49	8.63	3.34	2.14	3.84	10.23666667	3.106666667	-1.720306652	1.69E-06	3.43E-05	FUC1	PREDICTED: alpha-L-fucosidase 1-like [Cucumis melo]	ko00511//Other glycan degradation	K01206	-	-	GO:0044238//primary metabolic process
MSTRG.7982	2.44	4.99	5.06	9.95	14.94	9.19	4.163333333	11.36	1.448151859	1.78E-06	3.60E-05	--	-	-	-	-	-	-
evm.TU.tig00000667.2	23.84	21.73	17.21	8.33	7.29	9.06	20.92666667	8.226666667	-1.346962634	1.78E-06	3.60E-05	PRCP	PREDICTED: lysosomal Pro-X carboxypeptidase-like [Cucumis melo]	-	-	-	GO:0070011//peptidase activity, acting on L-amino acid peptides	GO:0019538//protein metabolic process
evm.TU.tig00000081.5	1.52	2.35	1.65	18.33	2.49	16.29	1.84	12.37	2.749067829	1.81E-06	3.64E-05	At1g12760	PREDICTED: E3 ubiquitin-protein ligase At4g11680 isoform X1 [Cucumis melo]	-	-	-	-	-
evm.TU.tig00153229.1	18.44	20.88	18.39	8.43	5.98	8.55	19.23666667	7.653333333	-1.329698689	1.81E-06	3.65E-05	GWD3	PREDICTED: phosphoglucan, water dikinase, chloroplastic isoform X1 [Cucumis sativus]	-	-	-	-	-
evm.TU.tig00000455.5	1.57	1.72	1.23	27.95	1.56	31.97	1.506666667	20.49333333	3.765722487	1.87E-06	3.75E-05	--	PREDICTED: uncharacterized protein LOC103492458 [Cucumis melo]	-	-	-	-	-
MSTRG.21297	3.79	2.68	2.96	7.74	7.05	5.68	3.143333333	6.823333333	1.118181426	1.87E-06	3.76E-05	--	-	-	-	-	-	-
evm.TU.tig00153449.157	16.75	8.04	15.74	1.71	3.4	1.59	13.51	2.233333333	-2.596757175	1.88E-06	3.77E-05	--	PREDICTED: YTH domain-containing protein 1-like [Cucumis melo]	-	-	-	-	-
evm.TU.tig00153941.18	3.83	3.51	3.69	0.18	0.89	0.37	3.676666667	0.48	-2.937292074	1.89E-06	3.77E-05	At1g10780	PREDICTED: F-box protein At1g10780 [Cucumis melo]	-	-	-	-	-
evm.TU.tig00153048.339	85.71	34	36.73	10.9	8.52	12.72	52.14666667	10.71333333	-2.283167607	1.89E-06	3.77E-05	SBT1.8	PREDICTED: subtilisin-like protease SBT1.7 [Cucumis sativus]	-	-	GO:0005618//cell wall;GO:0005911//cell-cell junction;GO:0043231//intracellular membrane-bounded organelle	GO:0004175//endopeptidase activity;GO:0005515//protein binding	GO:0000097//sulfur amino acid biosynthetic process;GO:0003006//developmental process involved in reproduction;GO:0009892//negative regulation of metabolic process;GO:0019538//protein metabolic process;GO:0042546//cell wall biogenesis;GO:0048509//regulation of meristem development;GO:0071555//cell wall organization
evm.TU.tig00000448.2	95.84	36.23	36.96	12.64	8.55	11.18	56.34333333	10.79	-2.384550053	1.89E-06	3.77E-05	SBT1.8	PREDICTED: subtilisin-like protease SBT1.7 [Cucumis sativus]	-	-	GO:0005618//cell wall;GO:0005911//cell-cell junction;GO:0043231//intracellular membrane-bounded organelle	GO:0004175//endopeptidase activity;GO:0005515//protein binding	GO:0000097//sulfur amino acid biosynthetic process;GO:0003006//developmental process involved in reproduction;GO:0009892//negative regulation of metabolic process;GO:0019538//protein metabolic process;GO:0042546//cell wall biogenesis;GO:0048509//regulation of meristem development;GO:0071555//cell wall organization
MSTRG.18188	0.3	0.47	0.65	2.81	2.87	1.61	0.473333333	2.43	2.360027885	1.91E-06	3.81E-05	--	hypothetical protein L484_024375 [Morus notabilis]	-	-	-	-	-
evm.TU.tig00002049.1	3.35	3.65	2.77	7.26	8.36	4.97	3.256666667	6.863333333	1.075513363	1.92E-06	3.81E-05	HEMA1	PREDICTED: glutamyl-tRNA reductase 1, chloroplastic [Cucumis melo]	ko01100//Metabolic pathways;ko01110//Biosynthesis of secondary metabolites;ko00860//Porphyrin and chlorophyll metabolism	K02492;K02492;K02492	-	-	-
evm.TU.tig00001291.133	2.28	2.07	2.89	0.34	0.52	0.39	2.413333333	0.416666667	-2.534061602	1.92E-06	3.82E-05	PME68	PREDICTED: probable pectinesterase 68, partial [Cucumis melo]	-	-	GO:0030312//external encapsulating structure	GO:0052689//carboxylic ester hydrolase activity	GO:0000272//polysaccharide catabolic process;GO:0016570//histone modification;GO:0071555//cell wall organization
evm.TU.tig00153206.140	29.24	34.14	30.96	82.54	41.51	78.71	31.44666667	67.58666667	1.103831563	1.95E-06	3.86E-05	MDIS1	PREDICTED: probable inactive receptor-like protein kinase At3g56050 [Cucumis melo]	-	-	-	GO:0016772//transferase activity, transferring phosphorus-containing groups	GO:0006796//phosphate-containing compound metabolic process
MSTRG.6851	18.62	19.44	21.45	10.24	8.75	8.06	19.83666667	9.016666667	-1.137503524	2.02E-06	3.99E-05	HEME1	uroporphyrinogen decarboxylase 1, chloroplastic-like [Cucurbita pepo subsp. pepo] [Cucurbita pepo]	ko01100//Metabolic pathways;ko01110//Biosynthesis of secondary metabolites;ko00860//Porphyrin and chlorophyll metabolism	K01599;K01599;K01599	-	-	-
evm.TU.tig00000589.315	1.83	2.02	1.44	4.11	11.93	6.41	1.763333333	7.483333333	2.085375818	2.02E-06	4.00E-05	--	-	-	-	-	-	-
evm.TU.tig00152936.220	2.68	0.43	0.44	8.26	17.04	7.34	1.183333333	10.88	3.200750128	2.03E-06	4.01E-05	DFR	PREDICTED: vestitone reductase-like [Cucumis sativus]	-	-	-	-	-
evm.TU.tig00153573.9	4.25	3.85	3.7	1.24	1.72	1.43	3.933333333	1.463333333	-1.426494015	2.04E-06	4.02E-05	At1g30680	twinkleprotein, chloroplastic/mitochondrial-like [Dorcoceras hygrometricum]	-	-	-	GO:0097159//organic cyclic compound binding;GO:1901363//heterocyclic compound binding	GO:0009987//cellular process
evm.TU.tig00000871.3	3.59	2.99	5.13	9.1	16	7.94	3.903333333	11.01333333	1.496472611	2.08E-06	4.10E-05	ASIL2	PREDICTED: trihelix transcription factor ASIL2 [Arachis ipaensis]	-	-	-	-	-
evm.TU.tig00153696.5	0.07	0.19	0	5.7	0.28	4.21	0.086666667	3.396666667	5.292498618	2.10E-06	4.12E-05	N	PREDICTED: TMV resistance protein N [Cucumis melo]	-	-	-	GO:0032550//purine ribonucleoside binding	-
evm.TU.tig00153031.179	28.15	25.1	26.37	12.84	14.1	12.13	26.54	13.02333333	-1.027069616	2.16E-06	4.23E-05	Nol6	PREDICTED: nucleolar protein 6 isoform X2 [Cucumis melo]	ko03008//Ribosome biogenesis in eukaryotes	K14544	-	-	-
evm.TU.tig00000818.4	13.84	20.9	16.03	5.68	5.6	6.49	16.92333333	5.923333333	-1.514532579	2.22E-06	4.34E-05	PME25	PREDICTED: probable pectinesterase/pectinesterase inhibitor 25 [Cucumis sativus]	ko01100//Metabolic pathways;ko00040//Pentose and glucuronate interconversions	K01051;K01051	-	-	-
evm.TU.tig00153293.15	1.3	1.49	2	2.96	3.94	3.02	1.596666667	3.306666667	1.050314465	2.23E-06	4.35E-05	--	PIK-related kinase, FAT [Corchorus capsularis]	-	-	-	-	-
evm.TU.tig00000729.240	128.22	110.04	88.47	44.25	28.41	40.92	108.91	37.86	-1.524390111	2.30E-06	4.49E-05	QUA2	PREDICTED: probable pectin methyltransferase QUA2 [Prunus mume]	-	-	-	GO:0003824//catalytic activity	GO:0008152//metabolic process
evm.TU.tig00000315.3	6.94	6.12	8.26	1.43	2.01	2.6	7.106666667	2.013333333	-1.819586983	2.34E-06	4.55E-05	FAS2	PREDICTED: chromatin assembly factor 1 subunit FAS2 isoform X2 [Cucumis sativus]	-	-	-	-	GO:0006259//DNA metabolic process;GO:0009888//tissue development;GO:0010467//gene expression;GO:0031497//chromatin assembly;GO:0033554//cellular response to stress;GO:0034645//cellular macromolecule biosynthetic process;GO:0044763//single-organism cellular process;GO:0048731//system development
MSTRG.10492	1.34	0.95	1.62	3.97	22.47	4.9	1.303333333	10.44666667	3.002764667	2.37E-06	4.60E-05	RL5	protein RADIALIS-like 3 [Cucurbita pepo subsp. pepo] [Cucurbita pepo]	-	-	-	-	-
evm.TU.tig00003242.3	57.53	49.5	48.67	26.36	21.37	24.66	51.9	24.13	-1.104906623	2.41E-06	4.67E-05	--	PREDICTED: ribulose-1,5 bisphosphate carboxylase/oxygenase large subunit N-methyltransferase, chloroplastic [Cucumis sativus]	-	-	-	-	-
evm.TU.tig00000729.161	32.56	31.26	27.34	9.35	3.56	8.48	30.38666667	7.13	-2.091464442	2.44E-06	4.72E-05	--	DUF1677 domain-containing protein [Cephalotus follicularis]	-	-	-	-	-
evm.TU.tig00153533.77	45.99	51.73	39.07	87.16	196.44	91.82	45.59666667	125.14	1.456542744	2.49E-06	4.83E-05	GAE1	PREDICTED: UDP-glucuronate 4-epimerase 1 [Cucumis melo]	ko01100//Metabolic pathways;ko00520//Amino sugar and nucleotide sugar metabolism	K08679;K08679	GO:0000139//Golgi membrane;GO:0031224//intrinsic component of membrane;GO:0031984//organelle subcompartment	GO:0016857//racemase and epimerase activity, acting on carbohydrates and derivatives;GO:0048037//cofactor binding	GO:0044238//primary metabolic process
evm.TU.tig00153554.296	32.95	47.36	31.93	195.32	53.1	184.21	37.41333333	144.21	1.946546796	2.52E-06	4.87E-05	RBL3	PREDICTED: RHOMBOID-like protein 2 [Cucumis melo]	-	-	GO:0005911//cell-cell junction;GO:0031224//intrinsic component of membrane	-	GO:0019538//protein metabolic process
MSTRG.12525	0.89	1.09	0.92	1.89	3.37	2.28	0.966666667	2.513333333	1.378511623	2.57E-06	4.96E-05	--	CASP-like protein [Hibiscus syriacus]	-	-	-	-	-
evm.TU.tig00003772.1	166.53	93.97	73.42	23.49	8.54	24.73	111.3066667	18.92	-2.556556011	2.64E-06	5.08E-05	ANL2	PREDICTED: homeobox-leucine zipper protein ANTHOCYANINLESS 2 [Cucumis melo]	-	-	GO:0043231//intracellular membrane-bounded organelle	GO:0003677//DNA binding	GO:0010468//regulation of gene expression
evm.TU.tig00153210.343	19.18	14.22	15.12	29.58	53.83	29.63	16.17333333	37.68	1.220181915	2.65E-06	5.11E-05	GATL9	PREDICTED: probable galacturonosyltransferase-like 8 [Cucumis melo]	-	-	-	GO:0016740//transferase activity	-
evm.TU.tig00153206.40	1.48	1.11	1.18	0.33	0.18	0.21	1.256666667	0.24	-2.388495712	2.68E-06	5.15E-05	--	PREDICTED: uncharacterized protein LOC103495109 isoform X1 [Cucumis melo]	-	-	-	-	-
MSTRG.8653	1.71	4.15	4.73	0.62	0.45	0.48	3.53	0.516666667	-2.772362469	2.69E-06	5.17E-05	--	-	-	-	-	-	-
evm.TU.tig00005365.1	44.7	39.36	36.34	17.77	11.59	16.71	40.13333333	15.35666667	-1.385935889	2.70E-06	5.18E-05	UFC	PREDICTED: protein UPSTREAM OF FLC isoform X1 [Cucumis melo]	-	-	GO:0016020//membrane	-	-
evm.TU.tig00010150.3	22.12	16.91	15.27	5.76	5.91	7.39	18.1	6.353333333	-1.510404079	2.72E-06	5.22E-05	--	-	-	-	-	-	-
evm.TU.tig00153033.100	150.5	114.65	122.18	50.07	28.96	48.72	129.11	42.58333333	-1.600239956	2.75E-06	5.26E-05	EXPA4	expansin-A4 precursor [Cucumis melo]	-	-	GO:0005618//cell wall	-	GO:0000226//microtubule cytoskeleton organization;GO:0006970//response to osmotic stress;GO:0070838//divalent metal ion transport;GO:0071555//cell wall organization
MSTRG.11530	26.36	29.26	35.49	80.96	44.32	61.17	30.37	62.15	1.033107483	2.79E-06	5.33E-05	--	vacuolar protein sorting-associated protein 2 homolog 2 [Cucumis sativus]	ko04144//Endocytosis	K12191	-	-	-
evm.TU.tig00000892.97	3.38	5.26	5.58	1.47	1.12	1.58	4.74	1.39	-1.769802176	2.79E-06	5.33E-05	--	PREDICTED: uncharacterized protein LOC101208319 [Cucumis sativus]	-	-	-	-	-
evm.TU.tig00153210.461	50.39	49.36	46.94	22.61	26.05	20.88	48.89666667	23.18	-1.076855552	2.80E-06	5.35E-05	GCS1	PREDICTED: mannosyl-oligosaccharide glucosidase GCS1-like [Cucumis melo]	ko01100//Metabolic pathways;ko04141//Protein processing in endoplasmic reticulum;ko00510//N-Glycan biosynthesis	K01228;K01228;K01228	-	GO:0015926//glucosidase activity	GO:0044723//single-organism carbohydrate metabolic process
evm.TU.tig00004835.5	25.75	31.37	33.23	13	8.45	12.64	30.11666667	11.36333333	-1.406176002	2.81E-06	5.35E-05	--	PREDICTED: myosin heavy chain, striated muscle [Cucumis sativus]	-	-	-	-	-
evm.TU.tig00002695.2	0.45	0.94	1.14	1.96	2.92	2.62	0.843333333	2.5	1.567753211	2.82E-06	5.36E-05	ENT3	PREDICTED: equilibrative nucleotide transporter 3 isoform X2 [Cucumis sativus]	-	-	-	-	-
evm.TU.tig00001047.393	3.49	3.75	3.65	1.67	1.42	1.37	3.63	1.486666667	-1.287888339	2.84E-06	5.40E-05	At3g27390	PREDICTED: uncharacterized membrane protein At3g27390-like [Cucumis sativus]	-	-	-	-	-
MSTRG.19410	7.33	10.16	12.97	3.3	2.81	3.76	10.15333333	3.29	-1.625793952	2.85E-06	5.40E-05	--	LOW QUALITY PROTEIN: mycophenolic acid acyl-glucuronide esterase, mitochondrial-like [Momordica charantia]	-	-	GO:0044444//cytoplasmic part	GO:0003824//catalytic activity	-
evm.TU.tig00002854.144	19.27	22.68	20.08	9.5	8.79	10.06	20.67666667	9.45	-1.12961739	2.94E-06	5.57E-05	tas	PREDICTED: aldo-keto reductase isoform X1 [Cucumis sativus]	-	-	-	-	-
evm.TU.tig00000729.321	17.98	12.74	14.43	1.23	4.15	1.92	15.05	2.433333333	-2.628757619	3.05E-06	5.77E-05	--	-	-	-	-	-	-
evm.TU.tig00153705.19	14.86	9.79	10.42	3.39	4.63	3.5	11.69	3.84	-1.606096714	3.06E-06	5.78E-05	dennd5b	DENN domain-containing protein [Cephalotus follicularis]	-	-	-	-	-
evm.TU.tig00153170.7	22.82	18.73	16.26	7.25	8.24	7.98	19.27	7.823333333	-1.30050123	3.06E-06	5.79E-05	TSS	PREDICTED: protein TSS [Cucumis melo]	-	-	-	-	-
evm.TU.tig00153031.516	26.07	16.81	14.36	4.8	2.43	5.58	19.08	4.27	-2.159753196	3.07E-06	5.79E-05	GA20OX2	PREDICTED: gibberellin 20 oxidase 2-like [Cucumis melo]	-	-	-	GO:0016706//oxidoreductase activity, acting on paired donors, with incorporation or reduction of molecular oxygen, 2-oxoglutarate as one donor, and incorporation of one atom each of oxygen into both donors;GO:0043169//cation binding	GO:0044710//single-organism metabolic process
evm.TU.tig00007208.2	1.54	1.23	1.46	0.25	0.32	0.27	1.41	0.28	-2.33219643	3.09E-06	5.83E-05	CDCA7L	PREDICTED: cell division cycle-associated protein 7-like [Cucumis sativus]	-	-	-	-	-
evm.TU.tig00001291.357	35.21	53.34	45.28	75.9	121.53	77.03	44.61	91.48666667	1.036194351	3.21E-06	6.06E-05	YSL1	PREDICTED: metal-nicotianamine transporter YSL1 [Cucumis sativus]	-	-	GO:0031224//intrinsic component of membrane	GO:0015603//iron chelate transmembrane transporter activity	GO:0009791//post-embryonic development;GO:0022414//reproductive process;GO:0055076//transition metal ion homeostasis;GO:1901678//iron coordination entity transport
evm.TU.tig00003673.7	18.52	44.76	28.36	102.35	59.37	99.69	30.54666667	87.13666667	1.512264967	3.22E-06	6.06E-05	--	PREDICTED: trypsin inhibitor 1-like [Cucumis sativus]	ko01100//Metabolic pathways;ko00040//Pentose and glucuronate interconversions	K01213;K01213	-	-	-
evm.TU.tig00153403.226	64.53	50.68	69.37	27.32	21.13	27.66	61.52666667	25.37	-1.278088314	3.24E-06	6.10E-05	CESA3	PREDICTED: cellulose synthase A catalytic subunit 3 [UDP-forming]-like isoform X1 [Cucumis sativus]	-	-	GO:0031224//intrinsic component of membrane	GO:0016759//cellulose synthase activity;GO:0046914//transition metal ion binding	GO:0030243//cellulose metabolic process;GO:0045229//external encapsulating structure organization
evm.TU.tig00153033.204	0.49	0.37	0.38	3.41	5.39	2.85	0.413333333	3.883333333	3.231917929	3.26E-06	6.13E-05	--	hypothetical protein EUTSA_v10013927mg [Eutrema salsugineum]	-	-	-	-	-
evm.TU.tig00001758.3	0.37	0.37	0	24.67	0.31	18.14	0.246666667	14.37333333	5.864688097	3.35E-06	6.29E-05	--	unknown [Medicago truncatula]	-	-	-	-	-
evm.TU.tig00003063.22	10.98	12.13	10.5	5.52	4.57	5	11.20333333	5.03	-1.155297737	3.36E-06	6.30E-05	GC1	PREDICTED: epimerase family protein SDR39U1 homolog, chloroplastic isoform X2 [Cucumis sativus]	-	-	-	-	-
evm.TU.tig00153574.7	2.36	1.84	2.24	4.17	7.32	3.86	2.146666667	5.116666667	1.253106062	3.37E-06	6.31E-05	At5g45160	PREDICTED: protein ROOT HAIR DEFECTIVE 3 homolog 2 isoform X1 [Cucumis melo]	-	-	GO:0031090//organelle membrane;GO:0031224//intrinsic component of membrane;GO:0043231//intracellular membrane-bounded organelle	GO:0017111//nucleoside-triphosphatase activity;GO:0032550//purine ribonucleoside binding	GO:0006402//mRNA catabolic process;GO:0006625//protein targeting to peroxisome;GO:0009062//fatty acid catabolic process;GO:0009409//response to cold
MSTRG.15046	2.79	2.68	3.46	0.77	0.85	0.36	2.976666667	0.66	-2.173159745	3.38E-06	6.32E-05	CYP71B26	PREDICTED: cytochrome P450 71B26-like, partial [Cucumis melo]	-	-	-	-	-
evm.TU.tig00153056.265	79.21	83.02	84.96	44.21	35.43	43.83	82.39666667	41.15666667	-1.001459834	3.39E-06	6.34E-05	ROPGEF14	PREDICTED: rop guanine nucleotide exchange factor 14 isoform X2 [Cucumis melo]	-	-	-	-	GO:0000097//sulfur amino acid biosynthetic process;GO:0010769//regulation of cell morphogenesis involved in differentiation;GO:0043087//regulation of GTPase activity
evm.TU.tig00006808.1	49.78	32.76	39.32	13.13	6.23	12.57	40.62	10.64333333	-1.932240187	3.40E-06	6.36E-05	--	PREDICTED: extensin-like [Cucumis sativus]	-	-	-	-	-
evm.TU.tig00003278.1	72.68	81.41	86.54	38.33	43.04	37.81	80.21	39.72666667	-1.013674366	3.42E-06	6.38E-05	D6PKL1	PREDICTED: protein kinase PVPK-1 [Cucumis sativus]	-	-	-	GO:0004672//protein kinase activity;GO:0032550//purine ribonucleoside binding	GO:0006464//cellular protein modification process;GO:0006796//phosphate-containing compound metabolic process
evm.TU.tig00006734.1	5.57	7.45	7.66	13.56	28.01	14.38	6.893333333	18.65	1.435901946	3.42E-06	6.38E-05	MPSR1	PREDICTED: E3 ubiquitin-protein ligase RNF181-like [Ziziphus jujuba]	-	-	-	-	-
evm.TU.tig00153552.30	1.8	3.65	3.5	7.99	15.95	6.96	2.983333333	10.3	1.787647251	3.45E-06	6.43E-05	--	PREDICTED: CAR1 transcription factor-like [Cucumis melo]	-	-	-	-	-
evm.TU.tig00153047.156	87.26	78.75	75.64	41.08	33.21	41.15	80.55	38.48	-1.06577579	3.46E-06	6.44E-05	AHA11	PREDICTED: plasma membrane ATPase 3 [Cucumis melo]	ko00190//Oxidative phosphorylation	K01535	GO:0031224//intrinsic component of membrane	GO:0017111//nucleoside-triphosphatase activity;GO:0032550//purine ribonucleoside binding;GO:0043169//cation binding	GO:0009152//purine ribonucleotide biosynthetic process
evm.TU.tig00000589.266	6.66	5.85	8.88	2.6	2.33	2.93	7.13	2.62	-1.444335265	3.46E-06	6.44E-05	CSLA9	PREDICTED: glucomannan 4-beta-mannosyltransferase 9-like isoform X2 [Cucumis melo]	-	-	GO:0031090//organelle membrane;GO:0031224//intrinsic component of membrane;GO:0043231//intracellular membrane-bounded organelle	GO:0019187//beta-1,4-mannosyltransferase activity	GO:0006970//response to osmotic stress;GO:0006996//organelle organization;GO:0009292//genetic transfer;GO:0009755//hormone-mediated signaling pathway;GO:0044085//cellular component biogenesis;GO:0051707//response to other organism;GO:0070085//glycosylation;GO:0070838//divalent metal ion transport
evm.TU.tig00153048.53	5.01	8.06	9.75	15.74	20.04	14.2	7.606666667	16.66	1.13105211	3.52E-06	6.53E-05	MYOB5	PREDICTED: myosin-binding protein 2-like [Cucumis melo]	-	-	-	-	-
evm.TU.tig00153438.14	0.35	0.73	0.91	2.55	2.96	2.55	0.663333333	2.686666667	2.018011408	3.56E-06	6.60E-05	At5g19250	PREDICTED: uncharacterized GPI-anchored protein At5g19250-like [Cucumis sativus]	-	-	-	-	-
evm.TU.tig00153033.31	14.59	12.95	3.4	1215.64	13.19	1206.22	10.31333333	811.6833333	6.298334389	3.56E-06	6.60E-05	PAL17.1	phenylalanine ammonia-lyase [Luffa aegyptiaca]	ko01100//Metabolic pathways;ko01110//Biosynthesis of secondary metabolites;ko00940//Phenylpropanoid biosynthesis;ko00360//Phenylalanine metabolism	K10775;K10775;K10775;K10775	GO:0044424//intracellular part	GO:0016841//ammonia-lyase activity	GO:0006558//L-phenylalanine metabolic process;GO:0009699//phenylpropanoid biosynthetic process
evm.TU.tig00004836.222	23.64	24.93	28.01	12.45	11.71	13.32	25.52666667	12.49333333	-1.030846707	3.56E-06	6.60E-05	DWF5	PREDICTED: 7-dehydrocholesterol reductase [Ricinus communis]	ko01100//Metabolic pathways;ko01110//Biosynthesis of secondary metabolites;ko00100//Steroid biosynthesis	K00213;K00213;K00213	-	GO:0016628//oxidoreductase activity, acting on the CH-CH group of donors, NAD or NADP as acceptor	GO:0044710//single-organism metabolic process
evm.TU.tig00153554.99	6.44	26.3	15.52	71.03	46.04	73.86	16.08666667	63.64333333	1.984143984	3.61E-06	6.69E-05	--	PREDICTED: trypsin inhibitor 1-like [Cucumis sativus]	ko01100//Metabolic pathways;ko00040//Pentose and glucuronate interconversions	K01213;K01213	-	-	-
evm.TU.tig00153554.301	32.02	47.31	55.17	80.23	129.89	86.34	44.83333333	98.82	1.140231289	3.62E-06	6.69E-05	--	PREDICTED: uncharacterized protein LOC101217506 [Cucumis sativus]	-	-	-	-	-
evm.TU.tig00153047.219	10.09	9.01	12.84	4.42	4.78	4.28	10.64666667	4.493333333	-1.244543816	3.64E-06	6.71E-05	RBOHF	PREDICTED: respiratory burst oxidase homolog protein F-like isoform X1 [Cucumis sativus]	ko04626//Plant-pathogen interaction;ko04016//MAPK signaling pathway - plant	K13447;K13447	GO:0016020//membrane	GO:0016491//oxidoreductase activity	-
MSTRG.7557	35.16	13.06	32.08	6.31	4.12	6.35	26.76666667	5.593333333	-2.258657272	3.67E-06	6.76E-05	At1g06620	1-aminocyclopropane-1-carboxylate oxidase homolog 1-like [Momordica charantia]	-	-	-	GO:0016706//oxidoreductase activity, acting on paired donors, with incorporation or reduction of molecular oxygen, 2-oxoglutarate as one donor, and incorporation of one atom each of oxygen into both donors	-
evm.TU.tig00153874.90	46.22	31.44	35.82	10.98	5.67	12.71	37.82666667	9.786666667	-1.950514182	3.67E-06	6.76E-05	--	PREDICTED: extensin-like [Cucumis sativus]	-	-	-	-	-
evm.TU.tig00153048.160	39.57	49.42	47.55	22	22.8	21.86	45.51333333	22.22	-1.034430434	3.74E-06	6.89E-05	Os04g0671800	PREDICTED: zinc finger CCCH domain-containing protein 34-like isoform X1 [Cucumis melo]	-	-	-	-	-
evm.TU.tig00153210.331	6.37	7.45	6.34	53.42	7.92	54.49	6.72	38.61	2.522441416	3.76E-06	6.91E-05	PCMP-H51	PREDICTED: pentatricopeptide repeat-containing protein At1g59720, chloroplastic/mitochondrial [Cucumis melo]	-	-	GO:0043231//intracellular membrane-bounded organelle;GO:0044444//cytoplasmic part	-	GO:0090304//nucleic acid metabolic process
evm.TU.tig00000892.248	2.99	1.8	2.33	0.74	0.6	0.64	2.373333333	0.66	-1.846376811	3.76E-06	6.91E-05	CNGC15C	Cyclic nucleotide-gated channel 15 [Theobroma cacao]	ko04626//Plant-pathogen interaction	K05391	GO:0031224//intrinsic component of membrane	GO:0005267//potassium channel activity;GO:0005515//protein binding;GO:0030551//cyclic nucleotide binding	GO:0030001//metal ion transport;GO:0034220//ion transmembrane transport
evm.TU.tig00153048.7	0	0.15	0.11	1	0.63	1.02	0.086666667	0.883333333	3.349408831	3.79E-06	6.95E-05	XTH23	probable xyloglucan endotransglucosylase/hydrolase protein 23-like precursor [Cucumis sativus]	ko04075//Plant hormone signal transduction	K14504	GO:0005576//extracellular region;GO:0030312//external encapsulating structure	GO:0016758//transferase activity, transferring hexosyl groups;GO:0016787//hydrolase activity	GO:0044042//glucan metabolic process;GO:0045229//external encapsulating structure organization
MSTRG.25277	41.83	35.85	45.86	18.14	12.46	18.29	41.18	16.29666667	-1.337366925	3.83E-06	7.02E-05	LHW	transcription factor EMB1444 isoform X1 [Momordica charantia]	-	-	-	-	-
evm.TU.tig00004444.8	3.4	4.23	4.22	7.84	13.27	14.34	3.95	11.81666667	1.580898568	3.83E-06	7.02E-05	--	unnamed protein product, partial [Vitis vinifera]	-	-	-	-	-
evm.TU.tig00153535.13	15.54	16.11	17.45	8.75	7.11	8.06	16.36666667	7.973333333	-1.037505635	3.84E-06	7.04E-05	RPN13	PREDICTED: 26S proteasome regulatory subunit RPN13 isoform X2 [Cucumis sativus]	ko03050//Proteasome	K06691	-	-	-
evm.TU.tig00153017.79	22.55	19.46	18.89	9.59	9.32	10.31	20.3	9.74	-1.05948605	3.85E-06	7.04E-05	At1g34300	PREDICTED: G-type lectin S-receptor-like serine/threonine-protein kinase SD2-2 [Cucumis melo]	-	-	-	GO:0004672//protein kinase activity;GO:0005488//binding	GO:0006796//phosphate-containing compound metabolic process
MSTRG.23816	2.43	4.32	4.83	7.45	13.9	8.97	3.86	10.10666667	1.3886345	3.96E-06	7.23E-05	--	-	-	-	-	-	-
evm.TU.tig00153048.181	2.85	1.8	2.6	0.65	0.88	0.63	2.416666667	0.72	-1.746949683	4.06E-06	7.40E-05	ABCG38	PREDICTED: ABC transporter G family member 38, partial [Cucumis melo]	-	-	-	GO:0017111//nucleoside-triphosphatase activity	-
evm.TU.tig00004615.1	4.91	12.21	9.09	21.39	21.8	20.86	8.736666667	21.35	1.289081217	4.06E-06	7.40E-05	COMT1	PREDICTED: caffeic acid 3-O-methyltransferase [Cucumis sativus]	-	-	-	GO:0005515//protein binding;GO:0008168//methyltransferase activity	GO:0008152//metabolic process
evm.TU.tig00003824.6	18.55	12.13	10.07	4.51	3.12	4.06	13.58333333	3.896666667	-1.801525129	4.09E-06	7.45E-05	AHL11	PREDICTED: AT-hook motif nuclear-localized protein 9 [Cucumis sativus]	-	-	-	-	-
evm.TU.tig00153055.41	0.62	0.9	0.5	2.86	1.36	2.96	0.673333333	2.393333333	1.829628551	4.26E-06	7.72E-05	OPR1	12-oxophytodienoate reductase 2 isoform 1 [Theobroma cacao]	ko01100//Metabolic pathways;ko01110//Biosynthesis of secondary metabolites;ko00592//alpha-Linolenic acid metabolism	K05894;K05894;K05894	-	GO:0003824//catalytic activity;GO:0032553//ribonucleotide binding	GO:0044710//single-organism metabolic process
evm.TU.tig00006297.29	7.9	5.33	5.09	11.93	23.3	12.5	6.106666667	15.91	1.381476833	4.26E-06	7.73E-05	WRKY24	WRKY transcription factor 1 [Benincasa hispida var. chieh-qua] [Benincasa hispida]	ko04626//Plant-pathogen interaction;ko04016//MAPK signaling pathway - plant	K13424;K13424	-	-	-
evm.TU.tig00007724.38	12.14	12.41	9.26	4.79	4.49	4.35	11.27	4.543333333	-1.310664454	4.32E-06	7.81E-05	At5g18840	PREDICTED: sugar transporter ERD6-like 16 [Cucumis melo]	-	-	-	-	-
evm.TU.tig00002832.2	1.01	0.74	0.73	4.22	1.55	5.43	0.826666667	3.733333333	2.175086707	4.45E-06	8.04E-05	CXE18	PREDICTED: probable carboxylesterase 18 [Cucumis melo]	-	-	-	-	-
MSTRG.19885	9.77	13.31	13.72	23.83	53.89	24.1	12.26666667	33.94	1.468243299	4.66E-06	8.40E-05	SNAP33	SNAP25 homologous protein SNAP33-like [Cucurbita pepo subsp. pepo] [Cucurbita pepo]	-	-	GO:0016020//membrane;GO:0044444//cytoplasmic part	-	GO:0006865//amino acid transport;GO:0007049//cell cycle;GO:0009620//response to fungus;GO:0009725//response to hormone;GO:0009814//defense response, incompatible interaction;GO:0009863//salicylic acid mediated signaling pathway;GO:0015031//protein transport;GO:0032787//monocarboxylic acid metabolic process;GO:0043067//regulation of programmed cell death;GO:0044249//cellular biosynthetic process;G…
evm.TU.tig00153055.350	1.69	2.52	3.43	8.68	26.47	6.95	2.546666667	14.03333333	2.46217569	4.70E-06	8.47E-05	--	hypothetical protein Csa_4G648590 [Cucumis sativus]	-	-	-	-	-
evm.TU.tig00001047.247	7.59	12.95	10.69	43.13	16.25	35.4	10.41	31.59333333	1.601650092	4.70E-06	8.47E-05	MUB2	PREDICTED: membrane-anchored ubiquitin-fold protein 2-like isoform X2 [Cucumis melo]	-	-	-	-	-
evm.TU.tig00008433.2	9.43	13.17	11.85	30.75	16.85	23.97	11.48333333	23.85666667	1.054850997	4.73E-06	8.52E-05	CC-1	cytochrome c [Cajanus cajan]	-	-	-	-	-
evm.TU.tig00153934.5	12.17	12.76	11.81	6.49	5.44	5.58	12.24666667	5.836666667	-1.069172543	4.74E-06	8.53E-05	FPGS2	PREDICTED: folylpolyglutamate synthase isoform X1 [Cucumis sativus]	ko01100//Metabolic pathways;ko00790//Folate biosynthesis	K01930;K01930	GO:0016020//membrane;GO:0044429//mitochondrial part	GO:0036094//small molecule binding;GO:0097159//organic cyclic compound binding;GO:1901363//heterocyclic compound binding	GO:0009396//folic acid-containing compound biosynthetic process
evm.TU.tig00002486.486	1.98	2.4	2.75	0.47	0.49	0.6	2.376666667	0.52	-2.192356048	4.83E-06	8.67E-05	SLC35F2	PREDICTED: solute carrier family 35 member F1 [Cucumis melo]	-	-	-	-	-
evm.TU.tig00008860.5	9.83	18.5	32.42	100.22	40.65	101.7	20.25	80.85666667	1.997444821	4.86E-06	8.71E-05	At5g55950	PREDICTED: uncharacterized membrane protein At1g06890 isoform X1 [Cucumis melo]	-	-	GO:0031224//intrinsic component of membrane	-	GO:0044763//single-organism cellular process
evm.TU.tig00153010.66	0	0.2	0.27	1.78	3.81	1.35	0.156666667	2.313333333	3.884203001	4.87E-06	8.71E-05	ERF021	PREDICTED: ethylene-responsive transcription factor ERF021 [Cucumis melo]	-	-	GO:0043231//intracellular membrane-bounded organelle	GO:0001071//nucleic acid binding transcription factor activity	GO:0000160//phosphorelay signal transduction system;GO:0010468//regulation of gene expression;GO:0034645//cellular macromolecule biosynthetic process
evm.TU.tig00002224.2	119.58	123.67	154.46	23.45	4.17	24.85	132.57	17.49	-2.922152143	4.87E-06	8.71E-05	LAP	PREDICTED: leucine aminopeptidase 3, chloroplastic [Cucumis sativus]	ko01100//Metabolic pathways;ko00480//Glutathione metabolism	K01255;K01255	-	-	-
evm.TU.tig00153880.7	0.2	0.3	0.45	1.57	0.79	2.32	0.316666667	1.56	2.300509111	4.89E-06	8.76E-05	KLCR1	PREDICTED: kinesin light chain 1-like, partial [Cucumis sativus]	-	-	-	-	-
evm.TU.tig00153449.117	8.15	8.27	7.48	3.29	2.88	3.62	7.966666667	3.263333333	-1.287629853	4.90E-06	8.76E-05	SKL2	PREDICTED: probable inactive shikimate kinase like 2, chloroplastic isoform X1 [Cucumis melo]	-	-	GO:0009536//plastid	-	GO:0006139//nucleobase-containing compound metabolic process;GO:0006631//fatty acid metabolic process;GO:0006732//coenzyme metabolic process;GO:0006796//phosphate-containing compound metabolic process;GO:0008610//lipid biosynthetic process;GO:0008652//cellular amino acid biosynthetic process;GO:0009069//serine family amino acid metabolic process;GO:0018130//heterocycle biosynthetic process;GO:001…
evm.TU.tig00008105.5	2.69	2.01	2.09	0.58	0.26	0.61	2.263333333	0.483333333	-2.227358674	4.91E-06	8.77E-05	ROPGEF11	PREDICTED: rop guanine nucleotide exchange factor 12-like isoform X1 [Cucumis melo]	-	-	-	-	GO:0043087//regulation of GTPase activity
evm.TU.tig00153201.26	6.09	6.94	6.93	12.85	19.9	10.44	6.653333333	14.39666667	1.113585596	4.93E-06	8.80E-05	GAUT6	PREDICTED: probable galacturonosyltransferase 6 [Cucumis melo]	ko00520//Amino sugar and nucleotide sugar metabolism	K13648	-	-	-
evm.TU.tig00001291.316	0.67	1.03	1.06	2.69	2.3	3.48	0.92	2.823333333	1.617693703	4.96E-06	8.85E-05	--	Cox19-like CHCH family protein [Theobroma cacao]	-	-	-	-	-
evm.TU.tig00003038.5	5.67	6.59	6.68	3.05	2.88	2.95	6.313333333	2.96	-1.092804749	4.97E-06	8.85E-05	DUR3	PREDICTED: urea-proton symporter DUR3 [Cucumis melo]	-	-	GO:0031224//intrinsic component of membrane	GO:0015291//secondary active transmembrane transporter activity;GO:0042887//amide transmembrane transporter activity	GO:0015840//urea transport;GO:0044763//single-organism cellular process
evm.TU.tig00010588.8	8.17	5.66	5.74	2.21	1.83	2.67	6.523333333	2.236666667	-1.544259084	4.98E-06	8.86E-05	ABCC2	PREDICTED: ABC transporter C family member 2-like [Cucumis sativus]	-	-	GO:0031224//intrinsic component of membrane	GO:0015405//P-P-bond-hydrolysis-driven transmembrane transporter activity;GO:0017111//nucleoside-triphosphatase activity;GO:0032550//purine ribonucleoside binding	GO:0044763//single-organism cellular process;GO:0051234//establishment of localization
evm.TU.tig00154131.14	22.57	19.11	19.71	10.03	7.16	9.19	20.46333333	8.793333333	-1.218559105	5.02E-06	8.92E-05	PRCP	PREDICTED: lysosomal Pro-X carboxypeptidase [Cucumis melo]	-	-	-	GO:0070011//peptidase activity, acting on L-amino acid peptides	GO:0019538//protein metabolic process;GO:0019758//glycosinolate biosynthetic process
evm.TU.tig00001291.340	1.28	0.86	0.41	3.58	17.7	2.73	0.85	8.003333333	3.235066251	5.06E-06	8.98E-05	--	PREDICTED: probable serine/threonine-protein kinase DDB_G0282963 [Pyrus x bretschneideri]	-	-	-	-	-
evm.TU.tig00153206.190	2.85	2.7	2.64	0.84	1.07	1.04	2.73	0.983333333	-1.473148497	5.10E-06	9.05E-05	SBT4.12	PREDICTED: cucumisin-like [Cucumis melo]	-	-	-	GO:0070011//peptidase activity, acting on L-amino acid peptides	GO:0019538//protein metabolic process
evm.TU.tig00153234.15	0.25	0.67	0.12	16.87	0.19	16.48	0.346666667	11.18	5.011227255	5.13E-06	9.09E-05	--	-	-	-	-	-	-
evm.TU.tig00007628.2	12.32	10.98	9.66	4.86	4.94	4.87	10.98666667	4.89	-1.167847372	5.14E-06	9.10E-05	--	Nucleic acid-binding proteins superfamily isoform 1 [Theobroma cacao]	-	-	-	-	GO:0003006//developmental process involved in reproduction
evm.TU.tig00153414.51	1.11	2.43	2.9	5.77	22.52	6.73	2.146666667	11.67333333	2.44304649	5.15E-06	9.10E-05	HSP70	Heat shock 70 kDa protein [Morus notabilis]	ko04141//Protein processing in endoplasmic reticulum;ko04144//Endocytosis;ko03040//Spliceosome	K03283;K03283;K03283	-	GO:0016628//oxidoreductase activity, acting on the CH-CH group of donors, NAD or NADP as acceptor;GO:0032550//purine ribonucleoside binding	GO:0044710//single-organism metabolic process
evm.TU.tig00153047.184	0.29	0.14	0.67	1.42	4.97	2.59	0.366666667	2.993333333	3.029211921	5.15E-06	9.10E-05	lhcA-P4	PREDICTED: chlorophyll a-b binding protein P4, chloroplastic [Cucumis melo]	ko00196//Photosynthesis - antenna proteins	K08910	GO:0009521//photosystem;GO:0031224//intrinsic component of membrane	GO:0043169//cation binding;GO:0046906//tetrapyrrole binding	GO:0006091//generation of precursor metabolites and energy;GO:0006464//cellular protein modification process
evm.TU.tig00153346.63	2.99	3.54	3.7	5.93	10.69	6.19	3.41	7.603333333	1.156860302	5.16E-06	9.12E-05	GAUT6	PREDICTED: probable galacturonosyltransferase 6 [Cucumis melo]	ko00520//Amino sugar and nucleotide sugar metabolism	K13648	-	-	-
evm.TU.tig00008563.5	23.87	18.13	27.53	8.03	3.98	7.57	23.17666667	6.526666667	-1.828254825	5.17E-06	9.12E-05	BHLH14	PREDICTED: transcription factor MYC2 [Juglans regia]	ko04075//Plant hormone signal transduction;ko04016//MAPK signaling pathway - plant	K13422;K13422	-	-	-
evm.TU.tig00153055.272	0	0	0	1.75	2.2	2.16	0.001	2.036666667	10.99199416	5.17E-06	9.12E-05	--	-	-	-	-	-	-
evm.TU.tig00153449.148	27.45	22.06	20.87	10.46	9.05	10.33	23.46	9.946666667	-1.237917978	5.18E-06	9.12E-05	rhmA	PREDICTED: 2-keto-3-deoxy-L-rhamnonate aldolase [Cucumis melo]	-	-	-	GO:0016832//aldehyde-lyase activity	-
evm.TU.tig00005865.5	3.15	2.61	3.94	0.94	0.73	0.83	3.233333333	0.833333333	-1.956056652	5.18E-06	9.12E-05	TAN	PREDICTED: microtubule-binding protein TANGLED [Cucumis sativus]	-	-	GO:0015630//microtubule cytoskeleton;GO:0043231//intracellular membrane-bounded organelle;GO:0044444//cytoplasmic part	-	GO:0016043//cellular component organization;GO:1902410//mitotic cytokinetic process
evm.TU.tig00153017.171	75.59	76.34	62.68	34.82	35.14	35.57	71.53666667	35.17666667	-1.024064116	5.19E-06	9.13E-05	NPF3.1	PREDICTED: protein NRT1/ PTR FAMILY 3.1 [Cucumis sativus]	-	-	-	-	GO:0051234//establishment of localization
evm.TU.tig00002889.1	61.45	47.82	42.02	21.79	20.06	21.13	50.43	20.99333333	-1.264350969	5.21E-06	9.16E-05	ALE2	PREDICTED: receptor-like serine/threonine-protein kinase ALE2 [Cucumis melo]	-	-	-	GO:0004713//protein tyrosine kinase activity;GO:0032550//purine ribonucleoside binding	GO:0006468//protein phosphorylation
evm.TU.tig00153056.370	45.53	38.55	35.49	18.98	16.58	19.55	39.85666667	18.37	-1.117469432	5.26E-06	9.21E-05	IDM1	PREDICTED: increased DNA methylation 1 isoform X1 [Cucumis melo]	-	-	-	GO:0005488//binding;GO:0016740//transferase activity	GO:0040029//regulation of gene expression, epigenetic;GO:0043412//macromolecule modification;GO:0044260//cellular macromolecule metabolic process;GO:0044710//single-organism metabolic process;GO:0044763//single-organism cellular process;GO:0090304//nucleic acid metabolic process
evm.TU.tig00153639.28	19.45	25.87	23.09	96.36	30.4	95.26	22.80333333	74.00666667	1.698410508	5.26E-06	9.21E-05	--	PREDICTED: uncharacterized protein YwbO isoform X1 [Cucumis melo]	-	-	GO:0044444//cytoplasmic part	-	GO:0009725//response to hormone;GO:0009814//defense response, incompatible interaction;GO:0033554//cellular response to stress;GO:0044710//single-organism metabolic process;GO:0050832//defense response to fungus
evm.TU.tig00153048.263	1.54	1.21	1.4	7.81	2.01	9.48	1.383333333	6.433333333	2.217417606	5.28E-06	9.24E-05	NAC075	PREDICTED: NAC domain-containing protein 8 isoform X2 [Vitis vinifera]	-	-	GO:0043231//intracellular membrane-bounded organelle	-	GO:0010468//regulation of gene expression;GO:0034645//cellular macromolecule biosynthetic process
evm.TU.tig00152936.254	53.64	25.95	17.61	5.33	2.91	6.85	32.4	5.03	-2.687363508	5.38E-06	9.39E-05	ANL2	PREDICTED: homeobox-leucine zipper protein ANTHOCYANINLESS 2 [Cucumis melo]	-	-	-	-	-
MSTRG.18580	16.78	15.05	17.62	7.28	8.31	7.3	16.48333333	7.63	-1.111253058	5.38E-06	9.39E-05	--	Nucleic acid-binding, OB-fold containing protein [Parasponia andersonii]	-	-	-	-	-
evm.TU.tig00001047.252	0	0.12	0.25	6.77	0.77	8.17	0.123333333	5.236666667	5.4080141	5.49E-06	9.56E-05	--	-	-	-	-	-	-
evm.TU.tig00153826.16	40.17	44.61	38.8	17.65	9.9	16.33	41.19333333	14.62666667	-1.493809848	5.59E-06	9.73E-05	RPT3	PREDICTED: root phototropism protein 3 isoform X1 [Cucumis melo]	-	-	-	-	-
evm.TU.tig00003114.1	1.69	1.65	1.13	2.72	3.44	3.2	1.49	3.12	1.066233698	5.62E-06	9.77E-05	--	-	-	-	-	-	-
evm.TU.tig00152977.50	0	0	0	1.39	0.55	0.99	0.001	0.976666667	9.931722449	5.70E-06	9.91E-05	WRKY75	PREDICTED: probable WRKY transcription factor 75 [Cucumis melo]	-	-	-	-	-
evm.TU.tig00000892.693	5.16	3.94	3.5	14.15	6.1	16.53	4.2	12.26	1.545497746	5.73E-06	9.94E-05	NFD4	PREDICTED: protein NUCLEAR FUSION DEFECTIVE 4 [Cucumis sativus]	-	-	-	-	GO:0019758//glycosinolate biosynthetic process;GO:0048511//rhythmic process
evm.TU.tig00008539.4	5.16	3.94	3.5	14.15	6.1	16.53	4.2	12.26	1.545497746	5.73E-06	9.94E-05	NFD4	PREDICTED: protein NUCLEAR FUSION DEFECTIVE 4 [Cucumis sativus]	-	-	-	-	GO:0019758//glycosinolate biosynthetic process;GO:0048511//rhythmic process
evm.TU.tig00000589.317	1.33	1.86	1.32	2.99	3.6	3.42	1.503333333	3.336666667	1.150242636	5.77E-06	0.000100017	--	Senescence regulator [Corchorus olitorius]	-	-	-	-	-
evm.TU.tig00153210.179	2.82	2.51	4.88	0.81	0.91	0.61	3.403333333	0.776666667	-2.131581006	5.79E-06	0.0001002	--	PREDICTED: midasin [Cucumis melo]	ko04144//Endocytosis	K19476	-	-	-
evm.TU.tig00153414.2	0.2	0	0.1	1.92	2.14	2.23	0.1	2.096666667	4.390025611	5.80E-06	0.000100345	--	-	-	-	-	-	-
MSTRG.11	10.22	8.02	8.67	2.33	1.96	3.55	8.97	2.613333333	-1.779216832	5.82E-06	0.000100566	--	-	-	-	-	-	-
evm.TU.tig00153449.95	4.35	5.07	2.74	8.38	11.74	9.19	4.053333333	9.77	1.269249739	5.84E-06	0.000100822	--	hypothetical protein VIGAN_09187900, partial [Vigna angularis var. angularis] [Vigna angularis]	-	-	-	-	-
evm.TU.tig00004455.15	25.58	47.3	51.73	85.92	80.54	84.78	41.53666667	83.74666667	1.011646325	5.89E-06	0.000101444	HOP	PREDICTED: hsp70-Hsp90 organizing protein 3-like [Cucumis melo]	-	-	-	-	-
evm.TU.tig00002324.4	113.79	94.91	92.45	40.8	24.19	41.03	100.3833333	35.34	-1.506145813	5.90E-06	0.000101655	FTIP1	PREDICTED: protein QUIRKY-like [Cucumis melo]	-	-	-	-	-
evm.TU.tig00153823.13	42.29	39.85	37.6	21.58	17.11	19.77	39.91333333	19.48666667	-1.034383441	5.96E-06	0.000102524	FAAH	PREDICTED: fatty acid amide hydrolase [Cucumis melo]	-	-	GO:0031090//organelle membrane;GO:0031224//intrinsic component of membrane;GO:0043231//intracellular membrane-bounded organelle	GO:0016811//hydrolase activity, acting on carbon-nitrogen (but not peptide) bonds, in linear amides;GO:0016879//ligase activity, forming carbon-nitrogen bonds	GO:0009617//response to bacterium;GO:0042439//ethanolamine-containing compound metabolic process
evm.TU.tig00001291.44	15.5	14.59	18.96	3.19	6.47	3.74	16.35	4.466666667	-1.872020136	5.98E-06	0.000102829	TRN2	PREDICTED: protein TORNADO 2 [Cucumis sativus]	-	-	GO:0031224//intrinsic component of membrane	-	-
evm.TU.tig00153047.102	54.11	26.29	28.82	9.14	5.17	10.5	36.40666667	8.27	-2.138243422	6.00E-06	0.000103032	TAR2	PREDICTED: tryptophan aminotransferase-related protein 2-like [Cucumis sativus]	ko01100//Metabolic pathways;ko00380//Tryptophan metabolism	K16903;K16903	GO:0016020//membrane	GO:0016846//carbon-sulfur lyase activity;GO:0043168//anion binding;GO:0070529//L-tryptophan aminotransferase activity	GO:0009605//response to external stimulus;GO:0009793//embryo development ending in seed dormancy;GO:0009850//auxin metabolic process;GO:0009888//tissue development;GO:0009908//flower development;GO:0044763//single-organism cellular process;GO:0048364//root development
evm.TU.tig00153554.352	12.52	11.85	10.32	5.52	4.68	3.99	11.56333333	4.73	-1.289645251	6.05E-06	0.000103855	DHFS	PREDICTED: dihydrofolate synthetase isoform X1 [Cucumis melo]	ko01100//Metabolic pathways;ko00790//Folate biosynthesis	K20457;K20457	-	GO:0016881//acid-amino acid ligase activity;GO:0032550//purine ribonucleoside binding	GO:0003006//developmental process involved in reproduction;GO:0009396//folic acid-containing compound biosynthetic process;GO:0046452//dihydrofolate metabolic process
evm.TU.tig00153756.5	69.92	53.53	53.77	22.84	19.28	27.74	59.07333333	23.28666667	-1.343002879	6.07E-06	0.000104095	AAE3	PREDICTED: oxalate--CoA ligase-like [Cucumis melo]	ko01100//Metabolic pathways;ko00630//Glyoxylate and dicarboxylate metabolism	K22133;K22133	GO:0005576//extracellular region;GO:0005911//cell-cell junction;GO:0009532//plastid stroma	GO:0016405//CoA-ligase activity;GO:0016878//acid-thiol ligase activity;GO:0032550//purine ribonucleoside binding	GO:0001101//response to acid chemical;GO:0003006//developmental process involved in reproduction;GO:0009072//aromatic amino acid family metabolic process;GO:0009620//response to fungus;GO:0010029//regulation of seed germination;GO:0015698//inorganic anion transport;GO:0033609//oxalate metabolic process
evm.TU.tig00153654.19	7.32	8.6	12.12	48.24	12.68	48.67	9.346666667	36.53	1.966557905	6.10E-06	0.000104429	CYP89A9	PREDICTED: cytochrome P450 89A2-like [Cucumis melo]	-	-	-	GO:0016491//oxidoreductase activity;GO:0046906//tetrapyrrole binding;GO:0046914//transition metal ion binding	GO:0044710//single-organism metabolic process
MSTRG.21578	17.53	17.46	17.54	8.69	7.68	9.53	17.51	8.633333333	-1.020189487	6.20E-06	0.000106184	PAP13	probable plastid-lipid-associated protein 13, chloroplastic [Momordica charantia]	-	-	GO:0009532//plastid stroma;GO:0031976//plastid thylakoid;GO:0044434//chloroplast part	-	GO:0006090//pyruvate metabolic process;GO:0009668//plastid membrane organization
evm.TU.tig00001145.3	9.59	10.91	9.42	25.38	12.99	25.23	9.973333333	21.2	1.08791659	6.22E-06	0.000106425	PAP29	PREDICTED: probable inactive purple acid phosphatase 29 [Cucumis melo]	-	-	-	-	-
evm.TU.tig00007802.1	7.28	4.88	5.59	2.38	2.22	2.24	5.916666667	2.28	-1.375750794	6.25E-06	0.000106805	--	PREDICTED: dentin sialophosphoprotein isoform X2 [Vitis vinifera]	-	-	-	-	-
evm.TU.tig00006242.2	1.27	1.21	1.05	2.71	8.79	2.92	1.176666667	4.806666667	2.030331076	6.25E-06	0.000106805	FTIP1	PREDICTED: protein QUIRKY isoform X1 [Cucumis melo]	-	-	-	GO:0016740//transferase activity	-
evm.TU.tig00001047.483	0.34	0.07	0.13	4.78	0.19	5.7	0.18	3.556666667	4.304456959	6.35E-06	0.000108204	PAL	PREDICTED: phenylalanine ammonia-lyase G4 [Cucumis sativus]	ko01100//Metabolic pathways;ko01110//Biosynthesis of secondary metabolites;ko00940//Phenylpropanoid biosynthesis;ko00360//Phenylalanine metabolism	K10775;K10775;K10775;K10775	GO:0044424//intracellular part	GO:0016841//ammonia-lyase activity	GO:0006558//L-phenylalanine metabolic process;GO:0009699//phenylpropanoid biosynthetic process
evm.TU.tig00153210.28	6.09	4.21	4.51	1.58	0.76	1.57	4.936666667	1.303333333	-1.921331128	6.37E-06	0.000108532	At3g54510	PREDICTED: CSC1-like protein At3g54510 isoform X2 [Cucumis melo]	-	-	-	-	GO:0010476//gibberellin mediated signaling pathway
evm.TU.tig00001001.3	10.45	8.45	9.63	3.2	4.26	2.59	9.51	3.35	-1.505284246	6.39E-06	0.000108736	HOX32	PREDICTED: homeobox-leucine zipper protein ATHB-14-like [Cucumis melo]	-	-	GO:0043231//intracellular membrane-bounded organelle	GO:0005488//binding	-
evm.TU.tig00153047.234	182.48	118.94	137.43	52.66	44.08	63.17	146.2833333	53.30333333	-1.456467747	6.39E-06	0.000108757	DOF5.4	PREDICTED: dof zinc finger protein DOF5.4 [Cucumis sativus]	-	-	-	-	-
evm.TU.tig00153031.498	11.59	10.37	11.6	4.54	2.68	4.55	11.18666667	3.923333333	-1.511628395	6.42E-06	0.000109156	FAS2	PREDICTED: chromatin assembly factor 1 subunit FAS2 isoform X2 [Cucumis sativus]	-	-	-	-	GO:0006259//DNA metabolic process;GO:0009888//tissue development;GO:0010467//gene expression;GO:0031497//chromatin assembly;GO:0033554//cellular response to stress;GO:0034645//cellular macromolecule biosynthetic process;GO:0044763//single-organism cellular process;GO:0048731//system development
evm.TU.tig00153056.267	15.29	9.37	24.23	3.44	2.69	4.2	16.29666667	3.443333333	-2.242699151	6.46E-06	0.000109765	--	BnaC01g11780D [Brassica napus]	-	-	-	-	-
evm.TU.tig00002607.1	3.26	3.05	5.23	8.12	15.56	7.94	3.846666667	10.54	1.454194144	6.48E-06	0.000109936	SCPL48	PREDICTED: serine carboxypeptidase-like [Cucumis sativus]	-	-	-	GO:0004180//carboxypeptidase activity	GO:0019538//protein metabolic process
evm.TU.tig00153047.375	5.64	6.74	5.74	2.81	1.91	2.54	6.04	2.42	-1.319541502	6.58E-06	0.000111374	PMA4	PREDICTED: plasma membrane ATPase 4-like [Cucumis melo]	ko00190//Oxidative phosphorylation	K01535	GO:0031224//intrinsic component of membrane	GO:0015662//ATPase activity, coupled to transmembrane movement of ions, phosphorylative mechanism;GO:0032550//purine ribonucleoside binding;GO:0043169//cation binding	GO:0009152//purine ribonucleotide biosynthetic process;GO:0015992//proton transport
evm.TU.tig00000729.253	0.23	0.25	0.36	0.94	1.64	1.09	0.28	1.223333333	2.12731883	6.59E-06	0.00011147	TPPD	PREDICTED: probable trehalose-phosphate phosphatase J isoform X1 [Cucumis sativus]	ko01100//Metabolic pathways;ko00500//Starch and sucrose metabolism	K01087;K01087	-	GO:0019203//carbohydrate phosphatase activity	GO:0005991//trehalose metabolic process;GO:0006796//phosphate-containing compound metabolic process
evm.TU.tig00002052.1	0.23	0.25	0.36	0.94	1.64	1.09	0.28	1.223333333	2.12731883	6.59E-06	0.00011147	TPPD	PREDICTED: probable trehalose-phosphate phosphatase J isoform X1 [Cucumis sativus]	ko01100//Metabolic pathways;ko00500//Starch and sucrose metabolism	K01087;K01087	-	GO:0019203//carbohydrate phosphatase activity	GO:0005991//trehalose metabolic process;GO:0006796//phosphate-containing compound metabolic process
evm.TU.tig00005349.2	2.12	1.63	2.36	7.26	3.11	7.08	2.036666667	5.816666667	1.513982751	6.63E-06	0.00011203	XTH31	PREDICTED: xyloglucan endotransglucosylase/hydrolase protein 31-like [Cucumis melo]	-	-	GO:0005576//extracellular region;GO:0030312//external encapsulating structure	GO:0016758//transferase activity, transferring hexosyl groups;GO:0016787//hydrolase activity	GO:0044042//glucan metabolic process;GO:0045229//external encapsulating structure organization
evm.TU.tig00002330.2	15.45	9	8.88	3.21	2.19	3.08	11.11	2.826666667	-1.974685148	6.69E-06	0.000112808	HEXO3	PREDICTED: beta-hexosaminidase 3 [Cucumis melo]	ko01100//Metabolic pathways;ko00520//Amino sugar and nucleotide sugar metabolism;ko00511//Other glycan degradation;ko00531//Glycosaminoglycan degradation;ko00603//Glycosphingolipid biosynthesis - globo and isoglobo series;ko00604//Glycosphingolipid biosynthesis - ganglio series	K12373;K12373;K12373;K12373;K12373;K12373	-	-	-
evm.TU.tig00004444.9	4.01	4.89	3.35	8.84	10.85	7.6	4.083333333	9.096666667	1.155590645	6.77E-06	0.000114108	--	-	-	-	-	-	-
evm.TU.tig00153055.226	0.43	0.86	0.57	2.73	1.85	2.01	0.62	2.196666667	1.824975844	6.85E-06	0.000115385	HEC2	PREDICTED: transcription factor HEC1 [Vitis vinifera]	-	-	-	-	-
evm.TU.tig00001291.398	2.76	4.17	4.74	7.83	8.21	11.01	3.89	9.016666667	1.212824033	6.90E-06	0.000116022	--	-	-	-	-	-	-
evm.TU.tig00005935.3	3.7	6.48	4.62	11.47	45.4	12.62	4.933333333	23.16333333	2.231208205	6.93E-06	0.000116309	SARD1	PREDICTED: protein SAR DEFICIENT 1 [Cucumis melo]	-	-	-	-	GO:0009617//response to bacterium;GO:0009696//salicylic acid metabolic process;GO:0009719//response to endogenous stimulus;GO:0009814//defense response, incompatible interaction;GO:0009863//salicylic acid mediated signaling pathway;GO:0031323//regulation of cellular metabolic process;GO:0031347//regulation of defense response;GO:0044260//cellular macromolecule metabolic process;GO:0060255//regula…
evm.TU.tig00153228.58	32.81	25.92	21.74	10.09	6.1	9.95	26.82333333	8.713333333	-1.622191892	6.94E-06	0.000116309	GWD3	PREDICTED: phosphoglucan, water dikinase, chloroplastic isoform X1 [Cucumis sativus]	-	-	-	GO:0016301//kinase activity;GO:0030246//carbohydrate binding	-
evm.TU.tig00000949.3	9.69	5.85	9.41	2.25	3.07	1.89	8.316666667	2.403333333	-1.790968651	7.08E-06	0.000118492	--	DUF632 domain-containing protein/DUF630 domain-containing protein [Cephalotus follicularis]	-	-	-	-	-
evm.TU.tig00000892.98	1.47	1.63	2.3	0.37	0.58	0.31	1.8	0.42	-2.099535674	7.22E-06	0.000120572	BHLH122	PREDICTED: uncharacterized protein LOC103491531 [Cucumis melo]	-	-	-	-	-
evm.TU.tig00153841.46	0.09	0.18	0.14	7.56	0.14	6.93	0.136666667	4.876666667	5.15716205	7.28E-06	0.000121464	--	PREDICTED: serine/threonine-protein kinase pakD isoform X1 [Cucumis melo]	-	-	-	-	-
evm.TU.tig00153552.54	48.28	35.03	44.01	4.94	2.79	12.6	42.44	6.776666667	-2.646776942	7.37E-06	0.0001228	--	PREDICTED: uncharacterized protein LOC103495734 [Cucumis melo]	-	-	-	-	-
evm.TU.tig00000892.560	0.35	0.27	0.33	0.95	0.82	0.93	0.316666667	0.9	1.506959989	7.45E-06	0.000124137	--	DUF604 domain-containing protein [Cephalotus follicularis]	-	-	-	GO:0003824//catalytic activity	-
MSTRG.28605	38.58	46.1	45.9	68.49	141.28	79.41	43.52666667	96.39333333	1.147033831	7.59E-06	0.000126196	--	-	-	-	-	-	-
evm.TU.tig00153016.33	46	49.62	48.32	24.03	17.94	24.56	47.98	22.17666667	-1.113390625	7.65E-06	0.000127041	SULTR1;3	PREDICTED: sulfate transporter 1.3-like [Cucumis sativus]	-	-	GO:0031224//intrinsic component of membrane	GO:0015103//inorganic anion transmembrane transporter activity;GO:0015291//secondary active transmembrane transporter activity	GO:0008272//sulfate transport;GO:0044763//single-organism cellular process
evm.TU.tig00003426.6	3.53	7.18	7.79	18	65.09	16.21	6.166666667	33.1	2.424268447	7.72E-06	0.000127949	UBC28	PREDICTED: ubiquitin-conjugating enzyme E2 28 [Glycine max]	ko04141//Protein processing in endoplasmic reticulum;ko04120//Ubiquitin mediated proteolysis	K06689;K06689	-	-	-
evm.TU.tig00153210.440	1.03	0.81	1.13	2.1	6.34	3.18	0.99	3.873333333	1.968075233	7.74E-06	0.000128236	HSP21	PREDICTED: small heat shock protein, chloroplastic-like [Cucumis melo]	ko04141//Protein processing in endoplasmic reticulum	K13993	-	-	-
evm.TU.tig00002486.124	12.34	8.86	8.37	3.63	3.34	4.27	9.856666667	3.746666667	-1.395492208	7.77E-06	0.000128524	MSH1	PREDICTED: DNA mismatch repair protein MSH1, mitochondrial isoform X2 [Cucumis melo]	-	-	-	-	-
evm.TU.tig00153057.79	47.7	43.4	41.31	23.23	19.32	23.01	44.13666667	21.85333333	-1.014124323	7.87E-06	0.000130033	SFH13	PREDICTED: phosphatidylinositol/phosphatidylcholine transfer protein SFH13 isoform X1 [Cucumis melo]	-	-	-	-	-
evm.TU.tig00001291.289	0.04	0.08	0	4.51	0.05	4.33	0.04	2.963333333	6.211077108	7.94E-06	0.000131012	MYB61	PREDICTED: LOW QUALITY PROTEIN: transcription factor MYB86, partial [Cucumis melo]	ko04626//Plant-pathogen interaction	K09422	-	-	-
evm.TU.tig00153533.27	12.07	12.02	12.24	4.44	5.97	4.65	12.11	5.02	-1.270439596	8.04E-06	0.000132564	--	PREDICTED: LOW QUALITY PROTEIN: kelch repeat-containing protein 2 [Cucumis sativus]	-	-	-	-	-
evm.TU.tig00153031.376	0.66	1.22	0.5	14.04	0.75	13.34	0.793333333	9.376666667	3.563076074	8.05E-06	0.000132639	WRKY15	WRKY transcription factor 29 [Gossypium hirsutum]	-	-	-	-	-
evm.TU.tig00001418.4	6.72	8.47	8.82	2.86	3.37	2.79	8.003333333	3.006666667	-1.412436065	8.13E-06	0.000133736	NUDT2	PREDICTED: nudix hydrolase 2-like [Cucumis melo]	-	-	-	-	-
evm.TU.tig00004945.1	5.56	5.72	5.36	2.1	2.78	2.03	5.546666667	2.303333333	-1.267897818	8.15E-06	0.000133938	SMC4	PREDICTED: structural maintenance of chromosomes protein 4 [Cucumis sativus]	-	-	GO:0043231//intracellular membrane-bounded organelle;GO:0043232//intracellular non-membrane-bounded organelle	-	GO:0006259//DNA metabolic process;GO:0007059//chromosome segregation;GO:0051276//chromosome organization
evm.TU.tig00153554.259	95.52	66.89	73.86	29.65	26.13	35.97	78.75666667	30.58333333	-1.364656394	8.20E-06	0.000134672	--	PREDICTED: sulfated surface glycoprotein 185-like [Cucumis melo]	-	-	-	-	-
evm.TU.tig00153057.132	59.54	13.34	10.02	2.4	3.36	2.19	27.63333333	2.65	-3.382345336	8.36E-06	0.000136908	--	-	-	-	-	-	-
evm.TU.tig00000289.66	0	0	0.04	12.34	0.13	10.69	0.013333333	7.72	9.177419538	8.39E-06	0.000137246	MYB52	PREDICTED: transcription factor MYB57-like isoform X1 [Cucumis sativus]	ko04626//Plant-pathogen interaction	K09422	-	-	-
evm.TU.tig00153902.5	0.34	0.46	0.62	1.65	4.66	2.78	0.473333333	3.03	2.678389365	8.42E-06	0.000137575	--	PREDICTED: F-box protein PP2-B10 [Cucumis sativus]	-	-	-	-	-
MSTRG.25598	2.57	2.55	3.78	0.51	0.92	0.58	2.966666667	0.67	-2.146609835	8.43E-06	0.000137587	--	Transposon Ty3-I Gag-Pol polyprotein [Vitis vinifera]	-	-	-	-	-
evm.TU.tig00153761.2	6.3	9.45	8	47.44	10.07	52.9	7.916666667	36.80333333	2.216871427	8.47E-06	0.000137993	ARR9	PREDICTED: two-component response regulator ARR8-like [Juglans regia]	ko04075//Plant hormone signal transduction	K14492	-	-	-
MSTRG.3895	1.24	2.2	1.58	4.28	3.95	3.18	1.673333333	3.803333333	1.184539522	8.50E-06	0.00013837	--	-	-	-	-	-	-
evm.TU.tig00153057.66	9.55	12.64	7.74	81.16	11.3	74.51	9.976666667	55.65666667	2.479924729	8.55E-06	0.000139049	At1g63170	PREDICTED: E3 ubiquitin-protein ligase At4g11680-like [Cucumis melo]	-	-	-	-	-
evm.TU.tig00005105.3	3.59	2.85	3.62	1.3	0.93	0.87	3.353333333	1.033333333	-1.698290185	8.63E-06	0.000140328	PLT4	PREDICTED: probable polyol transporter 4 [Cucumis sativus]	-	-	GO:0016020//membrane	GO:0022857//transmembrane transporter activity	GO:0051234//establishment of localization
evm.TU.tig00153047.371	16.4	15.32	12.61	6.25	6.7	6.76	14.77666667	6.57	-1.169355586	8.66E-06	0.000140662	utp25	PREDICTED: U3 small nucleolar RNA-associated protein 25 isoform X2 [Cucumis sativus]	-	-	GO:0043232//intracellular non-membrane-bounded organelle	-	GO:0006351//transcription, DNA-templated;GO:0006886//intracellular protein transport;GO:0048229//gametophyte development
evm.TU.tig00153048.221	228.86	159.13	138.05	70.4	59.88	61.8	175.3466667	64.02666667	-1.453465197	8.77E-06	0.000142359	--	PREDICTED: probable protein ABIL5 isoform X2 [Cucumis melo]	-	-	-	-	-
evm.TU.tig00001384.2	3.83	2.47	4.43	0.89	1.08	0.69	3.576666667	0.886666667	-2.012151925	8.81E-06	0.000142909	ROPGAP2	PREDICTED: rho GTPase-activating protein 2 [Cucumis sativus]	-	-	GO:0044464//cell part	GO:0008047//enzyme activator activity	GO:0043087//regulation of GTPase activity;GO:1902410//mitotic cytokinetic process
evm.TU.tig00153033.76	34.23	40.64	42.13	19.23	19.71	18.97	39	19.30333333	-1.014624128	8.84E-06	0.000143326	MtrDRAFT_AC149210g4v1	PREDICTED: histone H2A [Erythranthe guttata]	-	-	GO:0000785//chromatin;GO:0043231//intracellular membrane-bounded organelle;GO:0098687//chromosomal region	GO:0005488//binding	GO:0006325//chromatin organization
evm.TU.tig00001291.101	15.09	31.85	50.73	87.14	108.02	93.04	32.55666667	96.06666667	1.561082934	8.93E-06	0.0001445	BI-1	PREDICTED: bax inhibitor 1-like [Cucumis melo]	-	-	GO:0031224//intrinsic component of membrane	-	GO:0042981//regulation of apoptotic process
evm.TU.tig00153203.6	12	9.8	11.71	4.07	4.74	2.87	11.17	3.893333333	-1.520551412	8.94E-06	0.000144691	At1g19340	PREDICTED: methyltransferase-like protein 2 isoform X2 [Cucumis melo]	-	-	-	-	-
evm.TU.tig00152936.265	2.62	2.98	2.27	9	3.74	10.93	2.623333333	7.89	1.588624165	8.97E-06	0.000144986	--	PREDICTED: protein O-glucosyltransferase 1-like [Cucumis sativus]	ko00514//Other types of O-glycan biosynthesis	K13667	-	-	-
evm.TU.tig00000904.3	6.28	20.61	8.36	43.95	30.9	46.54	11.75	40.46333333	1.783954416	8.99E-06	0.000145283	--	-	-	-	-	-	-
evm.TU.tig00153836.16	31.46	26.96	25.51	13.21	12.44	14.3	27.97666667	13.31666667	-1.070991078	9.10E-06	0.00014683	CDP1	PREDICTED: plastid division protein CDP1, chloroplastic [Cucumis melo]	-	-	-	-	-
evm.TU.tig00153048.117	74.63	58.05	52.51	25.27	27.9	25.89	61.73	26.35333333	-1.227986337	9.13E-06	0.000147239	SPS1	PREDICTED: probable sucrose-phosphate synthase 1 [Cucumis melo]	ko01100//Metabolic pathways;ko00500//Starch and sucrose metabolism	K00696;K00696	-	-	-
evm.TU.tig00153206.183	1.82	0.53	1.24	3.83	6.8	3.79	1.196666667	4.806666667	2.006015415	9.13E-06	0.000147239	HSP17.6C	HSP18.1B [Citrullus lanatus]	ko04141//Protein processing in endoplasmic reticulum	K13993	-	-	-
evm.TU.tig00001496.3	6	8.39	5.77	56.51	7.73	51.26	6.72	38.5	2.518325308	9.24E-06	0.000148759	IRX14H	glycosyltransferase [Siraitia grosvenorii]	ko01100//Metabolic pathways;ko01110//Biosynthesis of secondary metabolites;ko04144//Endocytosis;ko00564//Glycerophospholipid metabolism;ko00565//Ether lipid metabolism	K01115;K01115;K01115;K01115;K01115	-	GO:0016740//transferase activity	-
MSTRG.23099	28.05	9.5	15.42	3.58	1.98	4.07	17.65666667	3.21	-2.459567805	9.35E-06	0.000150458	LTPG1	non-specific lipid transfer protein GPI-anchored 1 [Momordica charantia]	-	-	GO:0005618//cell wall;GO:0031225//anchored component of membrane;GO:0043231//intracellular membrane-bounded organelle	GO:0005488//binding	GO:0007275//multicellular organism development;GO:0009620//response to fungus;GO:0044765//single-organism transport
MSTRG.17952	0.07	0.04	0.05	4.5	0	5.83	0.053333333	3.443333333	6.012624539	9.49E-06	0.000152276	--	hypothetical protein E5676_scaffold255G005270 [Cucumis melo var. makuwa] [Cucumis melo]	-	-	-	-	-
evm.TU.tig00153554.83	4.82	5.79	6.56	2.28	1.81	2.22	5.723333333	2.103333333	-1.444178129	9.60E-06	0.000153683	MED28	PREDICTED: mediator of RNA polymerase II transcription subunit 28 [Cucumis sativus]	-	-	GO:0043234//protein complex	-	GO:0010468//regulation of gene expression;GO:0034645//cellular macromolecule biosynthetic process
evm.TU.tig00153840.18	36.66	26.55	24.67	10.91	12.71	10.88	29.29333333	11.5	-1.348938508	9.64E-06	0.000154298	ATX2	PREDICTED: histone-lysine N-methyltransferase ATX2-like isoform X1 [Cucumis melo]	-	-	-	GO:0016279//protein-lysine N-methyltransferase activity;GO:0046914//transition metal ion binding	GO:0016571//histone methylation
evm.TU.tig00153449.206	26.04	30.43	29.46	13.45	9.99	14.26	28.64333333	12.56666667	-1.188597371	9.66E-06	0.000154467	MLO8	PREDICTED: MLO-like protein 10 isoform X1 [Cucumis melo]	-	-	GO:0016020//membrane	-	GO:0050896//response to stimulus
evm.TU.tig00153055.19	22.41	32.21	26.56	47.67	100.09	50.17	27.06	65.97666667	1.285794051	9.71E-06	0.000155112	BZIP50	PREDICTED: bZIP transcription factor 60 [Cucumis melo]	-	-	-	-	-
evm.TU.tig00004520.6	3.02	2.73	3.94	0.86	1.06	0.69	3.23	0.87	-1.892446859	9.75E-06	0.000155629	CYCA3-1	PREDICTED: cyclin-A3-1-like isoform X1 [Cucumis melo]	-	-	-	-	-
evm.TU.tig00153424.51	0.83	2.76	2.64	6.5	23.36	6.34	2.076666667	12.06666667	2.538685629	9.76E-06	0.000155658	EXO70H1	PREDICTED: exocyst complex component EXO70B1-like [Cucumis melo]	-	-	-	-	-
evm.TU.tig00152936.4	104.25	82.62	91.61	28.28	10.92	29.46	92.82666667	22.88666667	-2.020031957	9.84E-06	0.000156814	LOX1.5	PREDICTED: probable linoleate 9S-lipoxygenase 5 [Cucumis melo]	ko00591//Linoleic acid metabolism	K15718	GO:0009536//plastid	GO:0016702//oxidoreductase activity, acting on single donors with incorporation of molecular oxygen, incorporation of two atoms of oxygen;GO:0043169//cation binding	GO:0002832//negative regulation of response to biotic stimulus;GO:0006633//fatty acid biosynthetic process;GO:0006950//response to stress;GO:0009694//jasmonic acid metabolic process;GO:0009791//post-embryonic development;GO:0055114//oxidation-reduction process
evm.TU.tig00008830.5	5.31	3.15	3.52	0.87	1.03	0.48	3.993333333	0.793333333	-2.331594429	9.87E-06	0.000157208	RECQL5	PREDICTED: ATP-dependent DNA helicase Q-like 5 [Cucumis melo]	-	-	-	GO:0032550//purine ribonucleoside binding;GO:0042623//ATPase activity, coupled	GO:0006259//DNA metabolic process
evm.TU.tig00153056.150	6.07	4.19	5.77	1.51	1.39	0.72	5.343333333	1.206666667	-2.146712823	9.90E-06	0.000157548	--	PREDICTED: uncharacterized protein LOC103483493 [Cucumis melo]	-	-	-	-	-
evm.TU.tig00153348.111	2.84	2.85	3.31	1.36	0.87	0.97	3	1.066666667	-1.491853096	1.00E-05	0.000159243	SD18	PREDICTED: G-type lectin S-receptor-like serine/threonine-protein kinase At4g27290 isoform X1 [Cucumis sativus]	-	-	-	GO:0016772//transferase activity, transferring phosphorus-containing groups	-
MSTRG.8203	13.38	12.12	12.45	4.04	1.97	4.69	12.65	3.566666667	-1.826489089	1.00E-05	0.000159243	AN3	flavanone 3-hydroxylase [Vernicia fordii]	ko01100//Metabolic pathways;ko01110//Biosynthesis of secondary metabolites;ko00941//Flavonoid biosynthesis	K00475;K00475;K00475	GO:0044424//intracellular part	GO:0016706//oxidoreductase activity, acting on paired donors, with incorporation or reduction of molecular oxygen, 2-oxoglutarate as one donor, and incorporation of one atom each of oxygen into both donors;GO:0019842//vitamin binding;GO:0032550//purine ribonucleoside binding;GO:0043169//cation binding	GO:0009411//response to UV;GO:0009813//flavonoid biosynthetic process;GO:0034285//response to disaccharide;GO:0044710//single-organism metabolic process
evm.TU.tig00153048.262	79.32	82.61	73.71	35.51	27.06	40.17	78.54666667	34.24666667	-1.197586479	1.01E-05	0.000159657	DER1	PREDICTED: leucine-rich repeat extensin-like protein 4 [Cucumis sativus]	ko04141//Protein processing in endoplasmic reticulum	K13989	-	-	-
MSTRG.15564	6.65	7.89	8.49	12.1	23.83	13.64	7.676666667	16.52333333	1.105952848	1.01E-05	0.000159676	--	-	-	-	-	-	-
evm.TU.tig00153017.82	1.09	0.99	1.36	3.85	1.91	2.74	1.146666667	2.833333333	1.305054276	1.02E-05	0.000161456	At1g14780	PREDICTED: LOW QUALITY PROTEIN: MACPF domain-containing protein At1g14780-like [Cucumis melo]	-	-	-	-	GO:0006812//cation transport;GO:0006952//defense response;GO:0033554//cellular response to stress
evm.TU.tig00006841.3	4.4	3.53	3.61	1.45	1.62	1.3	3.846666667	1.456666667	-1.400938039	1.02E-05	0.000161668	LYM1	PREDICTED: lysM domain-containing GPI-anchored protein 1 [Cucumis sativus]	-	-	-	-	-
evm.TU.tig00000589.250	1.87	1.97	1.49	5	3.05	5.85	1.776666667	4.633333333	1.382877445	1.02E-05	0.000162043	--	PREDICTED: uncharacterized protein LOC103486541 isoform X1 [Cucumis melo]	-	-	-	-	-
evm.TU.tig00001731.2	16.24	9.94	8.96	27.08	91.78	31.68	11.71333333	50.18	2.09896078	1.03E-05	0.000162065	--	PREDICTED: 7-deoxyloganetin glucosyltransferase-like [Pyrus x bretschneideri]	ko01100//Metabolic pathways;ko01110//Biosynthesis of secondary metabolites	K21374;K21374	-	-	-
evm.TU.tig00000892.81	2.78	1.22	2.12	0.48	0.2	0.43	2.04	0.37	-2.462971976	1.03E-05	0.000162256	LOX2.1	linoleate 13S-lipoxygenase 2-1, chloroplastic-like [Cucumis melo]	ko01100//Metabolic pathways;ko01110//Biosynthesis of secondary metabolites;ko00592//alpha-Linolenic acid metabolism;ko00591//Linoleic acid metabolism	K00454;K00454;K00454;K00454	-	GO:0016491//oxidoreductase activity	GO:0044710//single-organism metabolic process
evm.TU.tig00153048.90	6.63	5.92	4.73	1.99	1.33	2.13	5.76	1.816666667	-1.664775082	1.03E-05	0.000162766	--	FAD-dependent oxidoreductase family protein [Populus trichocarpa]	-	-	-	-	GO:0044710//single-organism metabolic process
evm.TU.tig00000589.107	16.49	21.47	28.65	47.79	235.86	59.69	22.20333333	114.4466667	2.365827258	1.04E-05	0.00016414	hsp16.9A	HSP22.8 [Citrullus lanatus]	ko04141//Protein processing in endoplasmic reticulum	K13993	-	-	-
evm.TU.tig00153210.155	11.8	9.87	11.29	5.48	3.5	4.16	10.98666667	4.38	-1.326750967	1.06E-05	0.000167374	LRK10L-1.1	PREDICTED: LEAF RUST 10 DISEASE-RESISTANCE LOCUS RECEPTOR-LIKE PROTEIN KINASE-like 1.1 isoform X1 [Cucumis melo]	-	-	-	-	-
evm.TU.tig00002899.4	2.35	4.91	5.45	16.19	8.77	18.1	4.236666667	14.35333333	1.760384289	1.07E-05	0.000167787	VAMP725	synptobrevin-related protein, partial [Pyrus pyrifolia]	-	-	GO:0031224//intrinsic component of membrane	-	GO:0006810//transport
evm.TU.tig00000892.643	2.96	4.39	4.84	6.6	12.16	9.78	4.063333333	9.513333333	1.227287209	1.07E-05	0.000167787	--	hypothetical protein Csa_6G118345 [Cucumis sativus]	-	-	-	-	-
evm.TU.tig00153764.47	35.64	27.84	25.68	13.61	12.87	12.56	29.72	13.01333333	-1.191443564	1.07E-05	0.000167954	FTSH11	PREDICTED: ATP-dependent zinc metalloprotease FTSH 11, chloroplastic/mitochondrial [Cucumis sativus]	-	-	-	GO:0032550//purine ribonucleoside binding;GO:0042623//ATPase activity, coupled;GO:0070011//peptidase activity, acting on L-amino acid peptides	GO:0019538//protein metabolic process
evm.TU.tig00153554.89	50.11	56.38	67.05	29.29	26.1	25.14	57.84666667	26.84333333	-1.107669996	1.08E-05	0.000168779	BUB3.2	PREDICTED: mitotic checkpoint protein BUB3.2 [Cucumis melo]	-	-	-	-	-
evm.TU.tig00007315.6	0.18	0.24	0	1.62	1.05	2.47	0.14	1.713333333	3.613307126	1.08E-05	0.000169723	MBF1C	PREDICTED: multiprotein-bridging factor 1c [Cucumis sativus]	-	-	-	GO:0003677//DNA binding	-
evm.TU.tig00005574.2	1.37	1.34	1.57	0.37	0.4	0.53	1.426666667	0.433333333	-1.719099173	1.08E-05	0.000169747	OPT4	PREDICTED: oligopeptide transporter 4 [Cucumis sativus]	-	-	-	-	-
evm.TU.tig00003771.4	0.41	0.9	0.2	2.32	2.38	3.63	0.503333333	2.776666667	2.463767946	1.09E-05	0.000170571	--	hypothetical protein BRADI_3g06471 [Brachypodium distachyon]	-	-	-	-	-
evm.TU.tig00153203.11	5.7	7.45	5.86	11.45	31.45	13.81	6.336666667	18.90333333	1.576844624	1.09E-05	0.000170921	--	DUF569 domain-containing protein [Cephalotus follicularis]	-	-	-	-	-
evm.TU.tig00000589.308	23.31	24.61	15.77	117.08	26.71	108.02	21.23	83.93666667	1.9831968	1.10E-05	0.000171026	ROPGAP1	PREDICTED: rho GTPase-activating protein 5-like [Cucumis sativus]	-	-	-	-	-
evm.TU.tig00008428.2	8.54	9.77	13.65	22.66	47.38	21.19	10.65333333	30.41	1.513240909	1.10E-05	0.000171338	--	Cystatin domain containing protein [Cucumis sativus]	-	-	-	-	-
evm.TU.tig00006561.2	0.15	0.28	0.19	0.65	2.25	0.85	0.206666667	1.25	2.596550475	1.11E-05	0.000172533	SRC2	PREDICTED: ribonucleoprotein RB97D-like isoform X2 [Cucumis sativus]	-	-	-	-	-
evm.TU.tig00153048.20	1.97	4.01	5.5	9.84	22.09	10.74	3.826666667	14.22333333	1.894099469	1.11E-05	0.000172533	GDU3	PREDICTED: protein GLUTAMINE DUMPER 1-like [Cucumis sativus]	-	-	-	-	-
evm.TU.tig00007828.2	28.28	30.11	31.48	13.67	12.68	15.89	29.95666667	14.08	-1.089229767	1.11E-05	0.000173244	PNSL5	PREDICTED: photosynthetic NDH subunit of lumenal location 5, chloroplastic [Cucumis sativus]	-	-	GO:0009534//chloroplast thylakoid;GO:0016020//membrane;GO:0031977//thylakoid lumen	GO:0005488//binding;GO:0016853//isomerase activity	GO:0044237//cellular metabolic process;GO:0044238//primary metabolic process;GO:0071704//organic substance metabolic process
evm.TU.tig00153206.181	5.54	7.57	7.62	2.69	2.68	2.78	6.91	2.716666667	-1.346848152	1.12E-05	0.000174406	UGT709C2	PREDICTED: 7-deoxyloganetic acid glucosyltransferase-like isoform X2 [Cucumis melo]	ko01110//Biosynthesis of secondary metabolites	K21373	-	GO:0016757//transferase activity, transferring glycosyl groups	-
MSTRG.23833	0	0.02	0.02	0.84	0.12	0.6	0.013333333	0.52	5.285402219	1.13E-05	0.000175689	--	Integrase [Actinidia chinensis var. chinensis] [Actinidia chinensis]	-	-	-	-	-
evm.TU.tig00153033.295	20.35	18.31	18.58	7.72	9.97	7.37	19.08	8.353333333	-1.191637257	1.13E-05	0.000175689	wrn	PREDICTED: ATP-dependent DNA helicase RecQ-like isoform X1 [Cucumis melo]	ko03018//RNA degradation	K03654	-	-	-
evm.TU.tig00153554.214	12.68	10.52	11.12	5.3	5.67	5.52	11.44	5.496666667	-1.057458154	1.15E-05	0.000179005	SMC6B	PREDICTED: structural maintenance of chromosomes protein 6B isoform X1 [Cucumis sativus]	-	-	GO:0043232//intracellular non-membrane-bounded organelle	-	GO:0009987//cellular process
evm.TU.tig00153554.210	10.82	10.95	10	5.22	4.07	4.86	10.59	4.716666667	-1.166863037	1.16E-05	0.000179446	--	PREDICTED: DNA-directed RNA polymerase III subunit rpc4-like [Cucumis sativus]	ko01100//Metabolic pathways;ko00230//Purine metabolism;ko00240//Pyrimidine metabolism;ko03020//RNA polymerase	K03026;K03026;K03026;K03026	-	-	-
evm.TU.tig00154740.63	50.07	58.78	54.43	24.25	28.93	27.31	54.42666667	26.83	-1.020466627	1.17E-05	0.000180695	PPC6-7	PREDICTED: probable protein phosphatase 2C 34 [Cucumis melo]	-	-	-	-	-
evm.TU.tig00152909.44	5.96	4.67	7.15	1.18	2.12	1.16	5.926666667	1.486666667	-1.995139709	1.17E-05	0.000180778	--	PREDICTED: probable beta-tubulin polyglutamylase [Cucumis melo]	-	-	-	-	-
evm.TU.tig00153809.41	0.22	0.06	0.11	1.29	0.54	0.92	0.13	0.916666667	2.81788559	1.18E-05	0.000182226	AZF1	PREDICTED: zinc finger protein ZAT10-like [Cucumis melo]	-	-	-	-	-
evm.TU.tig00153639.5	7.68	6.56	7.22	3.33	3.24	2.69	7.153333333	3.086666667	-1.212565977	1.18E-05	0.000182614	--	zf-4CXXC_R1 domain-containing protein [Cephalotus follicularis]	-	-	-	-	-
evm.TU.tig00153054.136	23.79	19.07	22.85	10.26	10.99	9.56	21.90333333	10.27	-1.09271426	1.19E-05	0.000184182	POT1A	PREDICTED: protection of telomeres protein 1a-like isoform X1 [Cucumis melo]	-	-	-	GO:0003677//DNA binding	-
evm.TU.tig00153578.9	30.98	27.86	25.97	14.75	14.11	13.13	28.27	13.99666667	-1.014188596	1.22E-05	0.000188065	--	PREDICTED: transmembrane protein 209 [Cucumis melo]	-	-	-	-	-
evm.TU.tig00005074.7	7.8	7.53	7.69	26.68	9.72	22.97	7.673333333	19.79	1.36684628	1.22E-05	0.000188065	At1g54790	PREDICTED: GDSL esterase/lipase At1g54790-like isoform X1 [Cucumis melo]	-	-	-	GO:0016787//hydrolase activity	-
evm.TU.tig00153033.202	0.14	0	0	2.89	0.2	3.19	0.046666667	2.093333333	5.487265827	1.24E-05	0.00019009	TBL34	PREDICTED: protein trichome birefringence-like 34 [Cucumis melo]	-	-	-	-	GO:0044085//cellular component biogenesis;GO:0045491//xylan metabolic process
evm.TU.tig00153204.324	1.01	1.78	1.81	3.39	9.51	4.19	1.533333333	5.696666667	1.893446631	1.24E-05	0.000190702	--	PREDICTED: ankyrin repeat-containing protein At3g12360-like [Cucumis sativus]	-	-	-	-	-
evm.TU.tig00005074.8	5.46	6.36	6.59	30.75	7.56	30.98	6.136666667	23.09666667	1.91215753	1.25E-05	0.000192197	At1g54790	PREDICTED: GDSL esterase/lipase At1g54790-like isoform X2 [Cucumis melo]	-	-	-	-	-
evm.TU.tig00153054.47	0.02	0.27	0.11	1.37	0.71	1.04	0.133333333	1.04	2.963474124	1.25E-05	0.000192197	PUB19	PREDICTED: U-box domain-containing protein 19-like [Cucumis sativus]	-	-	-	GO:0003824//catalytic activity	GO:0032446//protein modification by small protein conjugation
evm.TU.tig00153095.2	22.42	25.2	22.59	91.41	28.69	84.11	23.40333333	68.07	1.540305082	1.26E-05	0.000193721	HGSNAT	PREDICTED: heparan-alpha-glucosaminide N-acetyltransferase [Cucumis sativus]	ko01100//Metabolic pathways;ko00531//Glycosaminoglycan degradation	K10532;K10532	-	-	-
evm.TU.tig00000729.147	10.16	15.86	18.51	5.59	3.18	4.65	14.84333333	4.473333333	-1.73039294	1.27E-05	0.000194478	NPF1.2	PREDICTED: protein NRT1/ PTR FAMILY 1.2-like isoform X1 [Cucumis melo]	-	-	-	-	-
evm.TU.tig00000980.7	9.77	10.99	9.98	18.26	36.02	17.26	10.24666667	23.84666667	1.218632953	1.27E-05	0.000194565	GAUT6	PREDICTED: probable galacturonosyltransferase 6 [Cucumis melo]	ko00520//Amino sugar and nucleotide sugar metabolism	K13648	-	-	-
evm.TU.tig00153629.12	9.81	12.58	14.11	5.37	3.91	4.96	12.16666667	4.746666667	-1.357947318	1.27E-05	0.000194707	NUF2	PREDICTED: probable kinetochore protein NUF2 [Cucumis sativus]	-	-	-	-	GO:0000280//nuclear division
evm.TU.tig00153031.373	66.35	77.6	47.18	545.82	64.38	525.78	63.71	378.66	2.571311287	1.28E-05	0.000195154	IRX14	glycosyltransferase [Siraitia grosvenorii]	ko01100//Metabolic pathways;ko01110//Biosynthesis of secondary metabolites;ko04144//Endocytosis;ko00564//Glycerophospholipid metabolism;ko00565//Ether lipid metabolism	K01115;K01115;K01115;K01115;K01115	-	GO:0016740//transferase activity	-
evm.TU.tig00007125.9	3.98	2.13	6.5	0.71	0.09	0.44	4.203333333	0.413333333	-3.34615625	1.28E-05	0.000195526	ASAT1	PREDICTED: acyl-CoA--sterol O-acyltransferase 1-like [Cucumis melo]	-	-	-	-	-
evm.TU.tig00153033.235	276.78	355.89	353.19	130.98	73.19	132.79	328.62	112.32	-1.548805445	1.29E-05	0.000197166	MALD3	PREDICTED: non-specific lipid-transfer protein 1-like [Cucumis melo]	-	-	-	-	-
evm.TU.tig00003084.1	0.43	0.27	0.04	9.84	0.19	9.85	0.246666667	6.626666667	4.747648676	1.30E-05	0.000197387	LOL1	PREDICTED: protein LOL1 isoform X1 [Cucumis melo]	-	-	-	-	-
evm.TU.tig00153285.28	27.82	28.4	24.46	192.43	27.5	204.31	26.89333333	141.4133333	2.394597665	1.30E-05	0.000198487	GLCNAC1PUT2	PREDICTED: UDP-N-acetylglucosamine diphosphorylase 2-like [Cucumis melo]	ko01100//Metabolic pathways;ko00520//Amino sugar and nucleotide sugar metabolism	K00972;K00972	-	-	-
evm.TU.tig00005980.2	10.34	12.92	12.57	5.41	5.99	5.08	11.94333333	5.493333333	-1.120451801	1.31E-05	0.000198659	At5g24760	PREDICTED: alcohol dehydrogenase-like 6 [Cucumis sativus]	ko01100//Metabolic pathways;ko01110//Biosynthesis of secondary metabolites;ko00010//Glycolysis / Gluconeogenesis;ko00350//Tyrosine metabolism;ko00071//Fatty acid degradation	K00001;K00001;K00001;K00001;K00001	-	-	-
evm.TU.tig00152985.48	125.7	201.13	130.98	56.61	34.18	56.55	152.6033333	49.11333333	-1.635599828	1.31E-05	0.000199054	--	PREDICTED: uncharacterized protein LOC103487192 [Cucumis melo]	-	-	-	-	-
evm.TU.tig00153054.142	127.37	77.92	69.37	33.35	27.71	30.53	91.55333333	30.53	-1.584384824	1.32E-05	0.000201095	--	DUF1295 domain-containing protein [Cephalotus follicularis]	-	-	GO:0031224//intrinsic component of membrane	GO:0016491//oxidoreductase activity	GO:0044238//primary metabolic process;GO:0044710//single-organism metabolic process
evm.TU.tig00153210.148	40.33	32.78	28.55	12.39	5.89	11.67	33.88666667	9.983333333	-1.763124228	1.35E-05	0.000204772	COL10	PREDICTED: zinc finger protein CONSTANS-LIKE 9 [Cucumis sativus]	-	-	-	-	-
evm.TU.tig00153204.31	3.69	3.82	6.35	0.27	1.03	0.47	4.62	0.59	-2.969105992	1.35E-05	0.000204856	--	PREDICTED: uncharacterized protein LOC103502623 [Cucumis melo]	-	-	-	-	-
evm.TU.tig00153149.21	6.03	5.37	5.16	25.09	7.19	27.75	5.52	20.01	1.857980995	1.37E-05	0.000206927	ARR9	PREDICTED: two-component response regulator ARR8-like [Juglans regia]	ko04075//Plant hormone signal transduction	K14492	-	-	-
evm.TU.tig00001291.257	58.46	78.48	56.32	128.99	400.66	133.87	64.42	221.1733333	1.779596886	1.37E-05	0.000207426	AAE3	PREDICTED: oxalate--CoA ligase-like [Cucumis sativus]	ko01100//Metabolic pathways;ko00630//Glyoxylate and dicarboxylate metabolism	K22133;K22133	-	-	-
evm.TU.tig00002486.231	9.81	8.5	8.77	4.41	3.99	4.14	9.026666667	4.18	-1.110690391	1.37E-05	0.000207426	SUV3	PREDICTED: ATP-dependent RNA helicase SUV3, mitochondrial [Cucumis sativus]	-	-	GO:0043231//intracellular membrane-bounded organelle	GO:0003724//RNA helicase activity;GO:0032550//purine ribonucleoside binding	GO:0044260//cellular macromolecule metabolic process;GO:0048229//gametophyte development
evm.TU.tig00000589.208	21.28	20.05	24.9	9.94	6.89	9.55	22.07666667	8.793333333	-1.328040294	1.39E-05	0.000209403	CP29B	PREDICTED: 29 kDa ribonucleoprotein, chloroplastic [Cucumis sativus]	-	-	-	-	-
evm.TU.tig00153092.13	0.2	0.18	0.18	0.5	4.33	0.91	0.186666667	1.913333333	3.357552005	1.39E-05	0.000209438	--	PREDICTED: DNA ligase 1-like [Cucumis sativus]	-	-	-	-	-
evm.TU.tig00153574.160	8.04	8.77	9.07	34.86	10.73	38.89	8.626666667	28.16	1.706772217	1.39E-05	0.00020975	--	Os09g0566075, partial [Oryza sativa Japonica Group]	-	-	-	-	-
evm.TU.tig00003215.3	1.26	1.45	1.52	4.18	15.41	2.87	1.41	7.486666667	2.408628359	1.40E-05	0.000211381	NPF5.9	PREDICTED: protein NRT1/ PTR FAMILY 5.8-like [Cucumis melo]	-	-	-	-	-
evm.TU.tig00003426.1	4.34	4	2.38	58.06	2.31	60.53	3.573333333	40.3	3.495437434	1.41E-05	0.000211792	MYB308	PREDICTED: myb-related protein 308-like [Cucumis sativus]	ko04626//Plant-pathogen interaction	K09422	GO:0043231//intracellular membrane-bounded organelle	GO:0001071//nucleic acid binding transcription factor activity;GO:0005488//binding	GO:0006355//regulation of transcription, DNA-templated;GO:0006575//cellular modified amino acid metabolic process;GO:0006595//polyamine metabolic process;GO:0006950//response to stress;GO:0009699//phenylpropanoid biosynthetic process;GO:0015833//peptide transport
evm.TU.tig00153031.310	22.68	18.29	15.87	5.81	8.36	7.05	18.94666667	7.073333333	-1.421481898	1.43E-05	0.000215745	GRF1	PREDICTED: growth-regulating factor 1 [Cucumis sativus]	-	-	-	-	GO:0008152//metabolic process
evm.TU.tig00153163.2	5.5	3.64	4.4	1.44	0.97	1.12	4.513333333	1.176666667	-1.93948765	1.45E-05	0.000217465	KIN14L	PREDICTED: kinesin-4 isoform X4 [Cucumis melo]	-	-	-	-	-
evm.TU.tig00003446.5	5.8	4.12	3.56	1.49	1.79	1.3	4.493333333	1.526666667	-1.557400993	1.46E-05	0.000218343	ATR	PREDICTED: serine/threonine-protein kinase ATR isoform X1 [Cucumis sativus]	-	-	GO:0005911//cell-cell junction;GO:0043231//intracellular membrane-bounded organelle	GO:0004672//protein kinase activity;GO:0032550//purine ribonucleoside binding	GO:0000723//telomere maintenance;GO:0006278//RNA-dependent DNA replication;GO:0006464//cellular protein modification process;GO:0006796//phosphate-containing compound metabolic process;GO:0007059//chromosome segregation;GO:0010038//response to metal ion;GO:0010212//response to ionizing radiation;GO:0032844//regulation of homeostatic process;GO:0033043//regulation of organelle organization;GO:0033…
evm.TU.tig00006704.4	146.23	127.9	112.73	62.38	61.35	63.98	128.9533333	62.57	-1.043306057	1.49E-05	0.000222558	rpoC2	RNA polymerase beta'' subunit (plastid) [Citrullus lanatus subsp. vulgaris] [Citrullus lanatus]	ko01100//Metabolic pathways;ko00230//Purine metabolism;ko00240//Pyrimidine metabolism;ko03020//RNA polymerase	K03046;K03046;K03046;K03046	GO:0009536//plastid	GO:0034062//RNA polymerase activity	GO:0034645//cellular macromolecule biosynthetic process
evm.TU.tig00153490.92	76.85	56.52	49.55	98.66	167.99	110.1	60.97333333	125.5833333	1.042394688	1.50E-05	0.000223912	--	PREDICTED: glycine-rich protein A3-like [Cucumis melo]	-	-	-	-	-
evm.TU.tig00011691.2	172.3	163.63	132.22	63.14	34.53	61.59	156.05	53.08666667	-1.555586895	1.51E-05	0.000225387	CRPK1	PREDICTED: LRR receptor-like serine/threonine-protein kinase GSO2 [Cucumis melo]	-	-	GO:0031224//intrinsic component of membrane	GO:0016772//transferase activity, transferring phosphorus-containing groups;GO:0032550//purine ribonucleoside binding	GO:0006464//cellular protein modification process;GO:0006796//phosphate-containing compound metabolic process;GO:0048509//regulation of meristem development
MSTRG.2550	43.05	52.04	58.83	24.92	23.26	25.14	51.30666667	24.44	-1.069902013	1.52E-05	0.000227066	ZTP29	zinc transporter ZTP29 isoform X1 [Cucurbita pepo subsp. pepo] [Cucurbita pepo]	-	-	GO:0031090//organelle membrane;GO:0031224//intrinsic component of membrane;GO:0043231//intracellular membrane-bounded organelle	GO:0022890//inorganic cation transmembrane transporter activity	GO:0000041//transition metal ion transport;GO:0044763//single-organism cellular process;GO:0050896//response to stimulus
evm.TU.tig00153210.185	8.38	8.01	7.69	3.9	3.97	3.21	8.026666667	3.693333333	-1.119877511	1.53E-05	0.000228482	--	BRO1 domain-containing protein BROX [Gossypium arboreum]	-	-	-	-	-
MSTRG.15382	0	0	0.02	1.39	0.02	1.39	0.006666667	0.933333333	7.129283017	1.54E-05	0.000229079	--	F15O4.13 [Cucumis melo var. makuwa] [Cucumis melo]	-	-	-	-	-
MSTRG.23933	0.64	1.37	0.55	2.66	2.96	2.77	0.853333333	2.796666667	1.712527	1.57E-05	0.000233569	--	-	-	-	-	-	-
evm.TU.tig00001291.169	8.61	6.45	5.47	1.76	2.57	2.43	6.843333333	2.253333333	-1.602638476	1.60E-05	0.000237712	At1g62810	PREDICTED: primary amine oxidase-like [Cucumis melo]	ko01100//Metabolic pathways;ko01110//Biosynthesis of secondary metabolites;ko00360//Phenylalanine metabolism;ko00260//Glycine, serine and threonine metabolism;ko00350//Tyrosine metabolism;ko00410//beta-Alanine metabolism;ko00950//Isoquinoline alkaloid biosynthesis;ko00960//Tropane, piperidine and pyridine alkaloid biosynthesis	K00276;K00276;K00276;K00276;K00276;K00276;K00276;K00276	-	GO:0016641//oxidoreductase activity, acting on the CH-NH2 group of donors, oxygen as acceptor;GO:0048037//cofactor binding	GO:0044710//single-organism metabolic process;GO:1901564//organonitrogen compound metabolic process
evm.TU.tig00153055.53	0.63	1	1	9.96	1.56	11.01	0.876666667	7.51	3.098712609	1.61E-05	0.000238627	--	Mediator of RNA polymerase II transcription subunit 26 [Dorcoceras hygrometricum]	-	-	-	-	-
evm.TU.tig00000892.179	0	0	0.13	0.94	4.43	1.17	0.043333333	2.18	5.652707107	1.61E-05	0.000239212	NAC090	PREDICTED: NAC domain-containing protein 90 [Cucumis melo]	-	-	GO:0043231//intracellular membrane-bounded organelle	-	GO:0010468//regulation of gene expression;GO:0034645//cellular macromolecule biosynthetic process
evm.TU.tig00153554.231	2.77	2.75	2.98	0.37	0.49	0.33	2.833333333	0.396666667	-2.836501268	1.61E-05	0.000239411	SMC2-1	PREDICTED: LOW QUALITY PROTEIN: structural maintenance of chromosomes protein 2-1-like [Cucumis melo]	-	-	-	-	-
evm.TU.tig00001291.61	10.26	7.35	10.92	2.87	3.43	2	9.51	2.766666667	-1.781296505	1.62E-05	0.0002404	NAC071	PREDICTED: protein NTM1-like 9 isoform X2 [Cucumis melo]	-	-	-	-	-
evm.TU.tig00005408.5	5.32	3.59	3.65	1.48	0.65	1.16	4.186666667	1.096666667	-1.932676975	1.62E-05	0.000240924	LOX2.1	linoleate 13S-lipoxygenase 2-1, chloroplastic-like [Cucumis melo]	ko01100//Metabolic pathways;ko01110//Biosynthesis of secondary metabolites;ko00592//alpha-Linolenic acid metabolism;ko00591//Linoleic acid metabolism	K00454;K00454;K00454;K00454	-	GO:0016491//oxidoreductase activity	GO:0044710//single-organism metabolic process
evm.TU.tig00154215.8	10.52	10.08	9.45	3.66	1.9	3.95	10.01666667	3.17	-1.659847745	1.66E-05	0.000245302	--	PREDICTED: exonuclease mut-7 homolog isoform X2 [Juglans regia]	-	-	-	GO:0004527//exonuclease activity	GO:0090304//nucleic acid metabolic process
evm.TU.tig00153055.197	4	11.88	7.73	18.85	57.47	22.7	7.87	33.00666667	2.068321908	1.66E-05	0.000245302	MYB77	PREDICTED: transcriptional activator Myb-like [Cucumis melo]	-	-	-	-	-
evm.TU.tig00002486.290	15.72	13.67	15.37	6.32	5.72	7.34	14.92	6.46	-1.207641466	1.67E-05	0.000246829	--	-	-	-	-	-	-
evm.TU.tig00001863.3	4.71	4.01	4.01	1.36	1.19	1.87	4.243333333	1.473333333	-1.526114145	1.68E-05	0.000248128	PTAC14	PREDICTED: protein PLASTID TRANSCRIPTIONALLY ACTIVE 14 isoform X2 [Cucumis melo]	-	-	-	-	-
evm.TU.tig00153047.276	15.41	12.47	12.19	6.38	4.52	6.03	13.35666667	5.643333333	-1.242940537	1.69E-05	0.000249554	CFM3	PREDICTED: synaptotagmin-5 isoform X1 [Cucumis melo]	-	-	-	-	-
evm.TU.tig00153031.26	7.61	9.62	7.76	1.57	3.2	1.43	8.33	2.066666667	-2.011010781	1.69E-05	0.000249757	ACO3	ACC oxidase 2 [Cucumis sativus]	ko01100//Metabolic pathways;ko01110//Biosynthesis of secondary metabolites;ko00270//Cysteine and methionine metabolism	K05933;K05933;K05933	-	-	-
evm.TU.tig00153756.27	0.19	0.05	0	6.41	0.06	7.96	0.08	4.81	5.909893084	1.73E-05	0.000255403	LAF1	PREDICTED: transcription factor LAF1-like [Ziziphus jujuba]	ko04626//Plant-pathogen interaction	K09422	-	-	-
evm.TU.tig00002486.61	17.91	16.81	13.31	193.9	10.86	201.22	16.01	135.3266667	3.079400943	1.74E-05	0.000255479	RAD50	PREDICTED: DNA repair protein RAD50 [Cucumis melo]	ko03440//Homologous recombination;ko03450//Non-homologous end-joining	K10866;K10866	-	-	-
evm.TU.tig00153047.319	12.44	16.79	7.2	155.9	9.23	165.79	12.14333333	110.3066667	3.183283587	1.74E-05	0.000255599	Ptges2	PREDICTED: prostaglandin E synthase 2-like [Cucumis sativus]	ko01100//Metabolic pathways;ko00590//Arachidonic acid metabolism	K05309;K05309	-	GO:0015036//disulfide oxidoreductase activity	GO:0019725//cellular homeostasis;GO:0044710//single-organism metabolic process
evm.TU.tig00005023.3	2.58	1.9	2.36	4.02	4.43	5.58	2.28	4.676666667	1.036446779	1.74E-05	0.000255609	ALT3	PREDICTED: acyl-acyl carrier protein thioesterase ATL3, chloroplastic-like [Cucumis melo]	-	-	-	-	-
evm.TU.tig00004435.2	33.94	34.78	28.38	15.68	13.43	16.27	32.36666667	15.12666667	-1.097414687	1.74E-05	0.000255898	RS2	R2R3-MYB protein [Rehmannia glutinosa]	ko04626//Plant-pathogen interaction	K09422	-	-	-
evm.TU.tig00009201.1	39.21	54.74	59.57	22.32	22.35	19.7	51.17333333	21.45666667	-1.253966243	1.74E-05	0.000255898	--	PREDICTED: uncharacterized protein LOC101218529 [Cucumis sativus]	-	-	-	-	-
evm.TU.tig00006820.2	7.27	6.81	4.77	12.05	36.21	14.32	6.283333333	20.86	1.731137135	1.76E-05	0.00025818	EMS1	PREDICTED: leucine-rich repeat receptor protein kinase EMS1-like [Pyrus x bretschneideri]	-	-	-	GO:0004672//protein kinase activity	-
evm.TU.tig00001955.7	14.59	12.68	18.57	5.65	6.62	6.07	15.28	6.113333333	-1.321613405	1.78E-05	0.00025994	At1g67340	Zinc finger, MYND-type [Corchorus capsularis]	-	-	-	-	-
evm.TU.tig00003173.2	11.68	11.71	13.5	6.29	5.28	5.08	12.29666667	5.55	-1.147707612	1.83E-05	0.00026786	NUF2	PREDICTED: probable kinetochore protein NUF2 [Cucumis sativus]	-	-	GO:0016020//membrane	-	GO:0000280//nuclear division
evm.TU.tig00153754.27	6.63	7.64	7.73	21.4	9.17	20.32	7.333333333	16.96333333	1.209878668	1.84E-05	0.000269016	--	PREDICTED: uncharacterized protein LOC103482554 [Cucumis melo]	-	-	-	GO:0003824//catalytic activity	GO:0006629//lipid metabolic process
evm.TU.tig00004836.19	5.18	5.58	4.93	2.39	1.95	2.47	5.23	2.27	-1.204118649	1.89E-05	0.000275513	--	PREDICTED: early nodulin-like protein 2 [Cucumis sativus]	-	-	-	-	-
evm.TU.tig00153145.160	34.24	22.71	21.8	8.83	10.77	7.48	26.25	9.026666667	-1.540052185	1.89E-05	0.000275784	TOP3A	PREDICTED: DNA topoisomerase 3-alpha isoform X1 [Cucumis melo]	ko03440//Homologous recombination	K03165	GO:0043232//intracellular non-membrane-bounded organelle	GO:0003676//nucleic acid binding;GO:0003916//DNA topoisomerase activity;GO:0046914//transition metal ion binding	GO:0000280//nuclear division;GO:0006260//DNA replication;GO:0006305//DNA alkylation;GO:0007049//cell cycle;GO:0016458//gene silencing;GO:0034968//histone lysine methylation;GO:0048449//floral organ formation;GO:0051052//regulation of DNA metabolic process
evm.TU.tig00153640.257	13.45	13.31	14.16	7.05	5.55	5.12	13.64	5.906666667	-1.207427541	1.90E-05	0.000276354	--	PREDICTED: protein N-terminal asparagine amidohydrolase isoform X2 [Cucumis melo]	-	-	-	GO:0016787//hydrolase activity	GO:0007165//signal transduction
evm.TU.tig00003471.3	11.18	7.88	7.97	3.06	3.79	3.44	9.01	3.43	-1.39331853	1.91E-05	0.000278169	ATR	PREDICTED: serine/threonine-protein kinase ATR [Cucumis melo]	-	-	-	GO:0016301//kinase activity;GO:0016773//phosphotransferase activity, alcohol group as acceptor	GO:0006796//phosphate-containing compound metabolic process
evm.TU.tig00153031.318	16.61	23.26	22.34	7.3	9.3	8.9	20.73666667	8.5	-1.286649259	1.92E-05	0.000278917	GMGT1	PREDICTED: galactomannan galactosyltransferase 1-like [Cucumis melo]	-	-	GO:0031224//intrinsic component of membrane	GO:0016757//transferase activity, transferring glycosyl groups	-
MSTRG.5530	14.86	16.93	20.72	7.48	3.89	5.69	17.50333333	5.686666667	-1.621974549	1.93E-05	0.000279367	RFC3	replication factor C subunit 3 [Cucumis sativus]	ko03420//Nucleotide excision repair;ko03030//DNA replication;ko03430//Mismatch repair	K10756;K10756;K10756	-	-	-
evm.TU.tig00153560.8	3.55	3.26	3.42	1.38	0.88	1.37	3.41	1.21	-1.494764692	1.93E-05	0.000279789	--	PREDICTED: uncharacterized oxidoreductase C24B10.20 [Cucumis sativus]	-	-	-	GO:0003824//catalytic activity	GO:0044710//single-organism metabolic process
evm.TU.tig00153705.10	29.35	37.13	16.91	398.86	18.09	386.81	27.79666667	267.92	3.268818488	1.95E-05	0.000281442	CESA4	PREDICTED: cellulose synthase A catalytic subunit 4 [UDP-forming] [Cucumis melo]	-	-	-	-	-
evm.TU.tig00000729.148	27.02	35.45	31.96	15.9	14.04	15.7	31.47666667	15.21333333	-1.048946479	1.96E-05	0.000282609	NPF1.2	PREDICTED: protein NRT1/ PTR FAMILY 1.2-like isoform X1 [Cucumis melo]	-	-	GO:0016020//membrane	-	-
evm.TU.tig00153968.3	14.73	23.16	23.54	7.79	6.38	8.52	20.47666667	7.563333333	-1.436886774	1.97E-05	0.000284803	At5g27670	PREDICTED: putative protease Do-like 14 [Cucumis melo]	-	-	-	GO:0004175//endopeptidase activity;GO:0016628//oxidoreductase activity, acting on the CH-CH group of donors, NAD or NADP as acceptor	GO:0019538//protein metabolic process;GO:0044710//single-organism metabolic process
evm.TU.tig00153449.104	12.85	20.9	18.28	31.98	74.17	34.15	17.34333333	46.76666667	1.431099397	1.98E-05	0.000284803	--	PLATZ transcription factor family protein [Medicago truncatula]	-	-	-	-	-
evm.TU.tig00000892.559	39.72	47.85	43.29	20.4	12.61	19.12	43.62	17.37666667	-1.327838411	1.98E-05	0.000284803	ILR3	PREDICTED: transcription factor ILR3-like [Cucumis melo]	-	-	-	-	-
evm.TU.tig00153449.133	41.45	31.74	31.92	16.19	16.8	14.54	35.03666667	15.84333333	-1.144989625	1.98E-05	0.000284803	CMT2	PREDICTED: DNA (cytosine-5)-methyltransferase CMT2 isoform X1 [Cucumis sativus]	ko01100//Metabolic pathways;ko00270//Cysteine and methionine metabolism	K00558;K00558	GO:0005622//intracellular	GO:0016740//transferase activity	GO:0010468//regulation of gene expression;GO:0032259//methylation;GO:0034645//cellular macromolecule biosynthetic process;GO:0090304//nucleic acid metabolic process
evm.TU.tig00005523.4	9.92	9.76	8.91	4.31	4.32	3.84	9.53	4.156666667	-1.197049155	1.98E-05	0.000284893	NRPC1	PREDICTED: LOW QUALITY PROTEIN: DNA-directed RNA polymerase III subunit 1 [Cucumis melo]	ko01100//Metabolic pathways;ko00230//Purine metabolism;ko00240//Pyrimidine metabolism;ko03020//RNA polymerase	K03018;K03018;K03018;K03018	-	GO:0005488//binding;GO:0016779//nucleotidyltransferase activity	-
evm.TU.tig00000477.6	13.23	16.15	13.88	36.44	17.68	38.16	14.42	30.76	1.092984339	2.01E-05	0.000288605	HXK1	PREDICTED: hexokinase-1-like [Cucumis sativus]	ko01100//Metabolic pathways;ko01110//Biosynthesis of secondary metabolites;ko01200//Carbon metabolism;ko00520//Amino sugar and nucleotide sugar metabolism;ko00500//Starch and sucrose metabolism;ko00010//Glycolysis / Gluconeogenesis;ko00052//Galactose metabolism;ko00051//Fructose and mannose metabolism	K00844;K00844;K00844;K00844;K00844;K00844;K00844;K00844	-	GO:0016773//phosphotransferase activity, alcohol group as acceptor;GO:0032550//purine ribonucleoside binding	GO:0006090//pyruvate metabolic process;GO:0016310//phosphorylation;GO:0044238//primary metabolic process
evm.TU.tig00000892.570	13.46	12.82	12.91	5.79	6.87	6.83	13.06333333	6.496666667	-1.007751482	2.02E-05	0.000289632	GLR3.7	PREDICTED: glutamate receptor 3.7-like [Cucumis melo]	-	-	GO:0016020//membrane	GO:0004888//transmembrane signaling receptor activity;GO:0005215//transporter activity	GO:0006811//ion transport;GO:0007165//signal transduction
evm.TU.tig00153031.249	10.8	18.2	16.1	30.22	72.9	28.37	15.03333333	43.83	1.543753746	2.02E-05	0.000289881	exgA	PREDICTED: probable glucan 1,3-beta-glucosidase A [Cucumis melo]	-	-	-	GO:0003779//actin binding;GO:0016787//hydrolase activity	GO:0030036//actin cytoskeleton organization;GO:0044238//primary metabolic process
evm.TU.tig00153048.49	24.21	16.65	20.51	8.92	9.41	8.17	20.45666667	8.833333333	-1.211541224	2.03E-05	0.000290825	TSS	PREDICTED: clustered mitochondria protein homolog [Cucumis sativus]	-	-	-	-	-
evm.TU.tig00002074.4	57.31	46.51	40.67	22.99	19.59	20.71	48.16333333	21.09666667	-1.190920176	2.04E-05	0.000292629	TIFY8	PREDICTED: protein TIFY 8-like isoform X1 [Cucumis sativus]	-	-	-	-	-
evm.TU.tig00003412.179	1.85	2.41	2.94	0.54	0.23	0.46	2.4	0.41	-2.549338591	2.05E-05	0.00029297	EXPB3	PREDICTED: expansin-B3-like [Cucumis melo]	-	-	-	-	GO:0000003//reproduction
evm.TU.tig00003991.17	16.68	15.5	16.99	7.15	8.21	8.35	16.39	7.903333333	-1.052282692	2.05E-05	0.000294189	CRN	PREDICTED: inactive leucine-rich repeat receptor-like protein kinase CORYNE isoform X1 [Cucumis sativus]	-	-	-	-	-
evm.TU.tig00002486.151	3.19	3.88	3.69	7.54	16.47	7.57	3.586666667	10.52666667	1.553333093	2.06E-05	0.000294813	Dctpp1	PREDICTED: dCTP pyrophosphatase 1-like [Cucumis sativus]	ko01100//Metabolic pathways;ko00240//Pyrimidine metabolism	K16904;K16904	-	-	-
evm.TU.tig00153031.48	1.65	2.66	1.98	7.66	3.43	5.94	2.096666667	5.676666667	1.436946513	2.10E-05	0.000299702	--	PREDICTED: protein PXR1-like [Cucumis melo]	-	-	-	-	-
evm.TU.tig00003494.1	6.35	7.22	7.01	3.15	3.14	3.3	6.86	3.196666667	-1.101640262	2.12E-05	0.000302398	ZEP	zeaxanthin epoxidase, chloroplastic [Cucumis sativus]	ko01100//Metabolic pathways;ko01110//Biosynthesis of secondary metabolites;ko00906//Carotenoid biosynthesis	K09838;K09838;K09838	GO:0042170//plastid membrane;GO:0044434//chloroplast part	GO:0016709//oxidoreductase activity, acting on paired donors, with incorporation or reduction of molecular oxygen, NAD(P)H as one donor, and incorporation of one atom of oxygen	GO:0006950//response to stress;GO:0009687//abscisic acid metabolic process;GO:0009756//carbohydrate mediated signaling;GO:0016117//carotenoid biosynthetic process;GO:0032958//inositol phosphate biosynthetic process
MSTRG.19198	3.13	3.25	3.74	0.97	0.67	1.28	3.373333333	0.973333333	-1.793169016	2.14E-05	0.000304264	VAMP713	PREDICTED: vesicle-associated membrane protein 711-like [Cucumis melo]	ko04130//SNARE interactions in vesicular transport	K08515	-	-	-
evm.TU.tig00003185.8	0	0.07	0.03	1.22	0.18	0.96	0.033333333	0.786666667	4.560714954	2.14E-05	0.000304972	AATP1	PREDICTED: probable mitochondrial chaperone BCS1-B [Cucumis sativus]	-	-	-	-	-
evm.TU.tig00153449.102	0.89	4.65	2.76	12.75	29.08	8.35	2.766666667	16.72666667	2.595929229	2.15E-05	0.000305948	--	hypothetical protein PRUPE_5G034700 [Prunus persica]	-	-	-	-	-
evm.TU.tig00000171.4	0.99	0.87	0.82	2.43	1.37	1.77	0.893333333	1.856666667	1.055444327	2.16E-05	0.000306666	OFUT7	heme peroxidase, plant/fungal/bacterial [Corchorus capsularis]	-	-	-	-	-
evm.TU.tig00000892.579	2.22	2.67	5.06	7.14	26.3	9.08	3.316666667	14.17333333	2.095373166	2.16E-05	0.000306979	CSLB4	PREDICTED: cellulose synthase-like protein B4 [Cucumis sativus]	-	-	-	GO:0016757//transferase activity, transferring glycosyl groups	-
evm.TU.tig00153654.45	83.9	87.83	99.51	36.66	48.41	38.93	90.41333333	41.33333333	-1.129229829	2.17E-05	0.000307503	Os04g0602400	PREDICTED: maltose excess protein 1-like, chloroplastic [Cucumis sativus]	-	-	-	-	-
evm.TU.tig00007935.121	13.6	13.54	11.55	4.06	4.12	5.2	12.89666667	4.46	-1.531882613	2.19E-05	0.000310083	--	-	-	-	-	-	-
evm.TU.tig00153756.23	0.6	1.26	0.83	2.29	6.54	2.37	0.896666667	3.733333333	2.057820654	2.19E-05	0.000310236	UGT74G1	PREDICTED: UDP-glycosyltransferase 74F1-like [Cucumis melo]	-	-	-	GO:0016758//transferase activity, transferring hexosyl groups	-
evm.TU.tig00002504.5	143.19	146.23	119.81	69.67	49.81	64.54	136.41	61.34	-1.153049338	2.19E-05	0.000310271	--	WD40 domain-containing protein [Cephalotus follicularis]	-	-	-	-	-
evm.TU.tig00000892.99	133.89	109.9	109.3	60.56	53.46	60.15	117.6966667	58.05666667	-1.019539815	2.20E-05	0.000311876	DRT100	PREDICTED: DNA-damage-repair/toleration protein DRT100-like [Cucumis melo]	-	-	-	-	-
evm.TU.tig00001291.331	5.11	7.13	6.57	2.59	2.7	2.54	6.27	2.61	-1.264415636	2.21E-05	0.000312445	TIC32	PREDICTED: short-chain dehydrogenase TIC 32, chloroplastic [Eucalyptus grandis]	-	-	-	GO:0003824//catalytic activity	GO:0044710//single-organism metabolic process
evm.TU.tig00000246.7	60.52	52.32	53.5	27.58	19.67	26.69	55.44666667	24.64666667	-1.169708188	2.25E-05	0.000318085	--	SAP30_Sin3_bdg domain-containing protein [Cephalotus follicularis]	-	-	-	-	-
evm.TU.tig00153031.254	0.39	1	0.31	4.41	1.73	3.96	0.566666667	3.366666667	2.570748642	2.26E-05	0.000318375	--	hypothetical protein Csa_6G499150 [Cucumis sativus]	-	-	-	-	-
evm.TU.tig00153056.381	2.44	2.39	2	0.74	0.97	0.77	2.276666667	0.826666667	-1.461545458	2.28E-05	0.000321721	GLR2.8	PREDICTED: glutamate receptor 2.8-like [Cucumis melo]	-	-	-	-	-
evm.TU.tig00003673.8	10.12	35.96	18.38	82.47	49.3	78.97	21.48666667	70.24666667	1.708988081	2.29E-05	0.000322409	--	PREDICTED: trypsin inhibitor 1-like [Cucumis sativus]	ko01100//Metabolic pathways;ko00040//Pentose and glucuronate interconversions	K01213;K01213	-	-	-
evm.TU.tig00002211.1	25.89	27.1	25.94	12.17	14.29	10.63	26.31	12.36333333	-1.089543481	2.29E-05	0.000322918	SERK1	PREDICTED: somatic embryogenesis receptor kinase 2-like [Cucumis melo]	-	-	GO:0031224//intrinsic component of membrane	GO:0004713//protein tyrosine kinase activity;GO:0032550//purine ribonucleoside binding	GO:0006468//protein phosphorylation
evm.TU.tig00153654.140	30.97	31.32	21.57	11.6	10.68	12.39	27.95333333	11.55666667	-1.274294994	2.30E-05	0.000323011	--	hypothetical protein Csa_2G286460 [Cucumis sativus]	-	-	-	-	-
evm.TU.tig00153057.50	22.69	18.83	19.17	9.71	7.94	10.13	20.23	9.26	-1.127412221	2.30E-05	0.000323494	SRT1	PREDICTED: NAD-dependent protein deacetylase SRT1 isoform X1 [Cucumis sativus]	-	-	-	-	-
evm.TU.tig00005451.1	8.62	9.71	9.41	4.18	2.77	4.2	9.246666667	3.716666667	-1.314924078	2.31E-05	0.000324389	--	PREDICTED: MORN repeat-containing protein 1-like [Cucumis melo]	-	-	-	-	-
evm.TU.tig00153561.4	13.18	11.97	13.95	35.53	15.8	31.21	13.03333333	27.51333333	1.077924831	2.32E-05	0.000326118	MUR4	PREDICTED: UDP-arabinose 4-epimerase 1-like [Cucumis melo]	ko01100//Metabolic pathways;ko00520//Amino sugar and nucleotide sugar metabolism	K12448;K12448	-	GO:0016857//racemase and epimerase activity, acting on carbohydrates and derivatives;GO:0048037//cofactor binding	GO:0019318//hexose metabolic process
evm.TU.tig00153056.247	41.25	49.42	53.95	257.06	51.71	271.39	48.20666667	193.3866667	2.004183749	2.36E-05	0.000330317	AAP3	PREDICTED: amino acid permease 3-like [Cucumis sativus]	-	-	GO:0031224//intrinsic component of membrane	-	-
evm.TU.tig00002486.102	46.84	65.54	52.36	340.34	57.46	325.34	54.91333333	241.0466667	2.134084086	2.38E-05	0.000333759	At3g07010	PREDICTED: probable pectate lyase 8 [Cucumis melo]	ko00040//Pentose and glucuronate interconversions	K01728	-	GO:0016837//carbon-oxygen lyase activity, acting on polysaccharides;GO:0043169//cation binding	GO:0000272//polysaccharide catabolic process
evm.TU.tig00002526.3	1.04	2.54	1.62	3.66	8.26	4.4	1.733333333	5.44	1.650057529	2.42E-05	0.000339156	SCL14	PREDICTED: scarecrow-like protein 14 [Cucumis melo]	-	-	-	-	-
evm.TU.tig00009107.1	2.58	1.98	2	0.69	0.17	0.29	2.186666667	0.383333333	-2.512061954	2.44E-05	0.000340883	ERL1	PREDICTED: LRR receptor-like serine/threonine-protein kinase ERL1 [Cucumis sativus]	ko04016//MAPK signaling pathway - plant	K20718	-	GO:0016772//transferase activity, transferring phosphorus-containing groups	-
evm.TU.tig00153554.35	1.21	0.7	2	4.16	5.86	4.3	1.303333333	4.773333333	1.87279098	2.45E-05	0.000342457	ARPN	PREDICTED: basic blue protein-like [Cucumis sativus]	-	-	-	-	-
evm.TU.tig00001047.287	316.67	298.56	186.37	83.57	47.88	99.49	267.2	76.98	-1.795364432	2.47E-05	0.000345341	ABCB19	PREDICTED: ABC transporter B family member 19 [Cucumis melo]	ko02010//ABC transporters	K05658	GO:0031224//intrinsic component of membrane	GO:0015405//P-P-bond-hydrolysis-driven transmembrane transporter activity;GO:0015562//efflux transmembrane transporter activity;GO:0017111//nucleoside-triphosphatase activity;GO:0032550//purine ribonucleoside binding	GO:0003002//regionalization;GO:0005976//polysaccharide metabolic process;GO:0009409//response to cold;GO:0009630//gravitropism;GO:0009639//response to red or far red light;GO:0009826//unidimensional cell growth;GO:0009926//auxin polar transport;GO:0010053//root epidermal cell differentiation;GO:0010928//regulation of auxin mediated signaling pathway;GO:0032535//regulation of cellular component si…
evm.TU.tig00002486.281	8.74	9.85	11.49	3.47	4.35	3.71	10.02666667	3.843333333	-1.383412054	2.47E-05	0.000345341	--	PREDICTED: endo-1,3;1,4-beta-D-glucanase-like isoform X1 [Cucumis melo]	-	-	-	-	-
MSTRG.12622	0	0.05	0	1.57	0.06	1.6	0.016666667	1.076666667	6.01346226	2.48E-05	0.000346217	--	F15O4.13 [Arabidopsis thaliana]	-	-	-	-	-
evm.TU.tig00153554.251	2.37	2.3	3.26	0.5	0.45	0.44	2.643333333	0.463333333	-2.512235983	2.49E-05	0.000346404	MAP65-3	PREDICTED: 65-kDa microtubule-associated protein 3 [Cucumis sativus]	-	-	-	-	-
MSTRG.11744	7.7	7.1	7.24	21.61	9.14	19.52	7.346666667	16.75666667	1.189573465	2.49E-05	0.000346404	RZPF34	E3 ubiquitin-protein ligase RZFP34 [Momordica charantia]	ko04120//Ubiquitin mediated proteolysis	K10144	-	GO:0046914//transition metal ion binding	-
evm.TU.tig00007935.91	2.53	3.95	3.36	14.13	4.36	12.8	3.28	10.43	1.668971438	2.49E-05	0.000346986	At1g54200	PREDICTED: protein BIG GRAIN 1-like B [Cucumis melo]	-	-	-	-	-
evm.TU.tig00153490.135	39.18	44.24	37.01	1141.51	44.91	1290.39	40.14333333	825.6033333	4.362216473	2.50E-05	0.000348281	GST3	glutathione S-transferase [Siraitia grosvenorii]	ko00480//Glutathione metabolism	K00799	-	GO:0003824//catalytic activity	-
evm.TU.tig00000892.662	0.24	0.09	0.56	1.04	14.4	2.17	0.296666667	5.87	4.306445763	2.51E-05	0.000349106	--	PREDICTED: LOW QUALITY PROTEIN: NAC transcription factor 29-like [Cucumis melo]	-	-	-	-	-
MSTRG.26077	4.05	6.49	7.34	1.61	1.12	1.67	5.96	1.466666667	-2.022771308	2.51E-05	0.000349106	HIPP45	heavy metal-associated isoprenylated plant protein 45-like isoform X1 [Cucurbita maxima]	-	-	-	GO:0043169//cation binding	-
MSTRG.17358	1.54	1.59	2.69	4.42	4.68	3.68	1.94	4.26	1.134796778	2.53E-05	0.000351313	--	PLATZ domain-containing protein [Cucumis melo var. makuwa] [Cucumis melo]	-	-	GO:0005622//intracellular	-	-
evm.TU.tig00000892.655	0.86	0.63	0.57	4.04	0.99	3.45	0.686666667	2.826666667	2.041419927	2.59E-05	0.000358515	OFUT6	O-FucT domain-containing protein [Cephalotus follicularis]	-	-	-	-	-
evm.TU.tig00006406.29	2.26	1.87	3.35	0.79	0.36	0.65	2.493333333	0.6	-2.055041364	2.62E-05	0.000362034	UTR2	PREDICTED: UDP-galactose/UDP-glucose transporter 2-like [Cucumis melo]	-	-	GO:0031224//intrinsic component of membrane	-	GO:0044763//single-organism cellular process
evm.TU.tig00153577.46	53.86	59.27	53.81	15.59	6.15	19.32	55.64666667	13.68666667	-2.023524143	2.65E-05	0.000365406	XTH32	PREDICTED: probable xyloglucan endotransglucosylase/hydrolase protein 31 [Cucumis sativus]	-	-	GO:0005576//extracellular region;GO:0030312//external encapsulating structure	GO:0016758//transferase activity, transferring hexosyl groups;GO:0016787//hydrolase activity	GO:0044042//glucan metabolic process;GO:0045229//external encapsulating structure organization
evm.TU.tig00153874.60	13.42	28.38	29.43	49.4	45.75	52.65	23.74333333	49.26666667	1.053089374	2.69E-05	0.000370307	HSC80	PREDICTED: heat shock cognate protein 80 [Cucumis sativus]	ko04626//Plant-pathogen interaction;ko04141//Protein processing in endoplasmic reticulum	K04079;K04079	-	GO:0005515//protein binding	GO:0044267//cellular protein metabolic process;GO:0050896//response to stimulus
evm.TU.tig00005534.2	2.04	1.55	2.56	0.25	0.27	0.34	2.05	0.286666667	-2.838177846	2.71E-05	0.000372274	RTNLB3	PREDICTED: reticulon-like protein B1 [Cucumis sativus]	-	-	GO:0031090//organelle membrane;GO:0031224//intrinsic component of membrane	-	-
evm.TU.tig00003637.7	14.75	25.54	25.56	89.37	28.63	92.27	21.95	70.09	1.674987685	2.72E-05	0.000373362	NCS2	PREDICTED: S-norcoclaurine synthase 2-like [Cucumis melo]	-	-	-	-	-
evm.TU.tig00153047.182	1.24	3.46	2.67	6.27	12.02	5.7	2.456666667	7.996666667	1.702696633	2.72E-05	0.000373615	CDF3	PREDICTED: cyclic dof factor 3 [Cucumis sativus]	-	-	-	-	-
evm.TU.tig00004897.1	20.88	17.43	8.64	155.34	14.52	150.51	15.65	106.79	2.770541995	2.76E-05	0.000378139	BLH3	PREDICTED: BEL1-like homeodomain protein 7 [Cucumis melo]	-	-	-	-	-
evm.TU.tig00153206.128	2.53	1.68	1.33	3.86	7.36	4.78	1.846666667	5.333333333	1.530114024	2.76E-05	0.000378387	PYL4	PREDICTED: abscisic acid receptor PYL4-like [Cucumis sativus]	ko04075//Plant hormone signal transduction;ko04016//MAPK signaling pathway - plant	K14496;K14496	GO:0043231//intracellular membrane-bounded organelle	GO:0019840//isoprenoid binding;GO:0046983//protein dimerization activity	GO:0009755//hormone-mediated signaling pathway
evm.TU.tig00153449.132	7.13	5.32	4.62	1.78	2.29	1.93	5.69	2	-1.508428653	2.77E-05	0.000379746	--	PREDICTED: uncharacterized protein LOC103490734 [Cucumis melo]	-	-	-	-	-
evm.TU.tig00002486.147	4.15	1.82	2.06	0.23	0.64	0.53	2.676666667	0.466666667	-2.519973161	2.79E-05	0.000382521	At4g14310	PREDICTED: uncharacterized protein LOC101211564 [Cucumis sativus]	-	-	-	-	-
evm.TU.tig00002069.4	2.66	1.75	2.34	0.52	0.17	0.5	2.25	0.396666667	-2.503925929	2.84E-05	0.000388417	--	PREDICTED: 5'-methylthioadenosine/S-adenosylhomocysteine nucleosidase-like [Malus domestica]	-	-	-	-	-
evm.TU.tig00002486.59	17.29	21.78	21.28	53.36	24.23	51.05	20.11666667	42.88	1.091913636	2.84E-05	0.000388417	HSFA5	PREDICTED: heat stress transcription factor A-5 [Cucumis melo]	-	-	GO:0043231//intracellular membrane-bounded organelle	GO:0001071//nucleic acid binding transcription factor activity;GO:0003677//DNA binding	GO:0006950//response to stress;GO:0010468//regulation of gene expression;GO:0034645//cellular macromolecule biosynthetic process
evm.TU.tig00001291.356	18.15	29.55	25.92	44.91	78.83	41.55	24.54	55.09666667	1.16682979	2.90E-05	0.000396239	YSL3	PREDICTED: metal-nicotianamine transporter YSL1-like [Cucumis melo]	-	-	GO:0031224//intrinsic component of membrane	GO:0015603//iron chelate transmembrane transporter activity	GO:0009791//post-embryonic development;GO:0022414//reproductive process;GO:0055076//transition metal ion homeostasis;GO:1901678//iron coordination entity transport
evm.TU.tig00007895.3	17.14	20.41	22.44	9.95	9.77	8.8	19.99666667	9.506666667	-1.07274805	2.92E-05	0.000397527	--	PREDICTED: uncharacterized protein LOC101223108 [Cucumis sativus]	-	-	-	-	-
evm.TU.tig00152909.47	72.29	42.29	53.53	11.68	22.6	11.96	56.03666667	15.41333333	-1.862192243	2.94E-05	0.000400503	CDC20-1	PREDICTED: cell division cycle 20.2, cofactor of APC complex-like [Cucumis melo]	ko04120//Ubiquitin mediated proteolysis	K03363	-	-	-
evm.TU.tig00000589.24	5.23	4.63	7.61	1.59	2.03	2.16	5.823333333	1.926666667	-1.59573821	2.95E-05	0.000400548	At2g40480	PREDICTED: WEB family protein At2g38370 isoform X2 [Cucumis sativus]	-	-	-	-	-
evm.TU.tig00005368.2	0.69	1.66	2.28	3.88	5.72	4.44	1.543333333	4.68	1.600458837	2.95E-05	0.000400548	BHLH13	PREDICTED: transcription factor bHLH13 [Citrus sinensis]	-	-	-	-	-
evm.TU.tig00153347.26	101.7	95.46	90.81	39.52	21.35	40.79	95.99	33.88666667	-1.502166387	2.95E-05	0.000400548	--	DUF632 domain-containing protein/DUF630 domain-containing protein [Cephalotus follicularis]	-	-	-	-	-
evm.TU.tig00007934.3	20.14	17.08	18.22	8.92	7.26	9.68	18.48	8.62	-1.100204982	2.95E-05	0.000400606	RH50	PREDICTED: DEAD-box ATP-dependent RNA helicase 50 [Cucumis sativus]	-	-	-	GO:0003676//nucleic acid binding;GO:0003724//RNA helicase activity;GO:0042623//ATPase activity, coupled	GO:0006644//phospholipid metabolic process;GO:0006952//defense response;GO:0009058//biosynthetic process;GO:0009791//post-embryonic development;GO:0016043//cellular component organization;GO:0034660//ncRNA metabolic process;GO:0048856//anatomical structure development
evm.TU.tig00001182.2	29.41	26.94	27.18	14.17	10.51	14.52	27.84333333	13.06666667	-1.091440784	2.99E-05	0.000404966	--	PREDICTED: probable RNA helicase SDE3 isoform X1 [Ziziphus jujuba]	-	-	-	-	-
MSTRG.301	0.3	0.36	0.3	0.64	8.92	1.07	0.32	3.543333333	3.468963381	3.02E-05	0.000409422	TIC55	protein TIC 55, chloroplastic isoform X1 [Cucurbita maxima]	-	-	GO:0009528//plastid inner membrane;GO:0031224//intrinsic component of membrane	GO:0016703//oxidoreductase activity, acting on single donors with incorporation of molecular oxygen, incorporation of one atom of oxygen (internal monooxygenases or internal mixed function oxidases);GO:0016709//oxidoreductase activity, acting on paired donors, with incorporation or reduction of molecular oxygen, NAD(P)H as one donor, and incorporation of one atom of oxygen;GO:0043169//cation bind…	GO:0006605//protein targeting;GO:0044710//single-organism metabolic process;GO:0048731//system development
MSTRG.1405	2.36	1.33	1.96	0.36	0.41	0.38	1.883333333	0.383333333	-2.296617006	3.04E-05	0.000411715	pabpc1-b	polyadenylate-binding protein 7 [Momordica charantia]	ko03013//RNA transport;ko03015//mRNA surveillance pathway;ko03018//RNA degradation	K13126;K13126;K13126	GO:0044424//intracellular part	GO:0003676//nucleic acid binding	-
evm.TU.tig00011205.4	0.21	0.24	0.19	0.51	1.18	0.52	0.213333333	0.736666667	1.787902559	3.05E-05	0.000412549	N	PREDICTED: TMV resistance protein N-like [Cucumis sativus]	-	-	-	-	-
evm.TU.tig00006379.2	2.05	1.91	1.05	3.48	6.71	3.58	1.67	4.59	1.458646051	3.05E-05	0.000412549	WRKY24	WRKY transcription factor 1 [Benincasa hispida var. chieh-qua] [Benincasa hispida]	ko04626//Plant-pathogen interaction;ko04016//MAPK signaling pathway - plant	K13424;K13424	-	-	-
evm.TU.tig00004836.81	13.98	15.49	13.14	5.42	3.41	5.81	14.20333333	4.88	-1.541276498	3.06E-05	0.00041389	--	-	-	-	-	-	-
evm.TU.tig00004836.96	2.28	2.54	2.13	4.58	16.02	6.34	2.316666667	8.98	1.954664968	3.08E-05	0.000414966	--	DUF761 domain-containing protein, partial [Cephalotus follicularis]	-	-	-	-	-
MSTRG.23455	6.4	6.16	7.66	3.19	1.94	2.36	6.74	2.496666667	-1.432745373	3.08E-05	0.000414967	PETJ	cytochrome c6, chloroplastic [Cucurbita moschata]	ko00195//Photosynthesis	K08906	GO:0031978//plastid thylakoid lumen	GO:0043169//cation binding;GO:0046906//tetrapyrrole binding	GO:0044237//cellular metabolic process;GO:0044710//single-organism metabolic process
evm.TU.tig00153031.114	4.31	4.48	3.91	173.13	3.72	174.36	4.233333333	117.07	4.789433521	3.09E-05	0.000416923	Rnf6	PREDICTED: E3 ubiquitin-protein ligase RNF167 [Theobroma cacao]	-	-	-	-	-
evm.TU.tig00153870.45	2.69	3.72	5.72	8.06	16.66	10.7	4.043333333	11.80666667	1.545984662	3.11E-05	0.000419033	--	-	-	-	-	-	-
evm.TU.tig00007302.1	2.8	2.12	2.55	0.73	0.56	0.75	2.49	0.68	-1.872539091	3.12E-05	0.000419448	APS1	PREDICTED: acid phosphatase 1-like [Nicotiana attenuata]	-	-	-	-	-
evm.TU.tig00154743.3	28.85	24.02	25.42	12.22	13.93	11.83	26.09666667	12.66	-1.043588138	3.19E-05	0.000429121	RBR1	PREDICTED: retinoblastoma-related protein [Cucumis melo]	-	-	-	-	-
evm.TU.tig00153293.224	38.34	30.22	26.42	11.98	6.07	11.76	31.66	9.936666667	-1.671827381	3.24E-05	0.000434565	--	hypothetical protein VIGAN_08159000 [Vigna angularis var. angularis] [Vigna angularis]	-	-	-	-	-
evm.TU.tig00006144.9	16.87	11.57	12.54	5.17	3.66	5.29	13.66	4.706666667	-1.537179896	3.24E-05	0.000434565	NEK2	PREDICTED: serine/threonine-protein kinase Nek2-like isoform X2 [Cucumis melo]	-	-	-	GO:0004702//receptor signaling protein serine/threonine kinase activity;GO:0032550//purine ribonucleoside binding	GO:0032147//activation of protein kinase activity
evm.TU.tig00005440.8	0.97	0.61	1.02	12.67	0.52	12.04	0.866666667	8.41	3.278556678	3.27E-05	0.000437622	LECRK4	PREDICTED: G-type lectin S-receptor-like serine/threonine-protein kinase RLK1 [Cucumis sativus]	-	-	-	GO:0004672//protein kinase activity;GO:0005488//binding	GO:0006796//phosphate-containing compound metabolic process
evm.TU.tig00001291.277	9.39	7.92	7.58	3.39	4.18	3.26	8.296666667	3.61	-1.200532987	3.28E-05	0.000439323	--	Disease resistance protein (TIR-NBS class) [Theobroma cacao]	-	-	GO:0016020//membrane	GO:0016462//pyrophosphatase activity;GO:0032550//purine ribonucleoside binding	GO:0005976//polysaccharide metabolic process;GO:0009606//tropism;GO:0050794//regulation of cellular process
evm.TU.tig00004052.5	11.49	10.25	11.27	5.09	5.59	4.22	11.00333333	4.966666667	-1.147590808	3.32E-05	0.000443527	adck1	PREDICTED: uncharacterized aarF domain-containing protein kinase 1-like [Cucumis sativus]	-	-	-	GO:0016772//transferase activity, transferring phosphorus-containing groups;GO:0032550//purine ribonucleoside binding	GO:0006464//cellular protein modification process;GO:0006796//phosphate-containing compound metabolic process
evm.TU.tig00000632.8	5.66	6.4	7.81	21.23	9.4	16.4	6.623333333	15.67666667	1.24298946	3.38E-05	0.000450471	PCMP-E86	PREDICTED: pentatricopeptide repeat-containing protein At3g53360, mitochondrial [Cucumis melo]	-	-	-	-	-
MSTRG.23357	50.04	121.21	134.8	211.3	392.94	241.66	102.0166667	281.9666667	1.466719754	3.38E-05	0.000450691	PDF2.2	PREDICTED: defensin Ec-AMP-D2-like [Cucumis melo]	-	-	GO:0005618//cell wall;GO:0005911//cell-cell junction;GO:0016020//membrane	GO:0004857//enzyme inhibitor activity	GO:0000097//sulfur amino acid biosynthetic process;GO:0005976//polysaccharide metabolic process;GO:0006950//response to stress;GO:0009826//unidimensional cell growth;GO:0032535//regulation of cellular component size;GO:0043479//pigment accumulation in tissues in response to UV light;GO:0045229//external encapsulating structure organization;GO:0048509//regulation of meristem development;GO:0048588…
evm.TU.tig00153809.35	8.86	8.7	9.43	14.52	38.26	17.46	8.996666667	23.41333333	1.379867868	3.43E-05	0.000455763	At4g33920	PREDICTED: probable protein phosphatase 2C 63 [Cucumis melo]	-	-	-	GO:0004721//phosphoprotein phosphatase activity;GO:0043169//cation binding	GO:0006464//cellular protein modification process;GO:0006605//protein targeting;GO:0006952//defense response;GO:0007165//signal transduction;GO:0010243//response to organonitrogen compound;GO:0043067//regulation of programmed cell death
evm.TU.tig00153210.5	3.29	3.25	5.5	8.29	15.18	7.2	4.013333333	10.22333333	1.348992775	3.46E-05	0.000459458	ASIL2	PREDICTED: trihelix transcription factor ASIL2 [Arachis ipaensis]	-	-	-	-	-
evm.TU.tig00001493.2	25.92	31.2	30.79	12.54	15.63	12.56	29.30333333	13.57666667	-1.109935471	3.50E-05	0.000464856	GMGT1	PREDICTED: galactomannan galactosyltransferase 1-like [Cucumis melo]	-	-	GO:0031224//intrinsic component of membrane	GO:0016757//transferase activity, transferring glycosyl groups	-
evm.TU.tig00001870.5	2.52	2.16	1.74	4.96	9.38	4.42	2.14	6.253333333	1.547014625	3.59E-05	0.000475573	--	PREDICTED: NDR1/HIN1-Like protein 3-like isoform X2 [Cucumis melo]	-	-	-	-	-
evm.TU.tig00153210.114	7.73	6.64	5.67	2.79	3.24	2.63	6.68	2.886666667	-1.210443578	3.60E-05	0.000476649	SBT4.3	PREDICTED: pentatricopeptide repeat-containing protein At5g04810, chloroplastic isoform X1 [Cucumis sativus]	-	-	GO:0009536//plastid	GO:0003676//nucleic acid binding	-
evm.TU.tig00011721.1	5.55	4.35	5.12	2.1	1.4	2.16	5.006666667	1.886666667	-1.408010855	3.63E-05	0.000479564	ALY2	PREDICTED: protein ALWAYS EARLY 2-like isoform X1 [Cucumis sativus]	-	-	-	-	-
evm.TU.tig00153033.318	48.02	39.24	69.15	14.11	3.64	12.73	52.13666667	10.16	-2.359397946	3.66E-05	0.00048278	MYB94	PREDICTED: myb-related protein 306 [Cucumis melo]	ko04626//Plant-pathogen interaction	K09422	-	-	-
MSTRG.8446	9.9	9.21	9.36	4.4	3.59	4.31	9.49	4.1	-1.210784178	3.66E-05	0.000483294	KIWI	RNA polymerase II transcriptional coactivator KIWI-like isoform X1 [Momordica charantia]	-	-	GO:0043231//intracellular membrane-bounded organelle	GO:0003676//nucleic acid binding;GO:0003712//transcription cofactor activity	GO:0006950//response to stress;GO:0010468//regulation of gene expression;GO:0034645//cellular macromolecule biosynthetic process
evm.TU.tig00002854.12	5.38	6.37	5.5	67.04	3.45	66.32	5.75	45.60333333	2.98750542	3.75E-05	0.00049318	Os05g0108800	PREDICTED: cytochrome b5, seed isoform-like [Cucumis melo]	-	-	GO:0031090//organelle membrane;GO:0031224//intrinsic component of membrane	GO:0003824//catalytic activity;GO:0043169//cation binding;GO:0046906//tetrapyrrole binding	GO:0006694//steroid biosynthetic process;GO:0016104//triterpenoid biosynthetic process
evm.TU.tig00003063.110	124.02	108.51	98.62	54.5	45.9	57.91	110.3833333	52.77	-1.064732469	3.75E-05	0.00049318	--	DUF632 domain-containing protein/DUF630 domain-containing protein [Cephalotus follicularis]	-	-	-	-	-
evm.TU.tig00000892.571	0.48	0.4	0.32	2.56	1.19	2.75	0.4	2.166666667	2.437405312	3.75E-05	0.000493452	--	DUF4228 domain-containing protein [Cephalotus follicularis]	-	-	-	-	-
evm.TU.tig00000093.3	0.66	0.35	0.7	0.08	0.11	0.09	0.57	0.093333333	-2.610497593	3.75E-05	0.000493708	PS1	PREDICTED: FHA domain-containing protein PS1 [Cucumis melo]	-	-	-	-	GO:0007275//multicellular organism development;GO:0016458//gene silencing;GO:0040029//regulation of gene expression, epigenetic;GO:0044260//cellular macromolecule metabolic process;GO:0044710//single-organism metabolic process;GO:0048856//anatomical structure development;GO:0090304//nucleic acid metabolic process
evm.TU.tig00153056.117	7.82	6.87	7.03	2.55	3.09	3.56	7.24	3.066666667	-1.239318337	3.81E-05	0.000500478	ARP1	PREDICTED: RNA-binding protein 38 [Cucumis sativus]	-	-	-	-	-
evm.TU.tig00007247.5	1.02	3.67	4.57	8.65	24.93	10.04	3.086666667	14.54	2.235905671	3.82E-05	0.000501315	ephA	PREDICTED: bifunctional epoxide hydrolase 2-like [Cucumis sativus]	-	-	-	GO:0004713//protein tyrosine kinase activity	GO:0006468//protein phosphorylation
evm.TU.tig00000892.672	1.2	3.86	2.94	8.09	24.53	7.42	2.666666667	13.34666667	2.323370069	3.84E-05	0.000503115	--	PREDICTED: zinc-regulated protein 8-like [Ziziphus jujuba]	-	-	-	-	-
evm.TU.tig00002990.1	20.61	26.25	21.19	10.67	7.1	10.22	22.68333333	9.33	-1.281683675	3.84E-05	0.000503115	MLO8	PREDICTED: MLO-like protein 10 isoform X1 [Cucumis melo]	-	-	GO:0031224//intrinsic component of membrane	-	GO:0006950//response to stress
evm.TU.tig00006406.50	55.97	55.37	46.89	24.15	28.64	24.25	52.74333333	25.68	-1.038343549	3.86E-05	0.000504669	KEA2	PREDICTED: K(+) efflux antiporter 2, chloroplastic-like [Cucumis melo]	-	-	-	-	-
[truncated: 1,869 more rows]
