# Supplementary material for: Genome-scale transcriptomic insights into the gene co-expression network of seed abortion in triploid Siraitia grosvenorii
Source: BMC Plant Biol. 2022 Apr 5;22:173. doi: 10.1186/s12870-022-03562-4 (PMC8981669; doi:10.1186/s12870-022-03562-4)
Supplement: Supplementary file 4 — Additional file 4: Table S4. The identifed DEGs between consecutive stages (20DAF vs 15DAF). [file 12870_2022_3562_MOESM4_ESM.xls]

Table S4. The identifed DEGs between consecutive stages (20DAF vs 15DAF).
id	15DAF_1_fpkm	15DAF_2_fpkm	15DAF_3_fpkm	20DAF_1_fpkm	20DAF_2_fpkm	20DAF_3_fpkm	15DAF_mean	20DAF_mean	log2(fc)	PValue	FDR	Symbol	Description	Pathway	K_ID	GO Component	GO Function	GO Process
evm.TU.tig00002956.9	20.09	18.55	21.18	1.35	1.15	1.66	19.94	1.386666667	-3.845972477	4.27E-51	9.61E-47	RIBA3	PREDICTED: monofunctional riboflavin biosynthesis protein RIBA 3, chloroplastic isoform X1 [Ziziphus jujuba]	ko01100//Metabolic pathways;ko01110//Biosynthesis of secondary metabolites;ko00790//Folate biosynthesis;ko00740//Riboflavin metabolism	K14652;K14652;K14652;K14652	-	GO:0016830//carbon-carbon lyase activity	GO:0006771//riboflavin metabolic process
evm.TU.tig00152977.50	1.39	0.55	0.99	28.8	17.17	22.2	0.976666667	22.72333333	4.540164413	4.05E-26	4.56E-22	WRKY75	PREDICTED: probable WRKY transcription factor 75 [Cucumis melo]	-	-	-	-	-
MSTRG.17690	2.44	2.28	2.21	23.81	13.73	24.35	2.31	20.63	3.158779064	5.76E-24	4.32E-20	ZHD6	zinc-finger homeodomain protein 6 [Momordica charantia]	-	-	-	GO:0005488//binding	-
evm.TU.tig00000058.2	47.34	21.57	46.44	2.11	2.74	1.82	38.45	2.223333333	-4.112187432	9.57E-24	5.39E-20	APY2	PREDICTED: apyrase 2-like [Sesamum indicum]	ko00230//Purine metabolism;ko00240//Pyrimidine metabolism	K14641;K14641	-	-	-
evm.TU.tig00153056.430	20.06	20.77	21.5	63.09	52.56	52.87	20.77666667	56.17333333	1.434921203	7.18E-20	3.23E-16	NAC056	PREDICTED: NAC domain-containing protein 18-like [Cucumis sativus]	-	-	GO:0043231//intracellular membrane-bounded organelle	-	GO:0010468//regulation of gene expression;GO:0034645//cellular macromolecule biosynthetic process
evm.TU.tig00152936.42	6.35	29.25	6.76	0.07	0.13	0.07	14.12	0.09	-7.293599372	3.50E-19	1.31E-15	SEOB	PREDICTED: protein SIEVE ELEMENT OCCLUSION B-like [Cucumis melo]	-	-	-	-	-
evm.TU.tig00153870.10	676.25	946.06	712.64	111.83	63.28	53.84	778.3166667	76.31666667	-3.350287187	7.92E-19	2.55E-15	--	PREDICTED: proteoglycan 4-like isoform X1 [Cucumis sativus]	-	-	-	-	-
evm.TU.tig00003706.2	13.15	64.42	13.82	0.29	0.11	0.05	30.46333333	0.15	-7.665967501	3.96E-18	1.12E-14	SEOB	PREDICTED: protein SIEVE ELEMENT OCCLUSION B-like [Cucumis melo]	-	-	-	-	-
evm.TU.tig00153048.151	3.82	5.78	3.27	0.16	0.14	0.32	4.29	0.206666667	-4.375600028	4.60E-18	1.15E-14	NPF6.2	PREDICTED: protein NRT1/ PTR FAMILY 6.2-like [Cucumis sativus]	-	-	-	-	-
evm.TU.tig00153049.31	8.38	16.27	7.11	0.55	0.21	0.32	10.58666667	0.36	-4.878107695	7.29E-18	1.64E-14	LI	PREDICTED: cyanogenic beta-glucosidase-like [Cucumis melo]	ko01100//Metabolic pathways;ko01110//Biosynthesis of secondary metabolites;ko00940//Phenylpropanoid biosynthesis;ko00500//Starch and sucrose metabolism;ko00460//Cyanoamino acid metabolism	K01188;K01188;K01188;K01188;K01188	-	-	GO:0044238//primary metabolic process
evm.TU.tig00004649.7	197.08	273.31	218.49	33.37	18.76	14.16	229.6266667	22.09666667	-3.377389535	4.25E-17	8.68E-14	--	PREDICTED: proteoglycan 4-like isoform X1 [Cucumis sativus]	-	-	-	-	-
MSTRG.19976	3.89	7.18	5.87	0.31	0.42	0.3	5.646666667	0.343333333	-4.039717632	5.33E-17	1.00E-13	MIZ1	PREDICTED: protein MIZU-KUSSEI 1 [Vitis vinifera]	-	-	GO:0043231//intracellular membrane-bounded organelle;GO:0044444//cytoplasmic part	-	-
MSTRG.13421	0.76	0.67	0.61	3.87	3.51	5.07	0.68	4.15	2.609504685	2.88E-16	4.99E-13	--	CACTA en-spm transposon protein [Cucumis melo var. makuwa] [Cucumis melo]	-	-	-	-	-
MSTRG.21749	0.11	0.03	0.16	2.81	4.37	2.68	0.1	3.286666667	5.038553241	4.56E-16	7.33E-13	pol	pol protein [Cucumis melo var. makuwa] [Cucumis melo]	-	-	-	-	-
MSTRG.17090	0.61	1.06	0.79	4.8	6.95	8.81	0.82	6.853333333	3.063110044	2.67E-15	4.01E-12	--	CACTA en-spm transposon protein [Cucumis melo var. makuwa] [Cucumis melo]	-	-	-	-	-
evm.TU.tig00153653.36	0.42	0.36	0.63	8.25	6.44	18.19	0.47	10.96	4.543443231	5.78E-15	8.13E-12	PER10	PREDICTED: peroxidase 10-like [Cucumis melo]	ko01100//Metabolic pathways;ko01110//Biosynthesis of secondary metabolites;ko00940//Phenylpropanoid biosynthesis	K00430;K00430;K00430	-	GO:0005488//binding	GO:0044710//single-organism metabolic process
evm.TU.tig00153207.141	7.62	5.72	6.94	0.47	0.15	0.06	6.76	0.226666667	-4.898379096	8.89E-15	1.18E-11	At5g07050	PREDICTED: WAT1-related protein At5g07050 [Cucumis melo]	-	-	-	-	-
evm.TU.tig00003182.6	0.8	0	0.74	22.28	17.51	20.57	0.513333333	20.12	5.29259055	9.58E-15	1.20E-11	WRKY75	PREDICTED: probable WRKY transcription factor 75 [Cucumis melo]	-	-	-	-	-
evm.TU.tig00152909.51	4.04	21.86	3.8	0.07	0.02	0.09	9.9	0.06	-7.366322214	2.67E-14	3.17E-11	SEOB	PREDICTED: protein SIEVE ELEMENT OCCLUSION B-like [Cucumis melo]	-	-	-	-	-
evm.TU.tig00000729.71	5.83	13.17	9.43	0.3	0.25	0.3	9.476666667	0.283333333	-5.063807448	2.89E-14	3.26E-11	--	PREDICTED: uncharacterized RNA-binding protein C17H9.04c [Cucumis sativus]	-	-	-	-	-
MSTRG.17689	2.11	1.68	1.71	9.24	5.92	9.21	1.833333333	8.123333333	2.147602727	3.71E-14	3.97E-11	ZHD6	zinc-finger homeodomain protein 6 [Momordica charantia]	-	-	-	GO:0005488//binding	-
evm.TU.tig00004944.2	11.68	14.1	11.1	1.86	2.27	2.86	12.29333333	2.33	-2.399474295	1.11E-13	1.14E-10	HSFA8	PREDICTED: heat stress transcription factor A-8 [Cucumis melo]	-	-	GO:0043231//intracellular membrane-bounded organelle	GO:0001071//nucleic acid binding transcription factor activity;GO:0003677//DNA binding	GO:0006950//response to stress;GO:0010468//regulation of gene expression;GO:0034645//cellular macromolecule biosynthetic process
evm.TU.tig00153574.139	35.47	29.27	34.24	101.8	77.21	88.54	32.99333333	89.18333333	1.434599582	1.20E-13	1.18E-10	At2g27500	PREDICTED: glucan endo-1,3-beta-glucosidase 14 [Cucumis melo]	-	-	-	GO:0008422//beta-glucosidase activity	GO:0044238//primary metabolic process
evm.TU.tig00001300.2	3.34	2.14	3.84	0.25	0.08	0.17	3.106666667	0.166666667	-4.220329955	2.56E-13	2.40E-10	FUC1	PREDICTED: alpha-L-fucosidase 1-like [Cucumis melo]	ko00511//Other glycan degradation	K01206	-	-	GO:0044238//primary metabolic process
evm.TU.tig00153056.395	62.02	95.44	58.89	11.34	6.43	11.34	72.11666667	9.703333333	-2.893780376	4.15E-13	3.74E-10	ERF4	PREDICTED: ethylene-responsive transcription factor 4 [Cucumis melo]	-	-	-	-	-
MSTRG.16675	1.26	0.8	1.02	6.29	6.49	10.24	1.026666667	7.673333333	2.901885577	4.97E-13	4.28E-10	--	-	-	-	-	-	-
evm.TU.tig00153015.2	0.63	0.78	0.88	2.95	3.98	2.84	0.763333333	3.256666667	2.093010964	5.13E-13	4.28E-10	--	Transducin family protein / WD-40 repeat family protein [Zea mays]	-	-	-	-	-
MSTRG.10104	0.42	0.72	0.38	4.31	6.43	2.7	0.506666667	4.48	3.144389909	6.48E-13	5.21E-10	Os03g0733400	zinc finger BED domain-containing protein RICESLEEPER 2-like [Momordica charantia]	-	-	-	-	-
evm.TU.tig00004615.1	21.39	21.8	20.86	2.65	1.57	3.87	21.35	2.696666667	-2.984986963	6.84E-13	5.31E-10	COMT1	PREDICTED: caffeic acid 3-O-methyltransferase [Cucumis sativus]	-	-	-	GO:0005515//protein binding;GO:0008168//methyltransferase activity	GO:0008152//metabolic process
evm.TU.tig00152936.47	3.06	9.52	2.75	0.15	0.24	0.09	5.11	0.16	-4.997179481	1.69E-12	1.27E-09	--	PREDICTED: protein SIEVE ELEMENT OCCLUSION B-like [Cucumis melo]	-	-	-	-	-
MSTRG.7632	1.95	2.99	1.84	0.15	0.15	0.19	2.26	0.163333333	-3.790431619	2.67E-12	1.94E-09	--	Tetratricopeptide repeat protein like [Actinidia chinensis var. chinensis] [Actinidia chinensis]	-	-	GO:0043231//intracellular membrane-bounded organelle	-	-
evm.TU.tig00000031.6	61.22	51.69	51.77	23.49	20.19	17.76	54.89333333	20.48	-1.422415233	3.02E-12	2.06E-09	VTC2	PREDICTED: GDP-L-galactose phosphorylase 1 [Cucumis sativus]	ko01100//Metabolic pathways;ko01110//Biosynthesis of secondary metabolites;ko00053//Ascorbate and aldarate metabolism	K14190;K14190;K14190	-	-	-
evm.TU.tig00153422.1	190.78	268.61	205.68	5.54	10.1	0.8	221.69	5.48	-5.338223991	3.02E-12	2.06E-09	TCA	trichoanguin [Trichosanthes cucumerina]	-	-	-	-	-
evm.TU.tig00000426.1	8.6	15.93	8.21	0.27	0.21	0.87	10.91333333	0.45	-4.600023009	4.54E-12	3.00E-09	BGLU12	PREDICTED: cyanogenic beta-glucosidase-like [Cucumis melo]	ko01100//Metabolic pathways;ko01110//Biosynthesis of secondary metabolites;ko00940//Phenylpropanoid biosynthesis;ko00500//Starch and sucrose metabolism;ko00460//Cyanoamino acid metabolism	K01188;K01188;K01188;K01188;K01188	-	-	-
MSTRG.17030	7.71	4.51	6.62	25.59	36.33	46.54	6.28	36.15333333	2.525292205	4.87E-12	3.13E-09	--	retrotransposon protein [Cucumis melo var. makuwa] [Cucumis melo]	-	-	-	-	-
evm.TU.tig00153640.179	6.54	6.09	6.4	1.92	1.6	1.03	6.343333333	1.516666667	-2.064337111	6.19E-12	3.82E-09	--	Tetratricopeptide-like helical [Corchorus capsularis]	-	-	-	-	-
evm.TU.tig00003578.6	0.11	0.05	0.06	3.09	2.8	5.51	0.073333333	3.8	5.69538649	6.29E-12	3.82E-09	PER10	PREDICTED: peroxidase 10-like [Cucumis melo]	ko01100//Metabolic pathways;ko01110//Biosynthesis of secondary metabolites;ko00940//Phenylpropanoid biosynthesis	K00430;K00430;K00430	-	-	-
evm.TU.tig00153203.14	5.14	5.25	3.76	56.07	32.53	19.32	4.716666667	35.97333333	2.931088295	2.39E-11	1.42E-08	--	PREDICTED: wall-associated receptor kinase-like 10 [Vitis vinifera]	-	-	-	-	-
evm.TU.tig00153449.174	2.14	0.99	2	10.8	9.76	7.48	1.71	9.346666667	2.450455618	2.59E-11	1.49E-08	Rnf43	PREDICTED: E3 ubiquitin-protein ligase RNF167-like [Cucumis sativus]	-	-	-	-	-
evm.TU.tig00153403.182	11.72	12.37	11.33	4.19	4.24	4.98	11.80666667	4.47	-1.401254975	3.46E-11	1.94E-08	--	Polyketide cyclase/dehydrase and lipid transport superfamily protein [Theobroma cacao]	-	-	-	-	-
evm.TU.tig00153631.2	0.4	0.08	0.38	4.94	22.03	5.21	0.286666667	10.72666667	5.225683856	4.15E-11	2.28E-08	At2g26850	PREDICTED: F-box protein At2g26850-like [Cucumis sativus]	-	-	-	-	-
evm.TU.tig00003706.1	18.65	65.38	15.31	1.89	0.55	0.99	33.11333333	1.143333333	-4.856094265	5.59E-11	3.00E-08	SEOB	PREDICTED: protein SIEVE ELEMENT OCCLUSION B-like [Cucumis melo]	-	-	-	-	-
evm.TU.tig00000892.743	8.92	12.92	8.33	1.64	1.8	1.07	10.05666667	1.503333333	-2.741915358	9.01E-11	4.71E-08	--	-	-	-	-	-	-
MSTRG.13087	2.89	5.85	2.57	0.7	0.3	0.23	3.77	0.41	-3.200868709	1.16E-10	5.95E-08	--	-	-	-	-	-	-
evm.TU.tig00009952.2	191.77	244.76	214.07	16.69	4.12	2	216.8666667	7.603333333	-4.834032471	1.19E-10	5.96E-08	--	S-RNase [Siraitia grosvenorii]	-	-	-	-	-
evm.TU.tig00153057.4	200.31	186.88	189.18	91.78	83.4	65.1	192.1233333	80.09333333	-1.262278676	1.38E-10	6.75E-08	VTC2	PREDICTED: GDP-L-galactose phosphorylase 1 [Cucumis sativus]	ko01100//Metabolic pathways;ko01110//Biosynthesis of secondary metabolites;ko00053//Ascorbate and aldarate metabolism	K14190;K14190;K14190	-	GO:0004645//phosphorylase activity;GO:0016772//transferase activity, transferring phosphorus-containing groups	-
evm.TU.tig00005165.4	0.59	0.09	0.37	5.82	7.05	3.76	0.35	5.543333333	3.985326936	1.41E-10	6.75E-08	--	putative germin-like protein 2-1 [Ananas comosus]	-	-	-	-	-
evm.TU.tig00153055.300	20.34	14	18.48	3.65	2.01	1.25	17.60666667	2.303333333	-2.934326686	1.59E-10	7.44E-08	ANT	PREDICTED: AP2-like ethylene-responsive transcription factor AIL1 isoform X1 [Cucumis melo]	-	-	-	-	-
evm.TU.tig00000426.3	9.89	22.72	7.96	1.09	0.57	0.21	13.52333333	0.623333333	-4.439303127	1.79E-10	8.21E-08	BGLU12	PREDICTED: cyanogenic beta-glucosidase-like [Cucumis melo]	ko01100//Metabolic pathways;ko01110//Biosynthesis of secondary metabolites;ko00940//Phenylpropanoid biosynthesis;ko00500//Starch and sucrose metabolism;ko00460//Cyanoamino acid metabolism	K01188;K01188;K01188;K01188;K01188	-	-	-
MSTRG.19205	5.01	2.54	4.84	0.45	0.48	0.17	4.13	0.366666667	-3.493600759	2.38E-10	1.07E-07	--	-	-	-	-	-	-
MSTRG.6080	0.65	0.13	0.59	4.11	6.88	7.31	0.456666667	6.1	3.73959585	2.87E-10	1.25E-07	--	Retrovirus-related Pol polyprotein from transposon TNT 1-94 [Vitis vinifera]	-	-	-	-	-
evm.TU.tig00153055.197	18.85	57.47	22.7	3.41	1.37	1.46	33.00666667	2.08	-3.988102015	2.90E-10	1.25E-07	MYB77	PREDICTED: transcriptional activator Myb-like [Cucumis melo]	-	-	-	-	-
evm.TU.tig00003412.207	16.18	9.4	17.86	3	2.71	2.8	14.48	2.836666667	-2.351793066	3.63E-10	1.54E-07	--	-	-	-	-	-	-
evm.TU.tig00006236.2	0	0	0	3.55	2.32	1.18	0.001	2.35	11.19844504	4.84E-10	2.02E-07	OMT3	PREDICTED: trans-resveratrol di-O-methyltransferase [Cucumis sativus]	ko00945//Stilbenoid, diarylheptanoid and gingerol biosynthesis	K16040	-	GO:0005515//protein binding;GO:0008168//methyltransferase activity	GO:0008152//metabolic process
evm.TU.tig00000892.122	20.21	27.17	17.57	3.83	6.48	4.84	21.65	5.05	-2.100011732	5.37E-10	2.17E-07	CCR1	PREDICTED: cinnamoyl-CoA reductase 1-like [Cucumis sativus]	-	-	-	GO:0048037//cofactor binding	-
evm.TU.tig00153348.122	5.64	2.07	2.86	0.15	0.34	0.11	3.523333333	0.2	-4.138869066	5.41E-10	2.17E-07	HSA32	PREDICTED: protein HEAT-STRESS-ASSOCIATED 32 [Cucumis melo]	-	-	-	-	-
evm.TU.tig00008731.2	9.58	10.34	9.78	3.79	2.48	2.18	9.9	2.816666667	-1.813439685	8.24E-10	3.25E-07	ABCB15	PREDICTED: ABC transporter B family member 15-like [Cucumis sativus]	ko02010//ABC transporters	K05658	GO:0031224//intrinsic component of membrane	GO:0032550//purine ribonucleoside binding;GO:0042626//ATPase activity, coupled to transmembrane movement of substances	GO:0044763//single-organism cellular process;GO:0044765//single-organism transport
MSTRG.14290	2.62	3.23	3.54	0.78	0.96	0.69	3.13	0.81	-1.950168844	8.73E-10	3.39E-07	RE1	PREDICTED: uncharacterized mitochondrial protein AtMg00810-like [Cucumis melo]	-	-	-	-	-
evm.TU.tig00000680.5	2.23	1.79	2.4	0.33	0.18	0.07	2.14	0.193333333	-3.468448492	1.01E-09	3.84E-07	MTP4	Metal tolerance protein 4 [Morus notabilis]	-	-	GO:0031224//intrinsic component of membrane	GO:0015075//ion transmembrane transporter activity	GO:0006812//cation transport;GO:0044763//single-organism cellular process
MSTRG.16223	0.13	0.19	0.21	1.85	2.91	2.8	0.176666667	2.52	3.83432197	1.32E-09	4.96E-07	--	protein ALP1-like [Camellia sinensis]	-	-	-	-	-
evm.TU.tig00153058.44	0.14	0	0.17	4.14	2.11	3.73	0.103333333	3.326666667	5.008699695	1.38E-09	5.09E-07	PICBP	PREDICTED: probable GPI-anchored adhesin-like protein PGA55 [Cucumis sativus]	-	-	-	-	-
evm.TU.tig00007935.107	8.83	9.6	12.19	1.22	0.93	2.23	10.20666667	1.46	-2.805471508	1.50E-09	5.45E-07	TIFY10B	PREDICTED: protein TIFY 10c-like [Cucumis melo]	ko04075//Plant hormone signal transduction	K13464	-	-	-
evm.TU.tig00001047.244	13.73	18.27	15.44	0.24	1.52	0.16	15.81333333	0.64	-4.626925794	2.40E-09	8.45E-07	--	PREDICTED: transcription factor UPBEAT1-like [Sesamum indicum]	-	-	-	-	-
evm.TU.tig00153552.91	18.64	24.39	19.54	46.23	42.05	46.16	20.85666667	44.81333333	1.103419439	2.91E-09	1.01E-06	BAM1	Leucine-rich repeat receptor-like serine/threonine-protein kinase BAM1 [Morus notabilis]	-	-	GO:0031224//intrinsic component of membrane	GO:0004702//receptor signaling protein serine/threonine kinase activity;GO:0016628//oxidoreductase activity, acting on the CH-CH group of donors, NAD or NADP as acceptor;GO:0032550//purine ribonucleoside binding	GO:0032147//activation of protein kinase activity;GO:0044710//single-organism metabolic process
evm.TU.tig00000892.52	4.5	5.52	3.42	0.82	0.68	1.06	4.48	0.853333333	-2.392317423	3.32E-09	1.13E-06	PSY	phytoene synthase 2 [Luffa aegyptiaca]	ko01100//Metabolic pathways;ko01110//Biosynthesis of secondary metabolites;ko00906//Carotenoid biosynthesis	K02291;K02291;K02291	-	GO:0016740//transferase activity	-
evm.TU.tig00153054.138	7.39	11.19	7.47	1.13	0.46	0.18	8.683333333	0.59	-3.879462107	3.72E-09	1.22E-06	PIN1A	PREDICTED: probable auxin efflux carrier component 1c [Cucumis melo]	-	-	GO:0005618//cell wall;GO:0005911//cell-cell junction;GO:0016020//membrane;GO:0044424//intracellular part	-	GO:0009117//nucleotide metabolic process;GO:0009606//tropism;GO:0009639//response to red or far red light;GO:0009755//hormone-mediated signaling pathway;GO:0009793//embryo development ending in seed dormancy;GO:0009799//specification of symmetry;GO:0009933//meristem structural organization;GO:0009943//adaxial/abaxial axis specification;GO:0009965//leaf morphogenesis;GO:0010087//phloem or xylem hi…
evm.TU.tig00153031.332	11.88	11.02	11.18	5.95	5.26	4.88	11.36	5.363333333	-1.08276101	3.75E-09	1.22E-06	NPY2	PREDICTED: BTB/POZ domain-containing protein NPY4 [Cucumis melo]	-	-	-	-	-
MSTRG.16835	0.19	0.08	0.1	0.76	2.27	1.95	0.123333333	1.66	3.750548566	3.75E-09	1.22E-06	AtMg00310	PREDICTED: retrotransposon [Prunus dulcis]	-	-	-	-	-
evm.TU.tig00000589.226	3.7	6.17	3.99	0.39	0.19	0	4.62	0.193333333	-4.578730547	4.95E-09	1.59E-06	XTH32	PREDICTED: probable xyloglucan endotransglucosylase/hydrolase protein 32 [Cucumis sativus]	-	-	GO:0005576//extracellular region;GO:0030312//external encapsulating structure	GO:0016758//transferase activity, transferring hexosyl groups;GO:0016787//hydrolase activity	GO:0044042//glucan metabolic process;GO:0045229//external encapsulating structure organization
evm.TU.tig00002693.1	4.67	8.44	4.88	1.34	0.8	0.68	5.996666667	0.94	-2.673428119	5.01E-09	1.59E-06	--	PREDICTED: probable cyclin-dependent serine/threonine-protein kinase DDB_G0278487 isoform X1 [Cucumis sativus]	-	-	-	-	-
MSTRG.5838	0.11	0.11	0.06	3	1.14	1.54	0.093333333	1.893333333	4.342392197	5.35E-09	1.67E-06	ChiC	chitotriosidase-1-like [Cucurbita maxima]	ko01100//Metabolic pathways;ko00520//Amino sugar and nucleotide sugar metabolism	K01183;K01183	-	-	-
evm.TU.tig00002754.5	1.19	1	0.85	2.63	3.31	3.54	1.013333333	3.16	1.640815735	5.54E-09	1.71E-06	LHY	PREDICTED: protein LHY-like isoform X1 [Cucumis sativus]	ko04712//Circadian rhythm - plant	K12133	-	-	-
evm.TU.tig00002076.1	3.72	6.32	2.96	0.17	0	0.17	4.333333333	0.113333333	-5.256833067	6.30E-09	1.91E-06	--	PREDICTED: uncharacterized RNA-binding protein C17H9.04c [Cucumis sativus]	-	-	-	-	-
evm.TU.tig00003185.6	23.35	23.73	26.71	3.43	6.45	2.05	24.59666667	3.976666667	-2.628831273	6.41E-09	1.92E-06	At1g18250	PREDICTED: thaumatin-like protein [Cucumis melo]	-	-	-	-	GO:0045491//xylan metabolic process
evm.TU.tig00008106.4	6.21	4.79	9.3	27.65	21.66	32.92	6.766666667	27.41	2.018185101	6.61E-09	1.96E-06	GATA9	PREDICTED: GATA transcription factor 4-like [Cucumis melo]	-	-	-	GO:0005488//binding	GO:0006355//regulation of transcription, DNA-templated
evm.TU.tig00153962.18	17.76	2.98	16.42	0.45	0.66	0.1	12.38666667	0.403333333	-4.940671549	7.31E-09	2.14E-06	LOX1.5	PREDICTED: linoleate 9S-lipoxygenase 6-like [Cucumis sativus]	ko00591//Linoleic acid metabolism	K15718	-	GO:0016701//oxidoreductase activity, acting on single donors with incorporation of molecular oxygen;GO:0043169//cation binding	GO:0006633//fatty acid biosynthetic process
evm.TU.tig00153446.105	2.6	13.24	2.58	0.21	0.14	0.3	6.14	0.216666667	-4.824689533	8.14E-09	2.32E-06	AFRR	PREDICTED: monodehydroascorbate reductase, seedling isozyme-like [Cucumis melo]	ko01100//Metabolic pathways;ko00053//Ascorbate and aldarate metabolism	K08232;K08232	-	-	-
MSTRG.16972	1.74	1.33	1.72	0.04	0.04	0.08	1.596666667	0.053333333	-4.903881846	1.23E-08	3.41E-06	AHP1	histidine-containing phosphotransfer protein 1-like [Momordica charantia]	ko04075//Plant hormone signal transduction	K14490	GO:0043231//intracellular membrane-bounded organelle;GO:0044444//cytoplasmic part	GO:0004871//signal transducer activity;GO:0016628//oxidoreductase activity, acting on the CH-CH group of donors, NAD or NADP as acceptor;GO:0019901//protein kinase binding	GO:0006796//phosphate-containing compound metabolic process;GO:0006820//anion transport;GO:0009755//hormone-mediated signaling pathway;GO:0009845//seed germination;GO:0009966//regulation of signal transduction;GO:0030001//metal ion transport;GO:0035556//intracellular signal transduction;GO:0040007//growth;GO:0044710//single-organism metabolic process;GO:0048229//gametophyte development;GO:0080090…
MSTRG.13671	0.34	0.54	0.47	4.29	11.82	2.7	0.45	6.27	3.800468536	1.25E-08	3.44E-06	--	PREDICTED: L10-interacting MYB domain-containing protein-like [Cucumis melo]	-	-	-	-	-
evm.TU.tig00153640.11	56.11	51.28	65.38	135.13	123.22	101.48	57.59	119.9433333	1.058462745	1.47E-08	3.99E-06	--	PREDICTED: non-specific lipid-transfer protein 2-like [Cucumis melo]	-	-	-	-	-
evm.TU.tig00153047.316	1.5	4.39	1.46	0.09	0	0.1	2.45	0.063333333	-5.273672926	1.51E-08	4.04E-06	PIN1A	PREDICTED: probable auxin efflux carrier component 1c [Cucumis melo]	-	-	GO:0005618//cell wall;GO:0005911//cell-cell junction;GO:0016020//membrane;GO:0044424//intracellular part	-	GO:0009117//nucleotide metabolic process;GO:0009606//tropism;GO:0009639//response to red or far red light;GO:0009755//hormone-mediated signaling pathway;GO:0009793//embryo development ending in seed dormancy;GO:0009799//specification of symmetry;GO:0009933//meristem structural organization;GO:0009943//adaxial/abaxial axis specification;GO:0009965//leaf morphogenesis;GO:0010087//phloem or xylem hi…
evm.TU.tig00153447.67	46.24	9.75	47.39	448.17	253.7	376.42	34.46	359.43	3.382716222	1.55E-08	4.11E-06	PARC	glutathione S-transferase [Siraitia grosvenorii]	ko00480//Glutathione metabolism	K00799	-	GO:0003824//catalytic activity	-
evm.TU.tig00002346.5	19.57	111.46	21.64	3.08	0.82	1.5	50.89	1.8	-4.82131338	1.65E-08	4.31E-06	ENODL1	PREDICTED: early nodulin-like protein 3 [Cucumis melo]	-	-	-	-	-
MSTRG.28951	3.47	2.45	3.13	8.41	6.67	8.28	3.016666667	7.786666667	1.368050577	1.77E-08	4.59E-06	--	uncharacterized protein LOC111024471 isoform X3 [Momordica charantia]	-	-	-	-	-
evm.TU.tig00154054.11	2.29	2.96	2.64	0.25	0.5	0.29	2.63	0.346666667	-2.923441772	1.79E-08	4.59E-06	EXPA15	PREDICTED: expansin-A1 [Populus euphratica]	-	-	GO:0030312//external encapsulating structure	-	GO:0010087//phloem or xylem histogenesis;GO:0044260//cellular macromolecule metabolic process;GO:0071555//cell wall organization
evm.TU.tig00005002.3	32.41	24.19	34.77	71.21	64.83	62.37	30.45666667	66.13666667	1.11869228	1.89E-08	4.78E-06	CAR10	PREDICTED: probable ADP-ribosylation factor GTPase-activating protein AGD11 [Cucumis sativus]	-	-	-	-	-
evm.TU.tig00006506.1	7.03	44.48	7.36	0.97	0.41	0.79	19.62333333	0.723333333	-4.76176568	2.31E-08	5.79E-06	--	PREDICTED: DNA-directed RNA polymerase II subunit RPB1-like [Cucumis sativus]	-	-	-	-	-
evm.TU.tig00153962.17	10.9	2.89	10.56	0.58	0.3	0.06	8.116666667	0.313333333	-4.695117205	2.45E-08	6.05E-06	LOX1.5	PREDICTED: linoleate 9S-lipoxygenase 6-like [Cucumis sativus]	ko00591//Linoleic acid metabolism	K15718	-	GO:0016701//oxidoreductase activity, acting on single donors with incorporation of molecular oxygen;GO:0043169//cation binding	GO:0006633//fatty acid biosynthetic process
evm.TU.tig00001291.254	13.12	10.94	12.21	5.69	6.43	4.97	12.09	5.696666667	-1.085624348	2.55E-08	6.24E-06	At1g63430	PREDICTED: probable LRR receptor-like serine/threonine-protein kinase At1g63430 [Cucumis melo]	-	-	GO:0031224//intrinsic component of membrane	GO:0016628//oxidoreductase activity, acting on the CH-CH group of donors, NAD or NADP as acceptor;GO:0016772//transferase activity, transferring phosphorus-containing groups;GO:0032550//purine ribonucleoside binding	GO:0006464//cellular protein modification process;GO:0006796//phosphate-containing compound metabolic process;GO:0044710//single-organism metabolic process
evm.TU.tig00153054.275	8.82	30.13	8.9	1.27	1.62	1.79	15.95	1.56	-3.35393849	2.62E-08	6.28E-06	SUS6	PREDICTED: sucrose synthase 6 [Cucumis melo]	ko01100//Metabolic pathways;ko00500//Starch and sucrose metabolism	K00695;K00695	-	GO:0035251//UDP-glucosyltransferase activity	GO:0008152//metabolic process
evm.TU.tig00000729.187	34.26	48.19	37.91	13.13	7.57	11.18	40.12	10.62666667	-1.916632477	2.62E-08	6.28E-06	PUMP5	PREDICTED: mitochondrial uncoupling protein 5-like [Cucumis sativus]	-	-	GO:0019866//organelle inner membrane;GO:0031224//intrinsic component of membrane;GO:0043231//intracellular membrane-bounded organelle	GO:0022857//transmembrane transporter activity	GO:0006818//hydrogen transport;GO:0010243//response to organonitrogen compound;GO:0046942//carboxylic acid transport;GO:1902582//single-organism intracellular transport
evm.TU.tig00001203.2	2.12	1.07	2.54	0.12	0.04	0	1.91	0.053333333	-5.162391329	3.32E-08	7.80E-06	XRI1	PREDICTED: protein XRI1 [Theobroma cacao]	-	-	-	-	-
evm.TU.tig00001047.364	3.71	3.7	4.38	7.31	7.74	8.89	3.93	7.98	1.021859434	3.36E-08	7.81E-06	MER3	PREDICTED: DExH-box ATP-dependent RNA helicase DExH17 isoform X2 [Cucumis melo]	-	-	-	-	-
MSTRG.12350	2.46	1.91	1.93	0.21	0.19	0	2.1	0.133333333	-3.977279923	3.47E-08	7.98E-06	--	-	-	-	-	-	-
evm.TU.tig00000289.170	5.89	13.74	5.98	0.92	0.13	0.3	8.536666667	0.45	-4.245675941	4.11E-08	9.35E-06	SMXL3	PREDICTED: protein SMAX1-LIKE 3-like [Cucumis melo]	-	-	-	-	-
evm.TU.tig00000589.196	5.77	3.86	5.38	12.87	15.81	10.45	5.003333333	13.04333333	1.382351133	4.41E-08	9.88E-06	PER21	PREDICTED: peroxidase 21-like [Cucumis melo]	ko01100//Metabolic pathways;ko01110//Biosynthesis of secondary metabolites;ko00940//Phenylpropanoid biosynthesis	K00430;K00430;K00430	-	GO:0003824//catalytic activity;GO:0043169//cation binding;GO:0046906//tetrapyrrole binding	GO:0006950//response to stress;GO:0044710//single-organism metabolic process
evm.TU.tig00001291.386	2.14	1.08	2.44	0.04	0.18	0.15	1.886666667	0.123333333	-3.935204877	4.46E-08	9.88E-06	FUC1	PREDICTED: alpha-L-fucosidase 1 [Cucumis sativus]	ko00511//Other glycan degradation	K01206	-	-	-
evm.TU.tig00153055.132	24.79	11.63	26.87	92.05	79.75	137.9	21.09666667	103.2333333	2.29082191	4.48E-08	9.88E-06	--	PREDICTED: uncharacterized protein LOC103503930 [Cucumis melo]	-	-	-	-	-
evm.TU.tig00153640.197	0.09	0	0.04	0.3	23.3	10.84	0.043333333	11.48	8.049429709	4.74E-08	1.03E-05	GA2OX2	PREDICTED: gibberellin 2-beta-dioxygenase 2 [Cucumis melo]	ko01110//Biosynthesis of secondary metabolites;ko00904//Diterpenoid biosynthesis	K04125;K04125	-	GO:0045543//gibberellin 2-beta-dioxygenase activity	GO:0009685//gibberellin metabolic process
evm.TU.tig00153049.34	1.3	2.52	1.39	0.12	0	0.12	1.736666667	0.08	-4.440177062	4.95E-08	1.07E-05	BGLU12	PREDICTED: cyanogenic beta-glucosidase-like [Cucumis melo]	ko01100//Metabolic pathways;ko01110//Biosynthesis of secondary metabolites;ko00940//Phenylpropanoid biosynthesis;ko00500//Starch and sucrose metabolism;ko00460//Cyanoamino acid metabolism	K01188;K01188;K01188;K01188;K01188	-	-	-
evm.TU.tig00002608.1	7.74	7.86	8.77	29.8	18.83	19.17	8.123333333	22.6	1.476179022	5.44E-08	1.17E-05	At2g27500	PREDICTED: glucan endo-1,3-beta-glucosidase 14 [Cucumis melo]	-	-	-	GO:0008422//beta-glucosidase activity	GO:0044238//primary metabolic process
evm.TU.tig00000589.79	1.01	0.46	0.89	2.42	36.68	15.53	0.786666667	18.21	4.532834658	5.71E-08	1.20E-05	XA21	PREDICTED: probable LRR receptor-like serine/threonine-protein kinase At3g47570 [Cucumis sativus]	-	-	-	-	-
evm.TU.tig00000163.7	0.63	2.17	1.2	0	0	0	1.333333333	0.001	-10.38082178	6.68E-08	1.39E-05	SEU	PREDICTED: transcriptional corepressor SEUSS [Cucumis melo]	-	-	-	-	-
evm.TU.tig00153031.15	4.16	1.39	4.16	14.57	18.39	18.96	3.236666667	17.30666667	2.418747183	6.77E-08	1.40E-05	WRKY6	PREDICTED: probable WRKY transcription factor 31 [Cucumis sativus]	-	-	-	-	-
evm.TU.tig00003991.24	1.54	0.75	1.58	6.63	11.67	37.54	1.29	18.61333333	3.85089347	6.99E-08	1.43E-05	--	hypothetical protein Csa_4G008840 [Cucumis sativus]	-	-	-	-	-
evm.TU.tig00007247.6	201.72	210.47	210.55	97.35	73.45	57.26	207.58	76.02	-1.449216519	7.19E-08	1.44E-05	ephA	PREDICTED: bifunctional epoxide hydrolase 2-like [Cucumis sativus]	-	-	GO:0042579//microbody	GO:0003824//catalytic activity	-
evm.TU.tig00153640.163	201.72	210.47	210.55	97.35	73.45	57.26	207.58	76.02	-1.449216519	7.19E-08	1.44E-05	ephA	PREDICTED: bifunctional epoxide hydrolase 2-like [Cucumis sativus]	-	-	GO:0042579//microbody	GO:0003824//catalytic activity	-
evm.TU.tig00153210.465	4.01	9.41	3.35	0.42	0.49	0.85	5.59	0.586666667	-3.252235355	7.23E-08	1.44E-05	CYP78A5	PREDICTED: cytochrome P450 78A5-like [Cucumis melo]	-	-	-	-	-
MSTRG.17349	2.39	8.97	1.62	0.17	0.13	0.04	4.326666667	0.113333333	-5.254611827	7.29E-08	1.44E-05	CYB561C	probable transmembrane ascorbate ferrireductase 3 [Momordica charantia]	-	-	GO:0009536//plastid;GO:0016020//membrane	GO:0003824//catalytic activity;GO:0005488//binding	GO:0000097//sulfur amino acid biosynthetic process;GO:0005976//polysaccharide metabolic process;GO:0009826//unidimensional cell growth;GO:0043479//pigment accumulation in tissues in response to UV light;GO:0045229//external encapsulating structure organization;GO:0048588//developmental cell growth;GO:0065008//regulation of biological quality
evm.TU.tig00002854.126	1.85	3.77	2.13	0.28	0.08	0.04	2.583333333	0.133333333	-4.276124405	9.17E-08	1.79E-05	FAF1	PREDICTED: protein FANTASTIC FOUR 2-like [Cucumis melo]	-	-	-	-	-
evm.TU.tig00153033.197	16.46	18.37	17.11	6.9	6.19	3.84	17.31333333	5.643333333	-1.617264041	9.40E-08	1.82E-05	GILT	PREDICTED: gamma-interferon-inducible lysosomal thiol reductase [Cucumis melo]	-	-	-	-	-
evm.TU.tig00000589.305	2.28	3.3	2.82	0.6	0.53	0.48	2.8	0.536666667	-2.38332864	9.57E-08	1.83E-05	ACA1	PREDICTED: alpha carbonic anhydrase 1, chloroplastic isoform X1 [Cucumis sativus]	ko00910//Nitrogen metabolism	K01674	-	GO:0046872//metal ion binding	-
evm.TU.tig00000664.1	2.28	3.3	2.82	0.6	0.53	0.48	2.8	0.536666667	-2.38332864	9.57E-08	1.83E-05	ACA1	PREDICTED: alpha carbonic anhydrase 1, chloroplastic isoform X1 [Cucumis sativus]	ko00910//Nitrogen metabolism	K01674	-	GO:0046872//metal ion binding	-
MSTRG.11634	0.6	0.23	1.05	4.28	7.69	3.81	0.626666667	5.26	3.069292638	9.77E-08	1.84E-05	--	retrotransposon protein [Cucumis melo var. makuwa] [Cucumis melo]	-	-	-	-	-
MSTRG.26776	1.51	2.84	1.48	0.27	0.21	0.35	1.943333333	0.276666667	-2.812312642	9.82E-08	1.84E-05	PBF	dof zinc finger protein DOF2.1 [Cucumis sativus]	-	-	GO:0043231//intracellular membrane-bounded organelle	GO:0000975//regulatory region DNA binding	GO:0009799//specification of symmetry;GO:0009933//meristem structural organization;GO:0009943//adaxial/abaxial axis specification;GO:0010468//regulation of gene expression;GO:0048509//regulation of meristem development
evm.TU.tig00153489.34	1.99	1.01	1.49	6.42	5.93	4.34	1.496666667	5.563333333	1.894196605	1.43E-07	2.65E-05	--	PREDICTED: monoacylglycerol lipase ABHD6 [Ziziphus jujuba]	-	-	-	GO:0003824//catalytic activity	-
evm.TU.tig00004455.10	1.21	1	1.15	3.36	4.15	2.57	1.12	3.36	1.584962501	1.45E-07	2.67E-05	TPPF	PREDICTED: probable trehalose-phosphate phosphatase F [Cucumis melo]	ko01100//Metabolic pathways;ko00500//Starch and sucrose metabolism	K01087;K01087	-	GO:0019203//carbohydrate phosphatase activity	GO:0005991//trehalose metabolic process;GO:0006796//phosphate-containing compound metabolic process
evm.TU.tig00005789.2	28.91	3.38	31.28	0.52	1.09	0.08	21.19	0.563333333	-5.233250937	1.46E-07	2.67E-05	LOX1.5	PREDICTED: linoleate 9S-lipoxygenase 6-like [Cucumis sativus]	ko00591//Linoleic acid metabolism	K15718	-	GO:0016701//oxidoreductase activity, acting on single donors with incorporation of molecular oxygen;GO:0043169//cation binding	GO:0006633//fatty acid biosynthetic process
evm.TU.tig00152985.39	87.3	174.02	87.3	31.4	26.46	26.44	116.2066667	28.1	-2.048050802	1.60E-07	2.90E-05	DNAJ1	PREDICTED: dnaJ protein homolog [Cucumis melo]	ko04141//Protein processing in endoplasmic reticulum	K09503	-	GO:0005515//protein binding;GO:0043169//cation binding	GO:0006950//response to stress;GO:0044267//cellular protein metabolic process
MSTRG.10468	11.37	10.93	10.74	32.97	59.1	24.47	11.01333333	38.84666667	1.818539624	1.62E-07	2.92E-05	TUBA	tubulin alpha chain [Momordica charantia]	ko04145//Phagosome	K07374	GO:0005911//cell-cell junction;GO:0009532//plastid stroma;GO:0015630//microtubule cytoskeleton;GO:0030312//external encapsulating structure;GO:0031090//organelle membrane;GO:0043234//protein complex	GO:0005198//structural molecule activity;GO:0017111//nucleoside-triphosphatase activity;GO:0032550//purine ribonucleoside binding	GO:0006006//glucose metabolic process;GO:0006637//acyl-CoA metabolic process;GO:0006970//response to osmotic stress;GO:0006996//organelle organization;GO:0007017//microtubule-based process;GO:0009629//response to gravity;GO:0010038//response to metal ion;GO:0016192//vesicle-mediated transport;GO:0032989//cellular component morphogenesis;GO:0040007//growth;GO:0043623//cellular protein complex asse…
evm.TU.tig00153226.20	1.65	0.1	1.71	19.9	14.64	124.44	1.153333333	52.99333333	5.521929435	1.70E-07	3.01E-05	--	-	-	-	-	-	-
evm.TU.tig00152936.45	0.56	2.2	0.84	0	0	0.02	1.2	0.006666667	-7.491853096	1.74E-07	3.04E-05	SEOB	PREDICTED: protein SIEVE ELEMENT OCCLUSION B-like [Cucumis melo]	-	-	-	-	-
evm.TU.tig00001418.2	14.29	12.88	13.41	5.58	5.86	3.46	13.52666667	4.966666667	-1.445456534	1.81E-07	3.13E-05	HIPP07	PREDICTED: heavy metal-associated isoprenylated plant protein 3-like [Cucumis melo]	-	-	-	-	-
evm.TU.tig00152977.100	13.85	9.91	13.15	26.71	23.43	27.22	12.30333333	25.78666667	1.067576057	1.87E-07	3.21E-05	STY13	PREDICTED: LOW QUALITY PROTEIN: serine/threonine-protein kinase HT1-like [Cucumis melo]	-	-	-	GO:0004702//receptor signaling protein serine/threonine kinase activity;GO:0032550//purine ribonucleoside binding	GO:0032147//activation of protein kinase activity
evm.TU.tig00153554.323	20.38	12.93	21.72	54.25	50.17	39.18	18.34333333	47.86666667	1.383765515	1.98E-07	3.37E-05	DCR	PREDICTED: BAHD acyltransferase DCR [Cucumis sativus]	-	-	GO:0044444//cytoplasmic part	GO:0016747//transferase activity, transferring acyl groups other than amino-acyl groups	GO:0000904//cell morphogenesis involved in differentiation;GO:0002009//morphogenesis of an epithelium;GO:0009059//macromolecule biosynthetic process
evm.TU.tig00011384.5	0	0	0	2.9	2.87	3.08	0.001	2.95	11.52649924	1.99E-07	3.37E-05	--	-	-	-	-	-	-
evm.TU.tig00153049.29	2.52	11.56	2.9	0.46	0.13	0.1	5.66	0.23	-4.621096287	2.06E-07	3.45E-05	BGLU12	PREDICTED: cyanogenic beta-glucosidase-like [Cucumis melo]	ko01100//Metabolic pathways;ko01110//Biosynthesis of secondary metabolites;ko00940//Phenylpropanoid biosynthesis;ko00500//Starch and sucrose metabolism;ko00460//Cyanoamino acid metabolism	K01188;K01188;K01188;K01188;K01188	-	-	-
evm.TU.tig00001291.307	13.88	18.22	9.47	3.85	1.77	2.54	13.85666667	2.72	-2.348901691	2.07E-07	3.45E-05	ALMT9	PREDICTED: aluminum-activated malate transporter 9-like [Jatropha curcas]	-	-	-	-	-
MSTRG.21316	0.09	0.05	0.05	0.21	3.96	1.67	0.063333333	1.946666667	4.941897045	2.33E-07	3.84E-05	SBT4.15	PREDICTED: subtilisin-like protease SBT4.15, partial [Cucumis melo]	ko04146//Peroxisome	K13347	GO:0031224//intrinsic component of membrane;GO:0044439//peroxisomal part	GO:0008233//peptidase activity	GO:0008152//metabolic process
evm.TU.tig00012336.1	2	6.23	0.83	0	0	0	3.02	0.001	-11.56033283	2.34E-07	3.84E-05	CCS	copper chaperone for superoxide dismutase, chloroplastic/cytosolic [Cucumis melo]	-	-	-	-	GO:0044699//single-organism process
evm.TU.tig00153204.114	11.74	21.31	11.19	2.45	0.71	2.2	14.74666667	1.786666667	-3.04504648	2.67E-07	4.35E-05	WAT1	PREDICTED: protein WALLS ARE THIN 1 [Cucumis sativus]	-	-	GO:0031224//intrinsic component of membrane	GO:0005215//transporter activity	GO:0044763//single-organism cellular process
evm.TU.tig00153554.267	6.44	24.38	7.76	1.62	1.07	0.49	12.86	1.06	-3.600754473	2.72E-07	4.40E-05	AHG1	PREDICTED: probable protein phosphatase 2C 75 isoform X2 [Cucumis melo]	ko04075//Plant hormone signal transduction;ko04016//MAPK signaling pathway - plant	K14497;K14497	-	GO:0004721//phosphoprotein phosphatase activity	GO:0003006//developmental process involved in reproduction;GO:0006464//cellular protein modification process;GO:0009628//response to abiotic stimulus;GO:0009791//post-embryonic development;GO:0010033//response to organic substance;GO:0044255//cellular lipid metabolic process;GO:0048731//system development;GO:0050789//regulation of biological process;GO:1901700//response to oxygen-containing compo…
evm.TU.tig00153054.202	2.27	3.51	1.63	0.26	0.05	0.05	2.47	0.12	-4.363404731	2.74E-07	4.41E-05	DOF5.4	PREDICTED: dof zinc finger protein DOF5.4-like [Juglans regia]	-	-	-	-	-
evm.TU.tig00008563.5	8.03	3.98	7.57	1.3	1.36	1.74	6.526666667	1.466666667	-2.153805336	3.02E-07	4.82E-05	BHLH14	PREDICTED: transcription factor MYC2 [Juglans regia]	ko04075//Plant hormone signal transduction;ko04016//MAPK signaling pathway - plant	K13422;K13422	-	-	-
evm.TU.tig00005177.6	5.46	5.1	5.08	2.59	2.38	2.09	5.213333333	2.353333333	-1.147500424	3.10E-07	4.87E-05	At4g20840	PREDICTED: reticuline oxidase-like protein [Cucumis melo]	-	-	-	GO:0000166//nucleotide binding;GO:0016616//oxidoreductase activity, acting on the CH-OH group of donors, NAD or NADP as acceptor	GO:0044710//single-organism metabolic process
evm.TU.tig00000431.7	28.05	41.04	32.54	9.76	8.93	13.26	33.87666667	10.65	-1.669438496	3.39E-07	5.26E-05	TIFY10B	PREDICTED: protein TIFY 10A [Cucumis sativus]	ko04075//Plant hormone signal transduction	K13464	-	-	-
evm.TU.tig00002224.2	23.45	4.17	24.85	0.61	1.02	1.82	17.49	1.15	-3.926824523	3.47E-07	5.35E-05	LAP	PREDICTED: leucine aminopeptidase 3, chloroplastic [Cucumis sativus]	ko01100//Metabolic pathways;ko00480//Glutathione metabolism	K01255;K01255	-	-	-
evm.TU.tig00153577.11	9.9	44.87	8.14	1.74	0.51	0.94	20.97	1.063333333	-4.301661033	3.54E-07	5.41E-05	At1g08160	PREDICTED: uncharacterized protein At1g08160 [Cucumis melo]	-	-	-	-	-
evm.TU.tig00000233.8	0.46	0.15	0.4	7.66	10.11	1.06	0.336666667	6.276666667	4.220605802	3.70E-07	5.63E-05	CYP82A4	PREDICTED: cytochrome P450 CYP82D47 [Cucumis sativus]	-	-	-	GO:0005488//binding	-
evm.TU.tig00153210.239	12.05	23.83	9.61	2.55	1.85	1.41	15.16333333	1.936666667	-2.968939366	3.93E-07	5.94E-05	--	BnaC07g22510D [Brassica napus]	-	-	-	-	-
evm.TU.tig00000924.2	9.79	10.3	6.46	29.14	30.85	18.02	8.85	26.00333333	1.554947212	4.35E-07	6.52E-05	SRS7	PREDICTED: protein SHI RELATED SEQUENCE 5-like [Cucumis sativus]	-	-	-	-	-
evm.TU.tig00006613.1	5.36	5.83	6.26	2.35	2.74	1.71	5.816666667	2.266666667	-1.359620385	4.41E-07	6.52E-05	CCX5	PREDICTED: cation/calcium exchanger 5 [Cucumis melo]	-	-	-	-	-
evm.TU.tig00153204.132	0.94	2.41	1.09	0.16	0.1	0.13	1.48	0.13	-3.509013647	4.42E-07	6.52E-05	CYP707A4	PREDICTED: abscisic acid 8'-hydroxylase 2 isoform X1 [Cucumis sativus]	-	-	-	GO:0016491//oxidoreductase activity;GO:0046872//metal ion binding	-
evm.TU.tig00000812.4	0	0	0.01	0.36	0.5	0.66	0.003333333	0.506666667	7.247927513	4.43E-07	6.52E-05	--	PREDICTED: protein NUCLEAR FUSION DEFECTIVE 4-like [Gossypium arboreum]	-	-	GO:0005911//cell-cell junction;GO:0031224//intrinsic component of membrane	-	GO:0006865//amino acid transport;GO:0009814//defense response, incompatible interaction;GO:0016482//cytoplasmic transport;GO:0033554//cellular response to stress;GO:0044763//single-organism cellular process
evm.TU.tig00153414.43	8.5	8.69	11.67	25.23	19.59	26.1	9.62	23.64	1.297121236	4.51E-07	6.60E-05	HDR1	PREDICTED: uncharacterized protein LOC103499861 [Cucumis melo]	-	-	-	-	-
evm.TU.tig00153704.13	0.21	0.32	0.12	2.86	1.34	1.83	0.216666667	2.01	3.213646379	4.58E-07	6.61E-05	MYB306	PREDICTED: myb-related protein 306-like [Cucumis sativus]	ko04626//Plant-pathogen interaction	K09422	-	-	-
evm.TU.tig00005930.14	3.45	3.36	3.33	0.7	0.7	0.76	3.38	0.72	-2.230954435	4.58E-07	6.61E-05	--	-	-	-	-	-	-
evm.TU.tig00005429.1	16.41	16.77	11.92	5.39	5.11	5.8	15.03333333	5.433333333	-1.468255469	4.86E-07	6.96E-05	ZTP29	PREDICTED: zinc transporter ZTP29 isoform X1 [Cucumis melo]	-	-	GO:0031090//organelle membrane;GO:0031224//intrinsic component of membrane;GO:0043231//intracellular membrane-bounded organelle	GO:0022890//inorganic cation transmembrane transporter activity	GO:0000041//transition metal ion transport;GO:0044763//single-organism cellular process;GO:0050896//response to stimulus
evm.TU.tig00153057.75	30.81	15.12	30.34	97.24	84.61	185.65	25.42333333	122.5	2.268556645	4.89E-07	6.96E-05	RFS1	PREDICTED: probable galactinol--sucrose galactosyltransferase 1 isoform X4 [Cucumis melo]	ko00052//Galactose metabolism	K06617	-	GO:0008378//galactosyltransferase activity	-
evm.TU.tig00153449.172	13.39	16.83	13.67	5.88	5.45	3.26	14.63	4.863333333	-1.588912387	5.24E-07	7.42E-05	CNR13	PREDICTED: protein MID1-COMPLEMENTING ACTIVITY 1 [Cucumis melo]	-	-	-	-	-
evm.TU.tig00153057.164	1.44	1.65	1.23	0	0	0.07	1.44	0.023333333	-5.94753258	5.30E-07	7.46E-05	ABCG25	PREDICTED: ABC transporter G family member 25 isoform X1 [Cucumis melo]	-	-	-	GO:0017111//nucleoside-triphosphatase activity;GO:0032550//purine ribonucleoside binding	-
evm.TU.tig00153534.4	10.3	20.73	9.21	2.92	0.94	1.11	13.41333333	1.656666667	-3.017312548	6.12E-07	8.49E-05	SMXL4	PREDICTED: protein SMAX1-LIKE 4-like [Juglans regia]	-	-	-	-	-
evm.TU.tig00153031.414	4.8	1.51	6.18	25.27	24.2	69.31	4.163333333	39.59333333	3.249446556	6.32E-07	8.67E-05	SABP2	PREDICTED: salicylic acid-binding protein 2-like [Cucumis melo]	-	-	-	-	-
evm.TU.tig00002581.1	5.18	1.63	5.26	43.72	35.39	13.41	4.023333333	30.84	2.93833959	6.35E-07	8.67E-05	PHT1-7	PREDICTED: inorganic phosphate transporter 1-4 [Cucumis sativus]	-	-	GO:0031224//intrinsic component of membrane	GO:0005215//transporter activity	GO:0015698//inorganic anion transport;GO:0044763//single-organism cellular process
MSTRG.19906	3.25	5.77	3.76	0.6	0.17	0.72	4.26	0.496666667	-3.1005036	6.53E-07	8.85E-05	--	PREDICTED: LOC110618030 isoform [Prunus dulcis]	-	-	-	-	-
evm.TU.tig00153145.82	4.9	3.73	4.94	0.67	0.21	0.93	4.523333333	0.603333333	-2.906359118	6.61E-07	8.91E-05	MTP4	Metal tolerance protein 4 [Morus notabilis]	-	-	GO:0031090//organelle membrane;GO:0031224//intrinsic component of membrane;GO:0043231//intracellular membrane-bounded organelle	GO:0015075//ion transmembrane transporter activity	GO:0006812//cation transport;GO:0044763//single-organism cellular process
evm.TU.tig00153437.7	20.43	13.43	20.07	47.75	37.38	50.47	17.97666667	45.2	1.33019724	7.10E-07	9.51E-05	--	PREDICTED: uncharacterized protein LOC103485859 [Cucumis melo]	-	-	-	-	-
evm.TU.tig00003412.59	0.23	0.64	0.27	2.94	3.29	9.94	0.38	5.39	3.826213949	7.26E-07	9.63E-05	--	-	-	-	-	-	-
evm.TU.tig00153640.232	114.05	77.76	119.33	30.88	38.73	18.42	103.7133333	29.34333333	-1.821496706	7.28E-07	9.63E-05	--	DUF642 domain-containing protein [Cephalotus follicularis]	-	-	GO:0016020//membrane	-	GO:0003006//developmental process involved in reproduction;GO:0006779//porphyrin-containing compound biosynthetic process;GO:0010476//gibberellin mediated signaling pathway
evm.TU.tig00006406.141	2.47	15.62	2.5	0.53	0.14	0.26	6.863333333	0.31	-4.468569304	7.75E-07	0.000102025	--	PREDICTED: DNA-directed RNA polymerase II subunit RPB1-like [Cucumis sativus]	-	-	-	-	-
evm.TU.tig00001261.3	33.7	1.8	37.95	1.26	1.03	0.46	24.48333333	0.916666667	-4.739258967	8.62E-07	0.000112526	OMR1	PREDICTED: threonine dehydratase biosynthetic, chloroplastic-like [Cucumis melo]	ko01100//Metabolic pathways;ko01110//Biosynthesis of secondary metabolites;ko01200//Carbon metabolism;ko01230//Biosynthesis of amino acids;ko00260//Glycine, serine and threonine metabolism;ko00290//Valine, leucine and isoleucine biosynthesis	K01754;K01754;K01754;K01754;K01754;K01754	GO:0009536//plastid	GO:0016829//lyase activity	GO:0008652//cellular amino acid biosynthetic process;GO:0009081//branched-chain amino acid metabolic process
evm.TU.tig00001582.5	0.49	0	0.65	10.54	4.49	4.26	0.38	6.43	4.080747414	9.06E-07	0.000116467	MIF3	PREDICTED: mini zinc finger protein 3-like [Cucumis sativus]	-	-	-	-	-
evm.TU.tig00153419.37	885.06	2053.37	898.95	109.66	46.1	5.1	1279.126667	53.62	-4.576244106	9.49E-07	0.000121292	TCA	trichoanguin [Trichosanthes cucumerina]	-	-	-	-	-
MSTRG.24959	0	0	0	3.58	0.23	1.91	0.001	1.906666667	10.89683693	9.76E-07	0.000123778	--	-	-	-	-	-	-
evm.TU.tig00153048.347	18.35	22.55	20.1	5.83	6.08	8.95	20.33333333	6.953333333	-1.548070085	9.79E-07	0.000123778	TIFY10B	PREDICTED: protein TIFY 10A [Cucumis sativus]	ko04075//Plant hormone signal transduction	K13464	-	-	-
evm.TU.tig00005789.1	104.48	20	98.58	3.11	4.84	0.27	74.35333333	2.74	-4.762149623	9.85E-07	0.000123882	LOX1.5	PREDICTED: linoleate 9S-lipoxygenase 6-like [Cucumis sativus]	ko00591//Linoleic acid metabolism	K15718	-	GO:0016701//oxidoreductase activity, acting on single donors with incorporation of molecular oxygen;GO:0043169//cation binding	GO:0006633//fatty acid biosynthetic process
MSTRG.16305	0.08	0.21	0.49	1.6	5.23	3.05	0.26	3.293333333	3.662965013	1.02E-06	0.000127005	--	transposase [Cucumis melo var. makuwa] [Cucumis melo]	-	-	-	-	-
evm.TU.tig00000871.8	12.36	7.75	12.11	32.96	28.27	21.55	10.74	27.59333333	1.361325755	1.03E-06	0.000127817	LRP1	PREDICTED: protein LATERAL ROOT PRIMORDIUM 1 [Cucumis melo]	-	-	-	-	-
evm.TU.tig00153451.11	12.46	10.88	12.54	2.52	2.16	0.53	11.96	1.736666667	-2.783824613	1.07E-06	0.000130573	ARB_01444	PREDICTED: probable endo-1,3(4)-beta-glucanase ARB_01444 [Ziziphus jujuba]	-	-	-	GO:0052736//beta-glucanase activity	-
evm.TU.tig00153204.107	1.47	5.81	3.37	24.25	23.06	14.6	3.55	20.63666667	2.539319029	1.08E-06	0.000131173	SRS7	PREDICTED: protein SHI RELATED SEQUENCE 5-like [Cucumis sativus]	-	-	-	-	-
evm.TU.tig00004038.6	9.08	11.74	9.81	1.43	1.25	3.08	10.21	1.92	-2.41080465	1.08E-06	0.000131183	AUX22D	PREDICTED: auxin-induced protein 22D [Vitis vinifera]	ko04075//Plant hormone signal transduction	K14484	-	-	GO:0009987//cellular process
evm.TU.tig00008158.1	1.63	6.45	2.2	0.2	0.2	0	3.426666667	0.133333333	-4.683696454	1.10E-06	0.000131942	TCA	trichoanguin [Trichosanthes cucumerina]	-	-	-	-	-
evm.TU.tig00000323.5	3.19	6.19	3.95	0	0.26	0.37	4.443333333	0.21	-4.403181142	1.29E-06	0.000154837	At5g64700	PREDICTED: WAT1-related protein At5g64700-like [Cucumis melo]	-	-	-	-	-
MSTRG.23189	0.12	0.05	0.15	0.64	1.41	10.59	0.106666667	4.213333333	5.303780748	1.31E-06	0.000154923	--	Ankyrin repeat family protein [Prunus dulcis]	-	-	-	-	-
evm.TU.tig00153048.4	1.37	3.63	1.55	0	0	0.09	2.183333333	0.03	-6.185426095	1.31E-06	0.000154923	XTH23	PREDICTED: probable xyloglucan endotransglucosylase/hydrolase protein 23 [Cucumis sativus]	ko04075//Plant hormone signal transduction	K14504	GO:0005576//extracellular region;GO:0030312//external encapsulating structure	GO:0016758//transferase activity, transferring hexosyl groups;GO:0016787//hydrolase activity	GO:0044042//glucan metabolic process;GO:0045229//external encapsulating structure organization
evm.TU.tig00001579.2	18.17	30.18	17.71	7.72	5.6	4.07	22.02	5.796666667	-1.925519037	1.41E-06	0.000166211	NPC6	PREDICTED: non-specific phospholipase C6 [Cucumis sativus]	ko01100//Metabolic pathways;ko01110//Biosynthesis of secondary metabolites;ko00564//Glycerophospholipid metabolism;ko00562//Inositol phosphate metabolism;ko00565//Ether lipid metabolism	K01114;K01114;K01114;K01114;K01114	-	GO:0004629//phospholipase C activity	-
evm.TU.tig00005930.24	8.28	10.64	8.63	3.86	3.66	4.37	9.183333333	3.963333333	-1.212303604	1.44E-06	0.000168667	At1g32860	PREDICTED: glucan endo-1,3-beta-glucosidase 14 isoform X1 [Cucumis melo]	-	-	GO:0031224//intrinsic component of membrane	GO:0016798//hydrolase activity, acting on glycosyl bonds	GO:0044238//primary metabolic process
evm.TU.tig00001291.44	3.19	6.47	3.74	0.57	0.09	0.05	4.466666667	0.236666667	-4.238270166	1.49E-06	0.000174244	TRN2	PREDICTED: protein TORNADO 2 [Cucumis sativus]	-	-	GO:0031224//intrinsic component of membrane	-	-
evm.TU.tig00002486.174	30.74	19.59	26.46	7.96	9.44	4.47	25.59666667	7.29	-1.811965227	1.51E-06	0.000174914	At1g06620	PREDICTED: 1-aminocyclopropane-1-carboxylate oxidase homolog 1-like [Cucumis melo]	-	-	-	GO:0016705//oxidoreductase activity, acting on paired donors, with incorporation or reduction of molecular oxygen;GO:0043169//cation binding	GO:0044710//single-organism metabolic process
evm.TU.tig00001047.418	247.51	354.99	240.97	119.32	73.5	80.1	281.1566667	90.97333333	-1.627858635	1.69E-06	0.000193596	HSP70	Heat shock protein 70 [Cucumis sativus]	ko04141//Protein processing in endoplasmic reticulum;ko04144//Endocytosis;ko03040//Spliceosome	K03283;K03283;K03283	-	GO:0032550//purine ribonucleoside binding	-
evm.TU.tig00004455.12	0.72	1.87	0.38	0.04	0.07	0.1	0.99	0.07	-3.822001698	1.78E-06	0.000203556	RE1	retrotransposon like protein [Arabidopsis thaliana]	-	-	-	-	-
evm.TU.tig00153031.597	17.25	0.68	18.63	0.08	0.56	0.29	12.18666667	0.31	-5.296891544	1.83E-06	0.000208321	OMR1	PREDICTED: threonine dehydratase biosynthetic, chloroplastic-like [Cucumis melo]	ko01100//Metabolic pathways;ko01110//Biosynthesis of secondary metabolites;ko01200//Carbon metabolism;ko01230//Biosynthesis of amino acids;ko00260//Glycine, serine and threonine metabolism;ko00290//Valine, leucine and isoleucine biosynthesis	K01754;K01754;K01754;K01754;K01754;K01754	GO:0009536//plastid	GO:0016829//lyase activity	GO:0008652//cellular amino acid biosynthetic process;GO:0009081//branched-chain amino acid metabolic process
evm.TU.tig00000289.100	226.5	146.6	226.43	81.33	66.18	44.86	199.8433333	64.12333333	-1.639948118	1.87E-06	0.000211399	SDC	PREDICTED: serine decarboxylase [Cucumis melo]	ko01100//Metabolic pathways;ko01110//Biosynthesis of secondary metabolites;ko00340//Histidine metabolism	K01590;K01590;K01590	GO:0016020//membrane;GO:0044444//cytoplasmic part	GO:0016830//carbon-carbon lyase activity;GO:0043168//anion binding	GO:0034308//primary alcohol metabolic process;GO:0043436//oxoacid metabolic process
evm.TU.tig00152936.121	4.46	6.18	4.86	1.82	1.03	0.73	5.166666667	1.193333333	-2.114236723	1.89E-06	0.000213053	At3g07010	PREDICTED: probable pectate lyase 1 isoform X2 [Cucumis sativus]	ko00040//Pentose and glucuronate interconversions	K01728	-	-	-
evm.TU.tig00000724.2	1.37	2.14	0.99	0.2	0.09	0.04	1.5	0.11	-3.769387072	2.11E-06	0.000235936	HAT14	PREDICTED: homeobox-leucine zipper protein HOX11 [Prunus mume]	-	-	-	-	GO:0010467//gene expression;GO:0034645//cellular macromolecule biosynthetic process
evm.TU.tig00005339.4	8.65	10.1	9.5	4.37	4.89	4.71	9.416666667	4.656666667	-1.015918847	2.20E-06	0.000244612	At3g25440	PREDICTED: CRM-domain containing factor CFM3, chloroplastic/mitochondrial [Cucumis melo]	-	-	-	-	-
evm.TU.tig00153056.163	2.23	3.65	1.87	0.55	0.71	0.74	2.583333333	0.666666667	-1.95419631	2.23E-06	0.000246687	CEPR1	PREDICTED: receptor-like protein kinase HSL1 [Cucumis sativus]	-	-	GO:0031224//intrinsic component of membrane	GO:0004702//receptor signaling protein serine/threonine kinase activity;GO:0016628//oxidoreductase activity, acting on the CH-CH group of donors, NAD or NADP as acceptor;GO:0032550//purine ribonucleoside binding	GO:0032147//activation of protein kinase activity;GO:0044710//single-organism metabolic process
evm.TU.tig00006061.1	169.04	120.53	132.14	61.78	62.06	68.9	140.57	64.24666667	-1.129595222	2.24E-06	0.000246687	KUA1	PREDICTED: transcription factor MYB1R1 [Cucumis sativus]	-	-	-	-	-
evm.TU.tig00009023.6	6.71	9.59	8.88	24.23	16.99	19.79	8.393333333	20.33666667	1.276767448	2.26E-06	0.000248098	--	PREDICTED: uncharacterized protein LOC103485859 [Cucumis melo]	-	-	-	-	-
evm.TU.tig00153057.69	2.25	2.23	2.12	0.44	0.94	0.6	2.2	0.66	-1.736965594	2.35E-06	0.000255922	KIN14F	PREDICTED: kinesin KP1 [Cucumis melo]	-	-	GO:0005875//microtubule associated complex;GO:0043231//intracellular membrane-bounded organelle	GO:0003774//motor activity;GO:0015631//tubulin binding;GO:0032550//purine ribonucleoside binding	GO:0007017//microtubule-based process;GO:0045333//cellular respiration
evm.TU.tig00000892.109	2.58	1.13	3.16	7.84	8.77	11.05	2.29	9.22	2.009419152	2.35E-06	0.000255922	ALDH3F1	PREDICTED: aldehyde dehydrogenase family 3 member F1-like [Cucumis sativus]	ko01100//Metabolic pathways;ko01110//Biosynthesis of secondary metabolites;ko00010//Glycolysis / Gluconeogenesis;ko00620//Pyruvate metabolism;ko00561//Glycerolipid metabolism;ko00330//Arginine and proline metabolism;ko00280//Valine, leucine and isoleucine degradation;ko00053//Ascorbate and aldarate metabolism;ko00071//Fatty acid degradation;ko00410//beta-Alanine metabolism;ko00380//Tryptophan met…	K00128;K00128;K00128;K00128;K00128;K00128;K00128;K00128;K00128;K00128;K00128;K00128;K00128	-	GO:0016491//oxidoreductase activity	-
evm.TU.tig00153031.402	13.51	12.89	13.39	36.42	23.44	40.06	13.26333333	33.30666667	1.328367578	2.43E-06	0.00026262	--	PREDICTED: 3-ketodihydrosphingosine reductase [Cucumis sativus]	-	-	-	GO:0003824//catalytic activity	GO:0044710//single-organism metabolic process
evm.TU.tig00153666.7	66.19	64.94	65.77	26.35	31	35.79	65.63333333	31.04666667	-1.079990324	2.45E-06	0.000263509	YPQ1	PREDICTED: probable vacuolar amino acid transporter YPQ1 [Cucumis melo]	-	-	-	-	-
evm.TU.tig00000729.201	36.98	55.66	37.94	17.39	17.68	17.88	43.52666667	17.65	-1.302231357	2.50E-06	0.000267447	At5g10920	PREDICTED: argininosuccinate lyase, chloroplastic [Cucumis sativus]	ko01100//Metabolic pathways;ko01110//Biosynthesis of secondary metabolites;ko01230//Biosynthesis of amino acids;ko00250//Alanine, aspartate and glutamate metabolism;ko00220//Arginine biosynthesis	K01755;K01755;K01755;K01755;K01755	-	GO:0016842//amidine-lyase activity	GO:0006526//arginine biosynthetic process
evm.TU.tig00001047.180	11.64	7.93	12.48	2.6	3.88	3.67	10.68333333	3.383333333	-1.658844629	2.66E-06	0.000282353	--	PREDICTED: uncharacterized protein LOC103496620 [Cucumis melo]	-	-	-	-	-
evm.TU.tig00153210.11	10.79	8.84	15.72	31.55	26.48	28.72	11.78333333	28.91666667	1.295153543	2.73E-06	0.000288557	LRP1	PREDICTED: protein LATERAL ROOT PRIMORDIUM 1 [Cucumis melo]	-	-	-	-	-
MSTRG.10966	39.31	41.92	34.87	18.98	22.18	15.53	38.7	18.89666667	-1.034201798	2.86E-06	0.000300243	At3g16190	probable inactive nicotinamidase At3g16190 [Momordica charantia]	-	-	GO:0043231//intracellular membrane-bounded organelle	GO:0003824//catalytic activity	-
evm.TU.tig00002155.4	3.29	2.93	2.77	0.9	0.98	0.49	2.996666667	0.79	-1.923434057	2.94E-06	0.000307216	CYCD6-1	Cyclin_N domain-containing protein/Cyclin_C domain-containing protein [Cephalotus follicularis]	-	-	-	-	-
evm.TU.tig00003580.1	1.04	1.37	1.78	5.57	5.07	14.67	1.396666667	8.436666667	2.594685358	3.03E-06	0.000316062	WRKY15	PREDICTED: probable WRKY transcription factor 15 isoform X2 [Cucumis melo]	-	-	-	GO:0003677//DNA binding	GO:0010468//regulation of gene expression
evm.TU.tig00001947.2	1.03	1.39	0.99	0.08	0.04	0.15	1.136666667	0.09	-3.658740427	3.18E-06	0.000329234	ATHB-40	PREDICTED: homeobox-leucine zipper protein ATHB-40 [Cucumis melo]	-	-	GO:0043231//intracellular membrane-bounded organelle	GO:0003677//DNA binding	GO:0010468//regulation of gene expression
evm.TU.tig00153206.91	24.69	17.54	24.8	65.96	107.7	374.33	22.34333333	182.6633333	3.031270727	3.19E-06	0.000329234	RDR1	PREDICTED: RNA-dependent RNA polymerase 1 [Cucumis melo]	-	-	-	GO:0034062//RNA polymerase activity;GO:0097159//organic cyclic compound binding	GO:0097659//nucleic acid-templated transcription
evm.TU.tig00001047.447	6.34	8.95	6.4	2.32	2.36	2.33	7.23	2.336666667	-1.629543704	3.31E-06	0.000338267	--	hypothetical protein POPTR_0010s22150g [Populus trichocarpa]	-	-	-	-	-
evm.TU.tig00153055.200	6.58	11.34	7.34	2.68	3.15	2.59	8.42	2.806666667	-1.584962501	3.44E-06	0.000350254	--	PREDICTED: uncharacterized protein LOC107495880 isoform X2 [Arachis duranensis]	-	-	-	-	-
evm.TU.tig00001047.309	9.59	25.11	9.9	3.12	1.59	2.62	14.86666667	2.443333333	-2.605158607	3.62E-06	0.000366917	ABCB15	PREDICTED: ABC transporter B family member 15-like [Fragaria vesca subsp. vesca] [Fragaria vesca]	ko02010//ABC transporters	K05658	-	-	-
evm.TU.tig00153699.31	7.8	10.23	8.68	2.6	2.41	0.87	8.903333333	1.96	-2.183491916	3.73E-06	0.000376461	At1g18250	PREDICTED: thaumatin-like protein [Cucumis melo]	-	-	-	-	GO:0045491//xylan metabolic process
evm.TU.tig00153554.302	25.65	14.76	28.49	80.86	53.18	64.84	22.96666667	66.29333333	1.529322313	3.76E-06	0.000377282	--	PREDICTED: 3-hexulose-6-phosphate isomerase [Cucumis melo]	-	-	-	GO:0003824//catalytic activity;GO:0005488//binding	-
evm.TU.tig00153055.223	14.75	6.81	13.21	2.15	3.49	1.23	11.59	2.29	-2.339461063	3.83E-06	0.000383529	--	Remorin family protein isoform 2 [Theobroma cacao]	-	-	-	-	-
evm.TU.tig00153653.6	7.78	16.05	6.85	2.24	0.63	1.04	10.22666667	1.303333333	-2.97205797	3.99E-06	0.000395262	--	ZZ domain-containing protein/C1_2 domain-containing protein [Cephalotus follicularis]	-	-	-	GO:0016668//oxidoreductase activity, acting on a sulfur group of donors, NAD(P) as acceptor;GO:0046914//transition metal ion binding	GO:0007165//signal transduction;GO:0044710//single-organism metabolic process
evm.TU.tig00008047.2	1874.91	4881.82	1957.03	264.31	99.04	9.78	2904.586667	124.3766667	-4.545545114	4.01E-06	0.000395262	TCA	trichoanguin [Trichosanthes cucumerina]	-	-	-	-	-
evm.TU.tig00000318.2	4.56	8.76	3.23	0.98	0.75	1	5.516666667	0.91	-2.599858361	4.04E-06	0.000395262	ATL76	PREDICTED: RING-H2 finger protein ATL78-like [Cucumis sativus]	-	-	-	-	-
evm.TU.tig00153113.6	3.6	7.58	4.54	0.72	0.23	1	5.24	0.65	-3.011055189	4.10E-06	0.000397723	CYP78A3	PREDICTED: cytochrome P450 78A9-like [Citrus sinensis]	-	-	-	GO:0016491//oxidoreductase activity;GO:0046872//metal ion binding	-
evm.TU.tig00000892.321	74.6	97.97	63.64	32.53	37.09	31.82	78.73666667	33.81333333	-1.219443392	4.17E-06	0.000402709	--	PREDICTED: uncharacterized protein LOC101220684 [Cucumis sativus]	-	-	-	-	-
evm.TU.tig00004310.4	1.08	1.08	1.26	0.13	0.08	0	1.14	0.07	-4.025535092	4.37E-06	0.000420433	ERF061	PREDICTED: ethylene-responsive transcription factor ERF061-like [Cucumis sativus]	-	-	-	-	-
evm.TU.tig00153107.16	3.86	3.48	3.15	6.24	8.77	10.66	3.496666667	8.556666667	1.291068618	4.62E-06	0.000442307	LHY	PREDICTED: protein LHY-like isoform X2 [Cucumis sativus]	ko04712//Circadian rhythm - plant	K12133	-	-	-
evm.TU.tig00004844.9	0.79	3.7	1.23	0.08	0.08	0.18	1.906666667	0.113333333	-4.072408496	4.65E-06	0.000443625	--	Ist1 domain-containing protein [Cephalotus follicularis]	ko04144//Endocytosis	K19476	-	-	-
evm.TU.tig00005336.2	11.24	4.91	10.42	1.57	2.77	1.85	8.856666667	2.063333333	-2.101786913	4.70E-06	0.000446521	CYP80B2	PREDICTED: probable (S)-N-methylcoclaurine 3'-hydroxylase isozyme 2 [Cucumis melo]	-	-	-	GO:0016705//oxidoreductase activity, acting on paired donors, with incorporation or reduction of molecular oxygen;GO:0046872//metal ion binding	-
MSTRG.9696	0.33	0	0.4	8.1	12.72	2.07	0.243333333	7.63	4.970677189	5.37E-06	0.000507859	RE1	Retrovirus-related Pol polyprotein from transposon TNT 1-94 [Vitis vinifera]	-	-	GO:0043231//intracellular membrane-bounded organelle	-	-
evm.TU.tig00153654.86	6.33	16.12	5.9	0.82	2.04	1.5	9.45	1.453333333	-2.700948695	5.44E-06	0.000512303	At1g11820	PREDICTED: glucan endo-1,3-beta-glucosidase 12 [Cucumis sativus]	-	-	-	-	-
evm.TU.tig00004666.5	1.39	0.83	1.12	2.93	2.54	3.64	1.113333333	3.036666667	1.447602951	5.69E-06	0.00053339	MIMI_L728	DUF2828 domain-containing protein [Cephalotus follicularis]	-	-	-	-	-
evm.TU.tig00007731.1	22.14	29.09	20.56	5.46	2.22	0.78	23.93	2.82	-3.085053329	5.78E-06	0.000539705	RIBA3	PREDICTED: monofunctional riboflavin biosynthesis protein RIBA 3, chloroplastic isoform X1 [Ziziphus jujuba]	ko01100//Metabolic pathways;ko01110//Biosynthesis of secondary metabolites;ko00790//Folate biosynthesis;ko00740//Riboflavin metabolism	K14652;K14652;K14652;K14652	-	GO:0016830//carbon-carbon lyase activity	GO:0006771//riboflavin metabolic process
MSTRG.16304	0.03	0.03	0.16	0.49	2.1	1.47	0.073333333	1.353333333	4.205904299	5.84E-06	0.00054333	--	-	-	-	-	-	-
evm.TU.tig00000855.5	1.01	1.28	0.81	0.2	0.06	0.02	1.033333333	0.093333333	-3.468769483	5.89E-06	0.000545751	XYL1	PREDICTED: alpha-xylosidase 1-like [Cucumis sativus]	-	-	-	GO:0005488//binding;GO:0090599//alpha-glucosidase activity	GO:0044238//primary metabolic process
evm.TU.tig00000729.219	1.66	1.06	2	9.41	5.18	4.18	1.573333333	6.256666667	1.991569885	6.04E-06	0.000557242	PUP3	PREDICTED: purine permease 3-like [Cucumis sativus]	-	-	GO:0031224//intrinsic component of membrane	-	GO:0051234//establishment of localization
evm.TU.tig00001047.310	9.36	26.08	9.81	3.4	1.43	2.12	15.08333333	2.316666667	-2.702832909	6.36E-06	0.000584392	ABCB15	PREDICTED: ABC transporter B family member 15-like [Cucumis melo]	ko02010//ABC transporters	K05658	GO:0031224//intrinsic component of membrane	GO:0015405//P-P-bond-hydrolysis-driven transmembrane transporter activity;GO:0017111//nucleoside-triphosphatase activity;GO:0032550//purine ribonucleoside binding	GO:0044763//single-organism cellular process;GO:0051234//establishment of localization
MSTRG.23191	0.09	0	0.06	0.41	0.86	2.55	0.05	1.273333333	4.670538232	6.40E-06	0.000585679	--	MuDRA-like transposase [Cucumis melo var. makuwa] [Cucumis melo]	-	-	-	-	-
evm.TU.tig00153554.213	8.87	27.53	10.56	3.43	1.18	1.4	15.65333333	2.003333333	-2.965995512	6.61E-06	0.000599699	TDR	PREDICTED: leucine-rich repeat receptor-like protein kinase TDR [Ricinus communis]	-	-	GO:0031224//intrinsic component of membrane	GO:0004672//protein kinase activity;GO:0016628//oxidoreductase activity, acting on the CH-CH group of donors, NAD or NADP as acceptor;GO:0032550//purine ribonucleoside binding	GO:0001763//morphogenesis of a branching structure;GO:0006464//cellular protein modification process;GO:0006796//phosphate-containing compound metabolic process;GO:0009799//specification of symmetry;GO:0009933//meristem structural organization;GO:0009943//adaxial/abaxial axis specification;GO:0010065//primary meristem tissue development;GO:0010087//phloem or xylem histogenesis;GO:0044710//single-…
evm.TU.tig00153211.23	0.14	0	0.37	1.7	6.11	11.01	0.17	6.273333333	5.205625571	6.65E-06	0.00060011	--	-	-	-	-	-	-
MSTRG.23895	1.69	4	2.05	6.25	28.71	17.12	2.58	17.36	2.750323977	6.67E-06	0.00060011	Os03g0733400	zinc finger BED domain-containing protein RICESLEEPER 2-like [Cucumis melo var. makuwa] [Cucumis melo]	-	-	-	-	-
evm.TU.tig00153092.62	4.08	3.54	4.01	1.74	1.8	1.93	3.876666667	1.823333333	-1.088238359	6.74E-06	0.000602411	--	HNH endonuclease [Theobroma cacao]	-	-	-	GO:0004518//nuclease activity	GO:0001101//response to acid chemical;GO:0006950//response to stress;GO:0009628//response to abiotic stimulus;GO:0090304//nucleic acid metabolic process;GO:1901700//response to oxygen-containing compound
evm.TU.tig00153349.64	0	0	0	0.6	0.45	1.77	0.001	0.94	9.876516947	6.75E-06	0.000602411	MGLL	PREDICTED: caffeoylshikimate esterase-like [Cucumis melo]	ko01100//Metabolic pathways;ko00561//Glycerolipid metabolism	K01054;K01054	-	GO:0003824//catalytic activity	-
evm.TU.tig00153047.315	24.89	7.19	25.56	1.87	2.75	0.37	19.21333333	1.663333333	-3.529958615	6.78E-06	0.000602807	PEAMT	PREDICTED: phosphoethanolamine N-methyltransferase 1 [Cucumis melo]	ko00564//Glycerophospholipid metabolism	K05929	-	GO:0016741//transferase activity, transferring one-carbon groups	GO:0008152//metabolic process
evm.TU.tig00000892.66	2.78	1.85	2.92	0.45	0.04	0.18	2.516666667	0.223333333	-3.494243644	7.06E-06	0.000625509	pod	peroxidase 2-like precursor [Cucumis sativus]	ko01100//Metabolic pathways;ko01110//Biosynthesis of secondary metabolites;ko00940//Phenylpropanoid biosynthesis	K00430;K00430;K00430	-	-	-
evm.TU.tig00008551.2	7.21	7.98	7.4	2.6	4.11	2.37	7.53	3.026666667	-1.314920068	7.12E-06	0.0006279	MSL6	PREDICTED: mechanosensitive ion channel protein 6-like [Cucumis melo]	-	-	-	-	-
evm.TU.tig00153031.561	1.88	5.71	1.72	0.17	0.11	0.34	3.103333333	0.206666667	-3.908441047	7.24E-06	0.000635734	At3g10080	PREDICTED: germin-like protein subfamily 3 member 2 [Malus domestica]	-	-	GO:0005576//extracellular region	GO:0016491//oxidoreductase activity;GO:0046914//transition metal ion binding	-
evm.TU.tig00153057.134	2.8	3.29	2.7	0.76	0.84	0.5	2.93	0.7	-2.065473837	7.26E-06	0.000635734	PPD4	PREDICTED: psbP domain-containing protein 4, chloroplastic isoform X2 [Cucumis melo]	-	-	GO:0009521//photosystem	-	GO:0044237//cellular metabolic process
evm.TU.tig00007724.38	4.79	4.49	4.35	11.36	10.19	6.93	4.543333333	9.493333333	1.063163584	7.43E-06	0.000645134	At5g18840	PREDICTED: sugar transporter ERD6-like 16 [Cucumis melo]	-	-	-	-	-
evm.TU.tig00001575.1	1.17	0	0.89	18.14	4.95	9.05	0.686666667	10.71333333	3.963653686	7.52E-06	0.000646752	MIF3	PREDICTED: mini zinc finger protein 3-like [Cucumis sativus]	-	-	-	-	-
evm.TU.tig00153047.174	1.17	0	0.89	18.14	4.95	9.05	0.686666667	10.71333333	3.963653686	7.52E-06	0.000646752	MIF3	PREDICTED: mini zinc finger protein 3-like [Cucumis sativus]	-	-	-	-	-
evm.TU.tig00153056.235	1.2	0.25	3.17	43.25	20.19	8.62	1.54	24.02	3.963233895	7.56E-06	0.000646966	ALDH3I1	PREDICTED: aldehyde dehydrogenase family 3 member H1-like isoform X2 [Cucumis sativus]	ko01100//Metabolic pathways;ko01110//Biosynthesis of secondary metabolites;ko00010//Glycolysis / Gluconeogenesis;ko00620//Pyruvate metabolism;ko00561//Glycerolipid metabolism;ko00330//Arginine and proline metabolism;ko00280//Valine, leucine and isoleucine degradation;ko00053//Ascorbate and aldarate metabolism;ko00071//Fatty acid degradation;ko00410//beta-Alanine metabolism;ko00380//Tryptophan met…	K00128;K00128;K00128;K00128;K00128;K00128;K00128;K00128;K00128;K00128;K00128;K00128;K00128	-	-	-
evm.TU.tig00153490.111	14.67	18.33	15.67	7.43	4.79	3.58	16.22333333	5.266666667	-1.623108216	7.65E-06	0.000652214	SCL23	PREDICTED: scarecrow-like protein 23 [Cucumis melo]	-	-	GO:0043231//intracellular membrane-bounded organelle	-	GO:0010468//regulation of gene expression;GO:0034645//cellular macromolecule biosynthetic process
evm.TU.tig00011146.4	79.32	175.41	81.3	30.98	19.32	10.34	112.01	20.21333333	-2.470248381	7.89E-06	0.000667849	At3g15720	PREDICTED: probable polygalacturonase At3g15720 [Cucumis melo]	ko01100//Metabolic pathways;ko00040//Pentose and glucuronate interconversions	K01184;K01184	GO:0005618//cell wall;GO:0031225//anchored component of membrane	-	-
evm.TU.tig00002607.1	8.12	15.56	7.94	1.26	1.56	3.07	10.54	1.963333333	-2.424497829	7.95E-06	0.00066909	SCPL48	PREDICTED: serine carboxypeptidase-like [Cucumis sativus]	-	-	-	GO:0004180//carboxypeptidase activity	GO:0019538//protein metabolic process
evm.TU.tig00001408.1	5.7	1.63	5.4	16.55	21.16	17.96	4.243333333	18.55666667	2.128667664	7.99E-06	0.00066909	WRKY6	PREDICTED: probable WRKY transcription factor 31 [Cucumis sativus]	-	-	-	-	-
evm.TU.tig00153293.183	6.83	6.1	6.82	13.79	19.31	10.29	6.583333333	14.46333333	1.135509933	8.00E-06	0.00066909	STC	PREDICTED: sugar carrier protein C-like [Cucumis melo]	-	-	GO:0031224//intrinsic component of membrane	GO:0016628//oxidoreductase activity, acting on the CH-CH group of donors, NAD or NADP as acceptor;GO:0022857//transmembrane transporter activity	GO:0044710//single-organism metabolic process;GO:0044763//single-organism cellular process;GO:0044765//single-organism transport
evm.TU.tig00007291.1	79.9	27.41	83.53	8.31	1.43	0.65	63.61333333	3.463333333	-4.199096032	8.10E-06	0.000675187	APS1	PREDICTED: acid phosphatase 1-like [Cucumis melo]	-	-	-	-	-
evm.TU.tig00006971.20	0	0	0	1.66	0.56	0.16	0.001	0.793333333	9.631783357	8.20E-06	0.000677445	VIT_19s0014g04930	(+)-gamma-cadinene synthase-like [Cucumis melo]	ko00909//Sesquiterpenoid and triterpenoid biosynthesis	K15803	-	GO:0016829//lyase activity	-
MSTRG.24022	4.94	5.49	3	1.28	1.3	1.48	4.476666667	1.353333333	-1.725907672	8.20E-06	0.000677445	UREG	urease accessory protein G [Cucumis sativus]	-	-	GO:0044424//intracellular part	GO:0017111//nucleoside-triphosphatase activity;GO:0032550//purine ribonucleoside binding;GO:0046914//transition metal ion binding;GO:0046983//protein dimerization activity	GO:0043085//positive regulation of catalytic activity
evm.TU.tig00001047.213	15.16	15.64	14.35	7.74	4.89	6.31	15.05	6.313333333	-1.253289657	8.22E-06	0.000677445	NIK1	Protein NSP-INTERACTING KINASE 1 [Morus notabilis]	-	-	GO:0031224//intrinsic component of membrane	GO:0004672//protein kinase activity;GO:0032550//purine ribonucleoside binding	GO:0006464//cellular protein modification process;GO:0006796//phosphate-containing compound metabolic process
evm.TU.tig00005119.4	243.78	442.95	274.51	77.97	39.09	94.83	320.4133333	70.63	-2.181581182	8.41E-06	0.000690769	ERF4	PREDICTED: ethylene-responsive transcription factor 4-like [Cucumis melo]	-	-	GO:0043231//intracellular membrane-bounded organelle	GO:0001071//nucleic acid binding transcription factor activity	GO:0010468//regulation of gene expression;GO:0034645//cellular macromolecule biosynthetic process
evm.TU.tig00153533.129	11.63	20.27	10.73	5.27	4.13	3.7	14.21	4.366666667	-1.702302244	8.67E-06	0.000709645	NRG2	DUF632 domain-containing protein/DUF630 domain-containing protein [Cephalotus follicularis]	-	-	-	-	-
evm.TU.tig00153206.42	0.69	0.46	1.05	2.86	3.04	6.04	0.733333333	3.98	2.440227408	9.03E-06	0.000730621	--	unknown [Lotus japonicus]	-	-	-	-	-
evm.TU.tig00002895.2	20.82	55.15	25.2	7.95	8.3	4.25	33.72333333	6.833333333	-2.303085735	9.29E-06	0.000747083	EDL3	PREDICTED: EID1-like F-box protein 3 [Cucumis sativus]	-	-	-	-	GO:0001101//response to acid chemical;GO:0006970//response to osmotic stress;GO:0009725//response to hormone;GO:0009791//post-embryonic development;GO:0009987//cellular process;GO:0050789//regulation of biological process;GO:1901700//response to oxygen-containing compound
MSTRG.7120	8.53	8.98	7.64	3.94	2.21	1.93	8.383333333	2.693333333	-1.638131202	9.30E-06	0.000747083	IP5P7	type IV inositol polyphosphate 5-phosphatase 7-like [Momordica charantia]	-	-	-	GO:0004518//nuclease activity;GO:0046030//inositol trisphosphate phosphatase activity;GO:0052743//inositol tetrakisphosphate phosphatase activity	GO:0010051//xylem and phloem pattern formation;GO:0043647//inositol phosphate metabolic process;GO:0044723//single-organism carbohydrate metabolic process;GO:0046488//phosphatidylinositol metabolic process;GO:0090304//nucleic acid metabolic process
MSTRG.7893	30.07	23.14	32.85	7.08	12.56	5.26	28.68666667	8.3	-1.789197098	9.57E-06	0.000766606	--	ankyrin repeat-containing protein BDA1-like [Cucurbita maxima]	-	-	-	-	-
evm.TU.tig00003412.78	13.38	11.91	12.82	3.71	5.26	1.94	12.70333333	3.636666667	-1.804518506	9.67E-06	0.000771818	IQD1	PREDICTED: protein IQ-DOMAIN 1 [Cucumis sativus]	-	-	-	-	-
evm.TU.tig00002486.436	11.75	14.24	12.68	7.01	5.49	5.96	12.89	6.153333333	-1.066812211	1.04E-05	0.000819198	METTL18	PREDICTED: histidine protein methyltransferase 1 homolog [Cucumis melo]	-	-	-	-	-
evm.TU.tig00153054.286	0.04	0	0.07	0.65	0.7	1.26	0.036666667	0.87	4.568474378	1.05E-05	0.00082891	tas	PREDICTED: aldo-keto reductase [Cucumis sativus]	-	-	GO:0009526//plastid envelope;GO:0009532//plastid stroma	GO:0003824//catalytic activity	GO:0006090//pyruvate metabolic process
MSTRG.25308	5.7	9.17	5.36	1.52	0.32	0.53	6.743333333	0.79	-3.093537356	1.06E-05	0.00082891	--	Protease inhibitor protein [Cucumis melo var. makuwa] [Cucumis melo]	-	-	-	-	-
evm.TU.tig00001385.1	1.34	0.06	1.37	15.5	7.92	10.35	0.923333333	11.25666667	3.607784298	1.09E-05	0.000851564	CCD7	PREDICTED: carotenoid cleavage dioxygenase 7, chloroplastic [Cucumis sativus]	ko01110//Biosynthesis of secondary metabolites;ko00906//Carotenoid biosynthesis	K17912;K17912	GO:0043231//intracellular membrane-bounded organelle	GO:0016701//oxidoreductase activity, acting on single donors with incorporation of molecular oxygen;GO:0043169//cation binding	GO:0001763//morphogenesis of a branching structure;GO:0016106//sesquiterpenoid biosynthetic process;GO:0016119//carotene metabolic process
evm.TU.tig00153577.59	6.85	14.57	6.65	2.34	2.28	2.15	9.356666667	2.256666667	-2.051801325	1.11E-05	0.000865869	--	DUF1635 domain-containing protein [Cephalotus follicularis]	-	-	-	-	-
evm.TU.tig00153206.43	24.51	21.51	24.12	60.86	43.42	38.34	23.38	47.54	1.023866973	1.16E-05	0.000897576	CAR10	PREDICTED: probable ADP-ribosylation factor GTPase-activating protein AGD11 [Cucumis sativus]	-	-	-	-	-
MSTRG.12333	1.96	2	1.75	0.93	0.95	0.68	1.903333333	0.853333333	-1.157346935	1.16E-05	0.000897576	RPV1	TMV resistance protein N-like isoform X1 [Momordica charantia]	-	-	-	-	-
evm.TU.tig00154132.8	2.18	2.54	1.93	4.98	6.42	5.63	2.216666667	5.676666667	1.356652189	1.20E-05	0.000924924	CSLC7	PREDICTED: probable xyloglucan glycosyltransferase 12 [Eucalyptus grandis]	-	-	-	-	-
evm.TU.tig00003991.17	7.15	8.21	8.35	3.46	3.07	1.73	7.903333333	2.753333333	-1.521281976	1.22E-05	0.000933837	CRN	PREDICTED: inactive leucine-rich repeat receptor-like protein kinase CORYNE isoform X1 [Cucumis sativus]	-	-	-	-	-
MSTRG.17358	4.42	4.68	3.68	1.85	1.21	1.44	4.26	1.5	-1.50589093	1.24E-05	0.000943138	--	PLATZ domain-containing protein [Cucumis melo var. makuwa] [Cucumis melo]	-	-	GO:0005622//intracellular	-	-
evm.TU.tig00153438.14	2.55	2.96	2.55	0.62	0.7	0.69	2.686666667	0.67	-2.003584337	1.36E-05	0.001030168	At5g19250	PREDICTED: uncharacterized GPI-anchored protein At5g19250-like [Cucumis sativus]	-	-	-	-	-
evm.TU.tig00152977.133	5.6	9.67	6.45	2.28	2.13	2.45	7.24	2.286666667	-1.662743622	1.41E-05	0.001061672	--	-	-	-	-	-	-
evm.TU.tig00002531.2	0.8	3.93	1.49	0	0	0	2.073333333	0.001	-11.01773636	1.43E-05	0.001073966	--	PREDICTED: uncharacterized protein LOC103483746 [Cucumis melo]	-	-	-	-	-
evm.TU.tig00001075.2	75.75	94.25	81.6	30.06	12.62	8.37	83.86666667	17.01666667	-2.301149056	1.48E-05	0.001111848	NIK1	PREDICTED: protein NSP-INTERACTING KINASE 1 [Cucumis sativus]	-	-	GO:0031224//intrinsic component of membrane	GO:0004672//protein kinase activity;GO:0016628//oxidoreductase activity, acting on the CH-CH group of donors, NAD or NADP as acceptor;GO:0032550//purine ribonucleoside binding	GO:0002252//immune effector process;GO:0005976//polysaccharide metabolic process;GO:0006464//cellular protein modification process;GO:0006796//phosphate-containing compound metabolic process;GO:0006950//response to stress;GO:0009755//hormone-mediated signaling pathway;GO:0009826//unidimensional cell growth;GO:0016032//viral process;GO:0043479//pigment accumulation in tissues in response to UV lig…
evm.TU.tig00007804.2	2.18	2.29	2.15	7.77	6.82	22.96	2.206666667	12.51666667	2.503909786	1.53E-05	0.001141504	--	PREDICTED: auxin-responsive protein SAUR36 [Cucumis melo]	ko04075//Plant hormone signal transduction	K14488	-	-	-
evm.TU.tig00009227.2	10.31	8.68	8.9	4.98	4.27	3.06	9.296666667	4.103333333	-1.179917173	1.53E-05	0.001141504	ABCG21	PREDICTED: ABC transporter G family member 21 [Cucumis melo]	-	-	GO:0031224//intrinsic component of membrane	GO:0015604//organic phosphonate transmembrane transporter activity;GO:0017111//nucleoside-triphosphatase activity;GO:0032550//purine ribonucleoside binding	GO:0044765//single-organism transport
evm.TU.tig00003615.5	0.42	0.24	0.07	6.61	0.78	3.75	0.243333333	3.713333333	3.931708958	1.55E-05	0.001148244	HSR201	benzyl alcohol O-benzoyltransferase-like [Cucumis melo]	-	-	-	-	-
evm.TU.tig00153033.177	16.64	31.81	19.04	7.7	3.94	6.11	22.49666667	5.916666667	-1.926854729	1.56E-05	0.001156284	LAX2	PREDICTED: auxin transporter-like protein 4 [Cucumis melo]	ko04075//Plant hormone signal transduction	K13946	GO:0031224//intrinsic component of membrane	-	-
evm.TU.tig00000589.86	2.07	4.6	1.77	0.4	0.31	0.52	2.813333333	0.41	-2.778584683	1.61E-05	0.001186338	PIP1-2	Major intrinsic protein [Corchorus olitorius]	-	-	GO:0031224//intrinsic component of membrane	-	GO:0051234//establishment of localization
evm.TU.tig00153489.14	10.59	6.4	12.37	61.6	39.56	19.59	9.786666667	40.25	2.040099316	1.64E-05	0.001204421	PME53	PREDICTED: probable pectinesterase 53 [Cucumis sativus]	ko01100//Metabolic pathways;ko00040//Pentose and glucuronate interconversions	K01051;K01051	-	GO:0052689//carboxylic ester hydrolase activity	GO:0071555//cell wall organization
evm.TU.tig00005039.3	5.22	3.62	6.12	10.17	10.54	11.23	4.986666667	10.64666667	1.094254138	1.73E-05	0.001262783	CRK10	Cysteine-rich receptor-like protein kinase 10 [Morus notabilis]	-	-	-	GO:0004672//protein kinase activity;GO:0032550//purine ribonucleoside binding	GO:0006464//cellular protein modification process;GO:0006796//phosphate-containing compound metabolic process
evm.TU.tig00001047.259	6.12	5.31	6.24	2.38	2.3	3.03	5.89	2.57	-1.196499275	1.75E-05	0.00126732	--	DUF1336 domain-containing protein [Cephalotus follicularis]	-	-	-	-	-
MSTRG.8964	1.08	4.7	1.16	0	0	0.06	2.313333333	0.02	-6.853829352	1.76E-05	0.001269987	HVA22F	HVA22-like protein f [Momordica charantia]	-	-	GO:0016020//membrane	-	-
evm.TU.tig00007935.25	0.22	0	0.5	2.36	2.52	3.23	0.24	2.703333333	3.493633103	1.77E-05	0.001274988	DREB3	PREDICTED: ethylene-responsive transcription factor TINY [Cucumis melo]	-	-	-	-	GO:0010467//gene expression;GO:0034645//cellular macromolecule biosynthetic process
evm.TU.tig00153055.25	14.58	14.23	13.28	6.8	6.03	3.56	14.03	5.463333333	-1.360661655	1.84E-05	0.001324626	PILS3	PREDICTED: uncharacterized transporter YBR287W [Cucumis sativus]	-	-	-	-	GO:0044763//single-organism cellular process
evm.TU.tig00002854.118	4.58	8.85	4.38	2.09	1.39	1.54	5.936666667	1.673333333	-1.826928247	1.86E-05	0.001330185	NET1D	PREDICTED: protein NETWORKED 1D isoform X1 [Cucumis sativus]	-	-	-	-	-
evm.TU.tig00153204.275	5.84	9.93	6.31	2.25	0.64	0.73	7.36	1.206666667	-2.60867857	1.87E-05	0.001338201	ANT	PREDICTED: AP2-like ethylene-responsive transcription factor ANT [Cucumis sativus]	-	-	-	-	GO:0010467//gene expression;GO:0034645//cellular macromolecule biosynthetic process
evm.TU.tig00153031.142	0.01	0	0.03	0.12	0.86	3.93	0.013333333	1.636666667	6.939579214	1.93E-05	0.001371149	CYP84A1	PREDICTED: cytochrome P450 84A1-like [Ziziphus jujuba]	ko01100//Metabolic pathways;ko01110//Biosynthesis of secondary metabolites;ko00940//Phenylpropanoid biosynthesis	K09755;K09755;K09755	-	GO:0016491//oxidoreductase activity;GO:0046906//tetrapyrrole binding;GO:0046914//transition metal ion binding	GO:0044710//single-organism metabolic process
evm.TU.tig00153210.428	8.91	12.83	8.67	3.06	0.83	2.04	10.13666667	1.976666667	-2.358441806	1.98E-05	0.001403004	ABCB15	PREDICTED: ABC transporter B family member 15-like [Cucumis sativus]	ko02010//ABC transporters	K05658	-	GO:0015405//P-P-bond-hydrolysis-driven transmembrane transporter activity;GO:0016887//ATPase activity	GO:0044763//single-organism cellular process;GO:0044765//single-organism transport
evm.TU.tig00153210.420	22.13	11.84	21.18	61.02	49.88	35.67	18.38333333	48.85666667	1.410157051	2.10E-05	0.001469855	MKP1	PREDICTED: protein-tyrosine-phosphatase MKP1-like [Cucumis sativus]	-	-	-	GO:0016791//phosphatase activity	GO:0006470//protein dephosphorylation
MSTRG.10802	0.77	0.38	1.09	2.2	8.65	4.34	0.746666667	5.063333333	2.761551232	2.10E-05	0.001469855	--	polyprotein [Cucumis melo var. makuwa] [Cucumis melo]	-	-	-	-	-
evm.TU.tig00001770.2	41.42	86.3	36.66	16.9	13.1	7.97	54.79333333	12.65666667	-2.114102874	2.13E-05	0.001476837	--	Amino-acid racemase isoform 2 [Theobroma cacao]	-	-	-	-	-
evm.TU.tig00153054.25	14.1	17.7	16.52	4.65	2.74	0.88	16.10666667	2.756666667	-2.54666122	2.15E-05	0.001482835	TIC32	PREDICTED: short-chain dehydrogenase TIC 32, chloroplastic [Cucumis melo]	-	-	-	GO:0016628//oxidoreductase activity, acting on the CH-CH group of donors, NAD or NADP as acceptor	GO:0044710//single-organism metabolic process
MSTRG.23182	1.59	5.97	1.58	0.45	0.07	0.13	3.046666667	0.216666667	-3.813682542	2.17E-05	0.001494195	--	Retrovirus-related Pol polyprotein from transposon 17.6 [Cucumis melo var. makuwa] [Cucumis melo]	-	-	-	-	-
evm.TU.tig00000564.2	4.88	4.37	4.29	15.26	11.36	7.29	4.513333333	11.30333333	1.324483045	2.21E-05	0.001509751	CSE	PREDICTED: caffeoylshikimate esterase [Cucumis sativus]	ko01100//Metabolic pathways;ko00561//Glycerolipid metabolism	K01054;K01054	-	GO:0003824//catalytic activity	-
MSTRG.2518	9.62	11.34	10.08	5.18	5.02	3.13	10.34666667	4.443333333	-1.219451777	2.27E-05	0.00154803	--	Interleukin-16 like [Actinidia chinensis var. chinensis] [Actinidia chinensis]	-	-	GO:0043231//intracellular membrane-bounded organelle	-	-
evm.TU.tig00153293.132	28.37	35.51	27.76	10.1	3.17	7.5	30.54666667	6.923333333	-2.141476242	2.30E-05	0.001562287	PBF	PREDICTED: dof zinc finger protein DOF1.7-like [Cucumis melo]	-	-	-	-	-
evm.TU.tig00007935.20	13.17	7.57	15.45	49.16	31.91	26.83	12.06333333	35.96666667	1.576031852	2.32E-05	0.001571717	GATA9	PREDICTED: GATA transcription factor 4-like [Cucumis melo]	-	-	-	GO:0005488//binding	GO:0006355//regulation of transcription, DNA-templated
evm.TU.tig00001291.248	68.9	26.28	72.48	163.11	187.93	247	55.88666667	199.3466667	1.834703448	2.33E-05	0.001571717	--	PREDICTED: remorin isoform X1 [Cucumis melo]	-	-	-	-	-
evm.TU.tig00000589.166	0.63	0.17	0.4	3.54	1.27	2.14	0.4	2.316666667	2.533978572	2.46E-05	0.001650059	EXO70H1	PREDICTED: exocyst complex component EXO70B1-like [Cucumis melo]	-	-	-	-	GO:0016192//vesicle-mediated transport
evm.TU.tig00153055.85	9.54	13.87	9.89	4.63	2.98	1.83	11.1	3.146666667	-1.818663413	2.51E-05	0.001673006	CLV1	PREDICTED: receptor protein kinase CLAVATA1 [Cucumis sativus]	-	-	GO:0031224//intrinsic component of membrane	GO:0004702//receptor signaling protein serine/threonine kinase activity;GO:0005102//receptor binding;GO:0016628//oxidoreductase activity, acting on the CH-CH group of donors, NAD or NADP as acceptor;GO:0032550//purine ribonucleoside binding	GO:0007165//signal transduction;GO:0009933//meristem structural organization;GO:0032147//activation of protein kinase activity;GO:0044710//single-organism metabolic process;GO:0048869//cellular developmental process
evm.TU.tig00153031.525	0.15	0.31	0.51	1.87	1.73	2.32	0.323333333	1.973333333	2.609540523	2.51E-05	0.001673006	CXE15	PREDICTED: probable carboxylesterase 15 [Cucumis melo]	-	-	-	GO:0003824//catalytic activity	-
evm.TU.tig00153210.419	6.81	4.05	8.1	16.53	18.06	13.66	6.32	16.08333333	1.347569978	2.60E-05	0.001722976	--	PREDICTED: protein-tyrosine-phosphatase MKP1-like [Cucumis melo]	-	-	-	-	-
evm.TU.tig00000624.2	7.51	14.11	8.14	3.77	2.35	2.76	9.92	2.96	-1.744742945	2.71E-05	0.001781148	nep2	PREDICTED: aspartic proteinase nepenthesin-2 [Cucumis melo]	-	-	-	-	-
evm.TU.tig00009078.1	0.8	1.42	0.67	0	0	0	0.963333333	0.001	-9.911891277	2.72E-05	0.001783276	--	PREDICTED: cyclin-dependent protein kinase inhibitor SMR3-like [Cucumis sativus]	-	-	-	-	-
evm.TU.tig00003172.1	6.71	21.85	5.79	1.66	0.89	1.42	11.45	1.323333333	-3.113099187	2.80E-05	0.001829284	--	Mediator of RNA polymerase II transcription subunit 8 [Theobroma cacao]	-	-	-	-	-
MSTRG.11770	0.23	0.05	0.19	5.3	0.21	3.13	0.156666667	2.88	4.20029865	2.83E-05	0.001836927	--	nucleolar protein 58-like [Gossypium australe]	-	-	-	-	-
evm.TU.tig00002858.1	0.72	1.6	0.71	0.11	0.04	0.07	1.01	0.073333333	-3.783742365	2.83E-05	0.001836927	ATL16	PREDICTED: RING-H2 finger protein ATL16-like [Cucumis sativus]	-	-	-	-	-
evm.TU.tig00153017.96	8.69	12.19	8.89	1.62	1.2	0.12	9.923333333	0.98	-3.339971161	2.83E-05	0.001836927	CEL1	PREDICTED: endoglucanase 8 [Cucumis sativus]	ko01100//Metabolic pathways;ko00500//Starch and sucrose metabolism	K01179;K01179	-	GO:0004553//hydrolase activity, hydrolyzing O-glycosyl compounds	GO:0030243//cellulose metabolic process
evm.TU.tig00153348.11	5.14	6.13	6.62	3.03	2.46	1.86	5.963333333	2.45	-1.283337232	2.84E-05	0.001838027	NAT2	PREDICTED: nucleobase-ascorbate transporter 2 [Cucumis melo]	-	-	GO:0031224//intrinsic component of membrane	-	GO:0044763//single-organism cellular process;GO:0051234//establishment of localization
evm.TU.tig00153554.301	80.23	129.89	86.34	40.17	29.32	39.49	98.82	36.32666667	-1.443774066	2.89E-05	0.001864885	--	PREDICTED: uncharacterized protein LOC101217506 [Cucumis sativus]	-	-	-	-	-
evm.TU.tig00008071.2	0.67	3.34	0.73	0.15	0.06	0.07	1.58	0.093333333	-4.081388327	3.03E-05	0.001949934	MLO13	PREDICTED: MLO-like protein 13 [Cucumis sativus]	-	-	GO:0016020//membrane	-	GO:0050896//response to stimulus
evm.TU.tig00005754.4	1.53	4.93	0.75	0.16	0.08	0.2	2.403333333	0.146666667	-4.034423831	3.06E-05	0.001958726	--	PREDICTED: uncharacterized protein LOC103492795 [Cucumis melo]	-	-	-	-	-
MSTRG.22339	0.66	3.64	1.16	0.05	0	0.09	1.82	0.046666667	-5.285402219	3.09E-05	0.00197773	EXPA8	expansin-A8 [Momordica charantia]	-	-	GO:0030312//external encapsulating structure	-	GO:0000902//cell morphogenesis;GO:0009827//plant-type cell wall modification;GO:0048646//anatomical structure formation involved in morphogenesis
evm.TU.tig00001770.1	5.31	9.37	5.37	2.28	1.54	1.94	6.683333333	1.92	-1.79946152	3.16E-05	0.002011384	NUDT19	PREDICTED: nudix hydrolase 19, chloroplastic-like [Cucumis melo]	ko01100//Metabolic pathways;ko04146//Peroxisome;ko00760//Nicotinate and nicotinamide metabolism	K03426;K03426;K03426	-	-	-
evm.TU.tig00153349.42	4.96	4.37	4.47	0.68	0.48	1.41	4.6	0.856666667	-2.424828002	3.17E-05	0.002011384	--	DUF4228 domain-containing protein [Cephalotus follicularis]	-	-	-	-	-
evm.TU.tig00153297.3	2.7	7.51	3.9	0.65	0.59	0.08	4.703333333	0.44	-3.418108153	3.17E-05	0.002011384	At1g10310	PREDICTED: NADPH-dependent pterin aldehyde reductase-like isoform X1 [Cucumis melo]	-	-	-	GO:0016491//oxidoreductase activity	GO:0044710//single-organism metabolic process
evm.TU.tig00009983.2	1.85	1.66	1.61	0.48	0.12	0.31	1.706666667	0.303333333	-2.49220536	3.19E-05	0.002016045	--	-	-	-	-	-	-
evm.TU.tig00001047.363	402.41	584.82	353.7	209.01	183.99	163.46	446.9766667	185.4866667	-1.268884036	3.20E-05	0.002017612	GRXC2	glutaredoxin [Genlisea aurea]	-	-	GO:0044444//cytoplasmic part	-	GO:0044699//single-organism process
evm.TU.tig00153047.388	15.47	27.28	16.06	6.37	2.44	2	19.60333333	3.603333333	-2.443694967	3.21E-05	0.002017612	--	DUF761 domain-containing protein [Cephalotus follicularis]	-	-	-	-	-
evm.TU.tig00153204.345	3	11.48	3.25	0.82	0.59	0.76	5.91	0.723333333	-3.030425588	3.23E-05	0.002024796	--	-	-	-	-	-	-
evm.TU.tig00002512.2	0	0	0	0.25	0.52	2.45	0.001	1.073333333	10.06788247	3.27E-05	0.002041836	RAP2-3	PREDICTED: ethylene-responsive transcription factor RAP2-3 isoform X1 [Cucumis melo]	-	-	-	-	GO:0009987//cellular process
evm.TU.tig00002588.2	13.75	6.89	12.87	1.03	2.14	3.37	11.17	2.18	-2.357229146	3.28E-05	0.002041836	At1g06620	PREDICTED: 1-aminocyclopropane-1-carboxylate oxidase homolog 1-like [Cucumis melo]	-	-	-	GO:0016705//oxidoreductase activity, acting on paired donors, with incorporation or reduction of molecular oxygen;GO:0043169//cation binding	GO:0044710//single-organism metabolic process
evm.TU.tig00004396.1	15.64	23.73	14.3	5.41	1.24	1.67	17.89	2.773333333	-2.689460455	3.28E-05	0.002041836	ALMT9	PREDICTED: aluminum-activated malate transporter 9-like [Jatropha curcas]	-	-	-	-	-
evm.TU.tig00001145.8	0	0	0.09	1.79	0.82	0.76	0.03	1.123333333	5.22667978	3.51E-05	0.002171512	CCD7	PREDICTED: carotenoid cleavage dioxygenase 7, chloroplastic [Cucumis sativus]	ko01110//Biosynthesis of secondary metabolites;ko00906//Carotenoid biosynthesis	K17912;K17912	GO:0043231//intracellular membrane-bounded organelle	GO:0016701//oxidoreductase activity, acting on single donors with incorporation of molecular oxygen;GO:0043169//cation binding	GO:0001763//morphogenesis of a branching structure;GO:0016106//sesquiterpenoid biosynthetic process;GO:0016119//carotene metabolic process
MSTRG.16608	3.34	2.65	2.41	6.1	6.96	4.49	2.8	5.85	1.063009798	3.53E-05	0.002174461	--	-	-	-	-	-	-
evm.TU.tig00153666.28	0.03	0.25	0.07	1.2	1.55	0.57	0.116666667	1.106666667	3.245756414	3.59E-05	0.00220717	--	Pyridoxal phosphate-dependent transferases superfamily protein [Theobroma cacao]	-	-	-	GO:0003824//catalytic activity;GO:0043168//anion binding	-
MSTRG.13079	0.29	0.15	0.19	0.19	6.34	9.32	0.21	5.283333333	4.652987202	3.61E-05	0.002214511	--	RNA-binding protein 25-like [Gossypium australe]	-	-	-	-	-
evm.TU.tig00153554.120	22.81	21.84	28.34	60.12	40.48	74.51	24.33	58.37	1.262490748	3.64E-05	0.002223941	--	Formin-like protein 18 [Theobroma cacao]	-	-	-	-	-
evm.TU.tig00006242.2	2.71	8.79	2.92	0.75	0.09	0.41	4.806666667	0.416666667	-3.528071165	3.81E-05	0.002316626	FTIP1	PREDICTED: protein QUIRKY isoform X1 [Cucumis melo]	-	-	-	GO:0016740//transferase activity	-
evm.TU.tig00153057.172	34.56	32.55	29.38	19.39	14.48	13.73	32.16333333	15.86666667	-1.019417859	3.83E-05	0.002322487	--	PREDICTED: F-box protein CPR30-like [Cucumis sativus]	-	-	-	-	-
evm.TU.tig00002486.171	1.94	0.21	1.64	0.04	0.04	0.03	1.263333333	0.036666667	-5.10662242	3.90E-05	0.002358637	At1g06620	PREDICTED: 1-aminocyclopropane-1-carboxylate oxidase homolog 1 [Cucumis sativus]	-	-	-	GO:0016705//oxidoreductase activity, acting on paired donors, with incorporation or reduction of molecular oxygen;GO:0043169//cation binding	GO:0044710//single-organism metabolic process
evm.TU.tig00153640.262	0.44	0.07	1.63	7.5	6.16	10.44	0.713333333	8.033333333	3.493350445	3.93E-05	0.00237215	--	-	-	-	-	-	-
evm.TU.tig00002486.81	10.09	15.9	8.69	3.97	3.86	2.09	11.56	3.306666667	-1.805691873	3.96E-05	0.002384319	CML22	PREDICTED: probable calcium-binding protein CML22 [Cucumis sativus]	ko04626//Plant-pathogen interaction	K13448	-	-	-
evm.TU.tig00002854.72	2.52	5.03	2.22	0.96	0.65	0.59	3.256666667	0.733333333	-2.150855038	4.14E-05	0.002476813	PATL4	PREDICTED: patellin-6-like [Cucumis sativus]	-	-	-	-	-
MSTRG.9282	0.7	0.88	0.96	3.1	8.01	2	0.846666667	4.37	2.367767283	4.18E-05	0.002494199	--	PREDICTED: L10-interacting MYB domain-containing protein-like [Cucumis melo]	-	-	-	-	-
MSTRG.17533	12.63	17.59	12.42	6.47	7.08	6.65	14.21333333	6.733333333	-1.077852145	4.28E-05	0.002541369	ACER	alkaline ceramidase 3 [Cucumis melo var. makuwa] [Cucumis melo]	ko00600//Sphingolipid metabolism	K04711	GO:0031224//intrinsic component of membrane;GO:0043231//intracellular membrane-bounded organelle	GO:0016810//hydrolase activity, acting on carbon-nitrogen (but not peptide) bonds	GO:0006665//sphingolipid metabolic process
evm.TU.tig00153552.21	1.53	3.24	1.6	0.57	0.3	0.19	2.123333333	0.353333333	-2.587229108	4.30E-05	0.002541369	BGLU44	PREDICTED: beta-glucosidase 44-like isoform X1 [Cucumis melo]	ko01100//Metabolic pathways;ko01110//Biosynthesis of secondary metabolites;ko00940//Phenylpropanoid biosynthesis;ko00500//Starch and sucrose metabolism;ko00460//Cyanoamino acid metabolism	K05350;K05350;K05350;K05350;K05350	-	GO:0016798//hydrolase activity, acting on glycosyl bonds	GO:0008152//metabolic process
evm.TU.tig00000589.106	28.62	21.94	27.23	11.91	15.61	10.25	25.93	12.59	-1.042343923	4.30E-05	0.002541369	--	hypothetical protein Csa_3G733210 [Cucumis sativus]	-	-	-	-	-
evm.TU.tig00153640.33	15.23	22.51	13.68	6.98	3.88	2.83	17.14	4.563333333	-1.909207164	4.30E-05	0.002541369	--	PREDICTED: uncharacterized protein LOC103500139 [Cucumis melo]	-	-	-	-	-
MSTRG.17056	1.31	0.18	1.92	8.84	8.99	7.01	1.136666667	8.28	2.864821529	4.42E-05	0.002598647	--	protein FAR1-RELATED SEQUENCE 4-like [Momordica charantia]	-	-	-	-	-
evm.TU.tig00152936.254	5.33	2.91	6.85	11.79	17.09	20.59	5.03	16.49	1.712961094	4.53E-05	0.002643769	ANL2	PREDICTED: homeobox-leucine zipper protein ANTHOCYANINLESS 2 [Cucumis melo]	-	-	-	-	-
evm.TU.tig00153400.1	35.56	54.18	36.86	3.6	9.96	0.93	42.2	4.83	-3.127147905	4.53E-05	0.002643769	5MAT	PREDICTED: malonyl-CoA:anthocyanidin 5-O-glucoside-6''-O-malonyltransferase [Cucumis melo]	-	-	-	-	-
evm.TU.tig00006406.160	12.98	51.59	12.11	5.15	2.67	2.42	25.56	3.413333333	-2.904634622	4.54E-05	0.002643769	MD1	PREDICTED: malate dehydrogenase, cytoplasmic-like isoform X1 [Cucumis melo]	ko01100//Metabolic pathways;ko01110//Biosynthesis of secondary metabolites;ko01200//Carbon metabolism;ko00270//Cysteine and methionine metabolism;ko00620//Pyruvate metabolism;ko00630//Glyoxylate and dicarboxylate metabolism;ko00710//Carbon fixation in photosynthetic organisms;ko00020//Citrate cycle (TCA cycle)	K00025;K00025;K00025;K00025;K00025;K00025;K00025;K00025	-	GO:0016615//malate dehydrogenase activity	GO:0005975//carbohydrate metabolic process;GO:0006101//citrate metabolic process;GO:0043648//dicarboxylic acid metabolic process
evm.TU.tig00152936.253	4.22	2.23	4.04	6.57	13.46	11.24	3.496666667	10.42333333	1.575764541	4.56E-05	0.002651306	ANL2	PREDICTED: homeobox-leucine zipper protein ANTHOCYANINLESS 2 [Cucumis melo]	-	-	GO:0043231//intracellular membrane-bounded organelle	GO:0003677//DNA binding	GO:0010468//regulation of gene expression
evm.TU.tig00153654.59	0.76	0.62	0.41	2.2	1.86	4.31	0.596666667	2.79	2.225268035	4.70E-05	0.002703582	WRKY15	PREDICTED: probable WRKY transcription factor 15 isoform X1 [Cucumis melo]	-	-	-	GO:0003677//DNA binding	GO:0010468//regulation of gene expression
evm.TU.tig00003795.3	21.32	0	21.36	0	0.15	0.07	14.22666667	0.073333333	-7.599912842	4.70E-05	0.002703582	--	PREDICTED: histone H1-II-like [Cucumis sativus]	-	-	-	-	-
evm.TU.tig00153031.483	1.52	3.13	2.38	0.56	0.1	0.29	2.343333333	0.316666667	-2.887525271	4.71E-05	0.002703582	At5g64700	PREDICTED: WAT1-related protein At5g64700-like isoform X1 [Cucumis sativus]	-	-	-	-	-
evm.TU.tig00153047.274	4.92	10.01	4.19	1.71	0.53	1.13	6.373333333	1.123333333	-2.504262027	4.78E-05	0.002737875	--	DUF1666 domain-containing protein, partial [Cephalotus follicularis]	-	-	GO:0030529//intracellular ribonucleoprotein complex	GO:0016772//transferase activity, transferring phosphorus-containing groups	GO:0006796//phosphate-containing compound metabolic process;GO:0010467//gene expression
evm.TU.tig00000892.483	23.47	26.98	26.54	13.78	10.13	12.89	25.66333333	12.26666667	-1.064965304	4.83E-05	0.002756549	TBL39	PREDICTED: protein trichome birefringence-like 39 [Cucumis sativus]	-	-	-	-	-
evm.TU.tig00001096.2	16.99	7.03	17.24	44.93	38.78	110.95	13.75333333	64.88666667	2.238140734	4.86E-05	0.002759338	WAKL20	PREDICTED: wall-associated receptor kinase-like 20 [Cucumis melo]	-	-	-	GO:0001871//pattern binding;GO:0004672//protein kinase activity;GO:0032550//purine ribonucleoside binding	GO:0006464//cellular protein modification process;GO:0006796//phosphate-containing compound metabolic process
MSTRG.12940	29.85	141.15	33.08	7.16	0.52	4.87	68.02666667	4.183333333	-4.023375535	4.87E-05	0.002759395	WRKY53	probable WRKY transcription factor 46 isoform X1 [Momordica charantia]	-	-	-	-	-
evm.TU.tig00153137.2	0.15	0	0.1	0.47	2.33	1.25	0.083333333	1.35	4.017921908	5.00E-05	0.002820226	CYSD2	PREDICTED: cysteine synthase-like [Cucumis sativus]	ko01100//Metabolic pathways;ko01110//Biosynthesis of secondary metabolites;ko01200//Carbon metabolism;ko01230//Biosynthesis of amino acids;ko00270//Cysteine and methionine metabolism;ko00920//Sulfur metabolism	K01738;K01738;K01738;K01738;K01738;K01738	-	-	-
evm.TU.tig00153554.305	7.74	9.52	6.02	2.69	1.9	0.79	7.76	1.793333333	-2.11341298	5.06E-05	0.002846772	LAF1	PREDICTED: LOW QUALITY PROTEIN: transcription factor LAF1-like [Cucumis sativus]	ko04626//Plant-pathogen interaction	K09422	-	-	-
evm.TU.tig00000892.439	6.86	4.24	9.32	24.42	15.31	39.36	6.806666667	26.36333333	1.953512428	5.07E-05	0.002846772	SAUR72	PREDICTED: auxin-responsive protein SAUR71 [Cucumis melo]	ko04075//Plant hormone signal transduction	K14488	-	-	-
evm.TU.tig00153048.236	0.85	0.75	1.1	1.83	2.33	1.73	0.9	1.963333333	1.125308227	5.14E-05	0.002877854	STP14	PREDICTED: sugar transport protein 14-like [Cucumis melo]	-	-	GO:0031224//intrinsic component of membrane	GO:0016628//oxidoreductase activity, acting on the CH-CH group of donors, NAD or NADP as acceptor;GO:0022857//transmembrane transporter activity	GO:0044710//single-organism metabolic process;GO:0044763//single-organism cellular process;GO:0044765//single-organism transport
evm.TU.tig00153206.170	10.92	6.32	11.19	20.67	22.25	37.34	9.476666667	26.75333333	1.497267057	5.15E-05	0.002877854	RE1	Cysteine-rich RLK (receptor-like protein kinase) 8 [Dorcoceras hygrometricum]	ko01100//Metabolic pathways;ko00520//Amino sugar and nucleotide sugar metabolism;ko00040//Pentose and glucuronate interconversions;ko00052//Galactose metabolism;ko00053//Ascorbate and aldarate metabolism	K12447;K12447;K12447;K12447;K12447	-	-	-
MSTRG.13758	0.17	0.31	0.22	0.57	1.52	2.49	0.233333333	1.526666667	2.709920771	5.27E-05	0.002936231	TY3B-I	DNA/RNA polymerases superfamily protein [Cucumis melo var. makuwa] [Cucumis melo]	-	-	-	GO:0004175//endopeptidase activity;GO:0046914//transition metal ion binding	GO:0006259//DNA metabolic process;GO:0019538//protein metabolic process
evm.TU.tig00153206.171	40.56	18.6	42.86	96.26	91.01	199.64	34.00666667	128.97	1.923146011	5.39E-05	0.002988187	PIP1-2	probable aquaporin PIP1-4-like [Cucumis sativus]	-	-	GO:0031224//intrinsic component of membrane	-	GO:0000041//transition metal ion transport;GO:0009267//cellular response to starvation;GO:0042044//fluid transport
evm.TU.tig00000729.63	0.53	2.77	0.36	0.03	0.03	0	1.22	0.02	-5.930737338	5.43E-05	0.003003074	At3g47200	PREDICTED: UPF0481 protein At3g47200-like [Cucumis melo]	-	-	-	-	-
evm.TU.tig00153047.59	913.95	1033.76	882.57	172.9	346.58	73.7	943.4266667	197.7266667	-2.254402925	5.48E-05	0.003024227	At4g24830	PREDICTED: argininosuccinate synthase, chloroplastic-like [Cucumis melo]	ko01100//Metabolic pathways;ko01110//Biosynthesis of secondary metabolites;ko01230//Biosynthesis of amino acids;ko00250//Alanine, aspartate and glutamate metabolism;ko00220//Arginine biosynthesis	K01940;K01940;K01940;K01940;K01940	GO:0009532//plastid stroma	GO:0016879//ligase activity, forming carbon-nitrogen bonds;GO:0032550//purine ribonucleoside binding	GO:0006525//arginine metabolic process;GO:0006566//threonine metabolic process;GO:0009117//nucleotide metabolic process
evm.TU.tig00153654.10	5.41	11.96	13.25	28.03	28.94	31.72	10.20666667	29.56333333	1.534297164	5.52E-05	0.003036319	NCS2	PREDICTED: S-norcoclaurine synthase 2-like [Cucumis melo]	-	-	-	-	-
evm.TU.tig00153048.205	5.03	3.06	5.34	0.93	1.65	1.36	4.476666667	1.313333333	-1.76919177	5.61E-05	0.003071932	HSFC1	PREDICTED: heat stress transcription factor C-1 [Ziziphus jujuba]	-	-	-	-	-
evm.TU.tig00001047.413	4.64	24.21	5.39	1.67	0.28	0.74	11.41333333	0.896666667	-3.670004624	5.66E-05	0.003090295	DOF3.6	PREDICTED: dof zinc finger protein DOF2.4-like [Cucumis melo]	-	-	-	-	-
evm.TU.tig00153533.74	8.83	21.4	9.25	4.02	2.25	1.38	13.16	2.55	-2.367590337	5.71E-05	0.003093588	SAMDC	PREDICTED: S-adenosylmethionine decarboxylase proenzyme-like [Cucumis sativus]	ko01100//Metabolic pathways;ko00270//Cysteine and methionine metabolism;ko00330//Arginine and proline metabolism	K01611;K01611;K01611	-	GO:0016830//carbon-carbon lyase activity	GO:0006596//polyamine biosynthetic process;GO:0044272//sulfur compound biosynthetic process
evm.TU.tig00007114.3	4.79	16.19	4.59	0.73	0.77	1.49	8.523333333	0.996666667	-3.096234771	5.71E-05	0.003093588	At5g17165	PREDICTED: uncharacterized protein LOC101218227 [Cucumis sativus]	-	-	-	-	-
evm.TU.tig00004958.1	16.52	0.83	18.18	63.1	117.95	462.7	11.84333333	214.5833333	4.179390933	5.72E-05	0.003093588	--	-	-	-	-	-	-
evm.TU.tig00001291.292	3.67	7.89	4.64	46.68	9.16	49	5.4	34.94666667	2.694123541	5.72E-05	0.003093588	HIPP39	PREDICTED: heavy metal-associated isoprenylated plant protein 3-like [Cucumis melo]	-	-	-	-	-
MSTRG.19131	15.33	36.27	17.06	5.87	1.37	3.61	22.88666667	3.616666667	-2.661774815	5.77E-05	0.003111633	--	uncharacterized protein LOC111429900 [Cucurbita moschata]	-	-	-	-	-
evm.TU.tig00001047.110	3.82	0.96	3.55	11.15	10.83	33.8	2.776666667	18.59333333	2.743359534	5.82E-05	0.003132182	--	-	-	-	-	-	-
evm.TU.tig00003470.4	31.42	22.99	30.26	12.96	13.62	7.48	28.22333333	11.35333333	-1.313772454	5.85E-05	0.003143648	NUDT2	PREDICTED: nudix hydrolase 7-like isoform X1 [Cucumis melo]	-	-	-	-	-
evm.TU.tig00153024.21	4.92	5.11	4.68	0.48	0.44	1.59	4.903333333	0.836666667	-2.551037977	5.98E-05	0.003195649	BHLH30	PREDICTED: transcription factor bHLH30-like [Gossypium arboreum]	-	-	-	GO:0005515//protein binding	-
evm.TU.tig00001505.1	1.84	4.57	1.36	0.25	0	0.08	2.59	0.11	-4.557376669	6.23E-05	0.003321357	NAC076	PREDICTED: NAC domain-containing protein 7-like [Cucumis sativus]	-	-	GO:0043231//intracellular membrane-bounded organelle	-	GO:0010468//regulation of gene expression;GO:0034645//cellular macromolecule biosynthetic process
evm.TU.tig00153210.448	13.15	15.96	12.86	6.69	4.13	6.32	13.99	5.713333333	-1.291991354	6.25E-05	0.003325977	ABCC3	Multidrug resistance protein ABC transporter family isoform 1 [Theobroma cacao]	-	-	GO:0031224//intrinsic component of membrane	GO:0015405//P-P-bond-hydrolysis-driven transmembrane transporter activity;GO:0017111//nucleoside-triphosphatase activity;GO:0032550//purine ribonucleoside binding	GO:0044763//single-organism cellular process;GO:0051234//establishment of localization
evm.TU.tig00153056.358	8.26	10.53	6.45	3.57	2.74	2.35	8.413333333	2.886666667	-1.54327298	6.28E-05	0.003331497	--	NHL repeat-containing family protein [Populus trichocarpa]	-	-	-	-	-
evm.TU.tig00153054.293	3.33	7.08	3.48	1.05	0.96	1.03	4.63	1.013333333	-2.191903371	6.31E-05	0.003342723	IDD14	PREDICTED: protein SHOOT GRAVITROPISM 5-like [Fragaria vesca subsp. vesca] [Fragaria vesca]	-	-	-	GO:0043169//cation binding	-
MSTRG.18190	1.55	1.08	1.11	0.12	0.26	0.39	1.246666667	0.256666667	-2.280107919	6.35E-05	0.003350904	LAC11	PREDICTED: laccase-11 [Cucumis melo]	-	-	GO:0005576//extracellular region;GO:0030312//external encapsulating structure	GO:0016682//oxidoreductase activity, acting on diphenols and related substances as donors, oxygen as acceptor;GO:0043169//cation binding;GO:0052689//carboxylic ester hydrolase activity	GO:0009808//lignin metabolic process;GO:0071555//cell wall organization
evm.TU.tig00153204.246	8.27	18.08	8.9	3.08	0.67	1.85	11.75	1.866666667	-2.654124525	6.37E-05	0.003350904	--	Armadillo-like helical [Corchorus olitorius]	-	-	-	-	-
evm.TU.tig00153113.10	0.42	0.11	1.28	5.17	8.71	3.3	0.603333333	5.726666667	3.246668434	6.37E-05	0.003350904	TY3B-G	reverse transcriptase [Corchorus capsularis]	-	-	-	-	-
MSTRG.1444	1.77	1.24	1.41	2.6	7.06	6.16	1.473333333	5.273333333	1.839631325	6.48E-05	0.003390369	CET2	CEN-like protein 2 [Rosa chinensis]	-	-	GO:0016020//membrane;GO:0043231//intracellular membrane-bounded organelle	-	GO:0006605//protein targeting;GO:0009648//photoperiodism;GO:0009909//regulation of flower development;GO:0034285//response to disaccharide;GO:0048523//negative regulation of cellular process;GO:0048869//cellular developmental process;GO:2001141//regulation of RNA biosynthetic process
MSTRG.23008	3.39	8.26	2.35	1.09	0.78	0.69	4.666666667	0.853333333	-2.451211112	6.54E-05	0.00341255	--	heme-binding protein 2-like [Cucurbita moschata]	-	-	-	-	-
evm.TU.tig00000289.192	1.54	4.82	1.37	16.24	7.63	17.76	2.576666667	13.87666667	2.429083239	6.67E-05	0.003463713	UGT94E5	PREDICTED: beta-D-glucosyl crocetin beta-1,6-glucosyltransferase-like [Cucumis melo]	ko01110//Biosynthesis of secondary metabolites	K21354	-	GO:0016758//transferase activity, transferring hexosyl groups	-
evm.TU.tig00008774.4	2.03	3.55	2.03	0.86	0.77	0.47	2.536666667	0.7	-1.857507126	6.76E-05	0.003506213	DYAD	PREDICTED: protein DYAD isoform X1 [Cucumis melo]	-	-	-	-	-
MSTRG.12215	5.94	33.11	7.79	1.62	0.42	0.04	15.61333333	0.693333333	-4.493085642	6.84E-05	0.003539191	--	periodic tryptophan protein 2 isoform X2 [Cucurbita maxima]	-	-	-	-	GO:0071555//cell wall organization
evm.TU.tig00153293.164	9.14	10.84	8.48	4.69	3.47	2.15	9.486666667	3.436666667	-1.464891329	6.99E-05	0.003600482	SRF1	PREDICTED: protein STRUBBELIG-RECEPTOR FAMILY 3-like isoform X1 [Cucumis melo]	-	-	-	-	-
evm.TU.tig00153640.54	84.85	60.65	100.8	183.94	142.1	168.89	82.1	164.9766667	1.006807865	7.09E-05	0.003635824	LBD41	PREDICTED: LOB domain-containing protein 41 [Cucumis melo]	-	-	-	-	-
evm.TU.tig00153055.262	0	0	0	0.11	2.29	0.23	0.001	0.876666667	9.775884583	7.21E-05	0.003685744	CYP81E9	PREDICTED: LOW QUALITY PROTEIN: cytochrome P450 81E8-like [Cucumis melo]	-	-	-	GO:0016705//oxidoreductase activity, acting on paired donors, with incorporation or reduction of molecular oxygen;GO:0046872//metal ion binding	-
evm.TU.tig00003426.6	18	65.09	16.21	6.73	2.28	3.99	33.1	4.333333333	-2.933282094	7.40E-05	0.003776321	UBC28	PREDICTED: ubiquitin-conjugating enzyme E2 28 [Glycine max]	ko04141//Protein processing in endoplasmic reticulum;ko04120//Ubiquitin mediated proteolysis	K06689;K06689	-	-	-
MSTRG.26527	0.23	0.11	0.25	0.48	0.56	0.64	0.196666667	0.56	1.509674373	7.74E-05	0.003940958	pol	DNA/RNA polymerases superfamily protein [Cucumis melo var. makuwa] [Cucumis melo]	-	-	-	GO:0046872//metal ion binding	GO:0006259//DNA metabolic process
evm.TU.tig00000729.171	48.49	91.33	48.66	25.48	12.22	13.8	62.82666667	17.16666667	-1.871767107	7.86E-05	0.00397436	CEPR1	PREDICTED: receptor-like protein kinase HSL1 [Cucumis melo]	-	-	GO:0031224//intrinsic component of membrane	GO:0004702//receptor signaling protein serine/threonine kinase activity;GO:0016628//oxidoreductase activity, acting on the CH-CH group of donors, NAD or NADP as acceptor;GO:0032550//purine ribonucleoside binding	GO:0032147//activation of protein kinase activity;GO:0044710//single-organism metabolic process
evm.TU.tig00001079.2	1.19	0.29	1.57	5.07	4.31	13.57	1.016666667	7.65	2.911613006	7.91E-05	0.003990698	WAKL15	PREDICTED: wall-associated receptor kinase-like 20 [Cucumis melo]	-	-	-	GO:0005488//binding;GO:0016301//kinase activity	GO:0006796//phosphate-containing compound metabolic process
MSTRG.16583	4.27	4.1	3.97	1.99	2	1.82	4.113333333	1.936666667	-1.086732326	8.11E-05	0.004057661	--	LINE-1 retrotransposable element ORF2 protein [Cucumis melo var. makuwa] [Cucumis melo]	-	-	-	-	-
MSTRG.20440	0.2	0	0.18	0.17	8.52	11.28	0.126666667	6.656666667	5.715691104	8.29E-05	0.004110358	--	TPD1 protein homolog 1-like [Momordica charantia]	-	-	-	-	-
evm.TU.tig00004444.10	2.26	2.14	2.23	10.71	4.05	6.81	2.21	7.19	1.701945401	8.29E-05	0.004110358	CAR4	PREDICTED: probable ADP-ribosylation factor GTPase-activating protein AGD11 [Cucumis sativus]	-	-	-	-	-
MSTRG.28196	0.11	0	0.1	0.25	1.28	3.76	0.07	1.763333333	4.654806489	8.38E-05	0.004137511	--	retrotransposon protein [Cucumis melo var. makuwa] [Cucumis melo]	-	-	-	-	-
MSTRG.15123	0.31	0.12	0.28	1.8	4.93	0.52	0.236666667	2.416666667	3.352090065	8.66E-05	0.004254659	--	-	-	-	-	-	-
evm.TU.tig00006971.13	25.99	32.03	28.14	113.01	73.47	44.44	28.72	76.97333333	1.422302975	8.68E-05	0.004254659	HST	PREDICTED: omega-hydroxypalmitate O-feruloyl transferase [Cucumis sativus]	ko00073//Cutin, suberine and wax biosynthesis	K15400	-	GO:0016747//transferase activity, transferring acyl groups other than amino-acyl groups	-
evm.TU.tig00004781.2	1.31	0.29	0.92	3.5	3.53	3.3	0.84	3.443333333	2.035344615	8.77E-05	0.004288153	AHL1	PREDICTED: AT-hook motif nuclear-localized protein 1-like isoform X1 [Cucumis melo]	-	-	-	-	-
evm.TU.tig00000589.95	2.43	4.25	3.26	1	0.46	0.98	3.313333333	0.813333333	-2.026364704	8.85E-05	0.004317989	--	hypothetical protein Csa_3G732515 [Cucumis sativus]	-	-	-	-	-
evm.TU.tig00000632.2	39.6	6.96	37.62	144.55	180.1	114.51	28.06	146.3866667	2.383197241	8.88E-05	0.004323345	PER21	PREDICTED: peroxidase 21-like [Cucumis sativus]	ko01100//Metabolic pathways;ko01110//Biosynthesis of secondary metabolites;ko00940//Phenylpropanoid biosynthesis	K00430;K00430;K00430	-	GO:0003824//catalytic activity;GO:0043169//cation binding;GO:0046906//tetrapyrrole binding	GO:0006950//response to stress;GO:0044710//single-organism metabolic process
evm.TU.tig00153197.50	7.2	14.05	7.52	3.44	1.65	1.04	9.59	2.043333333	-2.230606242	8.90E-05	0.004323345	FH1	PREDICTED: formin-like protein 1 [Cucumis melo]	-	-	GO:0016020//membrane	-	GO:0007275//multicellular organism development
evm.TU.tig00001566.1	21.61	25.22	22.06	4.79	8.81	1.97	22.96333333	5.19	-2.145525634	9.01E-05	0.004368731	At4g24830	PREDICTED: argininosuccinate synthase, chloroplastic-like [Cucumis melo]	ko01100//Metabolic pathways;ko01110//Biosynthesis of secondary metabolites;ko01230//Biosynthesis of amino acids;ko00250//Alanine, aspartate and glutamate metabolism;ko00220//Arginine biosynthesis	K01940;K01940;K01940;K01940;K01940	GO:0009532//plastid stroma	GO:0016879//ligase activity, forming carbon-nitrogen bonds;GO:0032550//purine ribonucleoside binding	GO:0006525//arginine metabolic process;GO:0006566//threonine metabolic process;GO:0009117//nucleotide metabolic process
evm.TU.tig00153826.50	14.72	18.39	15.99	6	7.93	8.72	16.36666667	7.55	-1.116211974	9.03E-05	0.004368731	fabZ	Thioesterase superfamily protein isoform 1 [Theobroma cacao]	ko01100//Metabolic pathways;ko01212//Fatty acid metabolism;ko00061//Fatty acid biosynthesis;ko00780//Biotin metabolism	K02372;K02372;K02372;K02372	-	-	-
evm.TU.tig00152936.162	5.32	10.28	6.44	23.72	14.97	39.03	7.346666667	25.90666667	1.818161677	9.25E-05	0.004460745	CER26	PREDICTED: protein ECERIFERUM 26-like [Cucumis melo]	-	-	-	-	-
evm.TU.tig00000536.15	19.56	28.91	22.43	12.07	7.11	6.63	23.63333333	8.603333333	-1.457855486	9.26E-05	0.004460745	IMK3	kinase-like protein TMKL1 precursor [Populus trichocarpa]	-	-	GO:0005911//cell-cell junction;GO:0031224//intrinsic component of membrane	GO:0016772//transferase activity, transferring phosphorus-containing groups;GO:0032550//purine ribonucleoside binding	GO:0006464//cellular protein modification process;GO:0006796//phosphate-containing compound metabolic process;GO:0009799//specification of symmetry;GO:0009933//meristem structural organization;GO:0009943//adaxial/abaxial axis specification;GO:0048509//regulation of meristem development
evm.TU.tig00153016.46	12.29	38.15	10.35	4.2	3.07	4.09	20.26333333	3.786666667	-2.419871184	9.30E-05	0.004472284	CRRSP60	PREDICTED: cysteine-rich repeat secretory protein 60 [Cucumis sativus]	-	-	-	-	-
evm.TU.tig00152985.102	0	0	0	0.69	0.44	0.53	0.001	0.553333333	9.112005026	9.34E-05	0.0044794	--	PREDICTED: wall-associated receptor kinase-like 22 [Jatropha curcas]	-	-	-	GO:0016772//transferase activity, transferring phosphorus-containing groups	-
evm.TU.tig00153696.6	26.74	94.83	24.46	6.22	5.69	0.57	48.67666667	4.16	-3.548574944	9.38E-05	0.004489329	At1g68170	PREDICTED: WAT1-related protein At1g25270-like [Cucumis melo]	-	-	-	-	-
MSTRG.26864	0.07	0	0.04	0.65	0.21	2.33	0.036666667	1.063333333	4.857980995	9.43E-05	0.004502853	--	transposase [Cucumis melo var. makuwa] [Cucumis melo]	-	-	-	-	-
MSTRG.15479	0.02	0.04	0.13	1.09	5.02	0.09	0.063333333	2.066666667	5.028196892	9.45E-05	0.004503574	MAIL3	serine/threonine-protein phosphatase 7 long form homolog [Momordica charantia]	-	-	-	-	-
evm.TU.tig00003412.146	3.08	2.85	3.35	1.29	1.5	1.48	3.093333333	1.423333333	-1.119888736	9.63E-05	0.004573176	At3g22104	PREDICTED: BTB/POZ domain-containing protein At3g22104 isoform X2 [Cucumis melo]	-	-	-	-	-
evm.TU.tig00153574.117	116.65	122.3	124.23	31.36	22.28	55.14	121.06	36.26	-1.739271426	9.63E-05	0.004573176	CAF1-11	PREDICTED: probable CCR4-associated factor 1 homolog 11 [Juglans regia]	ko03018//RNA degradation	K12581	GO:0043231//intracellular membrane-bounded organelle	GO:0003824//catalytic activity	-
evm.TU.tig00153210.374	1.33	8.06	1.72	0.26	0	0.09	3.703333333	0.116666667	-4.988360084	9.88E-05	0.00466946	--	PREDICTED: hybrid signal transduction histidine kinase L [Cucumis melo]	-	-	-	-	-
evm.TU.tig00002911.7	4.22	2.1	4.93	0	0.62	0.18	3.75	0.266666667	-3.813781191	9.92E-05	0.004679275	--	PREDICTED: ankyrin repeat-containing protein At3g12360-like [Glycine max]	-	-	-	-	-
evm.TU.tig00002668.8	6.27	9.12	6.51	2.86	3.59	2.37	7.3	2.94	-1.312080309	9.95E-05	0.004682653	--	hypothetical protein Csa_1G173160 [Cucumis sativus]	-	-	-	-	-
evm.TU.tig00153826.17	4.64	3.56	4.49	11	7.15	14.57	4.23	10.90666667	1.366480679	0.000100489	0.004720672	ATL54	PREDICTED: E3 ubiquitin-protein ligase RING1-like [Cucumis melo]	-	-	-	-	-
evm.TU.tig00153145.69	11.66	17.83	11.27	3.23	4.45	6.03	13.58666667	4.57	-1.57192548	0.000101301	0.004748895	RMS3	PREDICTED: strigolactone esterase D14-like [Cucumis melo]	-	-	-	GO:0016787//hydrolase activity	-
evm.TU.tig00002046.5	0.26	0.88	0.22	0	0	0	0.453333333	0.001	-8.824428435	0.000102358	0.004788488	At3g47200	PREDICTED: UPF0481 protein At3g47200-like [Cucumis melo]	-	-	-	-	-
evm.TU.tig00006471.2	1.16	12.84	1.64	0.48	0.14	0.22	5.213333333	0.28	-4.218707375	0.000103823	0.004846958	WRKY53	PREDICTED: probable WRKY transcription factor 46 [Cucumis sativus]	-	-	-	-	-
evm.TU.tig00153056.426	0.86	1.25	1.28	5.71	4.08	2.32	1.13	4.036666667	1.836841687	0.000106087	0.004925497	BGLU14	PREDICTED: beta-glucosidase 18-like, partial [Cucumis melo]	ko01100//Metabolic pathways;ko01110//Biosynthesis of secondary metabolites;ko00940//Phenylpropanoid biosynthesis;ko00500//Starch and sucrose metabolism;ko00460//Cyanoamino acid metabolism	K05350;K05350;K05350;K05350;K05350	-	-	GO:0044238//primary metabolic process
evm.TU.tig00000289.80	1.61	0	0.79	2.15	16.45	50.84	0.8	23.14666667	4.854660637	0.000106162	0.004925497	--	PREDICTED: translation initiation factor IF-2 isoform X1 [Oryza sativa Japonica Group]	-	-	-	-	-
evm.TU.tig00006834.1	1.61	0	0.79	2.15	16.45	50.84	0.8	23.14666667	4.854660637	0.000106162	0.004925497	--	PREDICTED: translation initiation factor IF-2 isoform X1 [Oryza sativa Japonica Group]	-	-	-	-	-
evm.TU.tig00153031.116	22.65	1.95	20.53	92.47	107.24	147.85	15.04333333	115.8533333	2.945103371	0.000107034	0.004955729	EXL3	PREDICTED: GDSL esterase/lipase EXL3-like [Cucumis melo]	-	-	-	GO:0016787//hydrolase activity	-
evm.TU.tig00003075.1	5.04	7.68	4.13	1.4	0.89	2.04	5.616666667	1.443333333	-1.960309661	0.000112854	0.005212815	--	-	-	-	-	-	-
evm.TU.tig00002013.1	5.18	8.53	5.44	2.88	1.54	1.84	6.383333333	2.086666667	-1.61310983	0.00011357	0.005226059	CEPR1	PREDICTED: receptor-like protein kinase HSL1 [Cucumis melo]	-	-	-	GO:0016301//kinase activity	GO:0008152//metabolic process
MSTRG.8200	6.78	12.43	7.55	2.26	0.32	0.47	8.92	1.016666667	-3.133196968	0.000114263	0.005247236	--	Protease inhibitor protein [Cucumis melo var. makuwa] [Cucumis melo]	-	-	-	-	-
evm.TU.tig00010307.2	93.84	153.55	91.96	31.69	35.34	9.4	113.1166667	25.47666667	-2.150563078	0.000115148	0.005277092	CO3	PREDICTED: two-component response regulator-like APRR7 isoform X1 [Cucumis melo]	-	-	-	-	-
evm.TU.tig00153033.231	3.84	2.13	4.83	10.06	9.54	8.05	3.6	9.216666667	1.356248168	0.000116893	0.005341727	--	BnaC04g06780D [Brassica napus]	-	-	-	-	-
evm.TU.tig00001637.2	29.68	23.54	28.24	7.64	8.28	13.97	27.15333333	9.963333333	-1.446428917	0.000117033	0.005341727	ALMT9	PREDICTED: aluminum-activated malate transporter 9 [Cucumis melo]	-	-	-	-	-
evm.TU.tig00003412.33	202.09	488.49	191.97	97.39	78.95	62.64	294.1833333	79.66	-1.88478813	0.000117291	0.005342665	AGPP	PREDICTED: glucose-1-phosphate adenylyltransferase small subunit 2, chloroplastic [Cucumis sativus]	ko01100//Metabolic pathways;ko01110//Biosynthesis of secondary metabolites;ko00520//Amino sugar and nucleotide sugar metabolism;ko00500//Starch and sucrose metabolism	K00975;K00975;K00975;K00975	GO:0009536//plastid	GO:0070566//adenylyltransferase activity	GO:0005977//glycogen metabolic process;GO:0005982//starch metabolic process
MSTRG.14764	0.46	1	0.6	3.56	12.37	2.28	0.686666667	6.07	3.14401468	0.000119131	0.005415545	--	L10-interacting MYB domain-containing protein-like [Cucumis melo var. makuwa] [Cucumis melo]	-	-	-	-	-
evm.TU.tig00003933.1	11.05	8.81	12.45	39.62	19.39	23.67	10.77	27.56	1.355557638	0.000119732	0.00543073	BHLH153	PREDICTED: transcription factor bHLH113-like isoform X3 [Cucumis melo]	-	-	-	GO:0005515//protein binding	-
evm.TU.tig00152936.113	0.16	0.12	0.3	5.58	0.44	1.32	0.193333333	2.446666667	3.661655258	0.000119948	0.00543073	AMT1-1	PREDICTED: ammonium transporter 1 member 1 [Cucumis sativus]	-	-	GO:0031224//intrinsic component of membrane	GO:0015077//monovalent inorganic cation transmembrane transporter activity	GO:0015696//ammonium transport
evm.TU.tig00004212.1	11.45	32.35	7.83	3.82	1.38	1.09	17.21	2.096666667	-3.037077676	0.00012051	0.005445196	--	Mediator of RNA polymerase II transcription subunit 8 [Theobroma cacao]	-	-	-	-	-
MSTRG.28750	3.56	0.01	2.84	63.38	50.19	35.42	2.136666667	49.66333333	4.538747335	0.000121782	0.005491678	--	Collagen alpha-1(VII) chain like [Actinidia chinensis var. chinensis] [Actinidia chinensis]	-	-	-	-	-
evm.TU.tig00153056.182	1.02	1.73	0.86	0.19	0.23	0.04	1.203333333	0.153333333	-2.972293071	0.000123231	0.005545898	--	PREDICTED: U-box domain-containing protein 26 [Cucumis sativus]	-	-	-	-	-
evm.TU.tig00000589.13	2.17	4.91	2.4	0.87	1.12	0.63	3.16	0.873333333	-1.855320247	0.000124587	0.00559573	IRK	PREDICTED: probable LRR receptor-like serine/threonine-protein kinase IRK [Cucumis melo]	-	-	GO:0031224//intrinsic component of membrane	GO:0004713//protein tyrosine kinase activity;GO:0016628//oxidoreductase activity, acting on the CH-CH group of donors, NAD or NADP as acceptor;GO:0032550//purine ribonucleoside binding	GO:0006468//protein phosphorylation;GO:0009617//response to bacterium;GO:0009886//post-embryonic morphogenesis;GO:0044710//single-organism metabolic process;GO:0048437//floral organ development;GO:0048509//regulation of meristem development;GO:0050794//regulation of cellular process
evm.TU.tig00153552.4	1.04	1.4	1	0.17	0	0	1.146666667	0.056666667	-4.338801913	0.00012491	0.005599072	OFP7	PREDICTED: transcription repressor OFP7 [Cucumis melo]	-	-	-	-	-
MSTRG.1903	1.89	1.38	1.82	0.63	0.78	0.35	1.696666667	0.586666667	-1.532090227	0.000126283	0.005638149	PRAF1	PH, RCC1 and FYVE domains-containing protein 1 [Cucumis sativus]	-	-	-	GO:0043167//ion binding	GO:0000904//cell morphogenesis involved in differentiation;GO:0009664//plant-type cell wall organization
evm.TU.tig00153031.407	11.65	18.15	13.49	5.8	6.57	5.75	14.43	6.04	-1.256450845	0.000126896	0.005654281	HHO5	PREDICTED: myb family transcription factor EFM-like isoform X1 [Pyrus x bretschneideri]	-	-	-	-	-
evm.TU.tig00001385.3	0.92	0	1.53	16.79	9.54	9.06	0.816666667	11.79666667	3.852488107	0.00012785	0.005685548	CCD7	PREDICTED: carotenoid cleavage dioxygenase 7, chloroplastic isoform X1 [Cucumis melo]	ko01110//Biosynthesis of secondary metabolites;ko00906//Carotenoid biosynthesis	K17912;K17912	GO:0043231//intracellular membrane-bounded organelle	GO:0016701//oxidoreductase activity, acting on single donors with incorporation of molecular oxygen;GO:0043169//cation binding	GO:0001763//morphogenesis of a branching structure;GO:0016106//sesquiterpenoid biosynthetic process;GO:0016119//carotene metabolic process
evm.TU.tig00154107.134	5.19	3.26	4.57	0.91	1.58	1.78	4.34	1.423333333	-1.608421474	0.000128911	0.005721425	NPF6.2	PREDICTED: protein NRT1/ PTR FAMILY 6.2 [Cucumis melo]	-	-	GO:0016020//membrane	-	GO:0044763//single-organism cellular process;GO:0044765//single-organism transport
MSTRG.17912	13.97	14.96	13	6.32	3.89	2.01	13.97666667	4.073333333	-1.778738545	0.00012968	0.005736572	--	remorin family protein [Gossypium australe]	-	-	-	-	-
evm.TU.tig00000323.4	6.39	7.45	5.42	2.4	0.63	1.22	6.42	1.416666667	-2.180072957	0.000129762	0.005736572	At5g64700	PREDICTED: WAT1-related protein At5g64700-like isoform X1 [Cucumis sativus]	-	-	-	-	-
evm.TU.tig00153210.460	12.1	11.5	11.93	5.88	6.03	3.32	11.84333333	5.076666667	-1.222121747	0.000130547	0.005755858	--	-	-	-	-	-	-
evm.TU.tig00008342.4	15.99	27.59	16.95	7.78	7.85	8.79	20.17666667	8.14	-1.309587151	0.00013071	0.005755858	GTE2	PREDICTED: transcription factor GTE7 [Cucumis sativus]	-	-	-	-	-
evm.TU.tig00004836.68	0.84	5.04	0.82	0.16	0.19	0.24	2.233333333	0.196666667	-3.505374236	0.000131429	0.005776223	--	Ist1 domain-containing protein [Cephalotus follicularis]	ko04144//Endocytosis	K19476	-	-	-
evm.TU.tig00153446.74	21.03	30.84	18.21	8	4.1	8.28	23.36	6.793333333	-1.781848723	0.00013241	0.005807955	KRP1	PREDICTED: calcium-binding protein PBP1 [Cucumis sativus]	-	-	-	-	-
evm.TU.tig00001291.253	1.53	3.84	2.2	0.74	0.66	0.35	2.523333333	0.583333333	-2.112938378	0.000138676	0.00605306	AGAP004267	PREDICTED: O-glucosyltransferase rumi homolog [Cucumis sativus]	-	-	GO:0043231//intracellular membrane-bounded organelle	-	-
evm.TU.tig00001047.136	0.49	0.54	0.66	0.06	0	0.08	0.563333333	0.046666667	-3.593524514	0.000138804	0.00605306	At3g50280	PREDICTED: uncharacterized acetyltransferase At3g50280 [Cucumis sativus]	-	-	-	GO:0016746//transferase activity, transferring acyl groups	-
evm.TU.tig00007392.1	1.7	1.94	1.4	0.45	0.1	0.06	1.68	0.203333333	-3.046542586	0.000140233	0.006088443	NDX1	PREDICTED: protein NEOXANTHIN-DEFICIENT 1 [Cucumis melo]	-	-	-	-	-
evm.TU.tig00005930.19	773.56	2060.17	862.36	405.26	191.22	127.99	1232.03	241.49	-2.351002032	0.000140428	0.006088443	ATS3A	ATS3 domain-containing protein [Cephalotus follicularis]	-	-	-	-	-
MSTRG.3612	6.32	11	5.71	2.86	2.37	2.85	7.676666667	2.693333333	-1.511087213	0.000140886	0.006096582	--	uncharacterized protein DDB_G0290685-like isoform X1 [Cucurbita maxima]	-	-	-	-	-
evm.TU.tig00153145.103	2.21	5.11	1.84	0.47	0.17	0.59	3.053333333	0.41	-2.896689283	0.000141969	0.006125992	HAT14	PREDICTED: homeobox-leucine zipper protein HOX11 [Prunus mume]	-	-	GO:0043231//intracellular membrane-bounded organelle	GO:0001071//nucleic acid binding transcription factor activity;GO:0003677//DNA binding	GO:0010468//regulation of gene expression;GO:0034645//cellular macromolecule biosynthetic process
evm.TU.tig00000902.2	0.09	0.29	0.25	2.09	1.13	0.77	0.21	1.33	2.662965013	0.000142142	0.006125992	HMG1	PREDICTED: 3-hydroxy-3-methylglutaryl-coenzyme A reductase 1-like [Cucumis melo]	ko01100//Metabolic pathways;ko01110//Biosynthesis of secondary metabolites;ko00900//Terpenoid backbone biosynthesis	K00021;K00021;K00021	-	-	-
evm.TU.tig00153640.76	1.65	1.01	0.92	0.12	0	0	1.193333333	0.04	-4.898853277	0.000143148	0.00614717	MYB20	PREDICTED: protein ODORANT1 [Cucumis melo]	ko04626//Plant-pathogen interaction	K09422	-	-	-
evm.TU.tig00002623.4	0	0.14	0	1.03	1.47	5.84	0.046666667	2.78	5.896548651	0.000146636	0.006252094	--	PREDICTED: cyclin-dependent protein kinase inhibitor SMR2 [Citrus sinensis]	-	-	-	-	-
evm.TU.tig00153451.12	0.7	0.55	0.62	3	7.85	2.63	0.623333333	4.493333333	2.849710321	0.000149768	0.00637065	--	-	-	-	-	-	-
evm.TU.tig00153056.207	1.41	3.91	1.09	8.44	6.67	31.93	2.136666667	15.68	2.875491798	0.000150442	0.006375373	CYP81E9	PREDICTED: cytochrome P450 81D1-like [Cucumis melo]	ko01100//Metabolic pathways	K00512	-	GO:0016491//oxidoreductase activity;GO:0046872//metal ion binding	-
evm.TU.tig00154107.118	12.65	28.29	14.17	5.27	1.21	3.37	18.37	3.283333333	-2.484118497	0.000150445	0.006375373	EFM	PREDICTED: myb family transcription factor EFM [Gossypium arboreum]	-	-	-	-	-
evm.TU.tig00002486.385	0.88	1.64	0.33	0	0.06	0.09	0.95	0.05	-4.247927513	0.000151247	0.006397306	At3g47200	PREDICTED: UPF0481 protein At3g47200-like [Cucumis melo]	-	-	-	-	-
evm.TU.tig00153490.5	6.63	44.69	9.35	2.43	1.6	2.85	20.22333333	2.293333333	-3.140502841	0.000151973	0.00641594	--	PREDICTED: uncharacterized protein LOC101210126 [Cucumis sativus]	-	-	-	-	-
evm.TU.tig00003798.1	1.84	4.03	1.66	0.58	0.51	0.13	2.51	0.406666667	-2.625768717	0.000155688	0.006528661	--	CCT domain-containing protein, partial [Cephalotus follicularis]	-	-	-	-	-
evm.TU.tig00153145.142	1.92	0.71	1.01	0.22	0.07	0.18	1.213333333	0.156666667	-2.953205789	0.000156505	0.006545863	WIP2	PREDICTED: zinc finger protein WIP2 [Vitis vinifera]	-	-	-	-	-
MSTRG.3311	10.27	0	9.4	0.07	0.07	0	6.556666667	0.046666667	-7.13442632	0.000157068	0.006557232	RL2	protein RADIALIS-like 2 [Momordica charantia]	-	-	-	-	-
evm.TU.tig00002676.6	26.42	58.12	26.34	3.85	5.67	0.25	36.96	3.256666667	-3.50449679	0.000160386	0.006674925	GPT2	PREDICTED: glucose-6-phosphate/phosphate translocator 2, chloroplastic [Cucumis melo]	-	-	GO:0031224//intrinsic component of membrane	-	GO:0051234//establishment of localization
evm.TU.tig00153074.6	0	0	0	0.13	0.29	0.87	0.001	0.43	8.74819285	0.000160481	0.006674925	ufaA1	PREDICTED: cyclopropane-fatty-acyl-phospholipid synthase-like isoform X3 [Cucumis melo]	-	-	-	-	-
evm.TU.tig00007116.7	0.09	0	0.49	0.19	96.69	44.59	0.193333333	47.15666667	7.930227533	0.000160977	0.006683211	GA2OX2	PREDICTED: gibberellin 2-beta-dioxygenase 2 [Cucumis melo]	ko01110//Biosynthesis of secondary metabolites;ko00904//Diterpenoid biosynthesis	K04125;K04125	-	GO:0045543//gibberellin 2-beta-dioxygenase activity	GO:0009685//gibberellin metabolic process
evm.TU.tig00002577.3	0.02	0	0.02	0.43	0.58	0.21	0.013333333	0.406666667	4.930737338	0.000164238	0.006793523	--	PREDICTED: protein NUCLEAR FUSION DEFECTIVE 4 [Prunus mume]	-	-	-	-	-
evm.TU.tig00153210.457	7.39	7.83	5.28	2.42	3.21	2.49	6.833333333	2.706666667	-1.336072277	0.000165439	0.006830642	PBE1	Proteasome domain-containing protein [Cephalotus follicularis]	ko03050//Proteasome	K02737	GO:0043231//intracellular membrane-bounded organelle;GO:0043234//protein complex	GO:0004175//endopeptidase activity	GO:0006508//proteolysis
evm.TU.tig00153861.2	771.1	12.7	799.12	34.25	31	5.15	527.64	23.46666667	-4.490869105	0.000170338	0.006997416	CHIT3	acidic class III chitinase [Citrullus lanatus]	ko01100//Metabolic pathways;ko00520//Amino sugar and nucleotide sugar metabolism	K01183;K01183	GO:0005576//extracellular region	GO:0004553//hydrolase activity, hydrolyzing O-glycosyl compounds	GO:0005975//carbohydrate metabolic process;GO:0009057//macromolecule catabolic process
evm.TU.tig00005816.2	6.88	12.99	7.79	3.47	1.92	2.69	9.22	2.693333333	-1.775373958	0.000170411	0.006997416	NUDT17	PREDICTED: nudix hydrolase 18, mitochondrial-like [Lupinus angustifolius]	-	-	-	-	-
evm.TU.tig00003412.275	14.05	12.59	18.87	5.96	2.19	4.22	15.17	4.123333333	-1.879338086	0.000171426	0.007013491	--	PREDICTED: cysteine-rich and transmembrane domain-containing protein A-like [Cucumis sativus]	-	-	-	-	-
evm.TU.tig00003596.1	11.75	10.24	11.58	25.72	16.33	28.27	11.19	23.44	1.066762533	0.000173288	0.007076818	MYB73	PREDICTED: transcription factor MYB44-like [Cucumis melo]	ko04626//Plant-pathogen interaction	K09422	-	-	-
MSTRG.27576	0.03	0	0.1	0.05	0.92	5.98	0.043333333	2.316666667	5.740429449	0.000174838	0.007127202	--	Retrovirus-related Pol polyprotein from transposon 17.6 [Cucumis melo var. makuwa] [Cucumis melo]	-	-	-	-	-
evm.TU.tig00002979.1	0	0.09	0	1.12	0.9	0.89	0.03	0.97	5.014950341	0.000175223	0.007129964	--	-	-	-	-	-	-
MSTRG.11887	0.93	1.12	0.74	0.13	0.33	0.23	0.93	0.23	-2.015596855	0.000177157	0.007195659	PP2C51	probable protein phosphatase 2C 8 [Cucurbita pepo subsp. pepo] [Cucurbita pepo]	ko04075//Plant hormone signal transduction;ko04016//MAPK signaling pathway - plant	K14497;K14497	-	GO:0004721//phosphoprotein phosphatase activity;GO:0043169//cation binding	GO:0006464//cellular protein modification process
evm.TU.tig00154107.52	2.18	0.85	2.01	0.3	0.02	0.02	1.68	0.113333333	-3.889817082	0.000178026	0.007217921	APS1	PREDICTED: acid phosphatase 1-like [Cucumis melo]	-	-	-	-	-
evm.TU.tig00006406.139	2.16	4.22	1	0.5	0.3	0.32	2.46	0.373333333	-2.720122084	0.000182446	0.007383805	--	PREDICTED: gibberellin-regulated protein 14-like [Cucumis sativus]	-	-	-	-	-
evm.TU.tig00153033.323	1.27	3.38	1.35	0.41	0.27	0.31	2	0.33	-2.59946207	0.000184953	0.007471835	--	PREDICTED: uncharacterized protein LOC101223146 [Cucumis sativus]	-	-	-	-	-
evm.TU.tig00003114.1	2.72	3.44	3.2	0.66	0.88	1.43	3.12	0.99	-1.656045599	0.000185331	0.007473669	--	-	-	-	-	-	-
evm.TU.tig00002541.7	7.26	11.63	7.17	2.01	3.63	3.02	8.686666667	2.886666667	-1.589398154	0.000190286	0.007644849	--	DUF1635 domain-containing protein [Cephalotus follicularis]	-	-	-	-	-
evm.TU.tig00153414.28	24.76	56.42	21.51	4.93	8.95	10.34	34.23	8.073333333	-2.084024928	0.000190595	0.007644849	--	-	-	-	-	-	-
evm.TU.tig00000871.4	17.59	30.26	19.29	7.85	8.35	3.13	22.38	6.443333333	-1.796330899	0.000194197	0.007775471	AED3	PREDICTED: protein ASPARTIC PROTEASE IN GUARD CELL 1 [Ricinus communis]	-	-	-	GO:0003824//catalytic activity	GO:0019538//protein metabolic process
evm.TU.tig00006144.33	15.22	11.37	16.96	35.45	23.77	32.26	14.51666667	30.49333333	1.070783647	0.000195087	0.007797235	--	-	-	-	-	-	-
evm.TU.tig00000239.1	2.49	4.75	1.92	0.56	0.08	0.45	3.053333333	0.363333333	-3.071019463	0.000197723	0.007860701	At5g42610	PREDICTED: calcium uniporter protein 4, mitochondrial [Cucumis sativus]	-	-	-	-	-
evm.TU.tig00153231.9	1.67	1.75	1.6	0.45	0.49	0.38	1.673333333	0.44	-1.927149435	0.000204547	0.008103384	--	PREDICTED: kinesin-related protein 6 [Ziziphus jujuba]	-	-	-	-	-
evm.TU.tig00153968.5	29.78	13.33	30.42	58.53	56.71	85.55	24.51	66.93	1.44928253	0.000205083	0.008110322	RALFL33	PREDICTED: cell cycle checkpoint control protein RAD9A isoform X1 [Cucumis melo]	-	-	-	GO:0016787//hydrolase activity	GO:0006259//DNA metabolic process;GO:0006974//cellular response to DNA damage stimulus
evm.TU.tig00153574.147	6.53	23.5	6.15	2.68	0.64	0.45	12.06	1.256666667	-3.262555979	0.00020732	0.008176568	WIP3	PREDICTED: zinc finger protein WIP3 [Cucumis melo]	-	-	-	-	-
evm.TU.tig00153048.249	3.91	9.05	3.78	1.93	1.68	1.26	5.58	1.623333333	-1.78130585	0.000207485	0.008176568	P85	Nucleotide-diphospho-sugar transferases superfamily protein isoform 1 [Theobroma cacao]	-	-	-	GO:0016740//transferase activity	-
MSTRG.9852	13.13	25.12	13.81	3.89	2.72	0.38	17.35333333	2.33	-2.896810951	0.000208707	0.00821036	At3g28040	probably inactive leucine-rich repeat receptor-like protein kinase At3g28040 [Momordica charantia]	-	-	GO:0031224//intrinsic component of membrane	GO:0004672//protein kinase activity;GO:0016628//oxidoreductase activity, acting on the CH-CH group of donors, NAD or NADP as acceptor;GO:0032550//purine ribonucleoside binding	GO:0006464//cellular protein modification process;GO:0006796//phosphate-containing compound metabolic process;GO:0009617//response to bacterium;GO:0009886//post-embryonic morphogenesis;GO:0044710//single-organism metabolic process;GO:0048437//floral organ development;GO:0050794//regulation of cellular process
evm.TU.tig00153640.15	3.39	2.38	5.01	8.29	8.87	16.08	3.593333333	11.08	1.624563204	0.000209795	0.008238758	--	PREDICTED: probable serine/threonine-protein kinase At1g18390 [Cucumis sativus]	-	-	-	-	-
evm.TU.tig00001759.4	2.84	3.83	3.54	1.61	1.47	1.37	3.403333333	1.483333333	-1.198105625	0.00021088	0.00826694	HSFA4A	PREDICTED: heat stress transcription factor A-4c-like [Cucumis sativus]	-	-	-	-	-
evm.TU.tig00007383.1	1.97	2.28	1.25	0.59	0.42	0.21	1.833333333	0.406666667	-2.172550471	0.000211957	0.008294707	CRN	PREDICTED: inactive leucine-rich repeat receptor-like protein kinase CORYNE [Cucumis melo]	-	-	GO:0016020//membrane	GO:0005515//protein binding;GO:0016301//kinase activity	GO:0003006//developmental process involved in reproduction;GO:0006464//cellular protein modification process;GO:0006796//phosphate-containing compound metabolic process;GO:0007389//pattern specification process;GO:0009791//post-embryonic development;GO:0009887//organ morphogenesis;GO:0010015//root morphogenesis;GO:0010075//regulation of meristem growth;GO:0043933//macromolecular complex subunit o…
evm.TU.tig00153210.455	1.7	3.39	1.81	0.89	0.45	0.38	2.3	0.573333333	-2.004187797	0.000213959	0.008358507	PUB6	PREDICTED: U-box domain-containing protein 45-like [Cucumis melo]	-	-	-	-	-
evm.TU.tig00000729.290	1.29	4.75	0.98	0.24	0.08	0.08	2.34	0.133333333	-4.133399125	0.000217436	0.008479625	--	-	-	-	-	-	-
evm.TU.tig00006267.2	31.28	108.89	27.35	10.4	4.18	0.8	55.84	5.126666667	-3.445205939	0.000223765	0.008666359	--	PREDICTED: protein E6-like [Cucumis melo]	-	-	-	-	-
evm.TU.tig00005930.25	6.56	6.64	9.04	2.75	1.31	2.19	7.413333333	2.083333333	-1.831228693	0.000224822	0.008692342	--	-	-	-	-	-	-
evm.TU.tig00153231.78	9.67	23.04	8.52	4.2	1.24	1.96	13.74333333	2.466666667	-2.478097285	0.000226043	0.008724574	--	Humj1 family protein [Populus trichocarpa]	-	-	-	-	-
evm.TU.tig00001634.3	15.5	14.38	16.11	7.05	6.11	8.89	15.33	7.35	-1.060541542	0.00022797	0.008778547	SRM1	PREDICTED: transcription factor DIVARICATA [Cucumis melo]	-	-	GO:0043231//intracellular membrane-bounded organelle	GO:0001071//nucleic acid binding transcription factor activity;GO:0005488//binding	GO:0009451//RNA modification;GO:0010468//regulation of gene expression
evm.TU.tig00002583.2	2.63	1.49	2.33	7.19	3.9	11.86	2.15	7.65	1.831123088	0.000228222	0.008778547	At1g06620	PREDICTED: LOW QUALITY PROTEIN: 1-aminocyclopropane-1-carboxylate oxidase homolog 1-like [Cucumis melo]	-	-	-	-	-
evm.TU.tig00002030.2	21.44	10.85	22.04	42.04	38.09	67.44	18.11	49.19	1.441578509	0.000230191	0.008839191	At1g01500	Erythronate-4-phosphate dehydrogenase family protein isoform 1 [Theobroma cacao]	-	-	-	-	-
evm.TU.tig00153207.84	0.8	0.84	1.09	0.24	0.33	0.26	0.91	0.276666667	-1.71771771	0.000232344	0.008906634	CKX6	PREDICTED: cytokinin dehydrogenase 6 [Cucumis melo]	ko00908//Zeatin biosynthesis	K00279	-	GO:0000166//nucleotide binding;GO:0016616//oxidoreductase activity, acting on the CH-OH group of donors, NAD or NADP as acceptor;GO:0016645//oxidoreductase activity, acting on the CH-NH group of donors	GO:0006725//cellular aromatic compound metabolic process;GO:0044710//single-organism metabolic process
evm.TU.tig00153048.263	7.81	2.01	9.48	21.07	23.12	62.01	6.433333333	35.4	2.460111014	0.000235881	0.008996266	NAC075	PREDICTED: NAC domain-containing protein 8 isoform X2 [Vitis vinifera]	-	-	GO:0043231//intracellular membrane-bounded organelle	-	GO:0010468//regulation of gene expression;GO:0034645//cellular macromolecule biosynthetic process
evm.TU.tig00007935.69	17.49	12.76	17.9	6.13	8.74	7.92	16.05	7.596666667	-1.079134873	0.000238177	0.009068458	--	PREDICTED: protein indeterminate-domain 7-like isoform X2 [Juglans regia]	-	-	-	-	-
evm.TU.tig00153436.3	4.75	9.37	5.05	1	2.47	1.7	6.39	1.723333333	-1.890614151	0.000238838	0.009075681	BHLH14	PREDICTED: transcription factor MYC2 [Juglans regia]	ko04075//Plant hormone signal transduction;ko04016//MAPK signaling pathway - plant	K13422;K13422	-	-	-
evm.TU.tig00153293.100	0.54	0.69	1.01	2.73	2.09	1.96	0.746666667	2.26	1.597786541	0.000239173	0.009075681	ATL40	PREDICTED: E3 ubiquitin-protein ligase ATL41-like [Cucumis melo]	-	-	-	-	-
evm.TU.tig00153016.54	15.2	15.07	13.88	5.85	8.27	3.67	14.71666667	5.93	-1.311346927	0.000240622	0.009115265	PERK13	PREDICTED: serine/threonine-protein kinase CDL1-like [Cucumis melo]	-	-	-	-	-
evm.TU.tig00154107.104	3.95	1.94	4.33	1.03	0.34	0.4	3.406666667	0.59	-2.529573931	0.000243579	0.009180913	--	BnaC08g47130D [Brassica napus]	-	-	-	-	-
evm.TU.tig00153277.8	0.13	0	0.23	0.45	3.86	7.85	0.12	4.053333333	5.078002512	0.000247282	0.009304919	--	-	-	-	-	-	-
MSTRG.8740	136.66	148.34	146.15	69.31	52.42	24.97	143.7166667	48.9	-1.555321009	0.00025195	0.009464722	FLA2	fasciclin-like arabinogalactan protein 2 [Cucurbita maxima]	-	-	GO:0030312//external encapsulating structure;GO:0031090//organelle membrane;GO:0031225//anchored component of membrane	-	GO:0006637//acyl-CoA metabolic process;GO:0006970//response to osmotic stress;GO:0006996//organelle organization;GO:0016129//phytosteroid biosynthetic process;GO:0048588//developmental cell growth;GO:0070838//divalent metal ion transport
evm.TU.tig00001523.1	1.32	0.58	0.84	0.3	0.21	0.17	0.913333333	0.226666667	-2.010569242	0.000255261	0.00957022	STY17	PREDICTED: G-box-binding factor 1 isoform X1 [Cucumis melo]	-	-	GO:0043231//intracellular membrane-bounded organelle	GO:0001071//nucleic acid binding transcription factor activity;GO:0003677//DNA binding	GO:0010468//regulation of gene expression;GO:0034645//cellular macromolecule biosynthetic process
evm.TU.tig00001824.1	0.53	0.52	0.23	0.03	0	0	0.426666667	0.01	-5.415037499	0.000255608	0.00957022	AIL5	PREDICTED: AP2-like ethylene-responsive transcription factor AIL5, partial [Cucumis sativus]	-	-	-	-	GO:0003006//developmental process involved in reproduction;GO:0007165//signal transduction;GO:0009725//response to hormone;GO:0009791//post-embryonic development;GO:0044238//primary metabolic process;GO:0044260//cellular macromolecule metabolic process;GO:0048731//system development;GO:0060771//phyllotactic patterning;GO:0071310//cellular response to organic substance
evm.TU.tig00153696.7	2.96	5.52	2.32	0.71	0.28	0.14	3.6	0.376666667	-3.256636635	0.000257716	0.009633109	At1g09380	PREDICTED: WAT1-related protein At1g25270-like [Cucumis melo]	-	-	-	-	-
evm.TU.tig00000419.2	5.54	37.36	6.81	2.92	0.5	0.9	16.57	1.44	-3.524432886	0.000258932	0.009662502	At5g22090	PREDICTED: protein FAF-like, chloroplastic [Cucumis sativus]	-	-	-	-	-
evm.TU.tig00001094.2	4.51	4.92	3.8	2.09	2.14	1.99	4.41	2.073333333	-1.088826576	0.000259516	0.009663953	--	PREDICTED: uncharacterized protein LOC103485472 isoform X1 [Cucumis melo]	-	-	-	-	-
evm.TU.tig00001047.434	10.13	5.76	13.41	3.72	3.04	1.84	9.766666667	2.866666667	-1.7684921	0.00025983	0.009663953	--	PREDICTED: uncharacterized protein LOC101208991 [Cucumis sativus]	-	-	-	-	-
evm.TU.tig00153654.73	3.81	8.56	2.96	1.42	0.8	1.17	5.11	1.13	-2.177000519	0.000261222	0.009691944	CYP81E9	PREDICTED: cytochrome P450 81D1-like [Cucumis sativus]	ko01110//Biosynthesis of secondary metabolites;ko00943//Isoflavonoid biosynthesis	K13260;K13260	-	-	-
evm.TU.tig00011106.1	6.06	5.84	5.38	1.79	1.47	2.98	5.76	2.08	-1.469485283	0.000261444	0.009691944	At2g27500	PREDICTED: glucan endo-1,3-beta-glucosidase 14 isoform X1 [Cucumis melo]	-	-	GO:0031224//intrinsic component of membrane	GO:0016798//hydrolase activity, acting on glycosyl bonds	GO:0044238//primary metabolic process
evm.TU.tig00002486.3	1.46	2.08	1.96	3.36	5	3.63	1.833333333	3.996666667	1.124328135	0.000265723	0.00983439	HSP26-A	PREDICTED: probable glutathione S-transferase [Cucumis melo]	ko00480//Glutathione metabolism	K00799	-	GO:0003824//catalytic activity	-
evm.TU.tig00002678.4	1.26	0.39	1.76	4.03	3.86	5.31	1.136666667	4.4	1.952694285	0.000266842	0.009847782	IMP3	inositol monophosphatase-like protein [Cucurbita moschata]	ko01100//Metabolic pathways;ko01110//Biosynthesis of secondary metabolites;ko04070//Phosphatidylinositol signaling system;ko00562//Inositol phosphate metabolism;ko00053//Ascorbate and aldarate metabolism	K10047;K10047;K10047;K10047;K10047	-	GO:0052834//inositol monophosphate phosphatase activity	GO:0046488//phosphatidylinositol metabolic process
evm.TU.tig00003063.106	8.79	10.23	7.29	4.73	4.32	3.67	8.77	4.24	-1.048512578	0.000266961	0.009847782	--	PREDICTED: uncharacterized protein LOC103490393 [Cucumis melo]	-	-	-	-	-
evm.TU.tig00001291.353	0.2	0.16	0.31	1.2	0.47	1.56	0.223333333	1.076666667	2.269301164	0.000268972	0.009905738	OPT7	PREDICTED: LOW QUALITY PROTEIN: oligopeptide transporter 7 [Cucumis melo]	-	-	GO:0031224//intrinsic component of membrane	GO:0015197//peptide transporter activity	GO:0008104//protein localization;GO:0015833//peptide transport;GO:0044763//single-organism cellular process
evm.TU.tig00153058.66	5.46	17.02	5.08	2.38	0.99	0.53	9.186666667	1.3	-2.821029859	0.000273904	0.0100381	--	-	-	-	-	-	-
evm.TU.tig00004929.1	0.07	0.22	0.12	1.21	0.42	1.72	0.136666667	1.116666667	3.030465281	0.000278812	0.010201346	MYB306	PREDICTED: myb-related protein 306-like [Cucumis sativus]	ko04626//Plant-pathogen interaction	K09422	-	-	-
evm.TU.tig00005335.4	0.36	0.95	0.68	8.42	5.25	0.85	0.663333333	4.84	2.867201117	0.000282195	0.010304038	CYP78A7	PREDICTED: cytochrome P450 78A7-like [Juglans regia]	-	-	-	GO:0016491//oxidoreductase activity;GO:0046906//tetrapyrrole binding;GO:0046914//transition metal ion binding	GO:0044710//single-organism metabolic process
evm.TU.tig00153534.1	520.04	1421.44	529.04	270.52	130.79	73.9	823.5066667	158.4033333	-2.378177634	0.000286146	0.010387183	BHLH35	PREDICTED: transcription factor bHLH35-like isoform X2 [Cucumis melo]	-	-	-	-	-
MSTRG.9886	0.38	1.48	0.34	2.54	4.85	3.65	0.733333333	3.68	2.327164743	0.000286199	0.010387183	Os05g0239150	zinc finger BED domain-containing protein RICESLEEPER 2-like [Cucumis sativus]	-	-	-	-	-
evm.TU.tig00153047.42	19.57	33.57	21.84	11.07	6.58	3.76	24.99333333	7.136666667	-1.80822103	0.000289778	0.010483238	NPC6	PREDICTED: non-specific phospholipase C6 [Cucumis sativus]	ko01100//Metabolic pathways;ko01110//Biosynthesis of secondary metabolites;ko00564//Glycerophospholipid metabolism;ko00562//Inositol phosphate metabolism;ko00565//Ether lipid metabolism	K01114;K01114;K01114;K01114;K01114	-	GO:0004629//phospholipase C activity	-
evm.TU.tig00001870.4	0.92	9.02	2.15	0.53	0.11	0.22	4.03	0.286666667	-3.813333775	0.000292647	0.010553104	--	PREDICTED: NDR1/HIN1-like protein 12 [Cucumis melo]	-	-	-	-	-
evm.TU.tig00153424.51	6.5	23.36	6.34	3.32	1.63	1.3	12.06666667	2.083333333	-2.534061602	0.00029435	0.010597534	EXO70H1	PREDICTED: exocyst complex component EXO70B1-like [Cucumis melo]	-	-	-	-	-
evm.TU.tig00153055.157	14.44	7.53	12.18	4.58	5.28	4.47	11.38333333	4.776666667	-1.252846969	0.00029515	0.01060937	IDD1	PREDICTED: protein indeterminate-domain 2-like [Ziziphus jujuba]	-	-	-	-	-
evm.TU.tig00000892.538	5.09	5.81	4.8	2.64	1.28	1.16	5.233333333	1.693333333	-1.627864157	0.000296973	0.010657865	3AT1	PREDICTED: coumaroyl-CoA:anthocyanidin 3-O-glucoside-6''-O-coumaroyltransferase 1-like [Ziziphus jujuba]	-	-	-	-	-
evm.TU.tig00001854.1	10	11.95	10.11	5.91	5.78	3.78	10.68666667	5.156666667	-1.051301229	0.000300626	0.010771804	ALN	PREDICTED: allantoinase [Eucalyptus grandis]	ko01100//Metabolic pathways;ko00230//Purine metabolism	K01466;K01466	-	-	-
evm.TU.tig00003679.2	11.72	16.76	11.49	5.62	5.98	6.87	13.32333333	6.156666667	-1.113733706	0.000301288	0.010778347	At5g39865	Glutaredoxin [Corchorus capsularis]	-	-	-	-	-
evm.TU.tig00001980.2	104	342.01	109.26	49.52	21.51	40.63	185.09	37.22	-2.314076991	0.000304305	0.010866529	--	PREDICTED: probable calcium-binding protein CML10 [Cucumis sativus]	-	-	-	-	-
evm.TU.tig00000589.73	4.18	3.57	5.82	1.19	1.88	1.81	4.523333333	1.626666667	-1.475467668	0.000304719	0.010866529	LHCB4.1	PREDICTED: chlorophyll a-b binding protein CP29.1, chloroplastic [Gossypium raimondii]	ko01100//Metabolic pathways;ko00196//Photosynthesis - antenna proteins	K08915;K08915	GO:0009521//photosystem;GO:0031224//intrinsic component of membrane;GO:0031976//plastid thylakoid;GO:0044434//chloroplast part	GO:0043169//cation binding;GO:0046906//tetrapyrrole binding	GO:0006091//generation of precursor metabolites and energy;GO:0006464//cellular protein modification process;GO:0009642//response to light intensity;GO:0034285//response to disaccharide;GO:0043269//regulation of ion transport
evm.TU.tig00007724.17	154.15	190.21	151.73	319.35	254	444.98	165.3633333	339.4433333	1.037531376	0.000305839	0.010889222	TSJT1	PREDICTED: stem-specific protein TSJT1-like [Cucumis melo]	-	-	-	-	-
evm.TU.tig00000837.3	12.88	26.3	13.57	34.38	47.71	67.65	17.58333333	49.91333333	1.505216661	0.00031026	0.011029194	NPF2.13	PREDICTED: LOW QUALITY PROTEIN: protein NRT1/ PTR FAMILY 2.13-like [Cucumis melo]	-	-	-	-	-
evm.TU.tig00003093.2	0.05	0	0.03	0.23	0.13	1.9	0.026666667	0.753333333	4.820178962	0.00031381	0.011114232	PICBP	PREDICTED: probable GPI-anchored adhesin-like protein PGA55 [Cucumis sativus]	-	-	-	-	-
MSTRG.25277	18.14	12.46	18.29	7.31	6.84	3.13	16.29666667	5.76	-1.500436188	0.000314163	0.011114232	LHW	transcription factor EMB1444 isoform X1 [Momordica charantia]	-	-	-	-	-
MSTRG.27780	0.26	0.32	0.38	0.42	2.38	1.72	0.32	1.506666667	2.235216462	0.000314628	0.011114232	--	Retrovirus-related Pol polyprotein from transposon TNT 1-94 [Vitis vinifera]	-	-	-	-	-
evm.TU.tig00153031.415	132.22	40.98	130.05	331.2	337.73	269.39	101.0833333	312.7733333	1.629572371	0.000316349	0.011143118	SABP2	PREDICTED: salicylic acid-binding protein 2-like [Cucumis sativus]	-	-	-	-	-
evm.TU.tig00007689.4	4.32	1.65	3.3	8.32	6.81	9.44	3.09	8.19	1.406256614	0.000316436	0.011143118	LRK10L-1.3	PREDICTED: LOW QUALITY PROTEIN: LEAF RUST 10 DISEASE-RESISTANCE LOCUS RECEPTOR-LIKE PROTEIN KINASE-like 1.4 [Cucumis melo]	-	-	-	-	-
MSTRG.25847	5.93	11.3	6	19.19	15.07	22.36	7.743333333	18.87333333	1.285322595	0.000317765	0.011172423	--	Retrovirus-related Pol polyprotein from transposon TNT 1-94 [Vitis vinifera]	-	-	-	GO:0016772//transferase activity, transferring phosphorus-containing groups	GO:0016070//RNA metabolic process
MSTRG.28179	1.99	2.84	2.86	4.66	5.04	8.51	2.563333333	6.07	1.243675419	0.000321442	0.011240417	--	-	-	-	-	-	-
MSTRG.23826	0.07	0	0	1	8.47	0.06	0.023333333	3.176666667	7.088977482	0.000322003	0.011240417	--	-	-	-	-	-	-
evm.TU.tig00154107.151	8.25	6.8	9.05	2.9	4.23	3.78	8.033333333	3.636666667	-1.143382045	0.000322277	0.011240417	At2g25060	PREDICTED: uclacyanin-3-like [Cucumis melo]	-	-	-	-	-
evm.TU.tig00000796.8	1	0.21	0.8	0.07	0.05	0	0.67	0.04	-4.06608919	0.000323079	0.011240417	AVT1I	PREDICTED: vacuolar amino acid transporter 1 [Ricinus communis]	-	-	-	-	-
evm.TU.tig00007935.143	6.87	7.44	7.31	4.18	2.66	3.19	7.206666667	3.343333333	-1.108044917	0.000323187	0.011240417	--	PREDICTED: uncharacterized protein LOC101220521 [Cucumis sativus]	-	-	-	-	-
evm.TU.tig00000289.20	3.55	7.99	5.58	1.27	1.82	2.05	5.706666667	1.713333333	-1.735842437	0.000323196	0.011240417	NAC002	NAC domain transcription factor 2 [Citrullus colocynthis]	-	-	GO:0043231//intracellular membrane-bounded organelle	GO:0001071//nucleic acid binding transcription factor activity	GO:0009404//toxin metabolic process;GO:0010468//regulation of gene expression;GO:0014070//response to organic cyclic compound;GO:0034645//cellular macromolecule biosynthetic process
evm.TU.tig00001585.3	86.31	151.58	83.37	24.76	31.6	47.87	107.0866667	34.74333333	-1.623970781	0.000324425	0.01126577	lhcA-P4	PREDICTED: chlorophyll a-b binding protein P4, chloroplastic [Cucumis melo]	ko00196//Photosynthesis - antenna proteins	K08910	GO:0009521//photosystem;GO:0031224//intrinsic component of membrane	GO:0043169//cation binding;GO:0046906//tetrapyrrole binding	GO:0006091//generation of precursor metabolites and energy;GO:0006464//cellular protein modification process
evm.TU.tig00001803.7	0.14	0.18	0.17	0.53	0.78	0.29	0.163333333	0.533333333	1.707218251	0.00032539	0.01128186	AHA8	PREDICTED: ATPase 8, plasma membrane-type [Cucumis melo]	ko00190//Oxidative phosphorylation	K01535	GO:0031224//intrinsic component of membrane	GO:0017111//nucleoside-triphosphatase activity;GO:0032550//purine ribonucleoside binding;GO:0043169//cation binding	GO:0009152//purine ribonucleotide biosynthetic process
evm.TU.tig00000892.284	1.14	0.97	1.35	0.39	0.46	0.3	1.153333333	0.383333333	-1.589138177	0.000329292	0.011399586	RAP2-7	PREDICTED: ethylene-responsive transcription factor RAP2-7 isoform X1 [Cucumis melo]	-	-	-	-	GO:0010467//gene expression;GO:0034645//cellular macromolecule biosynthetic process
evm.TU.tig00153640.53	0.02	0	0.01	0.07	1.32	0.56	0.01	0.65	6.022367813	0.000335286	0.011571465	CYP735A2	PREDICTED: cytokinin hydroxylase-like [Cucumis melo]	ko01100//Metabolic pathways;ko01110//Biosynthesis of secondary metabolites;ko00908//Zeatin biosynthesis	K10717;K10717;K10717	-	GO:0016634//oxidoreductase activity, acting on the CH-CH group of donors, oxygen as acceptor;GO:0046906//tetrapyrrole binding;GO:0046914//transition metal ion binding	GO:0044710//single-organism metabolic process
MSTRG.29005	0.69	0.1	0.46	2	0.64	18.18	0.416666667	6.94	4.057970069	0.000336565	0.011581922	--	non-LTR retroelement reverse transcriptase-like protein [Cucumis melo var. makuwa] [Cucumis melo]	-	-	-	-	-
evm.TU.tig00153654.45	36.66	48.41	38.93	16.88	24.35	12.43	41.33333333	17.88666667	-1.208421161	0.000336618	0.011581922	Os04g0602400	PREDICTED: maltose excess protein 1-like, chloroplastic [Cucumis sativus]	-	-	-	-	-
evm.TU.tig00001047.142	23.29	18.63	19.68	6.83	4.01	0.99	20.53333333	3.943333333	-2.380480277	0.000337293	0.011587419	AUX1	PREDICTED: auxin transporter-like protein 1 [Cucumis melo]	ko04075//Plant hormone signal transduction	K13946	GO:0031224//intrinsic component of membrane	-	-
MSTRG.19731	3.89	5.81	4.34	0.37	0.73	0	4.68	0.366666667	-3.673967507	0.000340844	0.011691571	--	uncharacterized protein LOC115961199 [Quercus lobata]	-	-	-	-	-
evm.TU.tig00003673.1	79.73	106.28	75.27	51.04	41.63	34.01	87.09333333	42.22666667	-1.044407924	0.000345352	0.011784815	VSR3	PREDICTED: vacuolar-sorting receptor 4 isoform X1 [Cucumis sativus]	-	-	-	-	-
evm.TU.tig00001047.393	1.67	1.42	1.37	0.38	0.78	0.42	1.486666667	0.526666667	-1.497119152	0.000345543	0.011784815	At3g27390	PREDICTED: uncharacterized membrane protein At3g27390-like [Cucumis sativus]	-	-	-	-	-
MSTRG.25377	0.06	0.18	0.15	0.36	0.84	3.62	0.13	1.606666667	3.627487117	0.000345657	0.011784815	--	-	-	-	-	-	-
evm.TU.tig00153348.95	14.56	8.9	15.44	30.28	29.21	19.89	12.96666667	26.46	1.029005407	0.000352578	0.012002598	NDB2	PREDICTED: external alternative NAD(P)H-ubiquinone oxidoreductase B2, mitochondrial [Cucumis melo]	-	-	-	GO:0000166//nucleotide binding;GO:0003824//catalytic activity	GO:0044710//single-organism metabolic process
evm.TU.tig00153648.26	8.13	12.67	9.32	4.73	3.64	4.51	10.04	4.293333333	-1.225589177	0.000355408	0.012061029	--	PREDICTED: WD repeat-containing protein 91 homolog [Malus domestica]	-	-	-	-	-
evm.TU.tig00153925.1	37.39	20.63	38.74	9.81	13.11	4.16	32.25333333	9.026666667	-1.83718303	0.000355903	0.012061029	XTH1	PREDICTED: probable xyloglucan endotransglucosylase/hydrolase protein 5 [Cucumis sativus]	-	-	GO:0005576//extracellular region;GO:0030312//external encapsulating structure	GO:0016758//transferase activity, transferring hexosyl groups;GO:0016787//hydrolase activity	GO:0044042//glucan metabolic process;GO:0045229//external encapsulating structure organization
evm.TU.tig00000729.311	4.86	7.19	4.69	2.06	2.63	2.36	5.58	2.35	-1.247604365	0.000359771	0.012155492	DBR	PREDICTED: 2-alkenal reductase (NADP(+)-dependent)-like [Cucumis melo]	-	-	-	-	-
evm.TU.tig00006973.6	1.09	0.25	1.24	0.1	0.07	0.03	0.86	0.066666667	-3.689299161	0.000362174	0.012209743	--	PREDICTED: disease resistance protein RGA2-like [Cucumis melo]	-	-	-	-	-
evm.TU.tig00153051.33	5.58	5.07	6.02	3.36	2.37	2.42	5.556666667	2.716666667	-1.03238214	0.000364544	0.012261528	At4g18380	PREDICTED: F-box protein At4g18380-like [Cucumis sativus]	-	-	-	-	-
evm.TU.tig00001304.2	349.8	777.04	361.25	109.61	62.45	7.9	496.03	59.98666667	-3.047713606	0.000365946	0.012290309	WAXY	PREDICTED: granule-bound starch synthase 1, chloroplastic/amyloplastic [Cucumis melo]	ko01100//Metabolic pathways;ko01110//Biosynthesis of secondary metabolites;ko00500//Starch and sucrose metabolism	K13679;K13679;K13679	GO:0009536//plastid	GO:0046527//glucosyltransferase activity	GO:0005982//starch metabolic process;GO:0006950//response to stress;GO:0009247//glycolipid biosynthetic process;GO:0032958//inositol phosphate biosynthetic process
MSTRG.18204	5.9	0.79	5.8	11.16	20.94	81.92	4.163333333	38.00666667	3.190441525	0.000370321	0.012418712	AP2-3	APETALA2-like protein 2 [Cucumis sativus]	-	-	-	-	GO:0010467//gene expression;GO:0034645//cellular macromolecule biosynthetic process
evm.TU.tig00153048.46	0.08	0	0.11	0.42	0.62	1.56	0.063333333	0.866666667	3.7744403	0.000370998	0.012422898	At1g16060	PREDICTED: AP2-like ethylene-responsive transcription factor At1g16060 [Cucumis melo]	-	-	GO:0043231//intracellular membrane-bounded organelle	GO:0001071//nucleic acid binding transcription factor activity	GO:0010468//regulation of gene expression;GO:0034645//cellular macromolecule biosynthetic process
evm.TU.tig00002515.1	0.07	0.42	0.12	0	0	0	0.203333333	0.001	-7.667702932	0.000380208	0.012701353	At5g61250	PREDICTED: heparanase-like protein 1 [Cucumis sativus]	ko01100//Metabolic pathways;ko00531//Glycosaminoglycan degradation	K07964;K07964	-	-	-
evm.TU.tig00153010.24	1.63	3.8	1.44	0.74	0.32	0.17	2.29	0.41	-2.481651783	0.000380442	0.012701353	N	PREDICTED: TMV resistance protein N-like [Cucumis melo]	-	-	-	-	-
evm.TU.tig00153210.439	18.61	45.13	19.66	10.34	8.08	4.83	27.8	7.75	-1.842816667	0.000382202	0.012738969	At1g67720	PREDICTED: probable LRR receptor-like serine/threonine-protein kinase At1g67720 [Cucumis sativus]	-	-	GO:0016020//membrane	GO:0016301//kinase activity;GO:0036094//small molecule binding;GO:0097159//organic cyclic compound binding;GO:1901363//heterocyclic compound binding	GO:0006796//phosphate-containing compound metabolic process;GO:0035194//posttranscriptional gene silencing by RNA;GO:0070918//production of small RNA involved in gene silencing by RNA
evm.TU.tig00153145.18	27.37	60.6	28.39	15.11	9.58	12.27	38.78666667	12.32	-1.65455854	0.000382701	0.012738969	nep2	PREDICTED: aspartic proteinase nepenthesin-2 [Cucumis melo]	-	-	-	-	-
evm.TU.tig00153048.6	13.25	1.8	13.96	41.61	40.41	90.63	9.67	57.55	2.573228134	0.000384686	0.012786113	XTH22	PREDICTED: xyloglucan endotransglucosylase/hydrolase protein 22 [Cucumis sativus]	ko04075//Plant hormone signal transduction	K14504	GO:0005576//extracellular region;GO:0030312//external encapsulating structure	GO:0016758//transferase activity, transferring hexosyl groups;GO:0016787//hydrolase activity	GO:0044042//glucan metabolic process;GO:0045229//external encapsulating structure organization
evm.TU.tig00153449.142	1.45	0.96	1.15	2.22	3.36	7.24	1.186666667	4.273333333	1.848447116	0.000386051	0.012812566	--	PREDICTED: uncharacterized protein LOC103490721 isoform X1 [Cucumis melo]	-	-	-	-	-
evm.TU.tig00153017.23	9.82	34.13	8.8	4.7	1.33	2.41	17.58333333	2.813333333	-2.64385619	0.000387664	0.012847159	NIK1	PREDICTED: protein NSP-INTERACTING KINASE 2-like [Cucumis sativus]	-	-	GO:0031224//intrinsic component of membrane	GO:0004672//protein kinase activity;GO:0032550//purine ribonucleoside binding	GO:0006464//cellular protein modification process;GO:0006796//phosphate-containing compound metabolic process
evm.TU.tig00153048.312	59.61	206.95	60	8	5.52	28.15	108.8533333	13.89	-2.970267082	0.0003888	0.012865863	CBK1	PREDICTED: serine/threonine-protein kinase tricorner isoform X1 [Cucumis sativus]	-	-	-	-	-
evm.TU.tig00001001.3	3.2	4.26	2.59	0.93	1.73	0.81	3.35	1.156666667	-1.534187933	0.000390396	0.012880778	HOX32	PREDICTED: homeobox-leucine zipper protein ATHB-14-like [Cucumis melo]	-	-	GO:0043231//intracellular membrane-bounded organelle	GO:0005488//binding	-
MSTRG.13756	4.54	4.68	5.24	7.36	11.45	16.99	4.82	11.93333333	1.307892035	0.000394298	0.012971474	--	-	-	-	-	-	-
evm.TU.tig00153055.239	1.71	2.48	2.33	1.02	0.68	0.5	2.173333333	0.733333333	-1.567368441	0.00039988	0.013097748	At3g50280	PREDICTED: uncharacterized acetyltransferase At3g50280-like [Cucumis melo]	-	-	-	-	-
evm.TU.tig00153228.25	57.09	101.5	54.84	17.49	10.34	1.45	71.14333333	9.76	-2.865775519	0.000401509	0.013131911	At3g28040	PREDICTED: probably inactive leucine-rich repeat receptor-like protein kinase At3g28040 [Cucumis melo]	-	-	GO:0031224//intrinsic component of membrane	GO:0004672//protein kinase activity;GO:0016628//oxidoreductase activity, acting on the CH-CH group of donors, NAD or NADP as acceptor;GO:0032550//purine ribonucleoside binding	GO:0006464//cellular protein modification process;GO:0006796//phosphate-containing compound metabolic process;GO:0009617//response to bacterium;GO:0009886//post-embryonic morphogenesis;GO:0044710//single-organism metabolic process;GO:0048437//floral organ development;GO:0050794//regulation of cellular process
evm.TU.tig00153049.33	0.67	0.52	0.49	0	0	0	0.56	0.001	-9.129283017	0.000403088	0.013164436	BGLU12	PREDICTED: beta-glucosidase 12-like [Cucumis sativus]	ko01100//Metabolic pathways;ko01110//Biosynthesis of secondary metabolites;ko00940//Phenylpropanoid biosynthesis;ko00500//Starch and sucrose metabolism;ko00460//Cyanoamino acid metabolism	K01188;K01188;K01188;K01188;K01188	-	-	-
evm.TU.tig00000157.5	1.27	2.13	1.01	0	0	0.11	1.47	0.036666667	-5.325203227	0.000404187	0.013170867	FLP2	PREDICTED: flowering-promoting factor 1-like protein 2 [Cucumis sativus]	-	-	-	-	-
MSTRG.25817	20.23	27.03	18.74	9.26	12.28	11.03	22	10.85666667	-1.018922305	0.000404456	0.013170867	--	Transmembrane protein [Parasponia andersonii]	-	-	GO:0031224//intrinsic component of membrane	-	GO:0006873//cellular ion homeostasis;GO:0030001//metal ion transport
MSTRG.19873	3.49	3.56	3.88	1.39	2.05	0.89	3.643333333	1.443333333	-1.335854471	0.00040534	0.013180584	--	RVT_3 domain-containing protein [Cucumis melo var. makuwa] [Cucumis melo]	-	-	-	-	-
evm.TU.tig00153210.354	3.36	9.05	2.49	1.31	0.26	0.57	4.966666667	0.713333333	-2.799629629	0.000406032	0.013184026	NAT7	PREDICTED: nucleobase-ascorbate transporter 7 [Cucumis sativus]	-	-	-	-	GO:0044763//single-organism cellular process;GO:0051234//establishment of localization
evm.TU.tig00153047.86	6.25	11.93	5.6	2.83	2.98	2.65	7.926666667	2.82	-1.491019147	0.000407347	0.013207654	CYP71A26	Cytochrome P450 [Cucumis sativus]	-	-	-	GO:0016491//oxidoreductase activity;GO:0046872//metal ion binding	-
evm.TU.tig00000862.6	39.95	63.1	37.32	20.81	17.74	8.76	46.79	15.77	-1.569017569	0.000410849	0.013302064	CYP734A1	cytochrome P450 [Siraitia grosvenorii]	ko00905//Brassinosteroid biosynthesis	K15639	-	-	-
evm.TU.tig00153054.28	13.43	37.21	14.1	4.36	2.92	7.04	21.58	4.773333333	-2.176625873	0.000419636	0.013528154	--	PREDICTED: uncharacterized protein LOC103483723 [Cucumis melo]	-	-	-	-	-
evm.TU.tig00007935.118	45.07	22.37	41.66	69.01	77.26	103.09	36.36666667	83.12	1.192578958	0.000421747	0.013557369	GLIP5	PREDICTED: ethylene-responsive transcription factor RAP2-12 [Cucumis sativus]	-	-	-	GO:0016788//hydrolase activity, acting on ester bonds	GO:0006629//lipid metabolic process;GO:0046942//carboxylic acid transport
evm.TU.tig00002486.66	0.41	0.38	0.4	1.02	1.13	1.52	0.396666667	1.223333333	1.62481849	0.0004226	0.013565395	SKIP32	PREDICTED: F-box protein 7 [Cucumis sativus]	-	-	GO:0042995//cell projection;GO:0043231//intracellular membrane-bounded organelle	-	GO:0006950//response to stress;GO:0010608//posttranscriptional regulation of gene expression;GO:0044267//cellular protein metabolic process
evm.TU.tig00002486.265	34.14	41.68	34.35	65.27	76.82	170.51	36.72333333	104.2	1.504586356	0.000424971	0.013583343	TSJT1	aluminum-induced protein [Cucumis hystrix]	-	-	-	-	-
evm.TU.tig00153574.74	9.5	2.29	9.13	21.64	22.85	36.69	6.973333333	27.06	1.956241488	0.00042546	0.013583343	At5g35735	Auxin-induced in root cultures protein 12 [Morus notabilis]	-	-	-	-	-
evm.TU.tig00154740.81	2.29	11.15	1.79	0.77	0.69	0.71	5.076666667	0.723333333	-2.811148994	0.000425729	0.013583343	PME32	Plant invertase/pectin methylesterase inhibitor superfamily [Theobroma cacao]	ko01100//Metabolic pathways;ko00040//Pentose and glucuronate interconversions	K01051;K01051	GO:0030312//external encapsulating structure	GO:0052689//carboxylic ester hydrolase activity	GO:0000272//polysaccharide catabolic process;GO:0009892//negative regulation of metabolic process;GO:0071555//cell wall organization
MSTRG.25399	2.17	1.84	1.81	5.26	6.19	2.78	1.94	4.743333333	1.289844604	0.000426177	0.013583343	Os02g0301000	programmed cell death protein 2-like [Cucumis sativus]	-	-	GO:0043231//intracellular membrane-bounded organelle	GO:0043169//cation binding	-
evm.TU.tig00004836.84	90.42	107.85	86.31	32.56	39.7	11.12	94.86	27.79333333	-1.771060997	0.00042785	0.013617366	IAA8	PREDICTED: auxin-responsive protein IAA21-like [Cucumis sativus]	ko04075//Plant hormone signal transduction	K14484	-	-	GO:0010467//gene expression;GO:0034645//cellular macromolecule biosynthetic process;GO:0050794//regulation of cellular process
evm.TU.tig00153210.22	1.86	0.54	2.01	4.27	4.89	12	1.47	7.053333333	2.262489067	0.00042938	0.013646774	ANN4	PREDICTED: annexin D4 [Cucumis melo]	-	-	GO:0005911//cell-cell junction	GO:0005543//phospholipid binding	GO:0001101//response to acid chemical;GO:0006950//response to stress
evm.TU.tig00153349.17	0.93	0.8	0.88	2.24	3.03	1.3	0.87	2.19	1.331843564	0.000431966	0.013690288	CRK29	PREDICTED: cysteine-rich receptor-like protein kinase 29 [Cucumis melo]	-	-	-	GO:0016772//transferase activity, transferring phosphorus-containing groups	-
evm.TU.tig00153210.159	1.11	0.99	1.4	0.17	0.11	0.27	1.166666667	0.183333333	-2.669851398	0.000438091	0.013806619	GIS3	PREDICTED: zinc finger protein 6 [Cucumis sativus]	-	-	-	-	-
evm.TU.tig00001047.141	14.97	15.49	11.22	5.41	2.71	1.06	13.89333333	3.06	-2.182789219	0.000439809	0.01384137	LAX1	PREDICTED: auxin transporter-like protein 2 [Vitis vinifera]	ko04075//Plant hormone signal transduction	K13946	GO:0031224//intrinsic component of membrane	-	-
evm.TU.tig00002270.4	4.9	7.17	4.93	1.38	2.95	1.78	5.666666667	2.036666667	-1.476290461	0.000440685	0.013849557	TBL5	PREDICTED: protein trichome birefringence-like 5 [Cucumis sativus]	-	-	-	-	-
evm.TU.tig00153149.26	9.47	14.7	7.69	4.82	4.3	3.22	10.62	4.113333333	-1.368403872	0.000441874	0.013867583	At5g39865	Glutaredoxin [Corchorus capsularis]	-	-	-	-	-
evm.TU.tig00002300.3	3.02	5.85	3.5	1.81	1.12	0.82	4.123333333	1.25	-1.721883	0.000448666	0.014022069	At5g58480	PREDICTED: glucan endo-1,3-beta-glucosidase 9 isoform X1 [Cucumis melo]	-	-	GO:0030312//external encapsulating structure;GO:0031225//anchored component of membrane	GO:0008422//beta-glucosidase activity	GO:0006950//response to stress;GO:0009755//hormone-mediated signaling pathway;GO:0044238//primary metabolic process;GO:0051301//cell division
evm.TU.tig00002854.115	0.2	0.85	0.38	0	0	0.05	0.476666667	0.016666667	-4.837943242	0.000449612	0.014032136	--	Death-associated protein kinase 1 [Morus notabilis]	-	-	-	-	-
evm.TU.tig00153293.7	0.85	1.45	1.12	0.09	0	0	1.14	0.03	-5.247927513	0.000451873	0.014083173	--	PREDICTED: protein TIFY 5A [Cucumis sativus]	-	-	-	-	-
MSTRG.26306	1.33	1.06	1.51	4.91	2.71	3.26	1.3	3.626666667	1.480132528	0.000456636	0.014211726	--	hypothetical protein Csa_011296 [Cucumis sativus]	-	-	-	-	-
evm.TU.tig00153010.72	2.26	5.31	2.56	1.03	0.23	0.23	3.376666667	0.496666667	-2.765249938	0.000458289	0.014224033	PDCL3	PREDICTED: phosducin-like protein 3 [Prunus mume]	-	-	-	-	-
evm.TU.tig00003412.159	2.23	2.1	2.03	0.23	0.81	0.64	2.12	0.56	-1.920565533	0.000463121	0.014354195	At4g28100	PREDICTED: uncharacterized GPI-anchored protein At4g28100-like [Cucumis melo]	-	-	-	-	-
evm.TU.tig00006406.35	7.78	3.26	9.31	17.48	20.68	16.4	6.783333333	18.18666667	1.42281485	0.000465709	0.01441455	--	Os04g0570850, partial [Oryza sativa Japonica Group]	-	-	-	-	-
evm.TU.tig00000246.1	13.52	13.14	14.91	7.22	8.11	4.4	13.85666667	6.576666667	-1.075151792	0.000470666	0.014543236	IDD1	PREDICTED: protein indeterminate-domain 2-like [Ziziphus jujuba]	-	-	-	-	-
evm.TU.tig00154398.1	0.21	0	0.2	0.98	1.31	1.53	0.136666667	1.273333333	3.219876823	0.000474253	0.01461869	--	Zeta_toxin domain-containing protein [Cephalotus follicularis]	-	-	-	-	-
evm.TU.tig00153204.151	0.97	0.66	0.58	1.89	1.83	3.72	0.736666667	2.48	1.751256252	0.000476792	0.014676854	At1g01500	Erythronate-4-phosphate dehydrogenase family protein isoform 1 [Theobroma cacao]	-	-	-	-	-
evm.TU.tig00000729.66	2	4.44	1.79	0.93	0.45	0.5	2.743333333	0.626666667	-2.130159769	0.000477518	0.014679103	At3g47200	PREDICTED: UPF0481 protein At3g47200-like [Cucumis melo]	-	-	-	-	-
evm.TU.tig00004476.2	6.47	5.84	4.67	3.17	1.93	1.73	5.66	2.276666667	-1.313878975	0.00048261	0.014815389	yjcL	PREDICTED: uncharacterized membrane protein YjcL-like isoform X1 [Cucumis melo]	-	-	-	-	-
evm.TU.tig00153037.44	2.06	1.51	1.39	0.55	0.7	0.69	1.653333333	0.646666667	-1.354283468	0.000483766	0.014830667	--	PREDICTED: EGF domain-specific O-linked N-acetylglucosamine transferase-like [Cucumis sativus]	-	-	-	GO:0016740//transferase activity	-
MSTRG.26077	1.61	1.12	1.67	0.31	0	0.06	1.466666667	0.123333333	-3.571906348	0.000484433	0.014830893	HIPP45	heavy metal-associated isoprenylated plant protein 45-like isoform X1 [Cucurbita maxima]	-	-	-	GO:0043169//cation binding	-
evm.TU.tig00001291.370	134.33	275.55	109.62	41.67	19.43	2.99	173.1666667	21.36333333	-3.018952574	0.000485151	0.014832702	WAXY	PREDICTED: granule-bound starch synthase 1, chloroplastic/amyloplastic [Cucumis melo]	ko01100//Metabolic pathways;ko01110//Biosynthesis of secondary metabolites;ko00500//Starch and sucrose metabolism	K13679;K13679;K13679	GO:0009536//plastid	GO:0046527//glucosyltransferase activity	GO:0005982//starch metabolic process;GO:0006950//response to stress;GO:0009247//glycolipid biosynthetic process;GO:0032958//inositol phosphate biosynthetic process
evm.TU.tig00003063.33	5.26	3.63	3.53	9	7.19	9.05	4.14	8.413333333	1.023046737	0.000487195	0.014874976	--	PREDICTED: indole-3-acetic acid-induced protein ARG7-like [Cucumis sativus]	ko04075//Plant hormone signal transduction	K14488	-	-	-
evm.TU.tig00153108.13	1.59	0.46	1.82	0.3	0.21	0.12	1.29	0.21	-2.618909833	0.000489026	0.014910649	IQD14	PREDICTED: protein IQ-DOMAIN 1 isoform X2 [Cucumis melo]	-	-	-	-	-
evm.TU.tig00153010.63	26.87	44.07	25.38	8.01	3.93	12.73	32.10666667	8.223333333	-1.965077676	0.000494493	0.015056946	DTX12	PREDICTED: MATE efflux family protein 5-like isoform X2 [Cucumis sativus]	-	-	GO:0016020//membrane	GO:0022857//transmembrane transporter activity	-
evm.TU.tig00005439.3	0.71	1.28	0.15	0	0	0	0.713333333	0.001	-9.478432581	0.000501151	0.015239048	--	PREDICTED: UPF0695 membrane protein C977.11/PB8B6.06c [Cucumis sativus]	-	-	-	-	-
evm.TU.tig00003412.248	62.54	24.95	61.33	113.81	129.81	123.86	49.60666667	122.4933333	1.30409731	0.000502459	0.015239811	At2g04570	PREDICTED: GDSL esterase/lipase At2g04570 [Cucumis melo]	-	-	-	GO:0016787//hydrolase activity	-
MSTRG.17040	0	0.1	0	0.2	1.29	2.11	0.033333333	1.2	5.169925001	0.00050253	0.015239811	--	dr1-associated corepressor homolog isoform X2 [Momordica charantia]	-	-	-	-	-
MSTRG.15028	0.24	0.05	0.3	1.44	0.57	3.61	0.196666667	1.873333333	3.251783271	0.000504606	0.015282146	--	-	-	-	-	-	-
evm.TU.tig00001304.4	11.29	16.64	13.3	3.07	0.95	4.7	13.74333333	2.906666667	-2.241294421	0.000510132	0.015428753	--	Avr9/Cf-9 rapidly elicited protein [Jatropha curcas]	-	-	-	-	-
MSTRG.15274	1.93	1.85	2.54	4.13	5	8.28	2.106666667	5.803333333	1.461919739	0.000523475	0.01577048	--	GDSL-like lipase/acylhydrolase [Arachis hypogaea]	-	-	-	GO:0016787//hydrolase activity	-
evm.TU.tig00000729.151	68.38	123.21	68.22	25.98	12.7	2.8	86.60333333	13.82666667	-2.646969161	0.000524234	0.01577048	--	hypothetical protein [Arabidopsis thaliana]	-	-	-	-	-
evm.TU.tig00007169.1	13.05	28.1	14.8	6.87	4.29	1.62	18.65	4.26	-2.130250295	0.000526086	0.01580506	FH1	PREDICTED: formin-like protein 1 [Cucumis melo]	-	-	-	-	-
evm.TU.tig00000800.3	35.76	32.67	35.59	13.14	14.56	4.33	34.67333333	10.67666667	-1.69936524	0.000529544	0.015887739	At5g03250	PREDICTED: BTB/POZ domain-containing protein At5g03250-like [Cucumis melo]	-	-	-	-	-
evm.TU.tig00153446.75	128.63	61.81	115.04	174.5	268.11	393.83	101.8266667	278.8133333	1.453184127	0.000530921	0.015899697	FQR1	PREDICTED: probable NAD(P)H dehydrogenase (quinone) FQR1-like 1 [Cucumis melo]	ko01110//Biosynthesis of secondary metabolites;ko00130//Ubiquinone and other terpenoid-quinone biosynthesis	K03809;K03809	-	GO:0003824//catalytic activity	GO:0006355//regulation of transcription, DNA-templated;GO:0044710//single-organism metabolic process
MSTRG.26448	1.82	7.08	2.32	0.6	0.74	0.9	3.74	0.746666667	-2.324502039	0.000531487	0.015899697	PP2C51	probable protein phosphatase 2C 8 [Momordica charantia]	ko04075//Plant hormone signal transduction;ko04016//MAPK signaling pathway - plant	K14497;K14497	-	GO:0004721//phosphoprotein phosphatase activity;GO:0043169//cation binding	GO:0006464//cellular protein modification process
evm.TU.tig00153033.7	2.52	3.12	2.46	0.77	0.84	0.9	2.7	0.836666667	-1.690234544	0.000532663	0.015899697	--	-	-	-	-	-	-
evm.TU.tig00153210.79	2.32	1.26	1.65	2.97	5.12	4.54	1.743333333	4.21	1.271971788	0.000537439	0.016017806	4CLL6	PREDICTED: 4-coumarate--CoA ligase-like 5 isoform X2 [Cucumis melo]	ko01100//Metabolic pathways;ko01110//Biosynthesis of secondary metabolites;ko00592//alpha-Linolenic acid metabolism	K10526;K10526;K10526	-	-	-
evm.TU.tig00153554.237	0.48	1.06	0.56	0	0.05	0.04	0.7	0.03	-4.544320516	0.000553106	0.016419504	NAC007	PREDICTED: NAC domain-containing protein 7-like [Cucumis melo]	-	-	-	-	-
evm.TU.tig00153047.121	0.87	1.14	1.65	0.34	0.46	0.4	1.22	0.4	-1.608809243	0.000563596	0.016708863	PGL3	PREDICTED: polygalacturonase 1 beta-like protein 3 [Cucumis melo]	-	-	-	-	-
evm.TU.tig00003412.14	15.74	6.28	12.93	25.89	27.45	30.18	11.65	27.84	1.256829256	0.000571282	0.016892239	--	hypothetical protein Csa_7G027010 [Cucumis sativus]	-	-	-	-	-
evm.TU.tig00000541.2	13.75	18.43	13.67	7.69	5.73	2.96	15.28333333	5.46	-1.484986377	0.000574381	0.016961584	IMK3	kinase-like protein TMKL1 precursor [Populus trichocarpa]	-	-	GO:0005911//cell-cell junction;GO:0031224//intrinsic component of membrane	GO:0016772//transferase activity, transferring phosphorus-containing groups;GO:0032550//purine ribonucleoside binding	GO:0006464//cellular protein modification process;GO:0006796//phosphate-containing compound metabolic process;GO:0009799//specification of symmetry;GO:0009933//meristem structural organization;GO:0009943//adaxial/abaxial axis specification;GO:0048509//regulation of meristem development
evm.TU.tig00003412.298	2.7	2.87	2.45	1.28	1.11	0.58	2.673333333	0.99	-1.433139306	0.000576331	0.016974621	--	C-type mannose receptor 2 [Theobroma cacao]	-	-	-	-	GO:0003002//regionalization;GO:0003006//developmental process involved in reproduction;GO:0009933//meristem structural organization;GO:0050789//regulation of biological process
evm.TU.tig00153016.84	0.05	0.01	0.02	0.06	0.53	1.84	0.026666667	0.81	4.924812504	0.00057976	0.017053287	AAE11	PREDICTED: butyrate--CoA ligase AAE11, peroxisomal-like [Cucumis sativus]	-	-	-	GO:0003824//catalytic activity	-
evm.TU.tig00001079.1	2.11	0.76	1.62	4.28	3.46	9.31	1.496666667	5.683333333	1.924984389	0.000582972	0.017125386	WAKL20	PREDICTED: wall-associated receptor kinase-like 20 [Cucumis melo]	-	-	-	-	-
evm.TU.tig00153666.44	0.62	2.49	1.16	0	0.18	0.12	1.423333333	0.1	-3.831201664	0.000583897	0.017128524	--	Synechocystis YCF37 [Theobroma cacao]	-	-	GO:0009507//chloroplast;GO:0009579//thylakoid	-	GO:0044763//single-organism cellular process
MSTRG.647	4.06	5.53	4.2	1.54	0.99	0.22	4.596666667	0.916666667	-2.326118933	0.000586859	0.017172314	--	uclacyanin-3 [Cucurbita maxima]	-	-	GO:0031224//intrinsic component of membrane	-	-
MSTRG.22634	6.64	3.6	6.17	9.14	14.63	29.84	5.47	17.87	1.707926896	0.000590955	0.017265942	MLO6	MLO-like protein 6 isoform X1 [Momordica charantia]	-	-	GO:0005911//cell-cell junction;GO:0031224//intrinsic component of membrane;GO:0043231//intracellular membrane-bounded organelle	-	GO:0002252//immune effector process;GO:0006605//protein targeting;GO:0006812//cation transport;GO:0009404//toxin metabolic process;GO:0009617//response to bacterium;GO:0009696//salicylic acid metabolic process;GO:0009755//hormone-mediated signaling pathway;GO:0009863//salicylic acid mediated signaling pathway;GO:0010053//root epidermal cell differentiation;GO:0010243//response to organonitrogen c…
evm.TU.tig00004836.19	2.39	1.95	2.47	1.08	1.3	0.92	2.27	1.1	-1.045188774	0.000591594	0.017265942	--	PREDICTED: early nodulin-like protein 2 [Cucumis sativus]	-	-	-	-	-
MSTRG.9163	0.58	0	0.59	1.33	7.59	3.9	0.39	4.273333333	3.453815827	0.00059515	0.017333459	--	Transposon TX1 uncharacterized 149 kDa protein [Vitis vinifera]	-	-	-	-	-
evm.TU.tig00001291.259	48.18	128.71	45.64	26.75	13.36	17.26	74.17666667	19.12333333	-1.955631421	0.000595448	0.017333459	HMA5	probable copper-transporting ATPase HMA5 [Cucumis sativus]	ko04016//MAPK signaling pathway - plant	K17686	GO:0031224//intrinsic component of membrane	GO:0032550//purine ribonucleoside binding;GO:0043682//copper-transporting ATPase activity;GO:0046914//transition metal ion binding	GO:0010038//response to metal ion;GO:0035434//copper ion transmembrane transport;GO:0061687//detoxification of inorganic compound
evm.TU.tig00153347.94	2.26	1.94	1.94	0.5	0.83	0.73	2.046666667	0.686666667	-1.575594318	0.000604765	0.01758194	--	-	-	-	-	-	-
evm.TU.tig00002539.3	0.48	0.55	0.31	0.04	0	0	0.446666667	0.013333333	-5.06608919	0.000623769	0.018111047	--	hypothetical protein Csa_3G144200 [Cucumis sativus]	-	-	-	-	-
evm.TU.tig00007542.7	5.11	5.36	4.8	2.24	2.16	2.04	5.09	2.146666667	-1.245567469	0.000632735	0.018347674	--	self-incompatibility family protein [Populus trichocarpa]	-	-	-	-	-
evm.TU.tig00001291.24	2.56	11.29	0.9	0.44	0.14	0.14	4.916666667	0.24	-4.356574238	0.000638751	0.018474512	--	hypothetical protein Csa_3G895900 [Cucumis sativus]	-	-	-	-	-
MSTRG.23877	4.4	4.42	4.95	0.98	0.97	0.05	4.59	0.666666667	-2.783456654	0.000642301	0.018538204	EPFL9	EPIDERMAL PATTERNING FACTOR-like protein 9 isoform X3 [Cucumis sativus]	-	-	GO:0005576//extracellular region	-	GO:0003002//regionalization;GO:0007154//cell communication;GO:0009451//RNA modification;GO:0010374//stomatal complex development;GO:0030154//cell differentiation
MSTRG.28210	1.98	1.06	1.1	0.48	0.21	0.12	1.38	0.27	-2.353636955	0.000642601	0.018538204	--	TatD related DNase [Prunus dulcis]	-	-	-	-	-
evm.TU.tig00152936.21	48.91	134.14	48.15	28.96	16.39	14.26	77.06666667	19.87	-1.955515119	0.000645551	0.018599486	IP5P6	PREDICTED: type I inositol 1,4,5-trisphosphate 5-phosphatase CVP2-like [Cucumis sativus]	-	-	-	-	-
MSTRG.11917	1.31	0.88	1.73	3.69	3.09	3.67	1.306666667	3.483333333	1.414577383	0.000651559	0.018724634	--	-	-	-	-	-	-
MSTRG.4925	21.5	12.44	23.26	49.34	37.94	31.77	19.06666667	39.68333333	1.057480568	0.000652627	0.01873138	At3g61750	cytochrome b561 and DOMON domain-containing protein At3g61750-like isoform X2 [Cucurbita pepo subsp. pepo] [Cucurbita pepo]	-	-	-	-	-
evm.TU.tig00001649.4	0.23	0.41	0.26	0.02	0.07	0.02	0.3	0.036666667	-3.032421478	0.000671064	0.019187152	PIN1A	PREDICTED: probable auxin efflux carrier component 1b [Cucumis melo]	-	-	-	-	GO:0044763//single-organism cellular process
evm.TU.tig00003063.58	1.26	4.91	0.85	0.28	0	0.1	2.34	0.126666667	-4.207399707	0.000676493	0.019317829	UBC28	PREDICTED: ubiquitin-conjugating enzyme E2 28 [Glycine max]	ko04141//Protein processing in endoplasmic reticulum;ko04120//Ubiquitin mediated proteolysis	K06689;K06689	-	-	-
evm.TU.tig00000417.5	0.58	0.18	0.67	0.97	2.46	3.55	0.476666667	2.326666667	2.287211889	0.00067748	0.019321496	At3g13620	PREDICTED: probable polyamine transporter At3g13620 [Cucumis melo]	-	-	GO:0031224//intrinsic component of membrane	GO:0046943//carboxylic acid transmembrane transporter activity	-
evm.TU.tig00000595.2	1.89	1.52	2.14	3.02	3.64	4.91	1.85	3.856666667	1.059829188	0.000679336	0.01933879	DTX53	PREDICTED: protein DETOXIFICATION 53 isoform X2 [Cucumis melo]	-	-	GO:0031224//intrinsic component of membrane	GO:0015291//secondary active transmembrane transporter activity	GO:0044763//single-organism cellular process
evm.TU.tig00153996.29	85.82	90.96	90.05	149.7	161.91	336.59	88.94333333	216.0666667	1.280518141	0.000679805	0.01933879	PATL3	patellin 1 [Cucurbita pepo]	-	-	-	-	-
evm.TU.tig00153293.113	7.12	13.82	7.77	4.44	3.63	3.52	9.57	3.863333333	-1.308672764	0.000684029	0.019434363	ARF3	PREDICTED: auxin response factor 3 isoform X1 [Cucumis sativus]	ko04075//Plant hormone signal transduction	K14486	-	-	GO:0007389//pattern specification process;GO:0009725//response to hormone;GO:0009791//post-embryonic development;GO:0010467//gene expression;GO:0034645//cellular macromolecule biosynthetic process;GO:0044763//single-organism cellular process;GO:0048856//anatomical structure development;GO:0050794//regulation of cellular process
evm.TU.tig00002486.290	6.32	5.72	7.34	2.8	3.3	1.49	6.46	2.53	-1.35239678	0.000688212	0.019509375	--	-	-	-	-	-	-
evm.TU.tig00153054.301	2.2	2.06	2.03	0.68	0.64	0.49	2.096666667	0.603333333	-1.79707032	0.000688403	0.019509375	NUDT17	PREDICTED: nudix hydrolase 18, mitochondrial-like [Lupinus angustifolius]	-	-	-	-	-
evm.TU.tig00003714.1	15.18	32.5	15.04	7.71	2.88	1.7	20.90666667	4.096666667	-2.351440644	0.000692823	0.019609944	HMT3	PREDICTED: homocysteine S-methyltransferase 3 [Ziziphus jujuba]	ko01100//Metabolic pathways;ko01110//Biosynthesis of secondary metabolites;ko00270//Cysteine and methionine metabolism	K00547;K00547;K00547	-	GO:0008172//S-methyltransferase activity	GO:0008152//metabolic process
evm.TU.tig00153055.69	3.14	7.89	3.03	1.22	1.3	0.45	4.686666667	0.99	-2.243061758	0.00070462	0.01981919	MSL6	PREDICTED: mechanosensitive ion channel protein 6-like [Vigna angularis]	-	-	-	-	GO:0044763//single-organism cellular process
evm.TU.tig00153048.190	3.91	8.21	4	1.47	1.32	0.52	5.373333333	1.103333333	-2.283948622	0.000708582	0.019905755	--	-	-	-	-	-	-
MSTRG.23815	4.28	2.25	4.22	12.75	21.17	4.84	3.583333333	12.92	1.850231911	0.000712582	0.019987372	CYP71AU50	cytochrome P450 CYP736A12-like [Cucurbita pepo subsp. pepo] [Cucurbita pepo]	-	-	-	GO:0016491//oxidoreductase activity;GO:0046872//metal ion binding	-
evm.TU.tig00002005.5	0.86	1.62	0.51	0.15	0.14	0	0.996666667	0.096666667	-3.366020679	0.000713264	0.019987372	JGB	PREDICTED: vegetative incompatibility protein HET-E-1-like [Cucumis sativus]	-	-	-	GO:0004683//calmodulin-dependent protein kinase activity	GO:0006796//phosphate-containing compound metabolic process
evm.TU.tig00000729.282	92.35	114.66	92.55	55.01	29.76	20.24	99.85333333	35.00333333	-1.512318274	0.000719943	0.020055506	PI4KG7	PREDICTED: phosphatidylinositol 4-kinase gamma 7 [Cucumis melo]	-	-	-	GO:0016772//transferase activity, transferring phosphorus-containing groups	GO:0006796//phosphate-containing compound metabolic process
MSTRG.24415	0.18	0.04	0.1	0.39	9.38	0.05	0.106666667	3.273333333	4.939579214	0.000720151	0.020055506	--	Integrase, catalytic core [Cucumis melo var. makuwa] [Cucumis melo]	-	-	-	-	GO:0006260//DNA replication
evm.TU.tig00153654.49	0.09	0	0.07	0.68	0.2	1.51	0.053333333	0.796666667	3.900866808	0.000723926	0.020110854	HSR201	benzyl alcohol O-benzoyltransferase-like [Cucumis melo]	-	-	-	-	-
evm.TU.tig00000892.695	3.53	4.49	5.73	1.37	1.24	0.27	4.583333333	0.96	-2.255290902	0.000725849	0.020139389	--	-	-	-	-	-	-
evm.TU.tig00153403.10	0.31	0.1	0.11	0.05	2.8	6.97	0.173333333	3.273333333	4.239139496	0.00072813	0.020177817	SBP	PREDICTED: sucrose-binding protein-like [Cucumis melo]	-	-	-	-	-
evm.TU.tig00000509.2	4.47	2.19	4.51	7.11	7.89	9.83	3.723333333	8.276666667	1.152455076	0.000745006	0.020594753	STP14	PREDICTED: sugar transport protein 14-like [Cucumis melo]	-	-	GO:0031224//intrinsic component of membrane	GO:0016628//oxidoreductase activity, acting on the CH-CH group of donors, NAD or NADP as acceptor;GO:0022857//transmembrane transporter activity	GO:0044710//single-organism metabolic process;GO:0044763//single-organism cellular process;GO:0044765//single-organism transport
evm.TU.tig00006242.5	0.2	0.05	0.27	0.64	0.68	0.81	0.173333333	0.71	2.034269902	0.000748807	0.020674433	PGIP	polygalacturonase-inhibiting protein [Malus domestica]	-	-	-	-	-
evm.TU.tig00152936.276	2.17	1.21	2.95	4.71	5.26	4.53	2.11	4.833333333	1.195775495	0.000759698	0.020949405	GPAT8	PREDICTED: probable glycerol-3-phosphate acyltransferase 8 [Cucumis sativus]	ko01100//Metabolic pathways;ko01110//Biosynthesis of secondary metabolites;ko00564//Glycerophospholipid metabolism;ko00561//Glycerolipid metabolism	K13508;K13508;K13508;K13508	-	GO:0016740//transferase activity	-
evm.TU.tig00153031.411	3.89	5.61	3.23	1.47	0.78	1.76	4.243333333	1.336666667	-1.666558277	0.000765198	0.02107525	DOF5.3	PREDICTED: dof zinc finger protein DOF5.3-like [Cucumis melo]	-	-	-	-	-
MSTRG.28651	0.36	0	0.09	0.09	1.73	15.65	0.15	5.823333333	5.278810797	0.000769565	0.021143775	--	transcription factor MYB34 [Gossypium australe]	-	-	-	-	-
MSTRG.24638	1.3	0.84	2.44	4.9	5.55	3.21	1.526666667	4.553333333	1.57653798	0.000776806	0.021290724	RPPL1	disease resistance protein RGA2-like [Cucurbita pepo subsp. pepo] [Cucurbita pepo]	-	-	-	-	-
evm.TU.tig00153056.195	1.9	10.17	2.48	1.19	0.58	0.31	4.85	0.693333333	-2.80636372	0.000779473	0.021337832	SULTR1;3	PREDICTED: sulfate transporter 1.3-like [Cucumis sativus]	-	-	GO:0031224//intrinsic component of membrane	GO:0015103//inorganic anion transmembrane transporter activity;GO:0015291//secondary active transmembrane transporter activity	GO:0008272//sulfate transport;GO:0044763//single-organism cellular process
evm.TU.tig00007754.3	1.16	0.62	0.66	1.93	1.9	4.09	0.813333333	2.64	1.698619283	0.00078334	0.021391643	UXS2	PREDICTED: UDP-glucuronic acid decarboxylase 2-like [Cucumis melo]	ko01100//Metabolic pathways;ko00520//Amino sugar and nucleotide sugar metabolism	K08678;K08678	-	GO:0048037//cofactor binding	-
MSTRG.14079	0	0	0	0.05	0.17	1.37	0.001	0.53	9.049848549	0.000788053	0.021494264	--	nuclear envelope integral membrane protein 1 isoform X1 [Cucumis melo var. makuwa] [Cucumis melo]	-	-	-	-	-
evm.TU.tig00153490.43	2.13	3.13	1.94	0.73	0.54	0.12	2.4	0.463333333	-2.372912024	0.000795751	0.021630297	--	PREDICTED: subtilisin-like protease SBT2.5 [Arachis duranensis]	-	-	-	-	-
evm.TU.tig00153533.50	9.59	7.4	10.27	13.5	17.86	23.48	9.086666667	18.28	1.008443009	0.000795924	0.021630297	GLP4	PREDICTED: germin-like protein 5-1 [Cucumis sativus]	-	-	-	GO:0003824//catalytic activity;GO:0046914//transition metal ion binding	GO:0006801//superoxide metabolic process;GO:0044710//single-organism metabolic process
evm.TU.tig00006776.1	0.16	0.13	0.1	0	0	0	0.13	0.001	-7.022367813	0.000796972	0.021632645	BACOVA_02659	PREDICTED: beta-glucosidase BoGH3B-like [Cucumis melo]	ko01100//Metabolic pathways;ko01110//Biosynthesis of secondary metabolites;ko00940//Phenylpropanoid biosynthesis;ko00500//Starch and sucrose metabolism;ko00460//Cyanoamino acid metabolism	K05349;K05349;K05349;K05349;K05349	-	GO:0003824//catalytic activity	GO:0044238//primary metabolic process
evm.TU.tig00000094.3	2.89	8.9	3.42	1.39	1.64	1.21	5.07	1.413333333	-1.842883983	0.000800258	0.021695667	CEPR1	PREDICTED: receptor-like protein kinase HSL1 [Cucumis sativus]	-	-	GO:0031224//intrinsic component of membrane	GO:0004702//receptor signaling protein serine/threonine kinase activity;GO:0016628//oxidoreductase activity, acting on the CH-CH group of donors, NAD or NADP as acceptor;GO:0032550//purine ribonucleoside binding	GO:0032147//activation of protein kinase activity;GO:0044710//single-organism metabolic process
evm.TU.tig00003586.1	2.79	1.05	3.86	6.68	7.21	13.44	2.566666667	9.11	1.827555109	0.0008077	0.021871067	VTE4	PREDICTED: tocopherol O-methyltransferase, chloroplastic [Cucumis melo]	ko01100//Metabolic pathways;ko01110//Biosynthesis of secondary metabolites;ko00130//Ubiquinone and other terpenoid-quinone biosynthesis	K05928;K05928;K05928	GO:0009536//plastid	GO:0008171//O-methyltransferase activity	GO:0018130//heterocycle biosynthetic process
evm.TU.tig00153056.98	3.06	8.57	3.21	1.56	0.4	0.54	4.946666667	0.833333333	-2.569491092	0.000809728	0.02189965	--	PREDICTED: uncharacterized protein LOC101209101 [Cucumis sativus]	-	-	-	-	-
evm.TU.tig00003412.292	28.54	29	28.67	15.01	16.29	7.97	28.73666667	13.09	-1.134427628	0.000824343	0.022186455	GAPCP2	PREDICTED: glyceraldehyde-3-phosphate dehydrogenase GAPCP2, chloroplastic [Cucumis melo]	ko01100//Metabolic pathways;ko01110//Biosynthesis of secondary metabolites;ko01200//Carbon metabolism;ko01230//Biosynthesis of amino acids;ko00010//Glycolysis / Gluconeogenesis;ko00710//Carbon fixation in photosynthetic organisms	K00134;K00134;K00134;K00134;K00134;K00134	-	-	-
evm.TU.tig00153206.128	3.86	7.36	4.78	17.49	12.11	9.13	5.333333333	12.91	1.275379596	0.000830966	0.022313118	PYL4	PREDICTED: abscisic acid receptor PYL4-like [Cucumis sativus]	ko04075//Plant hormone signal transduction;ko04016//MAPK signaling pathway - plant	K14496;K14496	GO:0043231//intracellular membrane-bounded organelle	GO:0019840//isoprenoid binding;GO:0046983//protein dimerization activity	GO:0009755//hormone-mediated signaling pathway
evm.TU.tig00153535.2	60.49	39.09	61.87	86.97	100.17	149.37	53.81666667	112.17	1.059561937	0.000841529	0.022569827	MBD2	PREDICTED: methyl-CpG-binding domain-containing protein 2-like [Cucumis sativus]	-	-	GO:0043231//intracellular membrane-bounded organelle	GO:0005515//protein binding;GO:0046914//transition metal ion binding	GO:0010468//regulation of gene expression;GO:0034645//cellular macromolecule biosynthetic process
evm.TU.tig00153633.19	344.99	720.67	354.53	133.88	113.09	19.74	473.3966667	88.90333333	-2.41274013	0.000843532	0.022596612	PHO1	PREDICTED: alpha-1,4 glucan phosphorylase L isozyme, chloroplastic/amyloplastic [Juglans regia]	ko01100//Metabolic pathways;ko01110//Biosynthesis of secondary metabolites;ko00500//Starch and sucrose metabolism	K00688;K00688;K00688	GO:0009532//plastid stroma	GO:0004645//phosphorylase activity;GO:0043168//anion binding	GO:0005982//starch metabolic process;GO:0006950//response to stress;GO:0009617//response to bacterium
evm.TU.tig00005615.1	5.86	8.14	5.79	1.1	2.51	0.33	6.596666667	1.313333333	-2.328504078	0.000860086	0.023012672	5MAT	PREDICTED: malonyl-CoA:anthocyanidin 5-O-glucoside-6''-O-malonyltransferase [Cucumis melo]	-	-	-	-	-
evm.TU.tig00153054.271	8.42	9.83	7.88	4.33	4.9	2.82	8.71	4.016666667	-1.116673978	0.000863079	0.023043112	ORRM6	PREDICTED: glycine-rich RNA-binding protein 4, mitochondrial-like isoform X1 [Cucumis sativus]	-	-	-	-	-
evm.TU.tig00000729.176	2.41	6.81	2.86	1.2	0.25	0.73	4.026666667	0.726666667	-2.470220415	0.000864977	0.023043471	DTX48	PREDICTED: protein DETOXIFICATION 48 [Cucumis melo]	-	-	GO:0031224//intrinsic component of membrane	GO:0015291//secondary active transmembrane transporter activity	GO:0044763//single-organism cellular process
MSTRG.1020	0.15	0	0.26	0	15.58	11.01	0.136666667	8.863333333	6.019116057	0.000865333	0.023043471	--	-	-	-	-	-	-
evm.TU.tig00001047.205	12.71	9.26	14.59	50.98	28.31	17.78	12.18666667	32.35666667	1.408759422	0.000868727	0.02309256	TBL19	PREDICTED: protein trichome birefringence-like 19 [Cucumis melo]	-	-	-	-	-
evm.TU.tig00001047.105	10.5	29.4	13.17	6.55	1.63	1.84	17.69	3.34	-2.40501404	0.000870256	0.02309256	--	PREDICTED: uncharacterized protein LOC103485521 [Cucumis melo]	-	-	-	-	-
evm.TU.tig00004836.12	15.45	40.98	14.87	8.13	7.24	3.47	23.76666667	6.28	-1.920103112	0.000872312	0.023119855	TSS	PREDICTED: protein TSS [Cucumis melo]	-	-	-	-	-
evm.TU.tig00006498.2	1.35	12.45	2.67	0.5	0.45	0.97	5.49	0.64	-3.100662339	0.000874741	0.023156961	--	PREDICTED: gibberellin-regulated protein 14-like [Cucumis sativus]	-	-	-	-	-
MSTRG.23193	0.18	0.63	0.12	0.26	3.77	4.8	0.31	2.943333333	3.247110817	0.000876955	0.02318829	Tf2-12	Transposon Ty3-I Gag-Pol polyprotein [Cucumis melo var. makuwa] [Cucumis melo]	-	-	-	-	-
evm.TU.tig00004555.1	0	0	0	0.12	0.35	0.35	0.001	0.273333333	8.094517599	0.000879883	0.023238409	RIN1	PREDICTED: ruvB-like protein 1 [Cucumis sativus]	-	-	GO:0009536//plastid;GO:0043232//intracellular non-membrane-bounded organelle	GO:0004003//ATP-dependent DNA helicase activity;GO:0032550//purine ribonucleoside binding	GO:0000338//protein deneddylation;GO:0003006//developmental process involved in reproduction;GO:0006006//glucose metabolic process;GO:0006886//intracellular protein transport;GO:0006997//nucleus organization;GO:0007049//cell cycle;GO:0009451//RNA modification;GO:0009639//response to red or far red light;GO:0009817//defense response to fungus, incompatible interaction;GO:0009888//tissue developmen…
evm.TU.tig00006242.4	7.41	3.18	7.55	11.27	16.72	18.28	6.046666667	15.42333333	1.350902643	0.000895771	0.023630301	PGIP1	PREDICTED: polygalacturonase inhibitor-like [Cucumis melo]	-	-	-	-	-
evm.TU.tig00002820.1	0.47	1.25	0.8	4.15	3.74	1.51	0.84	3.133333333	1.899237023	0.000903444	0.02374123	CXE18	PREDICTED: probable carboxylesterase 18 [Cucumis melo]	-	-	-	-	-
evm.TU.tig00007648.6	5.56	6.29	5.67	11.28	12.99	34.6	5.84	19.62333333	1.748529853	0.000903549	0.02374123	--	PREDICTED: nuclear pore complex protein NUP1-like [Cucumis sativus]	-	-	-	-	-
MSTRG.12317	7.63	2.36	7.69	18.65	16.33	15.29	5.893333333	16.75666667	1.507579414	0.000904782	0.02374123	--	reverse transcriptase-like protein, partial [Camellia sinensis var. sinensis] [Camellia sinensis]	-	-	-	-	-
MSTRG.28847	1.56	1.3	0.72	0.17	0	0	1.193333333	0.056666667	-4.396352936	0.000905252	0.02374123	LOX1.2	probable linoleate 9S-lipoxygenase 5 [Cucurbita moschata]	ko00591//Linoleic acid metabolism	K15718	GO:0009536//plastid	GO:0016702//oxidoreductase activity, acting on single donors with incorporation of molecular oxygen, incorporation of two atoms of oxygen;GO:0043169//cation binding	GO:0002832//negative regulation of response to biotic stimulus;GO:0006633//fatty acid biosynthetic process;GO:0006950//response to stress;GO:0009694//jasmonic acid metabolic process;GO:0009791//post-embryonic development;GO:0055114//oxidation-reduction process
evm.TU.tig00153017.82	3.85	1.91	2.74	12.17	5.17	6.17	2.833333333	7.836666667	1.467739793	0.000914835	0.023944833	At1g14780	PREDICTED: LOW QUALITY PROTEIN: MACPF domain-containing protein At1g14780-like [Cucumis melo]	-	-	-	-	GO:0006812//cation transport;GO:0006952//defense response;GO:0033554//cellular response to stress
evm.TU.tig00004836.11	10.7	29.23	9.54	4.37	5.58	2.81	16.49	4.253333333	-1.95492557	0.000915143	0.023944833	--	PREDICTED: protein TSS [Cucumis melo]	-	-	-	-	-
MSTRG.20227	1.71	3.77	1.39	0.84	0.45	0.57	2.29	0.62	-1.885007478	0.000917736	0.023984771	HSFB4	heat stress transcription factor B-4-like [Cucurbita moschata]	-	-	GO:0043231//intracellular membrane-bounded organelle	GO:0001071//nucleic acid binding transcription factor activity;GO:0003677//DNA binding	GO:0006950//response to stress;GO:0010468//regulation of gene expression;GO:0034645//cellular macromolecule biosynthetic process;GO:0051301//cell division
evm.TU.tig00000589.108	1.52	1.79	1.42	0.24	0	0.32	1.576666667	0.186666667	-3.078341451	0.000936873	0.024371701	COPT4	PREDICTED: copper transporter 4-like [Cucumis sativus]	-	-	GO:0016020//membrane	-	GO:0006825//copper ion transport
evm.TU.tig00153057.43	4.83	3.88	4.47	1.88	1.31	0.47	4.393333333	1.22	-1.848434817	0.000941082	0.024450723	--	hypothetical protein Csa_7G101780 [Cucumis sativus]	-	-	-	-	-
MSTRG.22133	4.2	3.16	4.65	1.25	2.11	0.87	4.003333333	1.41	-1.505506583	0.000942084	0.024450723	At1g07700	thioredoxin-like 4, chloroplastic [Momordica charantia]	-	-	-	-	-
evm.TU.tig00005224.10	768.37	938.32	887.28	324.73	431.4	133.98	864.6566667	296.7033333	-1.543106254	0.000944572	0.024487052	--	-	-	-	-	-	-
evm.TU.tig00009707.1	33.35	17.9	39.13	1.21	5.85	0.09	30.12666667	2.383333333	-3.65998841	0.000946401	0.024506241	TCA	trichoanguin [Trichosanthes cucumerina]	-	-	-	-	-
evm.TU.tig00153047.310	28.13	140.66	31.17	11.71	2.04	11.42	66.65333333	8.39	-2.989934311	0.000951689	0.024614832	CML27	PREDICTED: probable calcium-binding protein CML27 [Cucumis sativus]	ko04626//Plant-pathogen interaction	K13448	-	-	-
evm.TU.tig00001047.308	2.35	6.33	1.67	0.91	0.43	0.61	3.45	0.65	-2.408084739	0.000953836	0.02464204	--	-	-	-	-	-	-
evm.TU.tig00004915.7	15.87	27.38	15	51.79	33.03	41.63	19.41666667	42.15	1.118237082	0.000955977	0.024669042	NRT3.1	high-affinity nitrate transporter 3.1-like precursor [Cucumis sativus]	-	-	-	-	GO:0015698//inorganic anion transport
evm.TU.tig00153640.130	36.5	0.8	35.42	374.93	230.69	138	24.24	247.8733333	3.354141468	0.000959749	0.024717985	AOP1.2	PREDICTED: probable 2-oxoglutarate-dependent dioxygenase AOP1 [Cucumis melo]	-	-	-	GO:0016705//oxidoreductase activity, acting on paired donors, with incorporation or reduction of molecular oxygen;GO:0043169//cation binding	GO:0044710//single-organism metabolic process
evm.TU.tig00002513.5	36.58	123.88	38.4	20.88	6.23	3.55	66.28666667	10.22	-2.69732351	0.000960071	0.024717985	--	-	-	-	-	-	-
evm.TU.tig00001686.2	29.74	39.58	28.75	15.63	10.89	4.6	32.69	10.37333333	-1.655969818	0.00096362	0.024780994	--	PLAC8 domain-containing protein/DUF2985 domain-containing protein [Cephalotus follicularis]	-	-	-	-	-
evm.TU.tig00000423.3	42.51	57.03	57.39	0.77	1.35	12.88	52.31	5	-3.38708677	0.000968566	0.02487977	ERF017	PREDICTED: ethylene-responsive transcription factor ERF017 [Cucumis sativus]	-	-	-	-	-
MSTRG.26857	0.41	0.8	0.48	1.37	1.29	1.32	0.563333333	1.326666667	1.235745184	0.000972908	0.024942017	--	F15O4.13 [Arabidopsis thaliana]	-	-	-	-	-
evm.TU.tig00000031.5	13.71	24.01	13.85	7.17	6.55	7.66	17.19	7.126666667	-1.270270192	0.000973206	0.024942017	--	-	-	-	-	-	-
evm.TU.tig00003469.79	0.8	0.48	0.93	0.23	0.26	0.1	0.736666667	0.196666667	-1.90525951	0.000989891	0.025311957	CHX15	PREDICTED: cation/H(+) antiporter 15 [Cucumis melo]	-	-	GO:0031224//intrinsic component of membrane	GO:0015078//hydrogen ion transmembrane transporter activity;GO:0015291//secondary active transmembrane transporter activity	GO:0000904//cell morphogenesis involved in differentiation;GO:0009664//plant-type cell wall organization;GO:0015992//proton transport;GO:0030001//metal ion transport;GO:0055067//monovalent inorganic cation homeostasis
evm.TU.tig00004095.4	0.75	0.23	0.84	3.03	4.25	1.17	0.606666667	2.816666667	2.215012891	0.000991334	0.025320082	--	PREDICTED: cinnamoyl-CoA reductase-like SNL6 [Nicotiana tomentosiformis]	-	-	-	GO:0016616//oxidoreductase activity, acting on the CH-OH group of donors, NAD or NADP as acceptor	GO:0008202//steroid metabolic process
evm.TU.tig00153414.54	1.75	3.21	1.13	0.42	0.37	0.38	2.03	0.39	-2.379933698	0.000993644	0.025350307	--	-	-	-	-	-	-
evm.TU.tig00153055.202	11.46	13.84	10.9	6.22	6.55	3.3	12.06666667	5.356666667	-1.171619768	0.000997875	0.025400653	RBP47	PREDICTED: polyadenylate-binding protein RBP47-like [Cucumis sativus]	-	-	-	-	-
evm.TU.tig00003772.1	23.49	8.54	24.73	37.33	61.71	58.38	18.92	52.47333333	1.47167235	0.001005469	0.025565039	ANL2	PREDICTED: homeobox-leucine zipper protein ANTHOCYANINLESS 2 [Cucumis melo]	-	-	GO:0043231//intracellular membrane-bounded organelle	GO:0003677//DNA binding	GO:0010468//regulation of gene expression
evm.TU.tig00000892.290	14.86	9.18	15.54	5.65	6.73	3.09	13.19333333	5.156666667	-1.355298416	0.001007053	0.025576408	PHOT1	PREDICTED: phototropin-1 [Cucumis melo]	-	-	-	-	-
evm.TU.tig00000912.3	1.17	3.96	0.62	0.34	0.2	0.32	1.916666667	0.286666667	-2.741153391	0.001013029	0.025683603	FMO1	PREDICTED: probable flavin-containing monooxygenase 1 [Cucumis sativus]	-	-	-	GO:0000166//nucleotide binding;GO:0016709//oxidoreductase activity, acting on paired donors, with incorporation or reduction of molecular oxygen, NAD(P)H as one donor, and incorporation of one atom of oxygen	GO:0044710//single-organism metabolic process
evm.TU.tig00002486.439	8.1	28.44	9.57	1.98	1.43	0	15.37	1.136666667	-3.757236021	0.001013556	0.025683603	MLP43	PREDICTED: MLP-like protein 43 isoform X2 [Cucumis melo]	-	-	-	-	-
evm.TU.tig00002523.4	127.21	184.77	123.63	263.67	297.79	819	145.2033333	460.1533333	1.664040107	0.001015822	0.025712078	TSJT1	aluminum-induced protein [Cucumis hystrix]	-	-	-	-	-
evm.TU.tig00153210.325	1.68	0.58	0.55	3.41	5.47	3.78	0.936666667	4.22	2.171635369	0.001029277	0.025968412	--	-	-	-	-	-	-
MSTRG.26977	1.55	4.06	2.06	4.08	11.51	13.38	2.556666667	9.656666667	1.917261202	0.001029412	0.025968412	--	transposase [Cucumis melo var. makuwa] [Cucumis melo]	-	-	-	-	-
evm.TU.tig00153055.339	7.45	11.26	8.75	4.93	2.42	2	9.153333333	3.116666667	-1.554293355	0.001037683	0.026084047	At1g54200	PREDICTED: protein BIG GRAIN 1-like B [Cucumis melo]	-	-	-	-	-
evm.TU.tig00153197.9	1.88	1.36	2.44	0.41	0	0.1	1.893333333	0.17	-3.477321778	0.001038632	0.026084047	--	Os06g0143750, partial [Oryza sativa Japonica Group]	-	-	-	-	-
evm.TU.tig00153033.296	4.73	1.39	4.35	7.83	10.87	15.22	3.49	11.30666667	1.695874728	0.001048503	0.0262998	PCO1	PREDICTED: 2-aminoethanethiol dioxygenase-like [Cucumis sativus]	ko01100//Metabolic pathways;ko00430//Taurine and hypotaurine metabolism	K10712;K10712	-	-	-
evm.TU.tig00152978.2	0.05	0	0	0.74	0.16	0.8	0.016666667	0.566666667	5.087462841	0.001050356	0.0262998	--	PREDICTED: E3 ubiquitin-protein ligase RNF25 isoform X1 [Nelumbo nucifera]	-	-	-	-	-
evm.TU.tig00001075.9	0.77	0.12	0.96	1.07	4.08	12.49	0.616666667	5.88	3.253253385	0.00105073	0.0262998	--	-	-	-	-	-	-
evm.TU.tig00008353.3	0.8	0	1.36	4.86	3.97	17.79	0.72	8.873333333	3.623407354	0.001061113	0.02650075	RNF165	PREDICTED: RING finger protein 141-like [Cucumis melo]	-	-	-	-	-
evm.TU.tig00002195.4	2.29	4.49	2.54	1.29	1.02	1.32	3.106666667	1.21	-1.360360407	0.001100633	0.027396514	VLN4	DUF632 domain-containing protein/DUF630 domain-containing protein [Cephalotus follicularis]	-	-	-	-	-
evm.TU.tig00000892.209	50.43	54.08	49.34	22.09	13.84	4.27	51.28333333	13.4	-1.936257037	0.001122134	0.027872441	CSLA2	PREDICTED: glucomannan 4-beta-mannosyltransferase 2 [Cucumis melo]	-	-	GO:0031224//intrinsic component of membrane;GO:0043231//intracellular membrane-bounded organelle	GO:0019187//beta-1,4-mannosyltransferase activity	GO:0070085//glycosylation
evm.TU.tig00154130.18	12.31	2.23	13.56	27.77	39.75	47.8	9.366666667	38.44	2.037000706	0.001122371	0.027872441	SD18	PREDICTED: cysteine-rich receptor-like protein kinase 19 isoform X2 [Prunus mume]	-	-	-	GO:0004672//protein kinase activity	GO:0043170//macromolecule metabolic process;GO:0044238//primary metabolic process
evm.TU.tig00152985.29	2.66	21.14	2.4	1.65	0.7	0.54	8.733333333	0.963333333	-3.180425414	0.001123469	0.027872441	At5g22090	PREDICTED: protein FAF-like, chloroplastic [Cucumis sativus]	-	-	-	-	-
evm.TU.tig00005293.1	3.3	0	3.77	0	0	0	2.356666667	0.001	-11.202532	0.001125851	0.027900773	ddiA	ribonuclease (RNase LC1) [Luffa aegyptiaca]	-	-	-	-	-
evm.TU.tig00003469.7	62.36	32	58.77	96.01	94.22	148	51.04333333	112.7433333	1.143247676	0.001140344	0.028197818	trappc5	PREDICTED: trafficking protein particle complex subunit 5 [Cucumis sativus]	-	-	-	-	GO:0016192//vesicle-mediated transport
evm.TU.tig00153031.83	2.54	2.29	2.83	1.39	1.08	0.61	2.553333333	1.026666667	-1.314414041	0.001142554	0.028207033	AAE2	PREDICTED: probable acyl-activating enzyme 2 [Cucumis sativus]	-	-	-	GO:0016405//CoA-ligase activity	GO:0019752//carboxylic acid metabolic process;GO:0044255//cellular lipid metabolic process
evm.TU.tig00001490.2	113.32	306.55	135.34	74.33	40.88	21.73	185.07	45.64666667	-2.019489635	0.001143223	0.028207033	HCC2	PREDICTED: protein SCO1 homolog 2, mitochondrial [Cucumis melo]	-	-	GO:0019866//organelle inner membrane;GO:0031224//intrinsic component of membrane;GO:0043231//intracellular membrane-bounded organelle	-	GO:0055076//transition metal ion homeostasis
evm.TU.tig00153552.22	48.66	105.45	48.25	20.45	7.97	1.67	67.45333333	10.03	-2.749568132	0.001153496	0.028429308	BGLU44	PREDICTED: beta-glucosidase 44-like isoform X1 [Cucumis melo]	ko01100//Metabolic pathways;ko01110//Biosynthesis of secondary metabolites;ko00940//Phenylpropanoid biosynthesis;ko00500//Starch and sucrose metabolism;ko00460//Cyanoamino acid metabolism	K05350;K05350;K05350;K05350;K05350	-	-	-
evm.TU.tig00000987.1	5.89	8.29	8.46	3.84	4.13	2.51	7.546666667	3.493333333	-1.111235241	0.001157864	0.028461454	CXE18	PREDICTED: probable carboxylesterase 18 [Cucumis melo]	-	-	-	GO:0003824//catalytic activity	-
evm.TU.tig00153346.38	5.89	8.29	8.46	3.84	4.13	2.51	7.546666667	3.493333333	-1.111235241	0.001157864	0.028461454	CXE18	PREDICTED: probable carboxylesterase 18 [Cucumis melo]	-	-	-	GO:0003824//catalytic activity	-
evm.TU.tig00154740.63	24.25	28.93	27.31	9.57	14.58	4.68	26.83	9.61	-1.481238718	0.001158596	0.028461454	PPC6-7	PREDICTED: probable protein phosphatase 2C 34 [Cucumis melo]	-	-	-	-	-
evm.TU.tig00153054.183	1.56	2.96	1.24	4.79	4.35	14.7	1.92	7.946666667	2.049243519	0.001160762	0.028461454	--	PREDICTED: uncharacterized protein LOC105434785 [Cucumis sativus]	-	-	-	-	-
evm.TU.tig00153056.328	6.5	13.92	6.64	3.57	3.13	3.6	9.02	3.433333333	-1.393517502	0.00117031	0.02860528	CALS3	hypothetical protein Csa_4G621160 [Cucumis sativus]	-	-	-	-	-
evm.TU.tig00153293.134	0	0	0.03	0	2.89	0.8	0.01	1.23	6.942514505	0.001170805	0.02860528	LEC2	PREDICTED: B3 domain-containing transcription factor LEC2 [Cucumis sativus]	-	-	-	-	GO:0007275//multicellular organism development;GO:0044249//cellular biosynthetic process;GO:0048856//anatomical structure development
evm.TU.tig00153031.161	23.98	31.63	22.57	15.36	7.91	7.56	26.06	10.27666667	-1.342464695	0.001186285	0.02888939	HSR4	PREDICTED: LOW QUALITY PROTEIN: protein HYPER-SENSITIVITY-RELATED 4-like [Cucumis melo]	-	-	-	GO:0032550//purine ribonucleoside binding	-
evm.TU.tig00001255.4	3.81	10.93	4.95	1.94	2.3	1.66	6.563333333	1.966666667	-1.738676252	0.001188535	0.028912871	TL1	PREDICTED: thaumatin-like protein 1b [Cucumis sativus]	-	-	-	-	-
evm.TU.tig00153054.35	31.56	7.6	29.27	102.92	103.25	44.44	22.81	83.53666667	1.872743131	0.001193596	0.02899616	BOR2	PREDICTED: boron transporter 1-like [Cucumis melo]	-	-	GO:0031224//intrinsic component of membrane	-	GO:0006820//anion transport
evm.TU.tig00000289.45	0.97	2.89	1.14	0.19	0.41	0.05	1.666666667	0.216666667	-2.943416472	0.001197828	0.029044749	--	PREDICTED: endochitinase A-like [Juglans regia]	-	-	-	-	-
evm.TU.tig00153037.73	0.66	1.71	0.89	0.29	0.03	0.03	1.086666667	0.116666667	-3.219445137	0.001205361	0.029195949	FTIP1	PREDICTED: protein QUIRKY isoform X1 [Cucumis melo]	-	-	-	GO:0016740//transferase activity	-
evm.TU.tig00000040.7	43.89	53.64	45.27	22.35	13.44	5.1	47.6	13.63	-1.804176011	0.001218874	0.029428211	CYP72A67	Secologanin synthase [Dorcoceras hygrometricum]	-	-	-	GO:0016491//oxidoreductase activity;GO:0046872//metal ion binding	-
MSTRG.15813	2.36	3.3	2.31	5.04	5.16	31.74	2.656666667	13.98	2.395675232	0.001225485	0.029520091	--	transposable element gene [Prunus dulcis]	-	-	-	-	-
evm.TU.tig00153047.279	2.18	1.19	1.56	0.6	0.2	0.13	1.643333333	0.31	-2.406285025	0.001229239	0.029520091	BEE3	PREDICTED: transcription factor BEE 3-like [Cucumis sativus]	-	-	-	-	-
evm.TU.tig00153047.109	4.72	9.03	5.06	2.46	2.65	2.31	6.27	2.473333333	-1.342008757	0.001232425	0.029546087	--	-	-	-	-	-	-
evm.TU.tig00002771.3	13.76	0.23	11.01	45.16	114.17	91.72	8.333333333	83.68333333	3.327974725	0.001232947	0.029546087	AN3	PREDICTED: naringenin,2-oxoglutarate 3-dioxygenase isoform X2 [Gossypium hirsutum]	ko01100//Metabolic pathways;ko01110//Biosynthesis of secondary metabolites;ko00941//Flavonoid biosynthesis	K00475;K00475;K00475	-	GO:0016705//oxidoreductase activity, acting on paired donors, with incorporation or reduction of molecular oxygen;GO:0043169//cation binding	GO:0044710//single-organism metabolic process
evm.TU.tig00003824.2	0.07	0.15	0.06	0.19	1.49	0.67	0.093333333	0.783333333	3.069162025	0.001240293	0.029690494	--	PREDICTED: protein O-glucosyltransferase 1-like [Cucumis sativus]	ko00514//Other types of O-glycan biosynthesis	K13667	-	GO:0003824//catalytic activity	-
evm.TU.tig00002014.1	0.41	3.05	0.6	0.06	0.11	0	1.353333333	0.056666667	-4.577873076	0.001254751	0.029972832	--	PREDICTED: probable calcium-binding protein CML11 [Cucumis sativus]	-	-	-	-	-
MSTRG.27156	0.07	0.1	0.29	0.49	0.59	2.39	0.153333333	1.156666667	2.915229897	0.001260867	0.030070199	P	myb-related protein 308-like [Cucurbita pepo subsp. pepo] [Cucurbita pepo]	ko04626//Plant-pathogen interaction	K09422	GO:0043231//intracellular membrane-bounded organelle	GO:0001071//nucleic acid binding transcription factor activity;GO:0003676//nucleic acid binding	GO:0006355//regulation of transcription, DNA-templated;GO:0009411//response to UV;GO:0009725//response to hormone;GO:0034285//response to disaccharide;GO:0051553//flavone biosynthetic process
evm.TU.tig00000589.127	28.01	63.17	32.29	16.72	10.51	4.26	41.15666667	10.49666667	-1.971194884	0.001263086	0.030076146	At5g06060	PREDICTED: tropinone reductase homolog [Cucumis melo]	ko01100//Metabolic pathways;ko01110//Biosynthesis of secondary metabolites;ko00960//Tropane, piperidine and pyridine alkaloid biosynthesis	K08081;K08081;K08081	-	GO:0003824//catalytic activity	GO:0044710//single-organism metabolic process
evm.TU.tig00153210.201	7.19	10.95	6.67	4.15	1.47	1.38	8.27	2.333333333	-1.825494908	0.001276052	0.030320726	PHO1-H1	PREDICTED: phosphate transporter PHO1 homolog 1 isoform X1 [Cucumis sativus]	-	-	GO:0031224//intrinsic component of membrane	-	GO:0006355//regulation of transcription, DNA-templated;GO:0009247//glycolipid biosynthetic process;GO:0015698//inorganic anion transport
evm.TU.tig00153349.7	8.17	21.92	7.27	4.46	1.28	0.93	12.45333333	2.223333333	-2.485735789	0.001287176	0.030495341	At3g19850	PREDICTED: BTB/POZ domain-containing protein At3g22104-like [Cucumis melo]	-	-	-	-	-
evm.TU.tig00000031.4	20.59	31.6	21.98	10.88	10.97	13.76	24.72333333	11.87	-1.058553333	0.001287467	0.030495341	--	F11F12.5 protein [Theobroma cacao]	-	-	-	-	GO:0001101//response to acid chemical;GO:0006972//hyperosmotic response
evm.TU.tig00010674.2	8.6	11.32	7	4.66	3.39	4.41	8.973333333	4.153333333	-1.111374342	0.001291088	0.030548959	--	-	-	-	-	-	-
evm.TU.tig00001047.302	4.35	3.31	5.16	6.35	11.44	23.17	4.273333333	13.65333333	1.675819453	0.001300995	0.030751051	--	hypothetical protein MP_TR6687_c0_g1_i1_g.19672, partial [Noccaea caerulescens]	-	-	-	-	-
evm.TU.tig00002771.1	3.45	3.61	3.64	1.14	1.3	1.92	3.566666667	1.453333333	-1.295210757	0.001304049	0.030790883	SPX3	PREDICTED: SPX domain-containing protein 3 [Cucumis melo]	-	-	-	-	-
evm.TU.tig00153347.58	1.34	1.3	1.05	0.55	0.17	0.32	1.23	0.346666667	-1.827037288	0.001310099	0.030901307	NCED5	PREDICTED: probable 9-cis-epoxycarotenoid dioxygenase NCED5, chloroplastic [Cucumis melo]	ko01100//Metabolic pathways;ko01110//Biosynthesis of secondary metabolites;ko00906//Carotenoid biosynthesis	K09840;K09840;K09840	-	-	-
evm.TU.tig00001993.2	0.64	0.11	0.63	0.93	1.98	6.91	0.46	3.273333333	2.831054758	0.001329319	0.031256353	--	PREDICTED: probable rhamnogalacturonate lyase B isoform X1 [Cucumis melo]	-	-	-	GO:0003824//catalytic activity;GO:0005488//binding	GO:0044238//primary metabolic process
evm.TU.tig00153016.80	0.17	1.83	0.77	0	0	0	0.923333333	0.001	-9.85070776	0.001359437	0.031706918	--	-	-	-	-	-	-
evm.TU.tig00004006.2	0.96	0.73	0.6	0.12	0.07	0	0.763333333	0.063333333	-3.591276275	0.001362509	0.031706918	--	PREDICTED: probable UDP-N-acetylglucosamine--peptide N-acetylglucosaminyltransferase SPINDLY [Malus domestica]	-	-	-	-	-
evm.TU.tig00153031.442	3.27	2.65	2.88	0.64	1.01	0.25	2.933333333	0.633333333	-2.211504105	0.001362572	0.031706918	--	-	-	-	-	-	-
evm.TU.tig00153057.23	5.56	1.76	6.2	11.47	11.12	29.05	4.506666667	17.21333333	1.933393849	0.001372129	0.031792479	At1g50590	PREDICTED: pirin-like protein [Cucumis sativus]	-	-	-	-	-
evm.TU.tig00000892.559	20.4	12.61	19.12	7.54	9.78	4.8	17.37666667	7.373333333	-1.236762474	0.001372858	0.031792479	ILR3	PREDICTED: transcription factor ILR3-like [Cucumis melo]	-	-	-	-	-
evm.TU.tig00154318.1	912.52	2475.75	944.89	399.51	193.56	30.9	1444.386667	207.99	-2.795870936	0.001373313	0.031792479	ddiA	S-RNase [Siraitia grosvenorii]	-	-	-	-	-
evm.TU.tig00153145.104	1.24	1.5	0.9	0.32	0.25	0.13	1.213333333	0.233333333	-2.378511623	0.001375559	0.03181174	--	-	-	-	-	-	-
evm.TU.tig00154107.67	13.21	2.79	12.66	26.11	39.22	34.09	9.553333333	33.14	1.794497494	0.001383544	0.031930782	--	-	-	-	-	-	-
evm.TU.tig00153210.199	0.19	0.06	0.25	0.8	0.52	0.67	0.166666667	0.663333333	1.992768431	0.001403208	0.032285257	MIZ1	PREDICTED: protein MIZU-KUSSEI 1 [Cucumis sativus]	-	-	-	-	-
evm.TU.tig00002486.160	0.1	0.06	0.42	2.86	1.49	0.54	0.193333333	1.63	3.07570966	0.001405578	0.032306761	--	Os04g0186450, partial [Oryza sativa Japonica Group]	-	-	-	-	-
MSTRG.9249	1.73	4.49	0.73	0.23	0.15	0.37	2.316666667	0.25	-3.212050477	0.001416063	0.032514533	--	cysteine-rich and transmembrane domain-containing protein WIH1-like isoform X1 [Cucurbita moschata]	-	-	-	-	-
evm.TU.tig00153764.49	3.02	2.42	2.78	0.78	1.39	0.35	2.74	0.84	-1.70571466	0.00142784	0.032684898	PCMP-H42	PREDICTED: pentatricopeptide repeat-containing protein At2g13600-like [Cucumis sativus]	-	-	-	-	-
evm.TU.tig00153640.170	10.75	6.27	11.26	20.79	16.81	68.52	9.426666667	35.37333333	1.907842555	0.001436618	0.032829017	ERF071	ethylene-responsive transcription factor ERF071 [Cucumis melo]	-	-	-	-	-
evm.TU.tig00153033.260	0.03	0	0	0.17	0.22	0.36	0.01	0.25	4.64385619	0.001441427	0.032862203	CYP714C2	PREDICTED: cytochrome P450 714C2 [Theobroma cacao]	-	-	-	GO:0016491//oxidoreductase activity;GO:0046872//metal ion binding	-
evm.TU.tig00000862.4	33.18	77.67	33.02	16	7.5	1.85	47.95666667	8.45	-2.504708138	0.001451742	0.033035323	CYP72A68	cytochrome P450 [Siraitia grosvenorii]	ko00905//Brassinosteroid biosynthesis	K15639	-	-	-
evm.TU.tig00153566.5	1.93	4.11	2.15	0.92	0.64	0.72	2.73	0.76	-1.844829627	0.001451957	0.033035323	--	LEA_2 domain-containing protein [Cephalotus follicularis]	-	-	-	-	-
evm.TU.tig00002486.401	0	0	0	0.21	0.13	1.5	0.001	0.613333333	9.26052755	0.001453935	0.033046921	MYB78	PREDICTED: transcription factor MYB108 [Cucumis sativus]	ko04626//Plant-pathogen interaction	K09422	-	-	-
evm.TU.tig00153033.288	3.93	1.36	3.86	0.27	1.14	0.45	3.05	0.62	-2.298469122	0.001462249	0.033202351	SHT	PREDICTED: spermidine hydroxycinnamoyl transferase [Cucumis sativus]	ko01100//Metabolic pathways;ko01110//Biosynthesis of secondary metabolites;ko00940//Phenylpropanoid biosynthesis;ko00941//Flavonoid biosynthesis;ko00945//Stilbenoid, diarylheptanoid and gingerol biosynthesis	K13065;K13065;K13065;K13065;K13065	-	GO:0016740//transferase activity	-
evm.TU.tig00009710.1	95.49	157.98	93.72	1.82	0	0	115.73	0.606666667	-7.575643134	0.001471394	0.033342712	TCA	trichoanguin [Trichosanthes cucumerina]	-	-	-	-	-
evm.TU.tig00153429.16	5.83	1.07	7.07	0.37	0.99	0.24	4.656666667	0.533333333	-3.126188211	0.001483861	0.033591394	PER52	PREDICTED: peroxidase P7-like [Glycine max]	ko01100//Metabolic pathways;ko01110//Biosynthesis of secondary metabolites;ko00940//Phenylpropanoid biosynthesis	K00430;K00430;K00430	-	GO:0003824//catalytic activity;GO:0043169//cation binding;GO:0046906//tetrapyrrole binding	GO:0006950//response to stress;GO:0044710//single-organism metabolic process
evm.TU.tig00007835.4	5.09	3.46	4.29	0.88	0.9	0.05	4.28	0.61	-2.810729649	0.001488295	0.033657904	CYP89A9	cytochrome P450 [Siraitia grosvenorii]	-	-	-	GO:0005488//binding;GO:0016491//oxidoreductase activity	-
evm.TU.tig00153055.154	29.02	97.61	28.8	14.84	6.17	14.06	51.81	11.69	-2.147955654	0.001492284	0.033714228	At4g34480	PREDICTED: glucan endo-1,3-beta-glucosidase 7 [Cucumis melo]	-	-	GO:0031224//intrinsic component of membrane	GO:0008422//beta-glucosidase activity	GO:0044238//primary metabolic process
MSTRG.7498	11.55	25.38	11.68	7.08	4.86	2.64	16.20333333	4.86	-1.737262414	0.00149604	0.033747457	GG2	guanine nucleotide-binding protein subunit gamma 2-like [Momordica charantia]	-	-	GO:0043231//intracellular membrane-bounded organelle;GO:0043234//protein complex;GO:0044425//membrane part	GO:0005488//binding	GO:0006497//protein lipidation;GO:0007166//cell surface receptor signaling pathway;GO:0009926//auxin polar transport;GO:0015696//ammonium transport;GO:0048528//post-embryonic root development;GO:0050832//defense response to fungus
evm.TU.tig00001427.2	2.92	8.56	2.78	1.62	0.32	0.69	4.753333333	0.876666667	-2.438839277	0.001497922	0.033747457	CHIT1B	Glycoside hydrolase, family 19, catalytic [Corchorus capsularis]	ko01100//Metabolic pathways;ko00520//Amino sugar and nucleotide sugar metabolism;ko04016//MAPK signaling pathway - plant	K20547;K20547;K20547	-	-	GO:0009056//catabolic process;GO:0043170//macromolecule metabolic process
evm.TU.tig00153033.262	2.77	1.79	3.38	5.15	5.89	8.03	2.646666667	6.356666667	1.264093931	0.001500411	0.033762245	--	-	-	-	-	-	-
evm.TU.tig00153057.165	0.26	0.61	0.46	0	0	0	0.443333333	0.001	-8.79224803	0.001511713	0.033982575	ABCG25	PREDICTED: ABC transporter G family member 25 isoform X1 [Cucumis melo]	-	-	-	-	-
evm.TU.tig00005930.39	0.83	0.29	0.64	3.08	1.7	1.32	0.586666667	2.033333333	1.793233814	0.00151802	0.034039754	PV42A	PREDICTED: SNF1-related protein kinase regulatory subunit gamma-like PV42a [Cucumis sativus]	-	-	-	-	GO:0006796//phosphate-containing compound metabolic process
evm.TU.tig00153031.256	1.03	2.01	1.15	0.15	0.23	0.52	1.396666667	0.3	-2.218953337	0.001518794	0.034039754	ZHD1	PREDICTED: zinc-finger homeodomain protein 1-like [Cucumis melo]	-	-	-	-	GO:0010467//gene expression;GO:0034645//cellular macromolecule biosynthetic process
MSTRG.20350	36.05	18.74	39.62	7.9	11.71	1.96	31.47	7.19	-2.129913503	0.001527257	0.034161362	ERECTA	LRR receptor-like serine/threonine-protein kinase ERECTA isoform X1 [Camellia sinensis]	ko04016//MAPK signaling pathway - plant	K20718	GO:0009536//plastid;GO:0031224//intrinsic component of membrane	GO:0004672//protein kinase activity;GO:0016628//oxidoreductase activity, acting on the CH-CH group of donors, NAD or NADP as acceptor;GO:0032550//purine ribonucleoside binding	GO:0003006//developmental process involved in reproduction;GO:0006464//cellular protein modification process;GO:0006833//water transport;GO:0006950//response to stress;GO:0007155//cell adhesion;GO:0009617//response to bacterium;GO:0009620//response to fungus;GO:0009718//anthocyanin-containing compound biosynthetic process;GO:0009886//post-embryonic morphogenesis;GO:0009887//organ morphogenesis;GO…
evm.TU.tig00153204.35	14.43	25.01	13.53	6.7	7.58	2.56	17.65666667	5.613333333	-1.65328337	0.001532923	0.034254051	--	PREDICTED: uncharacterized protein LOC103502631 isoform X2 [Cucumis melo]	-	-	-	-	-
MSTRG.15203	9.55	16.5	10.01	3.19	0.48	3.26	12.02	2.31	-2.379472139	0.00155033	0.03457435	ABCC5	ABC transporter C family member 3-like isoform X2 [Cucurbita pepo subsp. pepo] [Cucurbita pepo]	ko02010//ABC transporters	K05665	-	GO:0003824//catalytic activity	-
evm.TU.tig00001183.2	9.05	10.02	7.97	3.68	3.21	0.83	9.013333333	2.573333333	-1.808422399	0.001553432	0.034601572	At1g66250	PREDICTED: glucan endo-1,3-beta-glucosidase 2 [Cucumis sativus]	ko00500//Starch and sucrose metabolism	K19891	GO:0031225//anchored component of membrane	GO:0008422//beta-glucosidase activity	GO:0006950//response to stress;GO:0044238//primary metabolic process
evm.TU.tig00153533.1	236.16	76.85	237.29	432.99	441.96	650.4	183.4333333	508.45	1.470850081	0.001566901	0.034805939	CLPR3	PREDICTED: ATP-dependent Clp protease proteolytic subunit-related protein 3, chloroplastic [Cucumis melo]	-	-	GO:0009526//plastid envelope;GO:0009532//plastid stroma	GO:0016787//hydrolase activity	GO:0006090//pyruvate metabolic process;GO:0019538//protein metabolic process
evm.TU.tig00153107.12	1.2	0.58	0.69	0.24	0.07	0.02	0.823333333	0.11	-2.903973112	0.001582234	0.035077274	At2g46850	PREDICTED: probably inactive receptor-like protein kinase At2g46850 [Cucumis melo]	-	-	GO:0016020//membrane	GO:0005488//binding;GO:0016301//kinase activity	GO:0006796//phosphate-containing compound metabolic process
evm.TU.tig00153047.28	0.77	0.08	0.94	0.39	3.68	21.55	0.596666667	8.54	3.839238983	0.001592738	0.035275386	SWEET10	PREDICTED: bidirectional sugar transporter SWEET12-like [Cucumis melo]	-	-	GO:0016020//membrane	-	GO:0006810//transport
evm.TU.tig00007689.2	0.36	0.23	0.36	0.87	0.66	1.21	0.316666667	0.913333333	1.528176475	0.001601473	0.035417904	LRK10L-2.4	PREDICTED: glycerophosphodiester phosphodiesterase protein kinase domain-containing GDPDL2-like [Cucumis sativus]	-	-	-	-	-
evm.TU.tig00153654.90	19.23	9.1	19.63	5.86	6.13	7.34	15.98666667	6.443333333	-1.310990021	0.001604958	0.035427148	SR1IP1	PREDICTED: BTB/POZ domain-containing protein At5g67385 isoform X2 [Cucumis sativus]	-	-	-	-	-
evm.TU.tig00000251.5	27.78	94.49	28.54	13.77	8.52	15.45	50.27	12.58	-1.998565767	0.001607254	0.035427148	At4g34480	PREDICTED: glucan endo-1,3-beta-glucosidase 7 [Cucumis melo]	-	-	GO:0031224//intrinsic component of membrane	GO:0008422//beta-glucosidase activity	GO:0044238//primary metabolic process
MSTRG.4579	3.37	4.2	3.86	6.77	7.6	29.95	3.81	14.77333333	1.955132478	0.001607462	0.035427148	UGT74G1	PREDICTED: UDP-glycosyltransferase 74F1-like [Cucumis melo]	-	-	-	GO:0016758//transferase activity, transferring hexosyl groups	-
evm.TU.tig00153699.41	3.1	5.05	2.59	1.62	1.33	0.79	3.58	1.246666667	-1.521883818	0.001613858	0.03549857	PIN8	PIN auxin transporter [Boehmeria nivea]	-	-	GO:0031224//intrinsic component of membrane	-	GO:0010928//regulation of auxin mediated signaling pathway;GO:0048229//gametophyte development;GO:0048878//chemical homeostasis;GO:0051234//establishment of localization
evm.TU.tig00153056.332	40.96	50.06	36.67	13.03	7.49	0.91	42.56333333	7.143333333	-2.57494179	0.001616196	0.035515277	CYP72A68	PREDICTED: cytochrome P450 CYP72A219-like [Cucumis melo]	-	-	-	GO:0016491//oxidoreductase activity;GO:0046872//metal ion binding	-
evm.TU.tig00153204.332	2.23	3.26	1.75	1.13	0.77	0.49	2.413333333	0.796666667	-1.598979079	0.001632295	0.035834052	At1g54200	PREDICTED: protein BIG GRAIN 1-like A [Cucumis melo]	-	-	-	-	-
MSTRG.405	14.11	20.47	12.81	6.28	6.51	8.9	15.79666667	7.23	-1.127552608	0.001653275	0.036153546	MGP	protein indeterminate-domain 7-like [Momordica charantia]	-	-	-	GO:0016798//hydrolase activity, acting on glycosyl bonds;GO:0043169//cation binding	GO:0005975//carbohydrate metabolic process;GO:0044260//cellular macromolecule metabolic process
evm.TU.tig00003412.13	3.6	0.69	3.02	9.66	7.6	8.19	2.436666667	8.483333333	1.799722345	0.001668193	0.036444338	--	-	-	-	-	-	-
evm.TU.tig00006346.12	0.19	0	0.13	0.57	1.84	1.35	0.106666667	1.253333333	3.554588852	0.001679213	0.036614007	--	6,7-dimethyl-8-ribityllumazine synthase [Theobroma cacao]	-	-	-	-	-
evm.TU.tig00000289.159	0.31	0.12	0.22	0.49	0.64	0.58	0.216666667	0.57	1.395484702	0.001684968	0.036703915	ALA1	PREDICTED: phospholipid-transporting ATPase 1 [Cucumis melo]	-	-	GO:0031224//intrinsic component of membrane	GO:0003824//catalytic activity;GO:0005548//phospholipid transporter activity;GO:0008324//cation transmembrane transporter activity;GO:0032550//purine ribonucleoside binding;GO:0046872//metal ion binding	GO:0006605//protein targeting;GO:0006812//cation transport;GO:0009891//positive regulation of biosynthetic process;GO:0015914//phospholipid transport;GO:0043067//regulation of programmed cell death
evm.TU.tig00000589.81	13.47	2.25	14.09	34.54	70.75	26.59	9.936666667	43.96	2.145357512	0.001693964	0.036828571	At3g47570	PREDICTED: probable LRR receptor-like serine/threonine-protein kinase At3g47570 [Cucumis sativus]	-	-	-	-	-
evm.TU.tig00000862.2	3.19	11.72	2.95	0.9	0.35	1.14	5.953333333	0.796666667	-2.901649557	0.001698727	0.036896473	--	-	-	-	-	-	-
evm.TU.tig00153031.575	0.56	0.56	0.48	0.28	0.12	0.17	0.533333333	0.19	-1.489038081	0.001706502	0.037003813	ABCG39	PREDICTED: ABC transporter G family member 39-like [Cucumis melo]	-	-	-	GO:0017111//nucleoside-triphosphatase activity;GO:0032550//purine ribonucleoside binding	-
MSTRG.15408	1.47	3.54	1.78	5.19	10.85	4.15	2.263333333	6.73	1.572157431	0.001708746	0.037006941	GIP	Retrovirus-related Pol polyprotein from transposon TNT 1-94 [Vitis vinifera]	ko01100//Metabolic pathways;ko00230//Purine metabolism;ko00240//Pyrimidine metabolism;ko03020//RNA polymerase	K03006;K03006;K03006;K03006	-	GO:0016787//hydrolase activity	-
evm.TU.tig00001962.3	1.49	1.84	1.47	0.45	0.3	0.44	1.6	0.396666667	-2.012072832	0.001715439	0.037116162	--	PREDICTED: uncharacterized protein LOC103487825 [Cucumis melo]	-	-	-	-	-
evm.TU.tig00001460.3	0.58	2.27	1.47	0.39	0.21	0.24	1.44	0.28	-2.362570079	0.001718817	0.037153535	--	PREDICTED: probable membrane-associated kinase regulator 1 [Cucumis sativus]	-	-	-	-	-
MSTRG.27680	11.04	14.85	11.09	4.68	5.19	1.54	12.32666667	3.803333333	-1.696446433	0.00172412	0.037190902	AXY4L	protein ALTERED XYLOGLUCAN 4-like [Cucurbita maxima]	-	-	GO:0043231//intracellular membrane-bounded organelle	-	GO:0006073//cellular glucan metabolic process
evm.TU.tig00001047.337	3.65	3.92	2.71	0.99	1.22	1.44	3.426666667	1.216666667	-1.493871895	0.001727336	0.037190902	--	hypothetical protein Csa_5G630870 [Cucumis sativus]	-	-	-	-	-
MSTRG.28994	5.22	1.01	4.06	10.25	14.83	10.11	3.43	11.73	1.773922532	0.00172881	0.037190902	--	-	-	-	-	-	-
evm.TU.tig00153210.173	0.54	0.41	0.46	0.1	0.02	0.14	0.47	0.086666667	-2.439111634	0.001742532	0.037450286	XYL1	PREDICTED: alpha-xylosidase 1-like [Cucumis sativus]	-	-	-	GO:0005488//binding;GO:0090599//alpha-glucosidase activity	GO:0044238//primary metabolic process
MSTRG.2511	10.39	4.77	10.35	24.42	25.47	12.55	8.503333333	20.81333333	1.291407638	0.001750303	0.037545579	YLS3	protein YLS3-like isoform X1 [Cucurbita maxima]	-	-	GO:0031224//intrinsic component of membrane;GO:0044464//cell part	-	GO:0042546//cell wall biogenesis;GO:0044699//single-organism process
evm.TU.tig00004757.2	3.45	7.13	3.93	2.35	1.33	1.26	4.836666667	1.646666667	-1.554464572	0.00175416	0.03759248	At4g16563	PREDICTED: aspartic proteinase nepenthesin-1 [Cucumis melo]	-	-	GO:0005618//cell wall	GO:0016787//hydrolase activity	GO:0019538//protein metabolic process
evm.TU.tig00004393.4	0.48	2.1	0.26	0.07	0.06	0.06	0.946666667	0.063333333	-3.901819606	0.001759108	0.037662662	DOF3.6	PREDICTED: dof zinc finger protein DOF2.4-like [Cucumis melo]	-	-	-	-	-
evm.TU.tig00000796.7	1.73	2.04	1.73	0.86	0.82	0.59	1.833333333	0.756666667	-1.276739321	0.001762614	0.037701853	NEN4	PREDICTED: protein NEN4 isoform X3 [Cucumis melo]	-	-	-	GO:0004518//nuclease activity	GO:0090304//nucleic acid metabolic process
evm.TU.tig00002764.3	3.26	0	2.26	34.67	22.46	11.54	1.84	22.89	3.636939791	0.001769627	0.037815904	AOP1.2	PREDICTED: probable 2-oxoglutarate-dependent dioxygenase AOP1 [Cucumis melo]	-	-	-	GO:0016705//oxidoreductase activity, acting on paired donors, with incorporation or reduction of molecular oxygen;GO:0043169//cation binding	GO:0044710//single-organism metabolic process
evm.TU.tig00153823.20	2.09	2.52	1.92	1.25	0.63	0.68	2.176666667	0.853333333	-1.350939182	0.001773433	0.037838752	--	PREDICTED: uncharacterized protein LOC104585902 isoform X3 [Nelumbo nucifera]	-	-	-	-	-
evm.TU.tig00154198.4	9.1	17.56	8.84	4.74	5.57	4.5	11.83333333	4.936666667	-1.261247384	0.00177751	0.037838752	--	PREDICTED: WD repeat-containing protein 44 [Vitis vinifera]	-	-	-	-	-
evm.TU.tig00000609.3	78.67	148.94	76.38	47.69	26.22	13.14	101.33	29.01666667	-1.804107663	0.001795442	0.03814206	At5g06060	PREDICTED: tropinone reductase homolog [Cucumis melo]	ko01100//Metabolic pathways;ko01110//Biosynthesis of secondary metabolites;ko00960//Tropane, piperidine and pyridine alkaloid biosynthesis	K08081;K08081;K08081	-	GO:0003824//catalytic activity	GO:0044710//single-organism metabolic process
evm.TU.tig00152985.48	56.61	34.18	56.55	18.57	27.71	11.23	49.11333333	19.17	-1.357264405	0.001797372	0.03814206	--	PREDICTED: uncharacterized protein LOC103487192 [Cucumis melo]	-	-	-	-	-
evm.TU.tig00008027.1	221.76	68.58	147.31	340.68	319.04	514.08	145.8833333	391.2666667	1.423337138	0.00179845	0.03814206	CTL1	PREDICTED: chitinase-like protein 1 [Cucumis sativus]	-	-	GO:0005576//extracellular region;GO:0043231//intracellular membrane-bounded organelle	GO:0001871//pattern binding;GO:0004553//hydrolase activity, hydrolyzing O-glycosyl compounds	GO:0000097//sulfur amino acid biosynthetic process;GO:0000160//phosphorelay signal transduction system;GO:0006026//aminoglycan catabolic process;GO:0006090//pyruvate metabolic process;GO:0006109//regulation of carbohydrate metabolic process;GO:0006970//response to osmotic stress;GO:0006996//organelle organization;GO:0009414//response to water deprivation;GO:0009617//response to bacterium;GO:00096…
evm.TU.tig00006406.169	4.3	2.44	5.37	6.87	9.73	10.19	4.036666667	8.93	1.145495716	0.001804934	0.038243533	--	UPF0081 domain-containing protein [Cephalotus follicularis]	-	-	-	-	-
MSTRG.10492	3.97	22.47	4.9	2.86	1.1	0.9	10.44666667	1.62	-2.688976961	0.001812676	0.038371427	RL5	protein RADIALIS-like 3 [Cucurbita pepo subsp. pepo] [Cucurbita pepo]	-	-	-	-	-
evm.TU.tig00003793.3	7.61	3.23	8.66	14.17	15.5	14.73	6.5	14.8	1.187085553	0.001831755	0.038581313	GPAT8	PREDICTED: probable glycerol-3-phosphate acyltransferase 8 [Cucumis sativus]	ko01100//Metabolic pathways;ko01110//Biosynthesis of secondary metabolites;ko00564//Glycerophospholipid metabolism;ko00561//Glycerolipid metabolism	K13508;K13508;K13508;K13508	-	GO:0016740//transferase activity	-
evm.TU.tig00001764.3	0	0	0.03	0.67	0.28	0.17	0.01	0.373333333	5.222392421	0.001832878	0.038581313	--	PREDICTED: aspartic and glutamic acid-rich protein-like [Cucumis melo]	-	-	-	-	-
evm.TU.tig00153206.149	9.05	26.36	10.55	6.35	2.35	2.54	15.32	3.746666667	-2.031736762	0.001842331	0.038671759	--	PREDICTED: gibberellin 2-beta-dioxygenase 2 isoform X1 [Cucumis sativus]	-	-	-	-	-
evm.TU.tig00000589.177	4.84	4.42	4.94	8.24	8.25	17.69	4.733333333	11.39333333	1.267261467	0.001846649	0.038683616	--	PREDICTED: protein MODIFIER OF SNC1 11-like isoform X1 [Cucumis melo]	-	-	-	-	-
evm.TU.tig00000892.303	4.84	3.11	4.54	0.04	0.09	1.02	4.163333333	0.383333333	-3.441067711	0.001846718	0.038683616	EXO70H1	PREDICTED: exocyst complex component EXO70B1-like [Cucumis melo]	-	-	-	-	-
evm.TU.tig00011530.2	49.51	21.33	51.11	78.81	85.37	159.84	40.65	108.0066667	1.409793107	0.001854908	0.038791031	KIN7E	PREDICTED: kinesin-like protein NACK1 [Cucumis sativus]	-	-	GO:0015630//microtubule cytoskeleton;GO:0043234//protein complex;GO:0044430//cytoskeletal part	GO:0005488//binding	-
evm.TU.tig00006406.140	0.39	2.09	0.44	0.18	0.08	0.1	0.973333333	0.12	-3.019899557	0.001859431	0.038849515	--	-	-	-	-	-	-
evm.TU.tig00000589.216	22.24	20.7	29.83	36.67	47.23	91.57	24.25666667	58.49	1.269808679	0.001873848	0.039078148	HIPP05	PREDICTED: heavy metal-associated isoprenylated plant protein 3-like [Cucumis melo]	-	-	-	-	-
evm.TU.tig00153056.343	67.85	121.04	68.2	40.91	44.49	31.48	85.69666667	38.96	-1.137245412	0.001880323	0.039140644	TPS1	PREDICTED: alpha,alpha-trehalose-phosphate synthase [UDP-forming] 1-like [Cucumis sativus]	ko01100//Metabolic pathways;ko00500//Starch and sucrose metabolism	K16055;K16055	-	GO:0035251//UDP-glucosyltransferase activity	GO:0005991//trehalose metabolic process
evm.TU.tig00153346.29	76	30.61	79.36	21.48	19.01	26.39	61.99	22.29333333	-1.475423157	0.00189192	0.039309312	SCPL20	PREDICTED: serine carboxypeptidase-like 20 [Cucumis melo]	-	-	-	GO:0008233//peptidase activity	-
evm.TU.tig00004040.2	6.58	3.4	6.57	10.13	10.1	16	5.516666667	12.07666667	1.130353589	0.00190117	0.039465054	4CLL9	4-coumarate-CoA ligase [Cucumis melo subsp. melo] [Cucumis melo]	-	-	-	-	-
evm.TU.tig00007724.78	0.17	0	0.21	0.38	1.35	1.44	0.126666667	1.056666667	3.060411517	0.001920708	0.03980692	UXS2	PREDICTED: UDP-glucuronic acid decarboxylase 2-like [Cucumis melo]	ko01100//Metabolic pathways;ko00520//Amino sugar and nucleotide sugar metabolism	K08678;K08678	-	GO:0048037//cofactor binding	-
evm.TU.tig00002033.3	0.04	0	0	0.53	0.15	0.59	0.013333333	0.423333333	4.988684687	0.001921177	0.03980692	WRKY40	probable WRKY transcription factor 40-like [Cucumis sativus]	-	-	-	-	-
evm.TU.tig00153056.405	1.12	1.82	0.66	5.1	2.73	4.04	1.2	3.956666667	1.721251123	0.001925003	0.03983647	VQ33	PREDICTED: VQ motif-containing protein 19 [Arachis duranensis]	-	-	-	-	-
evm.TU.tig00006144.9	5.17	3.66	5.29	2.33	2.01	2.16	4.706666667	2.166666667	-1.119228465	0.001926143	0.03983647	NEK2	PREDICTED: serine/threonine-protein kinase Nek2-like isoform X2 [Cucumis melo]	-	-	-	GO:0004702//receptor signaling protein serine/threonine kinase activity;GO:0032550//purine ribonucleoside binding	GO:0032147//activation of protein kinase activity
evm.TU.tig00153578.12	2.12	6.61	1.87	0.88	0.82	0.65	3.533333333	0.783333333	-2.173331603	0.001928793	0.039854639	--	PREDICTED: protein indeterminate-domain 2 [Cucumis sativus]	-	-	-	-	-
evm.TU.tig00001817.2	35.94	68.61	35.3	24.51	12.93	11.96	46.61666667	16.46666667	-1.501297307	0.001935068	0.039947621	At2g23950	PREDICTED: probable LRR receptor-like serine/threonine-protein kinase At4g30520 [Cucumis sativus]	-	-	GO:0031224//intrinsic component of membrane	GO:0004672//protein kinase activity;GO:0032550//purine ribonucleoside binding	GO:0006464//cellular protein modification process;GO:0006796//phosphate-containing compound metabolic process
evm.TU.tig00153055.102	1.12	1.32	1.63	0.4	0.34	0.06	1.356666667	0.266666667	-2.346956889	0.001943808	0.040091264	--	PREDICTED: auxin-induced protein 6B-like [Cucumis sativus]	ko04075//Plant hormone signal transduction	K14488	-	-	-
MSTRG.23822	0.8	1.49	0.67	1.47	2.94	5.05	0.986666667	3.153333333	1.676243008	0.001951021	0.040178543	--	Transposon Ty3-I Gag-Pol polyprotein [Vitis vinifera]	-	-	-	-	-
evm.TU.tig00152985.9	1.05	1.55	0.75	0	0	0	1.116666667	0.001	-10.12498288	0.001952434	0.040178543	HSFB4	PREDICTED: heat stress transcription factor B-4d-like [Ziziphus jujuba]	-	-	GO:0043231//intracellular membrane-bounded organelle	GO:0001071//nucleic acid binding transcription factor activity;GO:0003677//DNA binding	GO:0006950//response to stress;GO:0010468//regulation of gene expression
evm.TU.tig00153092.43	0	0	0.07	0.27	0.92	0.32	0.023333333	0.503333333	4.431049817	0.001955253	0.040178543	--	PREDICTED: uncharacterized protein LOC102626150 [Citrus sinensis]	-	-	-	-	-
evm.TU.tig00153554.60	0.1	0	0.08	0.16	0.72	1.07	0.06	0.65	3.437405312	0.001956567	0.040178543	At5g67130	PREDICTED: PI-PLC X domain-containing protein At5g67130 [Cucumis sativus]	-	-	-	GO:0042578//phosphoric ester hydrolase activity	-
evm.TU.tig00007193.1	10.4	14.44	16.13	4.39	7.83	6.33	13.65666667	6.183333333	-1.143148706	0.00196002	0.040178543	YPQ1	PREDICTED: probable vacuolar amino acid transporter YPQ1 [Cucumis melo]	-	-	-	-	-
evm.TU.tig00007935.26	0.36	0.59	0.32	0.04	0	0	0.423333333	0.013333333	-4.988684687	0.001968778	0.040274034	--	PREDICTED: flavonol synthase/flavanone 3-hydroxylase-like [Populus euphratica]	-	-	-	-	-
MSTRG.19730	7.16	13.88	7.27	1.29	1.2	0	9.436666667	0.83	-3.507094102	0.001986386	0.040523705	--	uncharacterized protein LOC115961199 [Quercus lobata]	-	-	-	-	-
evm.TU.tig00153640.200	2.11	9.17	2.96	1.14	1.02	1.12	4.746666667	1.093333333	-2.118181426	0.001988395	0.040527951	GOLS1	PREDICTED: galactinol synthase 1 [Jatropha curcas]	ko00052//Galactose metabolism	K18819	-	GO:0016757//transferase activity, transferring glycosyl groups	GO:0005975//carbohydrate metabolic process
evm.TU.tig00153210.469	25.55	16.78	28.17	6.2	9.6	12.41	23.5	9.403333333	-1.321416592	0.001996318	0.040652631	CAB7	PREDICTED: chlorophyll a-b binding protein 7, chloroplastic [Cucumis melo]	ko00196//Photosynthesis - antenna proteins	K08908	GO:0009521//photosystem;GO:0031224//intrinsic component of membrane	GO:0043169//cation binding;GO:0046906//tetrapyrrole binding	GO:0006091//generation of precursor metabolites and energy;GO:0006464//cellular protein modification process
evm.TU.tig00009267.1	2.71	6.56	2.2	1.09	0.6	0.6	3.823333333	0.763333333	-2.324445888	0.002012301	0.040941044	--	PREDICTED: uncharacterized protein LOC107880735 [Prunus mume]	-	-	-	-	-
evm.TU.tig00153284.2	0.34	0.09	0.37	0	7.69	13.13	0.266666667	6.94	4.701826258	0.00201919	0.040996622	--	PREDICTED: pectinesterase inhibitor-like [Cucumis melo]	-	-	-	-	-
MSTRG.23195	0.22	0.47	0.26	0.15	3.21	5.13	0.316666667	2.83	3.159765135	0.002019395	0.040996622	--	-	-	-	-	-	-
evm.TU.tig00005481.2	25.9	44.95	26.97	14.33	17.11	15.58	32.60666667	15.67333333	-1.056854926	0.002021469	0.040996622	BGAL8	PREDICTED: beta-galactosidase 8 [Cucumis melo]	-	-	-	GO:0016798//hydrolase activity, acting on glycosyl bonds	GO:0008152//metabolic process
evm.TU.tig00153210.6	23.17	43.03	25.27	13.64	13.16	5.55	30.49	10.78333333	-1.499532939	0.00202232	0.040996622	AED3	PREDICTED: protein ASPARTIC PROTEASE IN GUARD CELL 1 [Ricinus communis]	-	-	-	GO:0003824//catalytic activity	GO:0019538//protein metabolic process
evm.TU.tig00153031.408	20.1	39.08	19.11	12.62	10.37	9.45	26.09666667	10.81333333	-1.271054224	0.002024911	0.041012201	At5g66900	PREDICTED: probable disease resistance protein At5g66900 [Cucumis melo]	-	-	-	-	-
evm.TU.tig00153293.128	7.18	18.08	8.17	3.32	1.32	3.97	11.14333333	2.87	-1.957058212	0.002031872	0.041116177	--	hypothetical protein EUTSA_v10009072mg [Eutrema salsugineum]	-	-	-	-	-
evm.TU.tig00001496.2	4.64	5.04	5.2	10.28	7.68	24.49	4.96	14.15	1.512390027	0.00203575	0.041157642	WRKY15	PREDICTED: probable WRKY transcription factor 7 [Prunus mume]	-	-	-	-	-
evm.TU.tig00153449.103	24.67	56.91	33.23	16.33	12.36	16.21	38.27	14.96666667	-1.354460957	0.002057491	0.041471811	--	PREDICTED: uncharacterized protein LOC101206077 [Cucumis sativus]	-	-	-	-	-
evm.TU.tig00152977.27	3.21	0.81	3.5	0.22	0.54	0.21	2.506666667	0.323333333	-2.954676009	0.002060081	0.041471811	--	BnaA06g07870D [Brassica napus]	-	-	-	-	-
evm.TU.tig00001047.263	1.53	0.42	1.87	0.26	0.08	0	1.273333333	0.113333333	-3.489965987	0.002062346	0.041471811	PMAT1	PREDICTED: malonyl-CoA:anthocyanidin 5-O-glucoside-6''-O-malonyltransferase-like [Citrus sinensis]	-	-	-	-	-
evm.TU.tig00002161.5	1.55	2.02	0.89	4.27	7.38	2.2	1.486666667	4.616666667	1.634770361	0.002062348	0.041471811	RE1	PREDICTED: uncharacterized mitochondrial protein AtMg00810-like [Malus domestica]	-	-	-	-	-
evm.TU.tig00001015.4	7.27	14.89	8.12	3.87	4.26	4.12	10.09333333	4.083333333	-1.305583456	0.002068035	0.041537596	UREG	PREDICTED: urease accessory protein G [Cucumis melo]	-	-	-	GO:0046914//transition metal ion binding	GO:0008152//metabolic process
evm.TU.tig00000892.331	3.13	2.26	2.76	5.81	4.26	25.22	2.716666667	11.76333333	2.114387466	0.002069311	0.041537596	PBL9	PREDICTED: protein kinase APK1A, chloroplastic-like [Cucumis melo]	-	-	-	GO:0016301//kinase activity	GO:0006796//phosphate-containing compound metabolic process
evm.TU.tig00009870.2	0.44	1.01	0.23	2.34	3.95	1.47	0.56	2.586666667	2.207595419	0.002080914	0.041687813	--	-	-	-	-	-	-
evm.TU.tig00001875.8	3.34	7.6	3.72	2.21	0.78	0.74	4.886666667	1.243333333	-1.974637568	0.002090256	0.041697652	At3g19850	PREDICTED: BTB/POZ domain-containing protein At3g22104-like [Cucumis melo]	-	-	-	-	-
MSTRG.858	3.63	4.81	3.36	2.34	1.68	1.53	3.933333333	1.85	-1.088227183	0.002113599	0.042051454	--	glucan endo-1,3-beta-glucosidase 4-like [Cucurbita pepo subsp. pepo] [Cucurbita pepo]	ko00500//Starch and sucrose metabolism	K19892	-	-	-
evm.TU.tig00006406.54	4.4	9.23	4.22	2.01	2.15	1.72	5.95	1.96	-1.602036014	0.002121433	0.042132813	--	PREDICTED: remorin isoform X2 [Theobroma cacao]	-	-	-	-	-
evm.TU.tig00000729.50	3.54	2.17	3.47	4.79	5.85	9.39	3.06	6.676666667	1.125596362	0.002123789	0.042142421	SD25	PREDICTED: G-type lectin S-receptor-like serine/threonine-protein kinase SD2-5 [Cucumis melo]	-	-	-	-	-
evm.TU.tig00002668.10	1.89	7.87	2.9	0.52	0.85	1.15	4.22	0.84	-2.328781766	0.002136128	0.042307275	--	PREDICTED: glutamic acid-rich protein-like [Ziziphus jujuba]	-	-	-	-	-
evm.TU.tig00153871.13	44.04	73.83	40.54	27.18	26.31	20.14	52.80333333	24.54333333	-1.105297805	0.002138559	0.042307275	ABF3	PREDICTED: ABSCISIC ACID-INSENSITIVE 5-like protein 6 [Cucumis sativus]	ko04075//Plant hormone signal transduction	K14432	-	-	-
evm.TU.tig00153092.53	0.44	0	0	0.74	3.13	3.36	0.146666667	2.41	4.038420218	0.002139618	0.042307275	--	-	-	-	-	-	-
MSTRG.8149	1.84	12.24	4.05	1.35	0.22	0.55	6.043333333	0.706666667	-3.096242755	0.002142266	0.042322455	--	-	-	-	-	-	-
evm.TU.tig00008539.6	2.16	2.87	2.25	0.58	0.73	0.06	2.426666667	0.456666667	-2.409762557	0.002148691	0.042374968	TLP1	PREDICTED: thaumatin-like protein 1b [Cucumis melo]	-	-	-	-	GO:0048513//animal organ development
evm.TU.tig00153033.11	1.39	0.86	1.46	2.42	2.52	4.41	1.236666667	3.116666667	1.333547178	0.002153086	0.042424471	RAX3	PREDICTED: transcription factor RAX2-like [Populus euphratica]	ko04626//Plant-pathogen interaction	K09422	-	-	-
evm.TU.tig00007724.50	1.89	5.44	1.66	0.94	0.74	0.29	2.996666667	0.656666667	-2.190125486	0.002159896	0.042521413	NHX2	PREDICTED: sodium/hydrogen exchanger 2-like isoform X1 [Cucumis sativus]	-	-	GO:0031090//organelle membrane;GO:0031224//intrinsic component of membrane	GO:0005451//monovalent cation:proton antiporter activity	GO:0006814//sodium ion transport;GO:0006970//response to osmotic stress;GO:0015992//proton transport;GO:0044763//single-organism cellular process;GO:0055065//metal ion homeostasis;GO:0055067//monovalent inorganic cation homeostasis
MSTRG.16718	50.89	26.56	53.9	116.56	94.33	65.56	43.78333333	92.15	1.073602371	0.002168644	0.042548712	NAC083	NAC domain-containing protein 83-like isoform X2 [Cucurbita maxima]	-	-	GO:0005623//cell	GO:0005488//binding	GO:0001101//response to acid chemical;GO:0006355//regulation of transcription, DNA-templated;GO:0006605//protein targeting;GO:0006970//response to osmotic stress;GO:0009725//response to hormone;GO:0009891//positive regulation of biosynthetic process;GO:0010087//phloem or xylem histogenesis;GO:0010260//organ senescence;GO:0043067//regulation of programmed cell death
evm.TU.tig00005074.21	1.93	2.23	1.9	0.07	0.65	0.55	2.02	0.423333333	-2.254489297	0.002168846	0.042548712	--	PREDICTED: desmoplakin [Cucumis sativus]	-	-	-	-	-
evm.TU.tig00011206.7	1.93	2.23	1.9	0.07	0.65	0.55	2.02	0.423333333	-2.254489297	0.002168846	0.042548712	--	PREDICTED: desmoplakin [Cucumis sativus]	-	-	-	-	-
MSTRG.4081	3.97	8.22	3.87	2.24	2.4	1.61	5.353333333	2.083333333	-1.361543798	0.002178185	0.042694704	--	-	-	-	-	-	-
MSTRG.10691	2.21	0.63	1.68	0.07	0.36	0.07	1.506666667	0.166666667	-3.176322773	0.002215032	0.043303785	--	-	-	-	-	-	-
evm.TU.tig00007724.118	19.58	16.77	20.29	7.59	10.64	3.49	18.88	7.24	-1.382797162	0.00225107	0.043885387	ACLB-2	PREDICTED: ATP-citrate synthase beta chain protein 2 [Cucumis sativus]	ko01100//Metabolic pathways;ko01110//Biosynthesis of secondary metabolites;ko00020//Citrate cycle (TCA cycle)	K01648;K01648;K01648	-	GO:0004774//succinate-CoA ligase activity;GO:0046912//transferase activity, transferring acyl groups, acyl groups converted into alkyl on transfer	GO:0005975//carbohydrate metabolic process
evm.TU.tig00007216.4	2.04	0.84	2.17	0.2	0.63	0.12	1.683333333	0.316666667	-2.410283969	0.002265643	0.043997424	--	calcium-dependent phosphotriesterase superfamily protein [Medicago truncatula]	-	-	-	-	-
evm.TU.tig00153633.34	0.07	0	0.02	0.17	0.43	0.24	0.03	0.28	3.222392421	0.002270706	0.043997424	--	PREDICTED: protein RIK isoform X2 [Cucumis melo]	-	-	-	-	-
evm.TU.tig00153554.35	4.16	5.86	4.3	1.02	0.2	1.59	4.773333333	0.936666667	-2.349389457	0.002272734	0.043997424	ARPN	PREDICTED: basic blue protein-like [Cucumis sativus]	-	-	-	-	-
evm.TU.tig00003469.49	1.9	5.72	1.27	0.76	0.08	0.28	2.963333333	0.373333333	-2.988684687	0.002273268	0.043997424	MLO13	PREDICTED: MLO-like protein 13 [Cucumis sativus]	-	-	-	-	-
evm.TU.tig00009023.1	4.31	0.99	3.7	1.01	0.32	0.26	3	0.53	-2.500898236	0.002273976	0.043997424	BHLH14	PREDICTED: transcription factor MYC2 [Juglans regia]	ko04075//Plant hormone signal transduction;ko04016//MAPK signaling pathway - plant	K13422;K13422	-	-	-
evm.TU.tig00000223.9	0.06	0	0	0.21	1.45	0.16	0.02	0.606666667	4.922832139	0.002281088	0.044064346	CYP81E9	PREDICTED: LOW QUALITY PROTEIN: cytochrome P450 81E8-like [Cucumis melo]	-	-	-	GO:0016705//oxidoreductase activity, acting on paired donors, with incorporation or reduction of molecular oxygen;GO:0046872//metal ion binding	-
evm.TU.tig00153964.1	7.03	2.48	7.35	1.24	0.25	0	5.62	0.496666667	-3.5002203	0.002281351	0.044064346	--	-	-	-	-	-	-
evm.TU.tig00005368.2	3.88	5.72	4.44	2.34	0.89	0.55	4.68	1.26	-1.893084796	0.002285056	0.044098048	BHLH13	PREDICTED: transcription factor bHLH13 [Citrus sinensis]	-	-	-	-	-
evm.TU.tig00001540.3	0.5	0.38	0.38	0	0	0	0.42	0.001	-8.714245518	0.002292077	0.044156036	ERF109	PREDICTED: ethylene-responsive transcription factor ERF109-like [Cucumis melo]	-	-	-	-	-
evm.TU.tig00153490.94	3.12	10.28	3.34	2.01	0.57	0.99	5.58	1.19	-2.229303549	0.002293947	0.044156036	ABCG14	PREDICTED: ABC transporter G family member 14 [Cucumis sativus]	-	-	-	-	-
evm.TU.tig00001047.101	2.67	5.3	2.87	7.02	8.99	6.75	3.613333333	7.586666667	1.070135801	0.002297302	0.044182807	Os11g0706600	PREDICTED: thaumatin-like protein isoform X1 [Ziziphus jujuba]	-	-	-	-	-
evm.TU.tig00153203.25	25.73	1.37	22.38	100.88	77.29	104.14	16.49333333	94.10333333	2.512362827	0.002304226	0.044278128	--	PREDICTED: CLAVATA3/ESR (CLE)-related protein 25 [Ziziphus jujuba]	-	-	-	-	-
evm.TU.tig00153210.379	17.34	4.26	15.2	7.61	92.77	159.76	12.26666667	86.71333333	2.821510579	0.002307845	0.044309838	At1g80170	PREDICTED: probable polygalacturonase At1g80170 [Cucumis melo]	ko01100//Metabolic pathways;ko00040//Pentose and glucuronate interconversions	K01213;K01213	-	GO:0016787//hydrolase activity	GO:0044238//primary metabolic process;GO:0045229//external encapsulating structure organization
evm.TU.tig00153057.70	33.81	16.6	32.94	44.27	58.77	76.01	27.78333333	59.68333333	1.103108414	0.002314744	0.044342654	UKL3	Uridine kinase-like protein 4 [Glycine soja]	ko01100//Metabolic pathways;ko00240//Pyrimidine metabolism	K00876;K00876	-	GO:0019206//nucleoside kinase activity;GO:0032550//purine ribonucleoside binding	GO:0006222//UMP biosynthetic process;GO:0006241//CTP biosynthetic process
evm.TU.tig00153055.111	2.77	3.48	2.73	1.4	1.15	0.46	2.993333333	1.003333333	-1.576951958	0.002314798	0.044342654	BBX21	PREDICTED: B-box zinc finger protein 20 [Prunus mume]	-	-	-	-	-
evm.TU.tig00153870.15	0.88	0.7	0.84	2.08	1.51	1.77	0.806666667	1.786666667	1.147225953	0.002317437	0.044342654	--	Hydroxyproline-rich glycoprotein family protein [Theobroma cacao]	-	-	-	-	-
evm.TU.tig00153870.18	0.88	0.7	0.84	2.08	1.51	1.77	0.806666667	1.786666667	1.147225953	0.002317437	0.044342654	--	Hydroxyproline-rich glycoprotein family protein [Theobroma cacao]	-	-	-	-	-
evm.TU.tig00008731.1	2.97	5.05	2.71	1.65	0.85	0.4	3.576666667	0.966666667	-1.887525271	0.002323105	0.044413351	PLA2	PREDICTED: protein terminal ear1 homolog [Cucumis melo]	-	-	-	-	-
evm.TU.tig00153092.54	0	0	0	0.2	0.55	0.35	0.001	0.366666667	8.518325308	0.002341414	0.044645725	--	-	-	-	-	-	-
evm.TU.tig00153055.95	0.95	2.11	1.03	0.47	0.22	0.37	1.363333333	0.353333333	-1.948036578	0.002343196	0.044645725	--	C2H2-like zinc finger protein [Theobroma cacao]	-	-	-	-	GO:0008152//metabolic process
evm.TU.tig00005500.3	6.87	0.38	6.32	22.51	29.66	23.96	4.523333333	25.37666667	2.488044357	0.002345764	0.044656835	FLA12	PREDICTED: fasciclin-like arabinogalactan protein 12 [Cucumis sativus]	-	-	GO:0031224//intrinsic component of membrane	-	GO:0009832//plant-type cell wall biogenesis
evm.TU.tig00001206.1	7.16	14.05	9.76	2.09	3.04	5.17	10.32333333	3.433333333	-1.588227046	0.002358894	0.044830932	PSY	phytoene synthase [Citrullus lanatus]	ko01100//Metabolic pathways;ko01110//Biosynthesis of secondary metabolites;ko00906//Carotenoid biosynthesis	K02291;K02291;K02291	GO:0009536//plastid	GO:0004337//geranyltranstransferase activity	GO:0016109//tetraterpenoid biosynthetic process
evm.TU.tig00001047.316	352.26	1013.79	372.27	167.36	33.66	8.33	579.44	69.78333333	-3.053704863	0.002362184	0.044852439	3MMP	metalloendoproteinase 1-like precursor [Momordica charantia]	-	-	-	GO:0046914//transition metal ion binding;GO:0070011//peptidase activity, acting on L-amino acid peptides	GO:0019538//protein metabolic process
evm.TU.tig00005466.7	6.14	25.72	6.64	4.26	1.15	1.15	12.83333333	2.186666667	-2.553090726	0.002373278	0.044952451	CRRSP60	PREDICTED: cysteine-rich repeat secretory protein 60 [Cucumis sativus]	-	-	-	-	-
evm.TU.tig00004836.198	2.48	3.33	2.53	0.76	0.5	1.16	2.78	0.806666667	-1.785040336	0.002379549	0.045033323	MARD1	DUF581 family protein [Medicago truncatula]	-	-	-	-	-
evm.TU.tig00007156.6	0.08	0.31	0.1	0.95	1.07	0.29	0.163333333	0.77	2.237039197	0.002387199	0.045124271	ABA3	Pyridoxal phosphate-dependent transferases superfamily protein [Theobroma cacao]	-	-	-	GO:0003824//catalytic activity;GO:0043168//anion binding	-
evm.TU.tig00153231.6	0	0	0	0.22	0.37	1.82	0.001	0.803333333	9.64985493	0.002408199	0.04542271	--	PREDICTED: probable WRKY transcription factor 75 [Cucumis sativus]	-	-	-	-	-
evm.TU.tig00000892.637	0.09	0.03	0	0.92	0.57	0.14	0.04	0.543333333	3.763765654	0.002417474	0.045528692	HMG1	PREDICTED: 3-hydroxy-3-methylglutaryl-coenzyme A reductase 1-like [Cucumis melo]	ko01100//Metabolic pathways;ko01110//Biosynthesis of secondary metabolites;ko00900//Terpenoid backbone biosynthesis	K00021;K00021;K00021	-	-	-
evm.TU.tig00153206.153	0	0	0	1.06	0.75	1.18	0.001	0.996666667	9.960967268	0.002425225	0.045629102	--	Non-heme dioxygenase N-terminal domain-containing protein [Cynara cardunculus var. scolymus] [Cynara cardunculus]	-	-	-	GO:0016705//oxidoreductase activity, acting on paired donors, with incorporation or reduction of molecular oxygen;GO:0043169//cation binding	GO:0044710//single-organism metabolic process
evm.TU.tig00011315.1	59.62	71.84	67.43	112.73	101.29	238.25	66.29666667	150.7566667	1.185213562	0.00243492	0.045773245	PATL3	patellin 1 [Cucurbita pepo]	-	-	-	-	-
MSTRG.15353	10.01	21	10.45	7	2.98	2.61	13.82	4.196666667	-1.719441833	0.002439099	0.045778309	--	BnaC04g31640D [Brassica napus]	-	-	-	-	-
evm.TU.tig00004897.6	6.64	3.98	7.33	11.3	10.53	18.89	5.983333333	13.57333333	1.181753717	0.002439258	0.045778309	--	PREDICTED: metallothiol transferase FosB [Ricinus communis]	-	-	-	GO:0003824//catalytic activity	-
MSTRG.24369	1.9	4.45	2	4.99	12.96	6.28	2.783333333	8.076666667	1.536946302	0.002442853	0.045802719	--	F15O4.13 [Cucumis melo var. makuwa] [Cucumis melo]	-	-	-	-	-
evm.TU.tig00001762.4	0.47	0.86	0.59	0.23	0.23	0.23	0.64	0.23	-1.476438044	0.002448741	0.045829493	--	G-patch domain-containing protein [Cephalotus follicularis]	-	-	-	-	-
evm.TU.tig00153210.343	29.58	53.83	29.63	19.41	11.46	15.4	37.68	15.42333333	-1.288684367	0.00245219	0.045829493	GATL9	PREDICTED: probable galacturonosyltransferase-like 8 [Cucumis melo]	-	-	-	GO:0016740//transferase activity	-
evm.TU.tig00004649.6	20.82	10.62	21.87	7.35	7.24	2.59	17.77	5.726666667	-1.633676146	0.002452522	0.045829493	--	PREDICTED: organ-specific protein S2-like [Prunus mume]	-	-	-	-	-
evm.TU.tig00153054.285	7.67	2.46	7.2	11.92	15.93	16.26	5.776666667	14.70333333	1.347834106	0.002454206	0.045829493	HDG11	PREDICTED: homeobox-leucine zipper protein HDG11-like [Cucumis melo]	-	-	GO:0043231//intracellular membrane-bounded organelle	GO:0003677//DNA binding	GO:0010468//regulation of gene expression
evm.TU.tig00002014.3	3.47	54.44	10.16	4.6	0.98	1.45	22.69	2.343333333	-3.275422515	0.002460821	0.045876883	--	PREDICTED: probable calcium-binding protein CML36 [Cucumis melo]	-	-	-	-	-
MSTRG.10103	0.13	0	0	0.28	0.82	1.74	0.043333333	0.946666667	4.449307401	0.002487609	0.046299562	--	GATA transcription factor 8 [Cucumis sativus]	-	-	-	-	-
evm.TU.tig00001687.3	0.14	0.04	0.19	0.72	0.3	1.38	0.123333333	0.8	2.69743723	0.002500748	0.046428899	LECRKS4	L-type lectin-domain containing receptor kinase S.4 [Glycine soja]	-	-	-	GO:0004674//protein serine/threonine kinase activity;GO:0032550//purine ribonucleoside binding	GO:0006464//cellular protein modification process;GO:0006796//phosphate-containing compound metabolic process;GO:0007049//cell cycle
evm.TU.tig00004444.8	7.84	13.27	14.34	4.3	4.93	4.87	11.81666667	4.7	-1.330090465	0.002504395	0.04644425	--	unnamed protein product, partial [Vitis vinifera]	-	-	-	-	-
evm.TU.tig00153642.2	0	0	0.06	0.27	0.27	1.71	0.02	0.75	5.22881869	0.002505703	0.04644425	--	PREDICTED: UDP-glycosyltransferase 89C1-like [Gossypium hirsutum]	ko01100//Metabolic pathways;ko01110//Biosynthesis of secondary metabolites;ko01230//Biosynthesis of amino acids;ko00270//Cysteine and methionine metabolism;ko00360//Phenylalanine metabolism;ko00350//Tyrosine metabolism;ko00400//Phenylalanine, tyrosine and tryptophan biosynthesis;ko00130//Ubiquinone and other terpenoid-quinone biosynthesis;ko00950//Isoquinoline alkaloid biosynthesis;ko00960//Tropa…	K00815;K00815;K00815;K00815;K00815;K00815;K00815;K00815;K00815;K00815	-	-	-
evm.TU.tig00000892.671	1.17	0.73	1.34	2.12	3.4	1.65	1.08	2.39	1.145979306	0.002509304	0.04647272	tetA	PREDICTED: hippocampus abundant transcript 1 protein-like isoform X1 [Juglans regia]	-	-	-	-	-
evm.TU.tig00001111.5	0.64	0.58	0.85	1.39	2.18	1.64	0.69	1.736666667	1.331652605	0.002540138	0.0468894	--	PREDICTED: uncharacterized protein LOC101207404 [Cucumis sativus]	-	-	-	-	-
evm.TU.tig00153554.253	0.16	1.04	0.3	0.06	0	0	0.5	0.02	-4.64385619	0.002548198	0.046961141	--	PREDICTED: uncharacterized protein LOC103484007 [Cucumis melo]	-	-	-	-	-
evm.TU.tig00007159.2	26.76	7.31	23.09	35.27	56.62	102.84	19.05333333	64.91	1.76839734	0.002556129	0.04703027	--	PREDICTED: universal stress protein A-like protein [Cucumis melo]	-	-	GO:0043231//intracellular membrane-bounded organelle	GO:0003824//catalytic activity	GO:0050896//response to stimulus
evm.TU.tig00153640.182	26.76	7.31	23.09	35.27	56.62	102.84	19.05333333	64.91	1.76839734	0.002556129	0.04703027	--	PREDICTED: universal stress protein A-like protein [Cucumis melo]	-	-	GO:0043231//intracellular membrane-bounded organelle	GO:0003824//catalytic activity	GO:0050896//response to stimulus
evm.TU.tig00000289.29	37.33	96.49	39.61	25.45	7.35	11.38	57.81	14.72666667	-1.972888154	0.002569346	0.047234828	AAP3	PREDICTED: amino acid permease 3-like isoform X1 [Cucumis melo]	-	-	GO:0031224//intrinsic component of membrane	-	-
evm.TU.tig00153054.95	63.89	32.66	62.88	24.72	23.64	25.52	53.14333333	24.62666667	-1.109667356	0.002572403	0.047252422	--	PREDICTED: uncharacterized protein LOC101213420 [Cucumis sativus]	-	-	-	-	-
evm.TU.tig00153048.267	3.49	0.56	2.45	10.82	6.67	6.44	2.166666667	7.976666667	1.880308774	0.002590899	0.047553346	--	-	-	-	-	-	-
evm.TU.tig00005517.3	28.23	58.16	28.16	17.23	10.32	4.16	38.18333333	10.57	-1.852967676	0.002600864	0.04765851	CNGC1	PREDICTED: cyclic nucleotide-gated ion channel 1-like [Cucumis sativus]	ko04626//Plant-pathogen interaction	K05391	GO:0016020//membrane	GO:0000166//nucleotide binding	GO:0006812//cation transport;GO:0044763//single-organism cellular process
evm.TU.tig00153033.220	20.61	26.81	18.05	11.9	6.24	3.43	21.82333333	7.19	-1.601807802	0.002618364	0.047810205	--	PREDICTED: probable LIM domain-containing serine/threonine-protein kinase DDB_G0286997 [Gossypium hirsutum]	-	-	-	-	-
evm.TU.tig00004568.2	16.84	26.67	18.24	62.88	37.81	29.91	20.58333333	43.53333333	1.080643855	0.002620346	0.047810205	KRP7	PREDICTED: cyclin-dependent kinase inhibitor 7 isoform X1 [Cucumis melo]	-	-	-	-	-
evm.TU.tig00153055.265	0.7	0.66	0.53	0.07	0.02	0.21	0.63	0.1	-2.655351829	0.002625774	0.047810205	CYP81E1	PREDICTED: isoflavone 2'-hydroxylase-like [Cucumis sativus]	-	-	-	GO:0016491//oxidoreductase activity;GO:0046906//tetrapyrrole binding;GO:0046914//transition metal ion binding	GO:0044710//single-organism metabolic process
evm.TU.tig00153238.2	0.16	1.1	0.5	0.07	0.03	0	0.586666667	0.033333333	-4.137503524	0.002625878	0.047810205	--	PREDICTED: uncharacterized protein LOC103486818 [Cucumis melo]	-	-	-	-	-
evm.TU.tig00007455.1	14.83	44.17	11.73	7.28	1.02	3.8	23.57666667	4.033333333	-2.547315214	0.002626396	0.047810205	THA1	PREDICTED: probable low-specificity L-threonine aldolase 1 isoform X1 [Cucumis melo]	ko01100//Metabolic pathways;ko01110//Biosynthesis of secondary metabolites;ko01230//Biosynthesis of amino acids;ko00260//Glycine, serine and threonine metabolism	K01620;K01620;K01620;K01620	-	-	-
MSTRG.15928	6.88	4.6	6.08	11.16	15.71	12.47	5.853333333	13.11333333	1.163704113	0.002642173	0.047980979	PCMP-E98	pentatricopeptide repeat-containing protein At4g39952, mitochondrial isoform X1 [Momordica charantia]	-	-	-	-	-
evm.TU.tig00001204.8	0	0.01	0.02	0.03	0.76	0.38	0.01	0.39	5.285402219	0.002644791	0.047980979	AAE11	PREDICTED: butyrate--CoA ligase AAE11, peroxisomal-like [Cucumis sativus]	-	-	-	GO:0003824//catalytic activity	-
evm.TU.tig00003428.2	62.97	17.07	67.07	9.16	8.3	0.38	49.03666667	5.946666667	-3.043707799	0.002648315	0.047980979	HMG1	PREDICTED: 3-hydroxy-3-methylglutaryl-coenzyme A reductase 1-like [Cucumis melo]	ko01100//Metabolic pathways;ko01110//Biosynthesis of secondary metabolites;ko00900//Terpenoid backbone biosynthesis	K00021;K00021;K00021	-	-	-
evm.TU.tig00001291.417	98.66	205.95	123.95	26.52	9.72	57.64	142.8533333	31.29333333	-2.190607454	0.002652675	0.048021305	ERF5	PREDICTED: ethylene-responsive transcription factor ERF105 [Cucumis melo]	-	-	-	-	-
evm.TU.tig00002548.4	0.45	1.24	0.58	0.13	0.18	0.13	0.756666667	0.146666667	-2.367116869	0.002671647	0.048325889	PBF	PREDICTED: dof zinc finger protein DOF2.1-like [Cucumis sativus]	-	-	-	-	-
evm.TU.tig00004246.1	9.54	13.39	6.51	3.3	0.99	0.21	9.813333333	1.5	-2.709780765	0.002681961	0.048461597	BHLH55	PREDICTED: transcription factor bHLH36-like [Cucumis melo]	-	-	-	-	-
evm.TU.tig00002956.10	1.01	2.54	2.49	0.17	0.17	0.17	2.013333333	0.17	-3.565979397	0.002692496	0.048476753	--	-	-	-	-	-	-
evm.TU.tig00008070.1	1.16	1.95	1.09	3.19	3.28	2.77	1.4	3.08	1.137503524	0.002694453	0.048476753	v1g140887	PREDICTED: protein UXT homolog [Cucumis sativus]	-	-	-	-	-
MSTRG.13088	0.1	0	0.04	0.04	0.73	3.39	0.046666667	1.386666667	4.893084796	0.002696771	0.048476753	--	GATA transcription factor 8-like [Ziziphus jujuba]	-	-	-	-	-
evm.TU.tig00001870.5	4.96	9.38	4.42	1.69	1.87	2.73	6.253333333	2.096666667	-1.576527906	0.002697222	0.048476753	--	PREDICTED: NDR1/HIN1-Like protein 3-like isoform X2 [Cucumis melo]	-	-	-	-	-
evm.TU.tig00001880.3	7.8	17.62	6.85	3.6	0.29	0.8	10.75666667	1.563333333	-2.78253375	0.002701089	0.048507509	At3g22104	PREDICTED: BTB/POZ domain-containing protein At3g22104-like [Cucumis melo]	-	-	-	-	-
evm.TU.tig00153704.6	2.68	10.81	3.87	1.42	1.21	1.67	5.786666667	1.433333333	-2.013358383	0.002707746	0.048581259	--	PREDICTED: uncharacterized protein LOC103487011 [Cucumis melo]	-	-	-	-	-
evm.TU.tig00011369.1	1.8	0.13	1.36	5.4	2.83	13.86	1.096666667	7.363333333	2.74723393	0.002709514	0.048581259	--	retrotransposon protein [Cucumis melo subsp. melo] [Cucumis melo]	-	-	-	-	-
MSTRG.3338	2.13	0.59	2.4	2.11	11.68	9.75	1.706666667	7.846666667	2.200898605	0.002713089	0.048606628	CSLH1	cellulose synthase-like protein H1 [Momordica charantia]	-	-	-	GO:0016757//transferase activity, transferring glycosyl groups	-
evm.TU.tig00003524.1	0	0	0	0	3.96	0.26	0.001	1.406666667	10.45806478	0.00272588	0.048790745	YUC10	PREDICTED: probable indole-3-pyruvate monooxygenase YUCCA10 [Cucumis sativus]	ko01100//Metabolic pathways;ko00380//Tryptophan metabolism	K11816;K11816	-	GO:0000166//nucleotide binding;GO:0016709//oxidoreductase activity, acting on paired donors, with incorporation or reduction of molecular oxygen, NAD(P)H as one donor, and incorporation of one atom of oxygen	GO:0009653//anatomical structure morphogenesis;GO:0042743//hydrogen peroxide metabolic process;GO:0044710//single-organism metabolic process;GO:0065007//biological regulation
evm.TU.tig00002726.1	1.96	1.51	2.68	0.83	0.79	0.25	2.05	0.623333333	-1.71754814	0.002727702	0.048790745	MYC4	PREDICTED: transcription factor bHLH14 [Theobroma cacao]	ko04075//Plant hormone signal transduction;ko04016//MAPK signaling pathway - plant	K13422;K13422	-	-	-
evm.TU.tig00153654.127	75.17	25.31	69.33	19.62	23.02	19.37	56.60333333	20.67	-1.453348626	0.00273505	0.048830413	--	PREDICTED: uncharacterized protein LOC107424803 [Ziziphus jujuba]	-	-	-	-	-
evm.TU.tig00007545.4	0.41	0.59	0.2	2.45	0.86	1.02	0.4	1.443333333	1.851332619	0.00273643	0.048830413	PRP1	Tau class glutathione transferase GSTU43 [Theobroma cacao]	ko00480//Glutathione metabolism	K00799	-	-	-
evm.TU.tig00007291.5	38.63	50.9	28.77	245.05	128.35	41.52	39.43333333	138.3066667	1.810383126	0.002756004	0.049062975	APS1	PREDICTED: acid phosphatase 1 [Populus euphratica]	-	-	-	-	-
evm.TU.tig00003350.1	7.26	4.51	5.56	3.32	2.95	1.84	5.776666667	2.703333333	-1.095497835	0.002761427	0.049120648	LOX1.5	PREDICTED: probable linoleate 9S-lipoxygenase 5 [Cucumis melo]	ko00591//Linoleic acid metabolism	K15718	GO:0009536//plastid	GO:0016702//oxidoreductase activity, acting on single donors with incorporation of molecular oxygen, incorporation of two atoms of oxygen;GO:0043169//cation binding	GO:0002832//negative regulation of response to biotic stimulus;GO:0006633//fatty acid biosynthetic process;GO:0006950//response to stress;GO:0009694//jasmonic acid metabolic process;GO:0009791//post-embryonic development;GO:0055114//oxidation-reduction process
evm.TU.tig00010918.7	0.51	0.26	0.51	0	28.9	3.9	0.426666667	10.93333333	4.6794801	0.002784354	0.049462921	--	PREDICTED: pectinesterase inhibitor [Theobroma cacao]	-	-	-	-	-
evm.TU.tig00000729.217	0	0	0.24	2.24	0.58	2.19	0.08	1.67	4.383704292	0.002785065	0.049462921	--	-	-	-	-	-	-
evm.TU.tig00153661.29	0.07	0.08	0.38	0	0	0	0.176666667	0.001	-7.464886049	0.002791561	0.049539203	ABCG26	PREDICTED: ABC transporter G family member 26 [Cucumis melo]	-	-	GO:0031224//intrinsic component of membrane	GO:0017111//nucleoside-triphosphatase activity;GO:0032550//purine ribonucleoside binding	GO:0010208//pollen wall assembly;GO:0051234//establishment of localization
evm.TU.tig00000589.24	1.59	2.03	2.16	0.97	1.08	0.76	1.926666667	0.936666667	-1.040499362	0.002794277	0.049548325	At2g40480	PREDICTED: WEB family protein At2g38370 isoform X2 [Cucumis sativus]	-	-	-	-	-
evm.TU.tig00007724.82	1.62	1.8	2.14	3.9	3.68	3.64	1.853333333	3.74	1.012915888	0.002801404	0.049596525	--	senescence-associated family protein [Populus trichocarpa]	-	-	-	-	-
MSTRG.16085	0.35	0.17	0.8	0.07	1.11	28.11	0.44	9.763333333	4.471798359	0.002811489	0.049696884	--	-	-	-	-	-	-
