# Supplementary material for: Genome-scale transcriptomic insights into the gene co-expression network of seed abortion in triploid Siraitia grosvenorii
Source: BMC Plant Biol. 2022 Apr 5;22:173. doi: 10.1186/s12870-022-03562-4 (PMC8981669; doi:10.1186/s12870-022-03562-4)
Supplement: Supplementary file 5 — Additional file 5: Table S5. The identifed DEGs between consecutive stages (25DAF vs 20DAF). [file 12870_2022_3562_MOESM5_ESM.xls]

Table S5. The identifed DEGs between consecutive stages (25DAF vs 20DAF).
id	20DAF_1_fpkm	20DAF_2_fpkm	20DAF_3_fpkm	25DAF_1_fpkm	25DAF_2_fpkm	25DAF_3_fpkm	20DAF_mean	25DAF_mean	log2(fc)	PValue	FDR	Symbol	Description	Pathway	K_ID	GO Component	GO Function	GO Process
evm.TU.tig00152985.39	31.4	26.46	26.44	410.06	449.73	443.4	28.1	434.3966667	3.950370997	5.79E-173	1.24E-168	DNAJ1	PREDICTED: dnaJ protein homolog [Cucumis melo]	ko04141//Protein processing in endoplasmic reticulum	K09503	-	GO:0005515//protein binding;GO:0043169//cation binding	GO:0006950//response to stress;GO:0044267//cellular protein metabolic process
evm.TU.tig00001863.6	0.13	0.13	0.23	11.67	14.13	14.56	0.163333333	13.45333333	6.364000615	8.23E-57	8.82E-53	--	-	-	-	-	-	-
evm.TU.tig00001047.418	119.32	73.5	80.1	1913.01	1524.78	1514.71	90.97333333	1650.833333	4.181606949	1.00E-55	7.16E-52	HSP70	Heat shock protein 70 [Cucumis sativus]	ko04141//Protein processing in endoplasmic reticulum;ko04144//Endocytosis;ko03040//Spliceosome	K03283;K03283;K03283	-	GO:0032550//purine ribonucleoside binding	-
evm.TU.tig00001291.289	11.25	9.79	10.49	54.16	53.86	52.15	10.51	53.39	2.34480688	4.31E-55	2.31E-51	MYB61	PREDICTED: LOW QUALITY PROTEIN: transcription factor MYB86, partial [Cucumis melo]	ko04626//Plant-pathogen interaction	K09422	-	-	-
MSTRG.28378	0	0.83	0.25	321.56	396.54	406.88	0.36	374.9933333	10.02465233	1.11E-54	4.75E-51	--	probable calcium-binding protein CML47 [Cucumis sativus]	-	-	-	-	-
MSTRG.29445	0	0.35	0.23	250.1	128.39	133.43	0.193333333	170.64	9.785649756	4.99E-54	1.78E-50	--	probable calcium-binding protein CML47 [Cucumis sativus]	-	-	-	-	-
evm.TU.tig00002486.391	38.89	43.96	35.45	7.31	7.02	6.76	39.43333333	7.03	-2.487819073	4.99E-50	1.53E-46	PME67	PREDICTED: probable pectinesterase 67 [Cucumis sativus]	-	-	GO:0030312//external encapsulating structure	GO:0052689//carboxylic ester hydrolase activity	GO:0000272//polysaccharide catabolic process;GO:0006928//movement of cell or subcellular component;GO:0071555//cell wall organization
evm.TU.tig00153349.80	0.26	0.11	0.16	13.63	11.72	11.9	0.176666667	12.41666667	6.135104256	1.06E-49	2.83E-46	--	-	-	-	-	-	-
evm.TU.tig00007315.6	2.23	1.34	2.31	36.62	33.59	32.86	1.96	34.35666667	4.131664511	4.73E-47	1.13E-43	MBF1C	PREDICTED: multiprotein-bridging factor 1c [Cucumis sativus]	-	-	-	GO:0003677//DNA binding	-
evm.TU.tig00153640.6	68.62	86.65	104.86	1502.77	1095.83	1095.63	86.71	1231.41	3.827968995	1.14E-46	2.44E-43	--	-	-	-	-	-	-
evm.TU.tig00153293.121	10.74	13.36	12.09	70.36	62.05	69.54	12.06333333	67.31666667	2.480335133	1.74E-45	3.11E-42	--	-	-	-	-	-	-
evm.TU.tig00153048.103	14.74	12.75	16.73	149.51	120.67	123.47	14.74	131.2166667	3.154142548	1.74E-45	3.11E-42	--	PREDICTED: uncharacterized serine-rich protein C215.13-like [Cucumis sativus]	-	-	-	-	-
evm.TU.tig00153206.187	100.6	95.94	86.86	25.44	29.21	29.16	94.46666667	27.93666667	-1.75764546	1.90E-38	3.14E-35	--	PREDICTED: uncharacterized protein LOC103502654 [Cucumis melo]	-	-	-	-	-
MSTRG.28750	63.38	50.19	35.42	3.07	4.51	3.91	49.66333333	3.83	-3.696764799	2.92E-38	4.47E-35	--	Collagen alpha-1(VII) chain like [Actinidia chinensis var. chinensis] [Actinidia chinensis]	-	-	-	-	-
MSTRG.17056	8.84	8.99	7.01	0.52	0.34	0.24	8.28	0.366666667	-4.497089745	6.00E-36	8.57E-33	--	protein FAR1-RELATED SEQUENCE 4-like [Momordica charantia]	-	-	-	-	-
evm.TU.tig00153054.221	3.09	4.03	4.95	37.3	33.84	36.58	4.023333333	35.90666667	3.157788554	6.98E-36	9.35E-33	--	-	-	-	-	-	-
MSTRG.29447	0	0.16	0.19	35.9	83.07	81.07	0.116666667	66.68	9.158717873	2.51E-35	3.17E-32	--	probable calcium-binding protein CML47 [Cucumis sativus]	-	-	-	-	-
evm.TU.tig00000892.70	0.04	0.43	0.63	32.89	54.6	54.07	0.366666667	47.18666667	7.007766333	2.16E-34	2.58E-31	HRPN	PREDICTED: peroxidase N [Cucumis melo]	ko01100//Metabolic pathways;ko01110//Biosynthesis of secondary metabolites;ko00940//Phenylpropanoid biosynthesis	K00430;K00430;K00430	GO:0043231//intracellular membrane-bounded organelle	GO:0003824//catalytic activity;GO:0043169//cation binding;GO:0046906//tetrapyrrole binding	GO:0006950//response to stress;GO:0042743//hydrogen peroxide metabolic process;GO:0044710//single-organism metabolic process
evm.TU.tig00001291.235	3.42	3.35	5.35	37.76	53.17	51.03	4.04	47.32	3.550022876	6.19E-34	6.98E-31	HSFB2B	PREDICTED: heat stress transcription factor B-2b [Cucumis sativus]	-	-	-	-	GO:0006355//regulation of transcription, DNA-templated;GO:0006950//response to stress;GO:0009628//response to abiotic stimulus
evm.TU.tig00153640.239	0.75	1.35	1.43	44.88	24.82	23.89	1.176666667	31.19666667	4.728614299	4.80E-32	5.15E-29	DTX42	PREDICTED: protein DETOXIFICATION 43-like [Cucumis melo]	-	-	-	-	-
evm.TU.tig00005030.4	1.18	0.98	2.12	31.67	26.13	25.72	1.426666667	27.84	4.28643901	2.00E-31	2.04E-28	Dnajb8	PREDICTED: dnaJ homolog subfamily B member 3 [Eucalyptus grandis]	-	-	-	-	-
MSTRG.3766	179.84	159.94	16.96	0.15	0.32	0.29	118.9133333	0.253333333	-8.874657855	9.53E-31	9.28E-28	LAC12	diphenol oxidase laccase precursor [Glycine max]	-	-	GO:0005576//extracellular region	GO:0016682//oxidoreductase activity, acting on diphenols and related substances as donors, oxygen as acceptor;GO:0043169//cation binding	GO:0009808//lignin metabolic process
evm.TU.tig00153033.107	7.65	8.76	11.17	86.59	65.08	62.91	9.193333333	71.52666667	2.959821254	4.66E-30	4.34E-27	fes1	Armadillo [Corchorus olitorius]	ko04141//Protein processing in endoplasmic reticulum	K09562	-	-	-
evm.TU.tig00153446.23	36.5	34.6	23.54	0.48	0.87	0.5	31.54666667	0.616666667	-5.676852898	5.92E-30	5.28E-27	--	DUF4228 domain protein [Medicago truncatula]	-	-	-	-	-
evm.TU.tig00000892.112	254.4	235.18	224.57	82.16	86.17	92.16	238.05	86.83	-1.45499914	7.30E-30	6.26E-27	MYB46	PREDICTED: transcription factor MYB46 [Cucumis melo]	ko04626//Plant-pathogen interaction	K09422	-	-	-
evm.TU.tig00153572.24	1.74	0.97	1.15	19.71	31.1	25.9	1.286666667	25.57	4.312741909	1.81E-29	1.49E-26	--	-	-	-	-	-	-
evm.TU.tig00000289.20	1.27	1.82	2.05	18.86	15.28	15.68	1.713333333	16.60666667	3.276884757	6.61E-29	5.25E-26	NAC002	NAC domain transcription factor 2 [Citrullus colocynthis]	-	-	GO:0043231//intracellular membrane-bounded organelle	GO:0001071//nucleic acid binding transcription factor activity	GO:0009404//toxin metabolic process;GO:0010468//regulation of gene expression;GO:0014070//response to organic cyclic compound;GO:0034645//cellular macromolecule biosynthetic process
evm.TU.tig00001047.414	76.04	29.67	71.75	1442.25	1177.8	1138.69	59.15333333	1252.913333	4.404683346	1.33E-28	1.02E-25	HSP70	PREDICTED: heat shock cognate 70 kDa protein [Cucumis melo]	ko04141//Protein processing in endoplasmic reticulum;ko04144//Endocytosis;ko03040//Spliceosome	K03283;K03283;K03283	-	GO:0032550//purine ribonucleoside binding	-
evm.TU.tig00003318.5	6.63	6.82	12.54	89.09	119.8	120.57	8.663333333	109.82	3.664074778	4.15E-28	3.07E-25	Os06g0170500	PREDICTED: zinc finger CCCH domain-containing protein 40-like [Cucumis melo]	ko03040//Spliceosome	K12872	-	-	-
evm.TU.tig00000892.241	27.4	23.71	21.25	105.01	89.89	87.65	24.12	94.18333333	1.965241876	5.29E-28	3.78E-25	CPN60A1	PREDICTED: ruBisCO large subunit-binding protein subunit alpha [Cucumis melo]	-	-	GO:0044424//intracellular part	GO:0032550//purine ribonucleoside binding	GO:0006457//protein folding
evm.TU.tig00005345.3	30.75	27.49	24.69	115.98	97.98	97.19	27.64333333	103.7166667	1.907644249	9.24E-28	6.39E-25	CPN60A1	PREDICTED: ruBisCO large subunit-binding protein subunit alpha [Arachis ipaensis]	-	-	GO:0044424//intracellular part	GO:0032550//purine ribonucleoside binding	GO:0006457//protein folding
evm.TU.tig00000632.2	144.55	180.1	114.51	23.88	16.35	20.01	146.3866667	20.08	-2.86595298	9.74E-28	6.52E-25	PER21	PREDICTED: peroxidase 21-like [Cucumis sativus]	ko01100//Metabolic pathways;ko01110//Biosynthesis of secondary metabolites;ko00940//Phenylpropanoid biosynthesis	K00430;K00430;K00430	-	GO:0003824//catalytic activity;GO:0043169//cation binding;GO:0046906//tetrapyrrole binding	GO:0006950//response to stress;GO:0044710//single-organism metabolic process
evm.TU.tig00000892.449	7.98	7.17	7.43	33.5	37.45	36.68	7.526666667	35.87666667	2.252962869	1.64E-27	1.06E-24	--	PREDICTED: probable BOI-related E3 ubiquitin-protein ligase 2 isoform X1 [Cucumis sativus]	-	-	-	-	-
evm.TU.tig00153210.440	1.04	0.64	1.9	34.18	27.84	25.55	1.193333333	29.19	4.612405219	2.22E-27	1.40E-24	HSP21	PREDICTED: small heat shock protein, chloroplastic-like [Cucumis melo]	ko04141//Protein processing in endoplasmic reticulum	K13993	-	-	-
evm.TU.tig00153056.35	163.9	112.65	142.02	593.71	673.32	653.2	139.5233333	640.0766667	2.197738305	3.19E-27	1.95E-24	EBF2	EIN3-binding F-box protein 1-like [Cucumis sativus]	ko04075//Plant hormone signal transduction;ko04016//MAPK signaling pathway - plant	K14515;K14515	-	-	-
evm.TU.tig00153206.36	0.72	0.98	0.71	29.86	18.23	16.96	0.803333333	21.68333333	4.754444005	5.75E-27	3.42E-24	Dnajb8	PREDICTED: dnaJ homolog subfamily B member 3 [Eucalyptus grandis]	-	-	-	-	-
evm.TU.tig00153058.44	4.14	2.11	3.73	0.11	0.06	0.09	3.326666667	0.086666667	-5.262456287	1.96E-26	1.14E-23	PICBP	PREDICTED: probable GPI-anchored adhesin-like protein PGA55 [Cucumis sativus]	-	-	-	-	-
evm.TU.tig00002568.2	12.75	17.57	21.8	163.83	127.65	121.36	17.37333333	137.6133333	2.985673771	3.43E-26	1.93E-23	ETR2	ethylene receptor [Cucumis melo var. cantalupo] [Cucumis melo]	ko04075//Plant hormone signal transduction;ko04016//MAPK signaling pathway - plant	K14509;K14509	GO:0031090//organelle membrane	GO:0004672//protein kinase activity;GO:0060089//molecular transducer activity	GO:0000160//phosphorelay signal transduction system;GO:0006468//protein phosphorylation
evm.TU.tig00007724.24	50.45	55.93	51.24	23.31	24.74	24.13	52.54	24.06	-1.126779558	1.06E-25	5.82E-23	MED33A	PREDICTED: LOW QUALITY PROTEIN: mediator of RNA polymerase II transcription subunit 33A-like [Cucumis melo]	-	-	-	-	GO:0009653//anatomical structure morphogenesis;GO:0009698//phenylpropanoid metabolic process;GO:0010467//gene expression;GO:0016043//cellular component organization;GO:0019222//regulation of metabolic process;GO:0034645//cellular macromolecule biosynthetic process;GO:0048468//cell development;GO:0090558//plant epidermis development
evm.TU.tig00001721.1	36.63	39	34.12	15.3	14.74	15.68	36.58333333	15.24	-1.263323631	1.25E-25	6.71E-23	IQD1	PREDICTED: protein IQ-DOMAIN 1 [Cucumis melo]	-	-	-	-	-
evm.TU.tig00154107.49	0.08	0.05	0.18	6.15	4.73	4.63	0.103333333	5.17	5.644786661	4.57E-25	2.39E-22	NAC075	PREDICTED: NAC domain-containing protein 72-like isoform X1 [Cucumis sativus]	-	-	GO:0043231//intracellular membrane-bounded organelle	-	GO:0010468//regulation of gene expression;GO:0034645//cellular macromolecule biosynthetic process
evm.TU.tig00010320.1	5.69	3.64	9.89	94.7	123.75	116.73	6.406666667	111.7266667	4.124255826	5.41E-25	2.76E-22	--	PREDICTED: protein AUXIN-REGULATED GENE INVOLVED IN ORGAN SIZE-like [Daucus carota subsp. sativus] [Daucus carota]	-	-	-	-	-
MSTRG.16118	0	0.41	0	31.01	28.33	28.67	0.136666667	29.33666667	7.745899737	1.26E-24	6.27E-22	--	probable calcium-binding protein CML47 [Cucumis sativus]	-	-	-	-	-
evm.TU.tig00004456.2	32.27	33.03	34.53	76.88	91.71	88.43	33.27666667	85.67333333	1.364335296	2.67E-24	1.30E-21	HHO6	PREDICTED: myb family transcription factor EFM-like [Pyrus x bretschneideri]	-	-	-	-	-
evm.TU.tig00153037.29	54.61	54.55	53.59	108.9	111.74	108.4	54.25	109.68	1.015605434	2.93E-24	1.39E-21	TIF3E1	PREDICTED: eukaryotic translation initiation factor 3 subunit E [Cucumis sativus]	ko03013//RNA transport	K03250	-	-	-
evm.TU.tig00153048.299	6.61	24.28	27.76	0.21	0.24	0.3	19.55	0.25	-6.289096702	3.70E-24	1.72E-21	CKX3	PREDICTED: cytokinin dehydrogenase 3-like [Cucumis melo]	ko00908//Zeatin biosynthesis	K00279	GO:0043231//intracellular membrane-bounded organelle	GO:0000166//nucleotide binding;GO:0016616//oxidoreductase activity, acting on the CH-OH group of donors, NAD or NADP as acceptor;GO:0016641//oxidoreductase activity, acting on the CH-NH2 group of donors, oxygen as acceptor;GO:0016645//oxidoreductase activity, acting on the CH-NH group of donors	GO:0009690//cytokinin metabolic process;GO:0044710//single-organism metabolic process
evm.TU.tig00153037.44	0.55	0.7	0.69	4.3	6.05	6.21	0.646666667	5.52	3.093574115	5.42E-24	2.47E-21	--	PREDICTED: EGF domain-specific O-linked N-acetylglucosamine transferase-like [Cucumis sativus]	-	-	-	GO:0016740//transferase activity	-
evm.TU.tig00153145.69	3.23	4.45	6.03	31.57	31.98	32.72	4.57	32.09	2.811857719	5.54E-24	2.47E-21	RMS3	PREDICTED: strigolactone esterase D14-like [Cucumis melo]	-	-	-	GO:0016787//hydrolase activity	-
evm.TU.tig00153490.79	9	9.51	10.28	25.33	28.2	27.06	9.596666667	26.86333333	1.485033044	1.05E-23	4.58E-21	--	PREDICTED: phosphatidylinositol N-acetylglucosaminyltransferase gpi3 subunit [Cucumis sativus]	-	-	-	-	-
evm.TU.tig00153033.29	244.07	336.02	233.83	70.1	75.38	74.94	271.3066667	73.47333333	-1.884631865	1.99E-23	8.54E-21	PAL	phenylalanine ammonia-lyase 3 [Luffa aegyptiaca]	ko01100//Metabolic pathways;ko01110//Biosynthesis of secondary metabolites;ko00940//Phenylpropanoid biosynthesis;ko00360//Phenylalanine metabolism	K10775;K10775;K10775;K10775	GO:0044424//intracellular part	GO:0016841//ammonia-lyase activity	GO:0006558//L-phenylalanine metabolic process;GO:0009699//phenylpropanoid biosynthetic process
evm.TU.tig00000892.448	26.92	25.59	22.74	81.74	120.35	118.22	25.08333333	106.77	2.089705352	2.58E-23	1.08E-20	BRG2	zf-C3HC4_3 domain-containing protein [Cephalotus follicularis]	-	-	-	-	-
evm.TU.tig00153210.411	20.35	23.1	16.13	4.76	5.49	4.94	19.86	5.063333333	-1.971706254	2.92E-23	1.21E-20	At1g67900	PREDICTED: BTB/POZ domain-containing protein At1g67900 [Cucumis melo]	-	-	-	-	-
MSTRG.19012	0.01	0.19	0.06	14.55	6.98	6.89	0.086666667	9.473333333	6.772251121	2.99E-23	1.21E-20	CPR	probable oxidosqualene cyclase isoform X1 [Momordica charantia]	-	-	GO:0031224//intrinsic component of membrane;GO:0043231//intracellular membrane-bounded organelle	GO:0031559//oxidosqualene cyclase activity	GO:0006090//pyruvate metabolic process;GO:0006355//regulation of transcription, DNA-templated;GO:0006633//fatty acid biosynthetic process;GO:0006694//steroid biosynthetic process;GO:0006779//porphyrin-containing compound biosynthetic process;GO:0009668//plastid membrane organization;GO:0010685//tetracyclic triterpenoid metabolic process;GO:0016104//triterpenoid biosynthetic process;GO:0016109//te…
evm.TU.tig00153640.195	41.46	46.96	41.07	17.82	18.69	19.33	43.16333333	18.61333333	-1.213469842	4.11E-23	1.63E-20	LACS1	PREDICTED: long chain acyl-CoA synthetase 1 [Cucumis melo]	ko01100//Metabolic pathways;ko04146//Peroxisome;ko01212//Fatty acid metabolism;ko00071//Fatty acid degradation;ko00061//Fatty acid biosynthesis	K01897;K01897;K01897;K01897;K01897	GO:0043231//intracellular membrane-bounded organelle	GO:0015645//fatty acid ligase activity;GO:0032550//purine ribonucleoside binding	GO:0006631//fatty acid metabolic process;GO:0009059//macromolecule biosynthetic process;GO:0009814//defense response, incompatible interaction;GO:0009886//post-embryonic morphogenesis;GO:0033554//cellular response to stress
MSTRG.6914	200.64	184.47	191.69	709.62	571.24	576.29	192.2666667	619.05	1.686947275	5.50E-23	2.14E-20	FLZ3	FCS-Like Zinc finger 3 [Cucumis sativus]	-	-	-	-	-
evm.TU.tig00000049.7	30.52	28.85	41.79	187	334.93	357.99	33.72	293.3066667	3.120733422	6.15E-23	2.35E-20	4-Aug	Translation initiation factor SUI1 [Corchorus capsularis]	-	-	-	-	-
evm.TU.tig00153640.109	24.37	28.61	19.87	3.97	5.07	5.48	24.28333333	4.84	-2.326887519	1.02E-22	3.84E-20	--	PREDICTED: floral homeotic protein DEFICIENS-like [Cucumis sativus]	-	-	-	-	-
evm.TU.tig00153201.1	1.04	0.84	1.58	9.22	12.76	12.59	1.153333333	11.52333333	3.320676661	1.12E-22	4.16E-20	HSFA6b	PREDICTED: heat stress transcription factor A-6b-like isoform X1 [Cucumis sativus]	-	-	GO:0043231//intracellular membrane-bounded organelle	GO:0001071//nucleic acid binding transcription factor activity;GO:0003677//DNA binding	GO:0006950//response to stress;GO:0010468//regulation of gene expression
evm.TU.tig00002854.57	89.27	139.72	75.25	14.63	14.59	16.5	101.4133333	15.24	-2.734312535	1.38E-22	5.02E-20	APS1	PREDICTED: acid phosphatase 1-like isoform X2 [Prunus mume]	-	-	-	GO:0003824//catalytic activity	GO:0006796//phosphate-containing compound metabolic process
evm.TU.tig00153572.2	44.67	42.87	53.37	138.03	143.56	139.15	46.97	140.2466667	1.578154983	1.24E-21	4.43E-19	HSP70	PREDICTED: stromal 70 kDa heat shock-related protein, chloroplastic [Cucumis melo]	ko04141//Protein processing in endoplasmic reticulum;ko04144//Endocytosis;ko03040//Spliceosome	K03283;K03283;K03283	-	GO:0005515//protein binding;GO:0032550//purine ribonucleoside binding	GO:0044267//cellular protein metabolic process
evm.TU.tig00153654.108	0.04	0.43	0.92	49.18	37.26	38.21	0.463333333	41.55	6.48665419	1.68E-21	5.90E-19	PER51	PREDICTED: peroxidase 51-like [Cucumis melo]	ko01100//Metabolic pathways;ko01110//Biosynthesis of secondary metabolites;ko00940//Phenylpropanoid biosynthesis	K00430;K00430;K00430	-	GO:0003824//catalytic activity;GO:0043169//cation binding;GO:0046906//tetrapyrrole binding	GO:0006950//response to stress;GO:0044710//single-organism metabolic process
MSTRG.13730	0.2	0.64	0.09	24.21	15.01	13.07	0.31	17.43	5.813160544	3.52E-21	1.22E-18	At4g02290	endoglucanase 17-like [Cucurbita pepo subsp. pepo] [Cucurbita pepo]	-	-	GO:0009536//plastid	GO:0004553//hydrolase activity, hydrolyzing O-glycosyl compounds	GO:0009799//specification of symmetry;GO:0009825//multidimensional cell growth;GO:0009933//meristem structural organization;GO:0009943//adaxial/abaxial axis specification;GO:0010087//phloem or xylem histogenesis;GO:0030243//cellulose metabolic process;GO:0048437//floral organ development;GO:0051707//response to other organism;GO:0071555//cell wall organization
evm.TU.tig00002530.4	3.85	5.23	3.44	0.55	0.56	0.65	4.173333333	0.586666667	-2.830587228	8.28E-21	2.82E-18	LECRK4	PREDICTED: G-type lectin S-receptor-like serine/threonine-protein kinase LECRK3 [Vitis vinifera]	-	-	-	GO:0016301//kinase activity	GO:0009987//cellular process
evm.TU.tig00002754.5	2.63	3.31	3.54	10.97	14.54	13.8	3.16	13.10333333	2.0519374	1.66E-20	5.56E-18	LHY	PREDICTED: protein LHY-like isoform X1 [Cucumis sativus]	ko04712//Circadian rhythm - plant	K12133	-	-	-
evm.TU.tig00004395.1	19.17	21.47	16.86	6.11	5.38	5.54	19.16666667	5.676666667	-1.755483521	2.08E-20	6.85E-18	PMI1	PREDICTED: mannose-6-phosphate isomerase 1-like [Cucumis melo]	ko01100//Metabolic pathways;ko01110//Biosynthesis of secondary metabolites;ko00520//Amino sugar and nucleotide sugar metabolism;ko00051//Fructose and mannose metabolism	K01809;K01809;K01809;K01809	-	GO:0003824//catalytic activity;GO:0046914//transition metal ion binding	GO:0009226//nucleotide-sugar biosynthetic process
evm.TU.tig00002486.452	32.71	26.72	28.68	72.71	84.59	86.59	29.37	81.29666667	1.468852934	2.16E-20	7.03E-18	FKBP65	PREDICTED: 70 kDa peptidyl-prolyl isomerase-like [Cucumis sativus]	-	-	-	-	-
evm.TU.tig00002486.180	18.54	15.26	30.21	144.9	232.89	240.65	21.33666667	206.1466667	3.27226442	3.12E-20	9.99E-18	ETR2	ethylene receptor [Cucumis melo var. cantalupo] [Cucumis melo]	ko04075//Plant hormone signal transduction;ko04016//MAPK signaling pathway - plant	K14509;K14509	GO:0031090//organelle membrane	GO:0004672//protein kinase activity;GO:0060089//molecular transducer activity	GO:0000160//phosphorelay signal transduction system;GO:0006468//protein phosphorylation
MSTRG.85	0	0	0	51.21	20.83	17.34	0.001	29.79333333	14.86270192	3.41E-20	1.07E-17	--	stigma-specific STIG1-like protein 1 [Momordica charantia]	-	-	-	-	-
evm.TU.tig00002468.2	0.25	3.05	10.21	1049.41	1415.93	1385.32	4.503333333	1283.553333	8.154934259	6.82E-20	2.12E-17	--	hypothetical protein Csa_3G104850 [Cucumis sativus]	-	-	-	-	-
evm.TU.tig00000289.138	30.11	30.26	24.34	71.2	66.5	66.66	28.23666667	68.12	1.270508646	8.24E-20	2.52E-17	FUT13	PREDICTED: alpha-(1,4)-fucosyltransferase [Cucumis melo]	-	-	GO:0016020//membrane	GO:0016757//transferase activity, transferring glycosyl groups	GO:0034645//cellular macromolecule biosynthetic process;GO:0044763//single-organism cellular process;GO:0070085//glycosylation
MSTRG.26440	0.03	0.06	0.04	23.78	7.54	7.77	0.043333333	13.03	8.232144151	8.87E-20	2.68E-17	TPP4	probable trehalose-phosphate phosphatase C [Cucurbita pepo subsp. pepo] [Cucurbita pepo]	ko01100//Metabolic pathways;ko00500//Starch and sucrose metabolism	K01087;K01087	-	GO:0019203//carbohydrate phosphatase activity	GO:0005991//trehalose metabolic process;GO:0006796//phosphate-containing compound metabolic process;GO:0030001//metal ion transport
evm.TU.tig00004334.5	56.37	83.13	59.25	230.68	211.02	230.96	66.25	224.22	1.75892261	1.01E-19	3.02E-17	SAMDC	S-adenosylmenthionine decarboxylase [Momordica charantia]	ko01100//Metabolic pathways;ko00270//Cysteine and methionine metabolism;ko00330//Arginine and proline metabolism	K01611;K01611;K01611	-	GO:0016830//carbon-carbon lyase activity	GO:0006596//polyamine biosynthetic process;GO:0044272//sulfur compound biosynthetic process
evm.TU.tig00153210.24	406.27	825.8	605.96	100.97	82.56	85.01	612.6766667	89.51333333	-2.77495141	3.61E-19	1.06E-16	--	PREDICTED: proline-rich 33 kDa extensin-related protein-like [Cucumis melo]	-	-	-	-	-
MSTRG.1444	2.6	7.06	6.16	46.95	75.04	73.3	5.273333333	65.09666667	3.625796572	4.12E-19	1.19E-16	CET2	CEN-like protein 2 [Rosa chinensis]	-	-	GO:0016020//membrane;GO:0043231//intracellular membrane-bounded organelle	-	GO:0006605//protein targeting;GO:0009648//photoperiodism;GO:0009909//regulation of flower development;GO:0034285//response to disaccharide;GO:0048523//negative regulation of cellular process;GO:0048869//cellular developmental process;GO:2001141//regulation of RNA biosynthetic process
evm.TU.tig00153056.495	2.11	1.67	2.19	7.14	9.79	8.94	1.99	8.623333333	2.115477217	5.24E-19	1.50E-16	4-Aug	PREDICTED: AUGMIN subunit 4 [Cucumis melo]	-	-	-	-	-
evm.TU.tig00153017.118	11.11	9.66	8.48	28.37	38.45	35.72	9.75	34.18	1.809678273	1.69E-18	4.77E-16	RPI1	PREDICTED: probable ribose-5-phosphate isomerase 2 [Cucumis melo]	ko01100//Metabolic pathways;ko01110//Biosynthesis of secondary metabolites;ko01200//Carbon metabolism;ko01230//Biosynthesis of amino acids;ko00710//Carbon fixation in photosynthetic organisms;ko00030//Pentose phosphate pathway	K01807;K01807;K01807;K01807;K01807;K01807	-	GO:0003824//catalytic activity	GO:0019682//glyceraldehyde-3-phosphate metabolic process
evm.TU.tig00011079.1	711.92	734.37	834.35	262.02	303.53	301.09	760.2133333	288.88	-1.395934003	4.16E-18	1.16E-15	CSE	PREDICTED: caffeoylshikimate esterase [Cucumis melo]	ko01100//Metabolic pathways;ko01110//Biosynthesis of secondary metabolites;ko00940//Phenylpropanoid biosynthesis	K18368;K18368;K18368	GO:0005911//cell-cell junction;GO:0016020//membrane	GO:0004620//phospholipase activity	GO:0006950//response to stress;GO:0010038//response to metal ion
evm.TU.tig00153871.11	43.29	37	36.96	12.49	9.64	9.65	39.08333333	10.59333333	-1.883396893	4.40E-18	1.20E-15	--	PREDICTED: uncharacterized protein LOC103495241 isoform X2 [Cucumis melo]	-	-	-	-	-
evm.TU.tig00153654.5	29.68	29.75	30.62	168.49	110.4	112.05	30.01666667	130.3133333	2.118149024	4.41E-18	1.20E-15	ITPK1	PREDICTED: inositol-tetrakisphosphate 1-kinase 1-like [Cucumis melo]	ko01100//Metabolic pathways;ko04070//Phosphatidylinositol signaling system;ko00562//Inositol phosphate metabolism	K00913;K00913;K00913	-	GO:0016301//kinase activity;GO:0016773//phosphotransferase activity, alcohol group as acceptor;GO:0043167//ion binding	-
evm.TU.tig00153016.71	30.51	33.03	27.75	93.02	77.21	81.51	30.43	83.91333333	1.463405731	4.59E-18	1.23E-15	HSP15.7	HSP15.9 [Citrullus lanatus]	ko04141//Protein processing in endoplasmic reticulum	K13993	GO:0044439//peroxisomal part	-	GO:0000302//response to reactive oxygen species;GO:0009642//response to light intensity;GO:0044267//cellular protein metabolic process
evm.TU.tig00153056.221	0.03	0.09	0.09	2.92	6.81	7.16	0.07	5.63	6.32963619	4.71E-18	1.25E-15	At1g21890	PREDICTED: WAT1-related protein At4g08300-like [Cucumis sativus]	-	-	GO:0031224//intrinsic component of membrane	GO:0005215//transporter activity	GO:0044763//single-organism cellular process
evm.TU.tig00153033.296	7.83	10.87	15.22	295.89	123.68	120.68	11.30666667	180.0833333	3.993419092	6.03E-18	1.57E-15	PCO1	PREDICTED: 2-aminoethanethiol dioxygenase-like [Cucumis sativus]	ko01100//Metabolic pathways;ko00430//Taurine and hypotaurine metabolism	K10712;K10712	-	-	-
evm.TU.tig00153640.61	12.47	12.84	10.51	3.32	3.29	3.95	11.94	3.52	-1.762155503	7.07E-18	1.82E-15	PMI1	PREDICTED: mannose-6-phosphate isomerase 1-like [Cucumis melo]	ko01100//Metabolic pathways;ko01110//Biosynthesis of secondary metabolites;ko00520//Amino sugar and nucleotide sugar metabolism;ko00051//Fructose and mannose metabolism	K01809;K01809;K01809;K01809	-	GO:0003824//catalytic activity;GO:0046914//transition metal ion binding	GO:0009226//nucleotide-sugar biosynthetic process
evm.TU.tig00004836.194	7.37	9.36	9.79	28.5	42.54	45.07	8.84	38.70333333	2.130339549	8.45E-18	2.16E-15	GLIP5	PREDICTED: GDSL esterase/lipase 1-like [Cucumis sativus]	-	-	-	GO:0016788//hydrolase activity, acting on ester bonds	-
evm.TU.tig00153554.180	11.28	10.24	7.49	2.49	2.78	2.81	9.67	2.693333333	-1.844123097	9.71E-18	2.45E-15	EIX1	PREDICTED: LOW QUALITY PROTEIN: leucine-rich repeat receptor protein kinase EMS1-like [Ziziphus jujuba]	-	-	-	-	-
MSTRG.12616	1.15	1.49	1.12	9.06	21.98	19.41	1.253333333	16.81666667	3.746049702	1.44E-17	3.60E-15	--	glycine-rich protein DC7.1-like [Cucurbita maxima]	-	-	-	-	-
evm.TU.tig00153048.350	32.11	33.97	27.52	61.54	62.15	64.82	31.2	62.83666667	1.010060622	2.13E-17	5.25E-15	CPN20	PREDICTED: 20 kDa chaperonin, chloroplastic [Cucumis melo]	-	-	GO:0005576//extracellular region;GO:0009526//plastid envelope;GO:0009532//plastid stroma;GO:0044434//chloroplast part	GO:0046914//transition metal ion binding	GO:0000097//sulfur amino acid biosynthetic process;GO:0003006//developmental process involved in reproduction;GO:0006006//glucose metabolic process;GO:0006090//pyruvate metabolic process;GO:0006970//response to osmotic stress;GO:0009657//plastid organization;GO:0044267//cellular protein metabolic process;GO:2000379//positive regulation of reactive oxygen species metabolic process
evm.TU.tig00011760.4	3.45	4.3	2.83	11.77	11.07	12.28	3.526666667	11.70666667	1.730953217	2.85E-17	6.95E-15	NPF5.10	PREDICTED: protein NRT1/ PTR FAMILY 5.10-like [Cucumis sativus]	-	-	-	-	-
evm.TU.tig00153414.16	8.55	9.62	9.09	3.83	4.08	4	9.086666667	3.97	-1.194612149	3.90E-17	9.40E-15	BGLU17	PREDICTED: protein trichome birefringence-like 14 [Cucumis sativus]	-	-	-	-	-
evm.TU.tig00153051.16	0	0	0.18	34.13	10.62	11.23	0.06	18.66	8.28077077	4.63E-17	1.09E-14	--	fringe-related family protein [Populus trichocarpa]	-	-	-	-	-
evm.TU.tig00000222.2	0.33	0.4	0.94	12.31	8.71	8.08	0.556666667	9.7	4.123099145	9.42E-17	2.19E-14	HSP70-6	PREDICTED: stromal 70 kDa heat shock-related protein, chloroplastic-like [Cucumis melo]	ko04141//Protein processing in endoplasmic reticulum;ko04144//Endocytosis;ko03040//Spliceosome	K03283;K03283;K03283	-	-	-
evm.TU.tig00153403.182	4.19	4.24	4.98	11.67	12.76	14	4.47	12.81	1.518923739	1.48E-16	3.42E-14	--	Polyketide cyclase/dehydrase and lipid transport superfamily protein [Theobroma cacao]	-	-	-	-	-
evm.TU.tig00000094.3	1.39	1.64	1.21	4.09	4.97	5.15	1.413333333	4.736666667	1.744770385	2.05E-16	4.67E-14	CEPR1	PREDICTED: receptor-like protein kinase HSL1 [Cucumis sativus]	-	-	GO:0031224//intrinsic component of membrane	GO:0004702//receptor signaling protein serine/threonine kinase activity;GO:0016628//oxidoreductase activity, acting on the CH-CH group of donors, NAD or NADP as acceptor;GO:0032550//purine ribonucleoside binding	GO:0032147//activation of protein kinase activity;GO:0044710//single-organism metabolic process
evm.TU.tig00153210.343	19.41	11.46	15.4	77.07	62.49	67.52	15.42333333	69.02666667	2.162039219	2.52E-16	5.69E-14	GATL9	PREDICTED: probable galacturonosyltransferase-like 8 [Cucumis melo]	-	-	-	GO:0016740//transferase activity	-
evm.TU.tig00003412.14	25.89	27.45	30.18	7.84	7.53	8.61	27.84	7.993333333	-1.800290053	2.56E-16	5.72E-14	--	hypothetical protein Csa_7G027010 [Cucumis sativus]	-	-	-	-	-
evm.TU.tig00002192.4	8.19	10.35	8.1	2.16	1.41	1.56	8.88	1.71	-2.376563351	2.64E-16	5.84E-14	At5g57480	PREDICTED: AAA-ATPase At5g57480-like [Juglans regia]	-	-	-	GO:0032550//purine ribonucleoside binding	GO:0017062//respiratory chain complex III assembly
evm.TU.tig00153902.6	0.8	1.24	1.87	10.24	12.27	11.26	1.303333333	11.25666667	3.110501667	2.90E-16	6.35E-14	At2g02240	PREDICTED: F-box protein PP2-B10-like [Cucumis melo]	-	-	-	-	-
evm.TU.tig00000589.196	12.87	15.81	10.45	2.63	3.33	3.56	13.04333333	3.173333333	-2.039241632	4.72E-16	1.02E-13	PER21	PREDICTED: peroxidase 21-like [Cucumis melo]	ko01100//Metabolic pathways;ko01110//Biosynthesis of secondary metabolites;ko00940//Phenylpropanoid biosynthesis	K00430;K00430;K00430	-	GO:0003824//catalytic activity;GO:0043169//cation binding;GO:0046906//tetrapyrrole binding	GO:0006950//response to stress;GO:0044710//single-organism metabolic process
evm.TU.tig00007116.2	29.35	34.32	31.58	14.06	12.93	14.14	31.75	13.71	-1.211528021	4.95E-16	1.06E-13	LACS1	PREDICTED: long chain acyl-CoA synthetase 1 [Cucumis melo]	ko01100//Metabolic pathways;ko04146//Peroxisome;ko01212//Fatty acid metabolism;ko00071//Fatty acid degradation;ko00061//Fatty acid biosynthesis	K01897;K01897;K01897;K01897;K01897	GO:0043231//intracellular membrane-bounded organelle	GO:0015645//fatty acid ligase activity;GO:0032550//purine ribonucleoside binding	GO:0006631//fatty acid metabolic process;GO:0009059//macromolecule biosynthetic process;GO:0009814//defense response, incompatible interaction;GO:0009886//post-embryonic morphogenesis;GO:0033554//cellular response to stress
evm.TU.tig00153031.241	405.81	392.13	291.36	118.84	135.32	134.84	363.1	129.6666667	-1.485559276	6.06E-16	1.29E-13	DHAPS-1	PREDICTED: phospho-2-dehydro-3-deoxyheptonate aldolase 2, chloroplastic [Cucumis melo]	ko01100//Metabolic pathways;ko01110//Biosynthesis of secondary metabolites;ko01230//Biosynthesis of amino acids;ko00400//Phenylalanine, tyrosine and tryptophan biosynthesis	K01626;K01626;K01626;K01626	-	GO:0003824//catalytic activity	GO:0008652//cellular amino acid biosynthetic process
evm.TU.tig00000753.1	14.51	15.91	8.12	54.5	61.48	62.53	12.84666667	59.50333333	2.211576418	6.38E-16	1.34E-13	DESI1	PREDICTED: desumoylating isopeptidase 1 [Cucumis melo]	-	-	-	-	-
evm.TU.tig00001138.8	887.88	774.61	59.13	7.68	8.06	8.1	573.8733333	7.946666667	-6.174238697	7.60E-16	1.58E-13	At1g68200	PREDICTED: zinc finger CCCH domain-containing protein 15-like isoform X1 [Cucumis sativus]	-	-	-	-	-
evm.TU.tig00001215.1	13.06	14.76	15.07	30.17	37.87	36.39	14.29666667	34.81	1.283822999	8.50E-16	1.75E-13	--	DUF2359 domain-containing protein [Cephalotus follicularis]	-	-	-	-	-
evm.TU.tig00153047.272	117.41	79.01	97.98	305.01	302.92	317.73	98.13333333	308.5533333	1.65270471	9.31E-16	1.90E-13	LBD41	PREDICTED: LOB domain-containing protein 41-like [Cucumis sativus]	-	-	-	-	-
MSTRG.28994	10.25	14.83	10.11	1.74	0.95	1.52	11.73	1.403333333	-3.063273376	1.06E-15	2.15E-13	--	-	-	-	-	-	-
evm.TU.tig00153666.7	26.35	31	35.79	79.54	95.46	92.22	31.04666667	89.07333333	1.520555203	1.41E-15	2.83E-13	YPQ1	PREDICTED: probable vacuolar amino acid transporter YPQ1 [Cucumis melo]	-	-	-	-	-
evm.TU.tig00153017.152	0	0	0	7.55	5.58	4.76	0.001	5.963333333	12.54190327	1.48E-15	2.94E-13	--	PREDICTED: uncharacterized protein LOC109012531 [Juglans regia]	-	-	-	-	-
evm.TU.tig00006734.1	14.85	10.48	21.38	101	89.65	85.96	15.57	92.20333333	2.566049963	1.66E-15	3.24E-13	MPSR1	PREDICTED: E3 ubiquitin-protein ligase RNF181-like [Ziziphus jujuba]	-	-	-	-	-
evm.TU.tig00153204.266	26.42	23.45	22.95	9.98	9.48	9.02	24.27333333	9.493333333	-1.354385594	1.66E-15	3.24E-13	--	PREDICTED: uncharacterized protein LOC103487823 [Cucumis melo]	-	-	-	-	-
evm.TU.tig00153037.39	14.98	8.5	3.16	0.29	0.27	0.27	8.88	0.276666667	-5.004338936	2.78E-15	5.37E-13	ZOX1	PREDICTED: zeatin O-glucosyltransferase-like [Cucumis melo]	ko00908//Zeatin biosynthesis	K13495	-	-	-
evm.TU.tig00004550.5	17.38	22.27	13.51	4.25	4.59	4.79	17.72	4.543333333	-1.963555542	3.42E-15	6.55E-13	--	PREDICTED: floral homeotic protein DEFICIENS-like [Cucumis sativus]	-	-	-	-	-
evm.TU.tig00153302.7	19.73	19.33	22.33	47.18	46.11	45.9	20.46333333	46.39666667	1.180979991	4.46E-15	8.46E-13	PYRB3	PREDICTED: aspartate carbamoyltransferase, chloroplastic [Cucumis sativus]	ko01100//Metabolic pathways;ko00240//Pyrimidine metabolism;ko00250//Alanine, aspartate and glutamate metabolism	K00609;K00609;K00609	GO:0009532//plastid stroma	GO:0016743//carboxyl- or carbamoyltransferase activity;GO:0031406//carboxylic acid binding	GO:0006163//purine nucleotide metabolic process;GO:0006222//UMP biosynthetic process;GO:0019752//carboxylic acid metabolic process;GO:0019856//pyrimidine nucleobase biosynthetic process
evm.TU.tig00153348.96	14.88	17.73	18.41	49.35	43.08	41.93	17.00666667	44.78666667	1.396968897	4.62E-15	8.69E-13	--	PREDICTED: vacuolar protein 8 [Ziziphus jujuba]	-	-	-	GO:0003824//catalytic activity	-
evm.TU.tig00152960.2	0.29	1.2	0.81	20.69	9.88	12.02	0.766666667	14.19666667	4.210808964	5.62E-15	1.05E-12	NPF4.6	PREDICTED: protein NRT1/ PTR FAMILY 4.6-like [Cucumis sativus]	-	-	-	-	GO:0051234//establishment of localization
evm.TU.tig00001291.162	56.93	53.16	21.53	4.63	3.76	4.9	43.87333333	4.43	-3.307965717	6.66E-15	1.23E-12	PMEI9	PREDICTED: 21 kDa protein [Cucumis sativus]	-	-	-	-	GO:0008152//metabolic process
evm.TU.tig00153047.266	0.09	0.12	0.2	1.68	1.8	1.29	0.136666667	1.59	3.540293451	7.74E-15	1.42E-12	ALMT9	PREDICTED: aluminum-activated malate transporter 9 [Cucumis melo]	-	-	-	-	-
evm.TU.tig00153033.30	37.68	42.92	57.03	11.56	13.28	12.44	45.87666667	12.42666667	-1.884321212	8.60E-15	1.56E-12	PAL17.1	PREDICTED: phenylalanine ammonia-lyase-like [Cucumis melo]	ko01100//Metabolic pathways;ko01110//Biosynthesis of secondary metabolites;ko00940//Phenylpropanoid biosynthesis;ko00360//Phenylalanine metabolism	K10775;K10775;K10775;K10775	GO:0044424//intracellular part	GO:0016841//ammonia-lyase activity	GO:0006558//L-phenylalanine metabolic process;GO:0009699//phenylpropanoid biosynthetic process
evm.TU.tig00153031.584	38.26	47.15	52.54	10.81	13.75	15	45.98333333	13.18666667	-1.802031125	8.86E-15	1.60E-12	CSLA9	PREDICTED: glucomannan 4-beta-mannosyltransferase 9 [Juglans regia]	-	-	GO:0031090//organelle membrane;GO:0031224//intrinsic component of membrane;GO:0043231//intracellular membrane-bounded organelle	GO:0019187//beta-1,4-mannosyltransferase activity	GO:0006970//response to osmotic stress;GO:0006996//organelle organization;GO:0009292//genetic transfer;GO:0009755//hormone-mediated signaling pathway;GO:0044085//cellular component biogenesis;GO:0051707//response to other organism;GO:0070085//glycosylation;GO:0070838//divalent metal ion transport
evm.TU.tig00000837.1	0.13	0	0	11.53	5.85	8.38	0.043333333	8.586666667	7.63047716	9.60E-15	1.71E-12	--	PREDICTED: uncharacterized protein LOC103489075 isoform X2 [Cucumis melo]	-	-	GO:0044444//cytoplasmic part	-	GO:0006006//glucose metabolic process
evm.TU.tig00154740.80	10.8	9.93	5.79	1.67	1.66	1.53	8.84	1.62	-2.448052557	9.93E-15	1.76E-12	--	PREDICTED: F-box/LRR-repeat protein 3 [Cucumis melo]	-	-	-	-	GO:0009404//toxin metabolic process
evm.TU.tig00153056.429	1.29	1.18	6.28	83.72	89.49	94.92	2.916666667	89.37666667	4.937505819	1.25E-14	2.19E-12	NAC072	PREDICTED: NAC domain-containing protein 72 [Gossypium raimondii]	-	-	-	-	-
evm.TU.tig00005287.1	9.62	8.05	6.75	20.32	24.86	25.81	8.14	23.66333333	1.539552613	1.76E-14	3.03E-12	CDF2	PREDICTED: cyclic dof factor 3-like [Cucumis melo]	-	-	-	-	-
evm.TU.tig00005224.5	2141.71	2461.31	1528.29	584.32	666.34	675.56	2043.77	642.0733333	-1.670422862	1.90E-14	3.26E-12	METE	PREDICTED: 5-methyltetrahydropteroyltriglutamate--homocysteine methyltransferase [Cucumis melo]	ko01100//Metabolic pathways;ko01110//Biosynthesis of secondary metabolites;ko01230//Biosynthesis of amino acids;ko00270//Cysteine and methionine metabolism;ko00450//Selenocompound metabolism	K00549;K00549;K00549;K00549;K00549	-	GO:0016741//transferase activity, transferring one-carbon groups;GO:0046914//transition metal ion binding	GO:0000097//sulfur amino acid biosynthetic process
evm.TU.tig00153051.17	0	0	0.31	34.93	12.96	12.72	0.103333333	20.20333333	7.611143817	2.23E-14	3.79E-12	--	PREDICTED: uncharacterized protein LOC103492025 [Cucumis melo]	-	-	-	-	-
evm.TU.tig00153347.65	10.84	9.43	10.42	26.73	22.8	23.7	10.23	24.41	1.25466615	2.83E-14	4.78E-12	At2g27500	PREDICTED: glucan endo-1,3-beta-glucosidase 14-like [Cucumis melo]	-	-	-	-	-
evm.TU.tig00153490.91	6.29	2.48	7.29	45.68	48.3	49.75	5.353333333	47.91	3.161817421	3.04E-14	5.08E-12	CYP707A1	PREDICTED: abscisic acid 8'-hydroxylase 1 [Cucumis melo]	ko00906//Carotenoid biosynthesis	K09843	-	GO:0016491//oxidoreductase activity;GO:0046906//tetrapyrrole binding;GO:0046914//transition metal ion binding	GO:0044710//single-organism metabolic process
evm.TU.tig00000589.111	0.12	0	0	13.1	4.13	5.46	0.04	7.563333333	7.562878393	3.22E-14	5.35E-12	NPF5.6	PREDICTED: protein NRT1/ PTR FAMILY 5.6 [Cucumis melo]	-	-	GO:0031224//intrinsic component of membrane	-	GO:0015833//peptide transport
evm.TU.tig00003412.202	63.39	51.15	60.25	129.82	156.36	170.62	58.26333333	152.2666667	1.385940002	3.61E-14	5.95E-12	ERF4	ethylene-responsive transcription factor [Momordica charantia]	-	-	-	-	-
evm.TU.tig00002486.102	239	295.59	49.69	6.35	9.59	10.42	194.76	8.786666667	-4.470237631	3.98E-14	6.51E-12	At3g07010	PREDICTED: probable pectate lyase 8 [Cucumis melo]	ko00040//Pentose and glucuronate interconversions	K01728	-	GO:0016837//carbon-oxygen lyase activity, acting on polysaccharides;GO:0043169//cation binding	GO:0000272//polysaccharide catabolic process
evm.TU.tig00153554.182	3.02	2.37	4.04	12.58	22.57	22.29	3.143333333	19.14666667	2.606726073	5.71E-14	9.27E-12	ASPG1	PREDICTED: aspartic proteinase CDR1-like [Lupinus angustifolius]	-	-	-	-	-
evm.TU.tig00003559.3	48.86	56.33	41.45	7.06	2.66	2.37	48.88	4.03	-3.600392541	6.39E-14	1.03E-11	CHIT3	chitinase [Medicago truncatula]	ko01100//Metabolic pathways;ko00520//Amino sugar and nucleotide sugar metabolism	K01183;K01183	GO:0005576//extracellular region	GO:0004553//hydrolase activity, hydrolyzing O-glycosyl compounds	GO:0005975//carbohydrate metabolic process;GO:0009057//macromolecule catabolic process
evm.TU.tig00153293.79	0.27	0.35	0.52	4.91	4.22	3.61	0.38	4.246666667	3.482259548	6.44E-14	1.03E-11	CDF4	PREDICTED: dof zinc finger protein DOF1.5-like [Cucumis melo]	-	-	-	-	-
MSTRG.11903	2252.07	2483.61	1633.98	711.03	781.08	773	2123.22	755.0366667	-1.491635253	6.87E-14	1.09E-11	LAC17	laccase-17-like [Momordica charantia]	-	-	GO:0005576//extracellular region	GO:0016682//oxidoreductase activity, acting on diphenols and related substances as donors, oxygen as acceptor;GO:0043169//cation binding	GO:0009699//phenylpropanoid biosynthetic process;GO:0009808//lignin metabolic process;GO:0042546//cell wall biogenesis;GO:0045491//xylan metabolic process
evm.TU.tig00153535.9	136.55	116.25	105.84	48.82	51.48	49.72	119.5466667	50.00666667	-1.257381557	7.68E-14	1.21E-11	--	DUF581 domain-containing protein [Cephalotus follicularis]	-	-	-	-	-
MSTRG.20227	0.84	0.45	0.57	4.97	3.4	3.55	0.62	3.973333333	2.680009709	9.62E-14	1.50E-11	HSFB4	heat stress transcription factor B-4-like [Cucurbita moschata]	-	-	GO:0043231//intracellular membrane-bounded organelle	GO:0001071//nucleic acid binding transcription factor activity;GO:0003677//DNA binding	GO:0006950//response to stress;GO:0010468//regulation of gene expression;GO:0034645//cellular macromolecule biosynthetic process;GO:0051301//cell division
evm.TU.tig00153204.140	939.86	1188.8	841.39	381.11	307.03	320.42	990.0166667	336.1866667	-1.558190305	1.07E-13	1.65E-11	TP7	PREDICTED: isoflavone reductase-like protein [Cucumis melo]	-	-	-	-	-
evm.TU.tig00005748.2	56.97	69.15	48.96	20.85	16.8	18.65	58.36	18.76666667	-1.636807462	1.11E-13	1.70E-11	--	multidrug resistance protein ABC transporter family protein [Medicago truncatula]	-	-	-	-	-
evm.TU.tig00001202.4	11.21	8.17	9.63	46.29	32.03	38.2	9.67	38.84	2.005955406	1.12E-13	1.70E-11	HSP15.7	HSP15.9 [Citrullus lanatus]	ko04141//Protein processing in endoplasmic reticulum	K13993	GO:0044439//peroxisomal part	-	GO:0000302//response to reactive oxygen species;GO:0009642//response to light intensity;GO:0044267//cellular protein metabolic process
evm.TU.tig00001047.67	16.29	15.23	2.73	0.03	0.24	0.19	11.41666667	0.153333333	-6.218326317	1.27E-13	1.91E-11	At1g68200	PREDICTED: zinc finger CCCH domain-containing protein 14 isoform X2 [Ziziphus jujuba]	-	-	-	-	-
evm.TU.tig00153704.19	64.63	43.18	56.11	15.3	16.95	14.82	54.64	15.69	-1.800112131	1.31E-13	1.96E-11	NIP2-2	silicon transporter 3 [Cucurbita ficifolia]	-	-	GO:0031224//intrinsic component of membrane	-	GO:0051234//establishment of localization
evm.TU.tig00005898.3	4.85	4.81	3.75	10.72	16.69	15.9	4.47	14.43666667	1.691390935	1.33E-13	1.98E-11	DELTA-ADR	PREDICTED: AP-3 complex subunit delta [Cucumis sativus]	-	-	GO:0044424//intracellular part	-	GO:0006810//transport;GO:0006996//organelle organization
evm.TU.tig00153653.45	13.61	13.3	14.22	6.22	6.29	6.12	13.71	6.21	-1.142563398	1.40E-13	2.07E-11	CXE2	PREDICTED: 2-hydroxyisoflavanone dehydratase-like [Cucumis sativus]	-	-	-	-	-
evm.TU.tig00000892.758	1.48	1.32	1.87	4.72	4.98	4.55	1.556666667	4.75	1.609467464	1.49E-13	2.18E-11	PI4KA1	PREDICTED: phosphatidylinositol 4-kinase alpha 1 [Cucumis melo]	ko01100//Metabolic pathways;ko04070//Phosphatidylinositol signaling system;ko00562//Inositol phosphate metabolism	K00888;K00888;K00888	-	GO:0016772//transferase activity, transferring phosphorus-containing groups	GO:0046488//phosphatidylinositol metabolic process;GO:0048017//inositol lipid-mediated signaling
evm.TU.tig00001983.4	0.21	0.42	0.72	6.92	12.13	10.39	0.45	9.813333333	4.446746359	1.89E-13	2.74E-11	--	-	-	-	-	-	-
evm.TU.tig00000729.256	42.47	45.55	93.67	327.07	475.48	474.74	60.56333333	425.7633333	2.813535194	1.94E-13	2.78E-11	SPBC2A9.03	PREDICTED: uncharacterized WD repeat-containing protein C2A9.03-like [Cucumis melo]	-	-	-	-	-
evm.TU.tig00004945.2	83.22	59.41	75.37	24.47	21.81	21.2	72.66666667	22.49333333	-1.691796256	1.94E-13	2.78E-11	NIP2-2	silicon transporter 3 [Cucurbita ficifolia]	-	-	GO:0031224//intrinsic component of membrane	-	GO:0051234//establishment of localization
evm.TU.tig00153293.75	4.41	4.69	7.2	19.42	30.02	27.41	5.433333333	25.61666667	2.237173295	1.96E-13	2.79E-11	PCO5	PREDICTED: plant cysteine oxidase 4 [Vitis vinifera]	ko01100//Metabolic pathways;ko00430//Taurine and hypotaurine metabolism	K10712;K10712	-	-	-
evm.TU.tig00153055.105	33.12	39.28	36.8	17	15.1	15.54	36.4	15.88	-1.196727538	1.98E-13	2.79E-11	IQD32	PREDICTED: protein IQ-DOMAIN 32 isoform X1 [Cucumis melo]	-	-	-	-	-
evm.TU.tig00001291.416	1.78	1.2	2.08	7.57	7.29	7.82	1.686666667	7.56	2.16421135	2.09E-13	2.93E-11	--	hypothetical protein L484_001235 [Morus notabilis]	-	-	-	-	-
evm.TU.tig00153048.334	110.89	52.01	17.83	3.25	2.27	2.52	60.24333333	2.68	-4.490496692	2.14E-13	2.98E-11	ALEU	PREDICTED: thiol protease aleurain-like [Cucumis melo]	-	-	-	GO:0070011//peptidase activity, acting on L-amino acid peptides	-
evm.TU.tig00153403.219	8.38	8.36	9.16	19.19	28.83	29.3	8.633333333	25.77333333	1.57788954	2.40E-13	3.31E-11	CHX28	PREDICTED: cation/H(+) antiporter 28 [Cucumis sativus]	-	-	GO:0031224//intrinsic component of membrane	GO:0015078//hydrogen ion transmembrane transporter activity;GO:0052689//carboxylic ester hydrolase activity	GO:0015992//proton transport;GO:0044763//single-organism cellular process;GO:0071555//cell wall organization
evm.TU.tig00153535.21	108.14	102.27	133.72	286.46	424.19	435.27	114.71	381.9733333	1.735480757	3.13E-13	4.30E-11	ETR1	ethylene receptor 1 [Cucurbita pepo]	ko04075//Plant hormone signal transduction;ko04016//MAPK signaling pathway - plant	K14509;K14509	-	-	-
MSTRG.16087	0	0.07	0	12.5	11.25	10.05	0.023333333	11.26666667	8.915452609	3.40E-13	4.65E-11	--	probable calcium-binding protein CML47 [Cucumis sativus]	-	-	-	-	-
evm.TU.tig00006554.3	211.83	178.79	160.57	569.57	449.05	455.5	183.73	491.3733333	1.419232352	4.10E-13	5.57E-11	HSC80	PREDICTED: heat shock cognate protein 80 [Cucumis sativus]	ko04626//Plant-pathogen interaction;ko04141//Protein processing in endoplasmic reticulum	K04079;K04079	-	GO:0005515//protein binding	GO:0044267//cellular protein metabolic process;GO:0050896//response to stimulus
evm.TU.tig00153145.44	9.93	10.52	10.51	4.58	4.97	4.63	10.32	4.726666667	-1.126547939	5.78E-13	7.79E-11	--	F26K24.5 protein [Theobroma cacao]	-	-	-	-	-
evm.TU.tig00153207.90	31.18	31.1	37.88	78.42	76.58	77.29	33.38666667	77.43	1.213620581	6.31E-13	8.45E-11	NIC2	PREDICTED: nicotinamidase 2-like isoform X2 [Cucumis melo]	-	-	-	-	-
evm.TU.tig00153640.54	183.94	142.1	168.89	365.39	381.38	375.17	164.9766667	373.98	1.180699126	6.44E-13	8.57E-11	LBD41	PREDICTED: LOB domain-containing protein 41 [Cucumis melo]	-	-	-	-	-
evm.TU.tig00153348.115	7.47	7.62	8.81	3	2.87	3.09	7.966666667	2.986666667	-1.415439981	7.92E-13	1.05E-10	TPS13	PREDICTED: (3S,6E)-nerolidol synthase 1-like [Cucumis melo]	ko01100//Metabolic pathways;ko00909//Sesquiterpenoid and triterpenoid biosynthesis	K14175;K14175	-	-	-
evm.TU.tig00008222.1	9.25	27.27	0.97	589.46	862.93	857.76	12.49666667	770.05	5.945336894	8.50E-13	1.12E-10	MAP30	RecName: Full=Ribosome-inactivating protein bryodin II; AltName: Full=BD2; AltName: Full=rRNA N-glycosidase; Flags: Precursor	-	-	-	GO:0030597//RNA glycosylase activity	GO:0006417//regulation of translation;GO:0006950//response to stress
evm.TU.tig00005930.5	303.81	342.08	347.21	119.51	153.92	150.16	331.0333333	141.1966667	-1.229270466	9.21E-13	1.20E-10	--	Os02g0207800 [Oryza sativa Japonica Group]	-	-	-	-	-
evm.TU.tig00003791.4	1080.17	1153.37	752.41	358.12	300.46	295.8	995.3166667	318.1266667	-1.645554292	1.20E-12	1.55E-10	SHM4	PREDICTED: serine hydroxymethyltransferase 4 [Cucumis melo]	ko01100//Metabolic pathways;ko01110//Biosynthesis of secondary metabolites;ko01200//Carbon metabolism;ko01230//Biosynthesis of amino acids;ko00460//Cyanoamino acid metabolism;ko00630//Glyoxylate and dicarboxylate metabolism;ko00260//Glycine, serine and threonine metabolism;ko00670//One carbon pool by folate	K00600;K00600;K00600;K00600;K00600;K00600;K00600;K00600	-	GO:0016742//hydroxymethyl-, formyl- and related transferase activity;GO:0043168//anion binding	GO:0006730//one-carbon metabolic process;GO:0009069//serine family amino acid metabolic process
evm.TU.tig00153533.58	67.68	59.15	59.05	111.72	140.39	133.11	61.96	128.4066667	1.051311058	1.20E-12	1.55E-10	CNGC5	PREDICTED: probable cyclic nucleotide-gated ion channel 5 [Cucumis sativus]	ko04626//Plant-pathogen interaction	K05391	GO:0031224//intrinsic component of membrane	GO:0005267//potassium channel activity	GO:0030001//metal ion transport;GO:0034220//ion transmembrane transport
evm.TU.tig00002496.14	32.12	29.64	27.37	11.42	13.74	13.9	29.71	13.02	-1.190219157	1.22E-12	1.56E-10	TULP3	PREDICTED: tubby-like F-box protein 3 [Cucumis melo]	-	-	-	GO:0003824//catalytic activity	-
evm.TU.tig00153204.268	30.29	26.48	28.29	11.28	13.3	11.97	28.35333333	12.18333333	-1.218609449	1.24E-12	1.57E-10	PUB30	PREDICTED: U-box domain-containing protein 30-like [Cucumis melo]	-	-	-	GO:0003824//catalytic activity	GO:0032446//protein modification by small protein conjugation
evm.TU.tig00153107.16	6.24	8.77	10.66	26.99	41.21	42.53	8.556666667	36.91	2.108890942	1.41E-12	1.77E-10	LHY	PREDICTED: protein LHY-like isoform X2 [Cucumis sativus]	ko04712//Circadian rhythm - plant	K12133	-	-	-
evm.TU.tig00004479.10	5.75	13.06	7.49	170.11	63.35	73.9	8.766666667	102.4533333	3.546794719	1.73E-12	2.16E-10	--	PREDICTED: non-specific lipid-transfer protein 2-like [Cucumis melo]	-	-	-	-	-
evm.TU.tig00153204.249	315.48	409.14	133.49	31.32	43.03	40.46	286.0366667	38.27	-2.90191429	2.12E-12	2.62E-10	SBT1.7	PREDICTED: subtilisin-like protease SBT1.7 [Cucumis sativus]	-	-	-	GO:0070011//peptidase activity, acting on L-amino acid peptides	GO:0019538//protein metabolic process
evm.TU.tig00001291.274	44.91	47.79	59.17	19.19	16.57	16.03	50.62333333	17.26333333	-1.552091448	2.57E-12	3.14E-10	CYP86A7	PREDICTED: cytochrome P450 86A7 [Cucumis melo]	ko01100//Metabolic pathways;ko00073//Cutin, suberine and wax biosynthesis	K15398;K15398	-	GO:0016712//oxidoreductase activity, acting on paired donors, with incorporation or reduction of molecular oxygen, reduced flavin or flavoprotein as one donor, and incorporation of one atom of oxygen;GO:0016713//oxidoreductase activity, acting on paired donors, with incorporation or reduction of molecular oxygen, reduced iron-sulfur protein as one donor, and incorporation of one atom of oxygen;GO…	GO:0032787//monocarboxylic acid metabolic process
evm.TU.tig00003114.4	84.1	112.16	92.37	21.89	34.13	32.18	96.21	29.4	-1.710370699	2.78E-12	3.39E-10	PYL1	PREDICTED: abscisic acid receptor PYR1-like [Cucumis sativus]	ko04075//Plant hormone signal transduction;ko04016//MAPK signaling pathway - plant	K14496;K14496	-	-	-
evm.TU.tig00000729.387	18.87	21.06	21.96	38.82	48.05	50	20.63	45.62333333	1.145028036	2.97E-12	3.60E-10	SRO2	PREDICTED: probable inactive poly [ADP-ribose] polymerase SRO2 isoform X2 [Ziziphus jujuba]	-	-	-	-	-
evm.TU.tig00153436.2	77.02	83.24	56.49	25.13	28.24	28.57	72.25	27.31333333	-1.403392196	3.41E-12	4.10E-10	BHLH14	PREDICTED: transcription factor MYC2 [Juglans regia]	ko04075//Plant hormone signal transduction;ko04016//MAPK signaling pathway - plant	K13422;K13422	-	-	-
evm.TU.tig00000729.187	13.13	7.57	11.18	34.17	41.92	43.99	10.62666667	40.02666667	1.913272348	3.57E-12	4.27E-10	PUMP5	PREDICTED: mitochondrial uncoupling protein 5-like [Cucumis sativus]	-	-	GO:0019866//organelle inner membrane;GO:0031224//intrinsic component of membrane;GO:0043231//intracellular membrane-bounded organelle	GO:0022857//transmembrane transporter activity	GO:0006818//hydrogen transport;GO:0010243//response to organonitrogen compound;GO:0046942//carboxylic acid transport;GO:1902582//single-organism intracellular transport
evm.TU.tig00000040.5	46.44	39.21	1.01	0.3	0.12	0.16	28.88666667	0.193333333	-7.223169526	3.71E-12	4.41E-10	CYP72A14	PREDICTED: cytochrome P450 CYP72A219-like [Cucumis melo]	-	-	-	GO:0016491//oxidoreductase activity;GO:0046872//metal ion binding	-
evm.TU.tig00153047.136	0.24	0.13	0.16	1.36	1.29	1.45	0.176666667	1.366666667	2.951559645	3.75E-12	4.44E-10	NAGLU	PREDICTED: alpha-N-acetylglucosaminidase-like [Cucumis sativus]	ko01100//Metabolic pathways;ko00531//Glycosaminoglycan degradation	K01205;K01205	-	GO:0016787//hydrolase activity	-
evm.TU.tig00001638.4	14.31	33.03	36.35	140.6	182.74	177.01	27.89666667	166.7833333	2.579810476	4.40E-12	5.18E-10	QKY	PREDICTED: protein QUIRKY [Cucumis melo]	-	-	-	-	-
evm.TU.tig00153403.150	7.87	4.1	1.03	0.07	0.09	0.11	4.333333333	0.09	-5.589408406	4.56E-12	5.34E-10	BXL2	PREDICTED: probable beta-D-xylosidase 2 [Cucumis sativus]	-	-	-	GO:0015926//glucosidase activity	GO:0044238//primary metabolic process
evm.TU.tig00006561.3	31.13	33.65	21.32	69.29	76.48	79.52	28.7	75.09666667	1.387698135	4.63E-12	5.40E-10	FH11	PREDICTED: formin-like protein 11 [Cucumis sativus]	-	-	-	-	GO:0044699//single-organism process
evm.TU.tig00001291.63	0.2	0.64	0.22	3.18	3.89	4.66	0.353333333	3.91	3.468066843	4.67E-12	5.41E-10	CYP88D6	PREDICTED: beta-amyrin 11-oxidase-like [Cucumis melo]	ko01100//Metabolic pathways;ko01110//Biosynthesis of secondary metabolites;ko00904//Diterpenoid biosynthesis	K04123;K04123;K04123	-	GO:0016491//oxidoreductase activity;GO:0046872//metal ion binding	-
evm.TU.tig00005748.3	113.55	118.84	43.42	12.16	15.19	13.71	91.93666667	13.68666667	-2.747869233	5.83E-12	6.68E-10	BXL2	PREDICTED: probable beta-D-xylosidase 2 [Cucumis sativus]	-	-	-	GO:0015926//glucosidase activity	GO:0044238//primary metabolic process
evm.TU.tig00002486.235	15.22	13.53	11.84	25.93	29.61	29.88	13.53	28.47333333	1.073449558	5.90E-12	6.73E-10	CDC73	PREDICTED: protein CDC73 homolog [Cucumis melo]	-	-	-	-	-
evm.TU.tig00153871.21	1.89	1.45	0.85	6.09	10.54	11.87	1.396666667	9.5	2.76593977	7.80E-12	8.80E-10	TOGT1	PREDICTED: scopoletin glucosyltransferase-like [Cucumis melo]	-	-	-	GO:0016757//transferase activity, transferring glycosyl groups	-
evm.TU.tig00153631.2	4.94	22.03	5.21	0.18	0.47	0.48	10.72666667	0.376666667	-4.831769648	8.29E-12	9.20E-10	At2g26850	PREDICTED: F-box protein At2g26850-like [Cucumis sativus]	-	-	-	-	-
evm.TU.tig00004836.189	0.96	1.35	3.27	15.15	25.56	25.9	1.86	22.20333333	3.577401755	8.33E-12	9.20E-10	dnaJ	PREDICTED: chaperone protein DnaJ isoform X2 [Arachis duranensis]	-	-	-	-	-
evm.TU.tig00154107.144	28.23	15.33	18.21	68.12	89.45	94.72	20.59	84.09666667	2.030104788	8.33E-12	9.20E-10	--	-	-	-	-	-	-
evm.TU.tig00153014.24	10.94	10.3	4.61	79.22	46.2	47.51	8.616666667	57.64333333	2.741951985	9.37E-12	1.02E-09	DESI1	PREDICTED: desumoylating isopeptidase 1 [Cucumis melo]	-	-	-	-	-
evm.TU.tig00000729.116	1.94	3.01	2.53	0.37	0.43	0.53	2.493333333	0.443333333	-2.491612024	1.02E-11	1.11E-09	PUB34	PREDICTED: U-box domain-containing protein 52 isoform X1 [Cucumis sativus]	-	-	-	GO:0004713//protein tyrosine kinase activity;GO:0032550//purine ribonucleoside binding	GO:0006468//protein phosphorylation;GO:0050896//response to stimulus
evm.TU.tig00005005.4	3.4	3.93	8.48	29.04	41.54	40.2	5.27	36.92666667	2.808788171	1.13E-11	1.23E-09	LAX2	PREDICTED: auxin transporter-like protein 1 [Cucumis sativus]	ko04075//Plant hormone signal transduction	K13946	GO:0031224//intrinsic component of membrane	-	-
evm.TU.tig00000892.101	39.37	89.53	34.04	5.53	7.94	7.53	54.31333333	7	-2.95587958	1.26E-11	1.36E-09	--	Alpha-L-arabinofuranosidase B [Corchorus capsularis]	-	-	-	GO:0004553//hydrolase activity, hydrolyzing O-glycosyl compounds	GO:0019566//arabinose metabolic process
evm.TU.tig00153449.109	65.7	53.78	76.12	154.9	220.85	214.25	65.2	196.6666667	1.592808584	1.49E-11	1.59E-09	TPS5	PREDICTED: alpha,alpha-trehalose-phosphate synthase [UDP-forming] 5 [Cucumis sativus]	ko01100//Metabolic pathways;ko00500//Starch and sucrose metabolism	K16055;K16055	-	GO:0016740//transferase activity	GO:0005982//starch metabolic process;GO:0005991//trehalose metabolic process;GO:0009893//positive regulation of metabolic process
evm.TU.tig00001362.6	20.9	22.65	20.58	8.53	11.02	10.09	21.37666667	9.88	-1.11345396	1.53E-11	1.63E-09	SULTR3;1	PREDICTED: sulfate transporter 3.1-like [Cucumis sativus]	-	-	-	-	-
evm.TU.tig00153056.334	25.99	19.81	0.55	0.11	0.05	0.11	15.45	0.09	-7.423466121	1.54E-11	1.64E-09	CYP72A14	PREDICTED: cytochrome P450 CYP72A219-like [Cucumis melo]	-	-	-	GO:0016491//oxidoreductase activity;GO:0046872//metal ion binding	-
evm.TU.tig00004985.2	6.33	5.52	6.12	13.82	18.57	16.23	5.99	16.20666667	1.435959485	1.93E-11	2.03E-09	--	Alpha/beta hydrolase related protein [Theobroma cacao]	-	-	-	GO:0003824//catalytic activity	-
evm.TU.tig00007542.1	114.66	129.6	15.67	2.82	3.67	4.78	86.64333333	3.756666667	-4.527563732	2.04E-11	2.13E-09	At3g07010	PREDICTED: probable pectate lyase 8 [Cucumis melo]	ko00040//Pentose and glucuronate interconversions	K01728	-	GO:0016837//carbon-oxygen lyase activity, acting on polysaccharides;GO:0043169//cation binding	GO:0000272//polysaccharide catabolic process
evm.TU.tig00002911.8	2.86	5.02	4.31	17.06	16.22	15.83	4.063333333	16.37	2.010318697	2.37E-11	2.46E-09	BAD1	Phytosulfokine receptor 1 [Morus notabilis]	-	-	-	-	-
evm.TU.tig00006630.8	0	0	0	6.23	5.94	5.23	0.001	5.8	12.50183718	2.39E-11	2.47E-09	--	-	-	-	-	-	-
evm.TU.tig00001687.3	0.72	0.3	1.38	7.44	11.54	11.39	0.8	10.12333333	3.661540598	2.40E-11	2.47E-09	LECRKS4	L-type lectin-domain containing receptor kinase S.4 [Glycine soja]	-	-	-	GO:0004674//protein serine/threonine kinase activity;GO:0032550//purine ribonucleoside binding	GO:0006464//cellular protein modification process;GO:0006796//phosphate-containing compound metabolic process;GO:0007049//cell cycle
evm.TU.tig00153861.2	34.25	31	5.15	0.23	0.27	1.12	23.46666667	0.54	-5.441509711	2.43E-11	2.49E-09	CHIT3	acidic class III chitinase [Citrullus lanatus]	ko01100//Metabolic pathways;ko00520//Amino sugar and nucleotide sugar metabolism	K01183;K01183	GO:0005576//extracellular region	GO:0004553//hydrolase activity, hydrolyzing O-glycosyl compounds	GO:0005975//carbohydrate metabolic process;GO:0009057//macromolecule catabolic process
evm.TU.tig00153343.46	9.5	7.01	9.35	21.03	30.62	30.99	8.62	27.54666667	1.676117979	2.45E-11	2.50E-09	BHLH62	PREDICTED: transcription factor bHLH62 isoform X1 [Cucumis sativus]	-	-	-	-	-
MSTRG.8438	6.13	3.72	5.27	1.08	1.34	1.25	5.04	1.223333333	-2.042606171	2.60E-11	2.64E-09	--	cell division control protein 48 homolog C-like [Cucurbita moschata]	ko03008//Ribosome biogenesis in eukaryotes	K14571	-	-	-
evm.TU.tig00002486.62	91.26	98.23	60.23	23.39	28.29	28.69	83.24	26.79	-1.635582384	2.68E-11	2.71E-09	ATJ20	PREDICTED: chaperone protein dnaJ 20, chloroplastic-like [Cucumis melo]	-	-	-	-	-
MSTRG.17023	4.05	7.9	7.28	22.34	26.11	27.72	6.41	25.39	1.985864133	2.80E-11	2.82E-09	--	uncharacterized protein E6C27_scaffold285G00220 [Cucumis melo var. makuwa] [Cucumis melo]	-	-	-	-	-
evm.TU.tig00006297.59	0.48	0.38	1.24	5.36	13.96	13.17	0.7	10.83	3.951534511	2.90E-11	2.90E-09	MAPKKK18	PREDICTED: mitogen-activated protein kinase kinase kinase NPK1 [Cucumis melo]	-	-	-	GO:0004672//protein kinase activity	GO:0006796//phosphate-containing compound metabolic process
evm.TU.tig00001880.1	1.31	1.71	1.21	7.2	7.69	11.07	1.41	8.653333333	2.617560815	2.94E-11	2.94E-09	HSA32	PREDICTED: protein HEAT-STRESS-ASSOCIATED 32 [Cucumis melo]	-	-	-	GO:0016829//lyase activity	-
evm.TU.tig00001047.6	0.27	0.69	0.94	5.81	6.28	5.52	0.633333333	5.87	3.212323586	2.98E-11	2.96E-09	--	PREDICTED: uncharacterized protein LOC103498695 [Cucumis melo]	-	-	-	-	-
evm.TU.tig00153055.378	4.87	4.72	3.95	1.81	1.38	1.61	4.513333333	1.6	-1.496121428	3.27E-11	3.21E-09	TMN8	PREDICTED: transmembrane 9 superfamily member 8-like [Cucumis sativus]	-	-	-	-	-
evm.TU.tig00153348.2	102.41	89.72	152.29	352.13	411.72	427.16	114.8066667	397.0033333	1.789944701	3.28E-11	3.21E-09	--	DUF1685 domain-containing protein [Cephalotus follicularis]	-	-	-	-	-
evm.TU.tig00005228.4	2.2	1.42	1.43	5.37	7.74	7.19	1.683333333	6.766666667	2.007124434	3.28E-11	3.21E-09	UGT94E5	PREDICTED: beta-D-glucosyl crocetin beta-1,6-glucosyltransferase-like [Cucumis melo]	ko01110//Biosynthesis of secondary metabolites	K21354	-	GO:0016758//transferase activity, transferring hexosyl groups	-
evm.TU.tig00006001.5	20.52	9.14	0.31	0.04	0.07	0.06	9.99	0.056666667	-7.461840527	4.65E-11	4.53E-09	CYP87A3	cytochrome P450 [Siraitia grosvenorii]	-	-	-	-	-
evm.TU.tig00000798.4	1.72	2.46	1.74	6.44	9.3	9.42	1.973333333	8.386666667	2.087462841	4.95E-11	4.80E-09	At2g39020	PREDICTED: probable acetyltransferase NATA1-like [Cucumis melo]	-	-	-	GO:0016747//transferase activity, transferring acyl groups other than amino-acyl groups	-
evm.TU.tig00004836.96	3.43	1.24	3.07	16.58	17.98	17.17	2.58	17.24333333	2.74059572	5.00E-11	4.83E-09	--	DUF761 domain-containing protein, partial [Cephalotus follicularis]	-	-	-	-	-
evm.TU.tig00002486.61	169.17	220.22	191.66	59.09	83.61	80.74	193.6833333	74.48	-1.378774836	5.48E-11	5.27E-09	RAD50	PREDICTED: DNA repair protein RAD50 [Cucumis melo]	ko03440//Homologous recombination;ko03450//Non-homologous end-joining	K10866;K10866	-	-	-
evm.TU.tig00153056.163	0.55	0.71	0.74	1.95	2.74	2.51	0.666666667	2.4	1.847996907	6.04E-11	5.78E-09	CEPR1	PREDICTED: receptor-like protein kinase HSL1 [Cucumis sativus]	-	-	GO:0031224//intrinsic component of membrane	GO:0004702//receptor signaling protein serine/threonine kinase activity;GO:0016628//oxidoreductase activity, acting on the CH-CH group of donors, NAD or NADP as acceptor;GO:0032550//purine ribonucleoside binding	GO:0032147//activation of protein kinase activity;GO:0044710//single-organism metabolic process
evm.TU.tig00003779.1	25.05	37.01	28.72	11.24	9.59	10.58	30.26	10.47	-1.531150545	6.13E-11	5.84E-09	oxr1	PREDICTED: oxidation resistance protein 1-like isoform X2 [Cucumis sativus]	-	-	-	-	-
evm.TU.tig00153031.577	1.19	1.39	0.82	3.92	4.12	4.56	1.133333333	4.2	1.889817082	6.60E-11	6.24E-09	--	PREDICTED: zinc-regulated protein 8-like [Gossypium raimondii]	-	-	-	-	-
evm.TU.tig00153210.351	10.29	7.48	7.08	2.11	1.98	2.02	8.283333333	2.036666667	-2.024001567	6.61E-11	6.24E-09	CYCD1-1	PREDICTED: cyclin-D1-1 [Cucumis sativus]	-	-	GO:0043231//intracellular membrane-bounded organelle	-	GO:0000079//regulation of cyclin-dependent protein serine/threonine kinase activity;GO:0010374//stomatal complex development;GO:0044786//cell cycle DNA replication
evm.TU.tig00153054.87	114.3	74.27	2	0.88	0.68	0.73	63.52333333	0.763333333	-6.378829616	6.72E-11	6.31E-09	CYP87A3	cytochrome P450 [Siraitia grosvenorii]	-	-	-	-	-
evm.TU.tig00153055.256	48.67	63.56	19.15	5.12	5.88	6.37	43.79333333	5.79	-2.919076011	7.37E-11	6.89E-09	At4g34215	PREDICTED: probable carbohydrate esterase At4g34215 [Cucumis sativus]	-	-	-	-	-
evm.TU.tig00153145.86	16.46	10.39	16.87	65.09	50.82	47.18	14.57333333	54.36333333	1.899303019	7.74E-11	7.22E-09	AHSA1	PREDICTED: activator of 90 kDa heat shock protein ATPase homolog 1 [Cucumis sativus]	-	-	GO:0044444//cytoplasmic part	GO:0005515//protein binding	GO:0000302//response to reactive oxygen species;GO:0009642//response to light intensity;GO:0033554//cellular response to stress;GO:0043462//regulation of ATPase activity;GO:0044267//cellular protein metabolic process
evm.TU.tig00003412.112	17.64	11.98	2.45	0.3	0.25	0.57	10.69	0.373333333	-4.839653716	7.78E-11	7.22E-09	MAPKKK18	PREDICTED: mitogen-activated protein kinase kinase kinase NPK1 [Cucumis sativus]	ko04016//MAPK signaling pathway - plant	K20716	-	-	-
evm.TU.tig00004038.6	1.43	1.25	3.08	12.67	12.91	14.45	1.92	13.34333333	2.796940899	7.83E-11	7.23E-09	AUX22D	PREDICTED: auxin-induced protein 22D [Vitis vinifera]	ko04075//Plant hormone signal transduction	K14484	-	-	GO:0009987//cellular process
evm.TU.tig00001047.100	9.63	9.38	12.27	23.3	29.08	28.69	10.42666667	27.02333333	1.37392763	7.98E-11	7.34E-09	PCS1	PREDICTED: aspartic proteinase PCS1 [Cucumis melo]	-	-	-	-	-
evm.TU.tig00003412.163	3.3	1.69	4.61	24.53	18.92	19.81	3.2	21.08666667	2.720187245	8.31E-11	7.61E-09	--	2-nonaprenyl-3-methyl-6-methoxy-1,4-benzoquinol hydroxylase [Theobroma cacao]	-	-	-	-	-
evm.TU.tig00005118.5	1.68	1.11	3.78	15.78	30.93	37.52	2.19	28.07666667	3.68036889	9.33E-11	8.51E-09	PCO4	PREDICTED: plant cysteine oxidase 4 [Vitis vinifera]	ko01100//Metabolic pathways;ko00430//Taurine and hypotaurine metabolism	K10712;K10712	-	-	GO:0044710//single-organism metabolic process
evm.TU.tig00000698.1	0	0.1	0.11	6.54	2.23	2.04	0.07	3.603333333	5.685833385	9.55E-11	8.67E-09	TGA10	PREDICTED: transcription factor HBP-1b(c38) isoform X1 [Cucumis sativus]	ko04075//Plant hormone signal transduction	K14431	-	GO:0003677//DNA binding	GO:0010468//regulation of gene expression;GO:0034645//cellular macromolecule biosynthetic process
evm.TU.tig00010475.1	0.2	0.39	0.59	3.38	6.25	5.92	0.393333333	5.183333333	3.720055816	9.69E-11	8.77E-09	At2g02240	PREDICTED: F-box protein PP2-B10-like [Cucumis melo]	-	-	-	-	-
MSTRG.13421	3.87	3.51	5.07	0.84	0.94	1.13	4.15	0.97	-2.097054684	9.90E-11	8.92E-09	--	CACTA en-spm transposon protein [Cucumis melo var. makuwa] [Cucumis melo]	-	-	-	-	-
evm.TU.tig00153016.84	0.06	0.53	1.84	66.05	30.48	28.33	0.81	41.62	5.683211247	1.02E-10	9.15E-09	AAE11	PREDICTED: butyrate--CoA ligase AAE11, peroxisomal-like [Cucumis sativus]	-	-	-	GO:0003824//catalytic activity	-
evm.TU.tig00153577.28	7.46	7.41	10.27	40.09	26.09	26.16	8.38	30.78	1.876971083	1.12E-10	1.00E-08	--	PREDICTED: uncharacterized protein LOC101202906 [Cucumis sativus]	-	-	-	-	-
evm.TU.tig00000589.139	28.94	45.34	7.76	1.71	2.06	1.94	27.34666667	1.903333333	-3.844764841	1.16E-10	1.03E-08	LAC17	PREDICTED: laccase-17-like [Cucumis melo]	-	-	-	-	-
evm.TU.tig00005165.4	5.82	7.05	3.76	0.29	0.52	0.53	5.543333333	0.446666667	-3.633483263	1.25E-10	1.11E-08	--	putative germin-like protein 2-1 [Ananas comosus]	-	-	-	-	-
evm.TU.tig00003883.2	26.14	29.41	1.97	0.46	0.31	0.51	19.17333333	0.426666667	-5.48984796	1.31E-10	1.15E-08	At5g33370	PREDICTED: GDSL esterase/lipase At5g33370-like [Cucumis melo]	-	-	-	GO:0016787//hydrolase activity	-
evm.TU.tig00002855.3	17.53	13.14	12.79	5.2	5.22	5.1	14.48666667	5.173333333	-1.485559617	1.34E-10	1.17E-08	--	PREDICTED: protein spinster [Cucumis sativus]	-	-	-	-	GO:0044763//single-organism cellular process
evm.TU.tig00153204.158	1.07	1.13	3.84	18.76	25.05	25.47	2.013333333	23.09333333	3.519818475	1.34E-10	1.17E-08	At1g19340	PREDICTED: methyltransferase-like protein 2 isoform X2 [Cucumis melo]	-	-	-	-	-
evm.TU.tig00000289.94	18.15	21.09	23.29	44.43	72.04	69.89	20.84333333	62.12	1.575471813	1.44E-10	1.26E-08	STY46	PREDICTED: serine/threonine-protein kinase STY8-like [Cucumis melo]	-	-	-	GO:0004672//protein kinase activity;GO:0031406//carboxylic acid binding;GO:0032550//purine ribonucleoside binding	GO:0006468//protein phosphorylation
evm.TU.tig00007724.82	3.9	3.68	3.64	13.43	11.13	12.06	3.74	12.20666667	1.706559115	1.62E-10	1.40E-08	--	senescence-associated family protein [Populus trichocarpa]	-	-	-	-	-
evm.TU.tig00000901.2	49.63	31.81	15.05	4.65	4.4	4.23	32.16333333	4.426666667	-2.861124286	1.71E-10	1.48E-08	MAPKKK18	PREDICTED: mitogen-activated protein kinase kinase kinase 2-like [Cucumis melo]	ko04016//MAPK signaling pathway - plant	K20716	-	-	-
evm.TU.tig00000892.688	28.47	31.49	43.33	5.09	9.5	8.64	34.43	7.743333333	-2.152639527	1.73E-10	1.49E-08	MYB308	PREDICTED: myb-related protein 308-like [Cucumis sativus]	ko04626//Plant-pathogen interaction	K09422	-	-	GO:0006355//regulation of transcription, DNA-templated;GO:0009698//phenylpropanoid metabolic process;GO:1901564//organonitrogen compound metabolic process
evm.TU.tig00152936.157	1.11	1.18	0.78	6.72	4	3.7	1.023333333	4.806666667	2.231760604	1.78E-10	1.52E-08	SPS2	probable sucrose-phosphate synthase 2 [Cucumis sativus]	ko01100//Metabolic pathways;ko00500//Starch and sucrose metabolism	K00696;K00696	-	GO:0035251//UDP-glucosyltransferase activity	GO:0005985//sucrose metabolic process;GO:0006950//response to stress;GO:0009247//glycolipid biosynthetic process
evm.TU.tig00153870.54	12.09	11.6	10.23	4.19	3.02	3.75	11.30666667	3.653333333	-1.629888372	1.90E-10	1.62E-08	MES3	PREDICTED: methylesterase 3-like isoform X1 [Cucumis melo]	-	-	-	-	-
evm.TU.tig00001687.1	2.82	4.28	9.99	40.29	58.5	54.76	5.696666667	51.18333333	3.16748421	1.91E-10	1.62E-08	--	Os02g0298100 [Oryza sativa Japonica Group]	-	-	-	-	-
MSTRG.24255	13.05	12.32	14.38	6.11	6.36	5.85	13.25	6.106666667	-1.117535357	2.10E-10	1.77E-08	FAR1	protein FAR-RED IMPAIRED RESPONSE 1 [Momordica charantia]	-	-	-	-	GO:0006464//cellular protein modification process;GO:0009639//response to red or far red light;GO:0044763//single-organism cellular process;GO:0050794//regulation of cellular process
evm.TU.tig00153403.151	12.89	8.61	3.7	0.54	0.6	0.36	8.4	0.5	-4.070389328	2.25E-10	1.89E-08	--	multidrug resistance protein ABC transporter family protein [Medicago truncatula]	-	-	-	-	-
evm.TU.tig00000589.185	12.78	15.62	13.16	6.13	6.69	6.12	13.85333333	6.313333333	-1.133759323	2.25E-10	1.89E-08	ICR3	PREDICTED: interactor of constitutive active ROPs 3 isoform X1 [Cucumis sativus]	-	-	-	-	-
MSTRG.12702	1.34	158.62	85.94	0.44	0.57	0.23	81.96666667	0.413333333	-7.631587804	2.27E-10	1.90E-08	--	extensin-like, partial [Cucurbita pepo subsp. pepo] [Cucurbita pepo]	-	-	-	-	-
MSTRG.23193	0.26	3.77	4.8	0.06	0.08	0.07	2.943333333	0.07	-5.393952205	2.44E-10	2.02E-08	Tf2-12	Transposon Ty3-I Gag-Pol polyprotein [Cucumis melo var. makuwa] [Cucumis melo]	-	-	-	-	-
evm.TU.tig00001984.4	10.12	14.97	35.73	126.1	208.54	217.9	20.27333333	184.18	3.183461188	2.46E-10	2.03E-08	COL4	PREDICTED: zinc finger protein CONSTANS-LIKE 4 [Cucumis melo]	-	-	GO:0043231//intracellular membrane-bounded organelle	GO:0046914//transition metal ion binding	-
evm.TU.tig00002686.4	0.87	1.46	0.89	4.49	9.72	9.97	1.073333333	8.06	2.908681651	2.71E-10	2.22E-08	--	PREDICTED: uncharacterized protein LOC104605685 [Nelumbo nucifera]	-	-	-	-	-
MSTRG.19954	21.39	33.74	42.86	7.02	8.11	7.43	32.66333333	7.52	-2.11886746	3.03E-10	2.47E-08	--	-	-	-	-	-	-
evm.TU.tig00006250.2	37.57	38.77	43.08	69.38	86.57	89.21	39.80666667	81.72	1.037679136	3.21E-10	2.60E-08	TIF3E1	PREDICTED: eukaryotic translation initiation factor 3 subunit E [Cucumis melo]	ko03013//RNA transport	K03250	GO:0016020//membrane;GO:0043231//intracellular membrane-bounded organelle;GO:0043234//protein complex;GO:0070993//translation preinitiation complex	GO:0008135//translation factor activity, RNA binding	GO:0006355//regulation of transcription, DNA-templated;GO:0006405//RNA export from nucleus;GO:0006417//regulation of translation;GO:0006886//intracellular protein transport;GO:0009409//response to cold;GO:0009639//response to red or far red light;GO:0009756//carbohydrate mediated signaling;GO:0019941//modification-dependent protein catabolic process;GO:0022618//ribonucleoprotein complex assembly;…
evm.TU.tig00153057.167	104.49	108.18	129.44	51.08	51.97	54.44	114.0366667	52.49666667	-1.119200049	3.33E-10	2.69E-08	CINV2	PREDICTED: probable alkaline/neutral invertase D [Cucumis sativus]	-	-	-	GO:0004553//hydrolase activity, hydrolyzing O-glycosyl compounds	-
evm.TU.tig00153346.6	66.06	62.41	23.54	9.13	8.4	7.48	50.67	8.336666667	-2.603589272	3.34E-10	2.69E-08	FIM2	PREDICTED: fimbrin-2 [Cucumis sativus]	-	-	-	-	GO:0006928//movement of cell or subcellular component;GO:0051640//organelle localization
evm.TU.tig00153451.7	49.87	96.44	97.14	18.12	21.12	20.41	81.15	19.88333333	-2.029031458	3.46E-10	2.77E-08	CXE18	PREDICTED: probable carboxylesterase 18 [Cucumis melo]	-	-	-	-	-
evm.TU.tig00006144.5	0.7	0.8	1.16	2.96	3.83	3.41	0.886666667	3.4	1.939071001	3.61E-10	2.87E-08	--	Sulfate/thiosulfate import ATP-binding protein cysA [Theobroma cacao]	-	-	-	-	-
evm.TU.tig00001291.263	124.31	96.1	109.03	210.04	270.28	269.06	109.8133333	249.7933333	1.185681739	3.65E-10	2.88E-08	--	Os03g0780550, partial [Oryza sativa Japonica Group]	-	-	-	-	-
MSTRG.9696	8.1	12.72	2.07	0.58	0.47	0.3	7.63	0.45	-4.083686151	3.70E-10	2.92E-08	RE1	Retrovirus-related Pol polyprotein from transposon TNT 1-94 [Vitis vinifera]	-	-	GO:0043231//intracellular membrane-bounded organelle	-	-
MSTRG.16675	6.29	6.49	10.24	1.32	0.77	0.43	7.673333333	0.84	-3.191392195	3.77E-10	2.96E-08	--	-	-	-	-	-	-
evm.TU.tig00153031.275	32.89	23.79	31.52	8.69	7.85	9.31	29.4	8.616666667	-1.770614375	4.34E-10	3.40E-08	--	hypothetical protein Csa_6G497320 [Cucumis sativus]	-	-	-	-	-
evm.TU.tig00153047.106	66.27	55.9	7.56	2.64	2.32	2.07	43.24333333	2.343333333	-4.205843641	4.52E-10	3.52E-08	RGI3	PREDICTED: probable LRR receptor-like serine/threonine-protein kinase At4g26540 [Cucumis sativus]	-	-	GO:0031224//intrinsic component of membrane	GO:0004672//protein kinase activity;GO:0016628//oxidoreductase activity, acting on the CH-CH group of donors, NAD or NADP as acceptor;GO:0032550//purine ribonucleoside binding	GO:0006464//cellular protein modification process;GO:0006796//phosphate-containing compound metabolic process;GO:0044710//single-organism metabolic process
evm.TU.tig00153033.289	7.02	14.52	17.23	54.11	61.85	61	12.92333333	58.98666667	2.19041065	4.67E-10	3.62E-08	QKY	PREDICTED: protein QUIRKY [Cucumis melo]	-	-	-	GO:0016740//transferase activity	GO:0007389//pattern specification process;GO:0048507//meristem development
evm.TU.tig00000589.109	12.74	13.89	16.72	45.2	35.45	34.48	14.45	38.37666667	1.409159914	4.93E-10	3.81E-08	--	PREDICTED: uncharacterized protein LOC103486345 [Cucumis melo]	-	-	-	-	-
evm.TU.tig00001562.3	14.12	11.64	12.15	2.45	4.24	4.31	12.63666667	3.666666667	-1.785074933	5.21E-10	4.02E-08	At5g66560	PREDICTED: BTB/POZ domain-containing protein At5g66560 [Cucumis sativus]	-	-	-	-	-
evm.TU.tig00001562.1	1.01	1.22	1.37	7.64	4.17	4.51	1.2	5.44	2.180572246	5.60E-10	4.30E-08	vps13a	PREDICTED: uncharacterized protein LOC103484730 isoform X2 [Cucumis melo]	-	-	-	-	-
evm.TU.tig00153450.16	0	0.11	0	3.04	5.79	5.45	0.036666667	4.76	7.020348645	5.63E-10	4.31E-08	LBD20	PREDICTED: LOB domain-containing protein 20 [Cucumis sativus]	-	-	-	-	-
evm.TU.tig00153870.12	5538.1	3838.1	212.38	109.29	54.73	58.83	3196.193333	74.28333333	-5.427172312	6.27E-10	4.78E-08	--	PREDICTED: organ-specific protein P4 [Vitis vinifera]	-	-	-	-	-
evm.TU.tig00153841.38	67.98	57.24	2.77	1.04	0.53	0.27	42.66333333	0.613333333	-6.120181519	6.74E-10	5.12E-08	--	-	-	-	-	-	-
evm.TU.tig00153033.112	5.1	4.48	14.74	51.87	86.64	80.37	8.106666667	72.96	3.169925001	7.31E-10	5.54E-08	--	-	-	-	-	-	-
evm.TU.tig00000892.255	10.9	9.99	4.75	1.36	1.61	1.58	8.546666667	1.516666667	-2.494457812	7.60E-10	5.72E-08	--	PREDICTED: uncharacterized protein LOC103501949 [Cucumis melo]	-	-	-	-	-
evm.TU.tig00001047.182	84.34	66	58.43	29.36	24.55	23.36	69.59	25.75666667	-1.43393411	7.77E-10	5.81E-08	IRK	PREDICTED: probable LRR receptor-like serine/threonine-protein kinase IRK [Cucumis melo]	-	-	GO:0031224//intrinsic component of membrane	GO:0004674//protein serine/threonine kinase activity;GO:0016628//oxidoreductase activity, acting on the CH-CH group of donors, NAD or NADP as acceptor;GO:0032550//purine ribonucleoside binding	GO:0003006//developmental process involved in reproduction;GO:0006073//cellular glucan metabolic process;GO:0006464//cellular protein modification process;GO:0006796//phosphate-containing compound metabolic process;GO:0009653//anatomical structure morphogenesis;GO:0032535//regulation of cellular component size;GO:0042546//cell wall biogenesis;GO:0044710//single-organism metabolic process;GO:00485…
evm.TU.tig00010662.2	0.1	0.05	0.49	4.57	4.67	4.72	0.213333333	4.653333333	4.447083226	7.78E-10	5.81E-08	DREB1A	PREDICTED: dehydration-responsive element-binding protein 1D [Juglans regia]	-	-	-	-	-
evm.TU.tig00008043.2	49.69	34.38	36.25	12.67	15.72	15.62	40.10666667	14.67	-1.450973195	8.14E-10	6.06E-08	--	LOW QUALITY PROTEIN: NAD_binding_8 domain-containing protein, partial [Cephalotus follicularis]	-	-	-	-	-
evm.TU.tig00000989.4	0.63	0.14	0.47	5.23	3.36	4.27	0.413333333	4.286666667	3.374478617	9.47E-10	7.01E-08	PME50	Pectinesterase domain-containing protein, partial [Cephalotus follicularis]	ko01100//Metabolic pathways;ko00040//Pentose and glucuronate interconversions	K01051;K01051	-	-	-
evm.TU.tig00153841.37	101.83	72.42	7.61	2.75	1.21	1.64	60.62	1.866666667	-5.021257621	9.49E-10	7.01E-08	--	-	-	-	-	-	-
evm.TU.tig00153841.26	606.36	627.85	4.15	1.23	0.54	0.67	412.7866667	0.813333333	-8.987333914	9.59E-10	7.06E-08	--	PREDICTED: uncharacterized protein LOC103499071 [Cucumis melo]	-	-	-	-	-
evm.TU.tig00007776.2	18.33	14.49	0.4	0	0.03	0	11.07333333	0.01	-10.11287386	1.06E-09	7.78E-08	CYP87A3	cytochrome P450 [Siraitia grosvenorii]	-	-	-	GO:0016491//oxidoreductase activity;GO:0046872//metal ion binding	-
evm.TU.tig00153348.74	9.8	14.69	0.31	0.09	0.11	0.11	8.266666667	0.103333333	-6.321928095	1.10E-09	8.05E-08	PPO	polyphenol oxidase 3 [Luffa aegyptiaca]	ko01100//Metabolic pathways;ko01110//Biosynthesis of secondary metabolites;ko00350//Tyrosine metabolism;ko00950//Isoquinoline alkaloid biosynthesis	K00422;K00422;K00422;K00422	-	-	GO:0044710//single-organism metabolic process
evm.TU.tig00153346.29	21.48	19.01	26.39	56.13	50.08	53.53	22.29333333	53.24666667	1.256078866	1.16E-09	8.48E-08	SCPL20	PREDICTED: serine carboxypeptidase-like 20 [Cucumis melo]	-	-	-	GO:0008233//peptidase activity	-
evm.TU.tig00153037.40	198.52	109.01	33.92	10.69	10.45	9.63	113.8166667	10.25666667	-3.472077985	1.19E-09	8.63E-08	ZOX1	PREDICTED: zeatin O-glucosyltransferase-like [Cucumis melo]	ko00908//Zeatin biosynthesis	K13495	-	-	-
evm.TU.tig00153826.50	6	7.93	8.72	19.43	18.79	18.01	7.55	18.74333333	1.311828997	1.34E-09	9.66E-08	fabZ	Thioesterase superfamily protein isoform 1 [Theobroma cacao]	ko01100//Metabolic pathways;ko01212//Fatty acid metabolism;ko00061//Fatty acid biosynthesis;ko00780//Biotin metabolism	K02372;K02372;K02372;K02372	-	-	-
evm.TU.tig00003241.4	2.32	1.56	1.73	4.54	5.47	5.62	1.87	5.21	1.478245102	1.37E-09	9.85E-08	CFM2	PREDICTED: CRM-domain containing factor CFM2, chloroplastic isoform X1 [Cucumis melo]	-	-	-	-	-
evm.TU.tig00004836.76	30.02	28.41	17.88	7.79	9.02	9.06	25.43666667	8.623333333	-1.560592073	1.40E-09	1.00E-07	GL2	PREDICTED: homeobox-leucine zipper protein GLABRA 2 [Cucumis sativus]	-	-	-	GO:0005488//binding	-
evm.TU.tig00153055.350	7.44	3.88	14.6	54.36	73.93	76.56	8.64	68.28333333	2.982430269	1.53E-09	1.09E-07	--	hypothetical protein Csa_4G648590 [Cucumis sativus]	-	-	-	-	-
evm.TU.tig00154740.93	15.62	16.62	20.77	36.63	41.8	42.74	17.67	40.39	1.192696106	1.58E-09	1.12E-07	SR30	PREDICTED: serine/arginine-rich splicing factor SR30 [Cucumis sativus]	ko03040//Spliceosome	K12890	-	GO:0097159//organic cyclic compound binding	-
evm.TU.tig00008598.1	476.12	275.97	1.59	0.49	0.2	0.31	251.2266667	0.333333333	-9.557808299	1.63E-09	1.15E-07	At1g10310	PREDICTED: NADPH-dependent pterin aldehyde reductase-like [Cucumis sativus]	-	-	GO:0044444//cytoplasmic part	GO:0016614//oxidoreductase activity, acting on CH-OH group of donors	GO:0006575//cellular modified amino acid metabolic process;GO:0006950//response to stress;GO:0007275//multicellular organism development;GO:0044710//single-organism metabolic process
evm.TU.tig00153074.11	9.73	7.03	9.07	28.86	24.01	21	8.61	24.62333333	1.515940934	1.67E-09	1.18E-07	RBL14	PREDICTED: rhomboid-like protein 14, mitochondrial [Cucumis melo]	-	-	GO:0031224//intrinsic component of membrane	GO:0046914//transition metal ion binding	GO:0019538//protein metabolic process
evm.TU.tig00153874.91	0.66	0.5	0.63	3.7	3.61	3.17	0.596666667	3.493333333	2.549607224	1.79E-09	1.25E-07	UGT75L6	PREDICTED: crocetin glucosyltransferase, chloroplastic-like [Juglans regia]	ko01110//Biosynthesis of secondary metabolites	K21371	-	GO:0016740//transferase activity	-
evm.TU.tig00002486.117	4.6	6.75	4.27	1.86	1.87	1.66	5.206666667	1.796666667	-1.535037275	1.85E-09	1.29E-07	XI-B	PREDICTED: myosin-8-like isoform X1 [Cucumis sativus]	-	-	GO:0015629//actin cytoskeleton	GO:0008092//cytoskeletal protein binding;GO:0017111//nucleoside-triphosphatase activity;GO:0032550//purine ribonucleoside binding	-
evm.TU.tig00000251.5	13.77	8.52	15.45	49.77	40.45	40.7	12.58	43.64	1.794519179	1.97E-09	1.37E-07	At4g34480	PREDICTED: glucan endo-1,3-beta-glucosidase 7 [Cucumis melo]	-	-	GO:0031224//intrinsic component of membrane	GO:0008422//beta-glucosidase activity	GO:0044238//primary metabolic process
evm.TU.tig00000729.143	18.46	23	22.3	38.52	45.35	46.47	21.25333333	43.44666667	1.031556366	2.25E-09	1.56E-07	VTE1	PREDICTED: tocopherol cyclase, chloroplastic [Cucumis sativus]	ko01100//Metabolic pathways;ko01110//Biosynthesis of secondary metabolites;ko00130//Ubiquinone and other terpenoid-quinone biosynthesis	K09834;K09834;K09834	GO:0009526//plastid envelope;GO:0044434//chloroplast part	GO:0009975//cyclase activity	GO:0044283//small molecule biosynthetic process;GO:0044763//single-organism cellular process;GO:0046483//heterocycle metabolic process;GO:0050896//response to stimulus;GO:1901360//organic cyclic compound metabolic process;GO:1901617//organic hydroxy compound biosynthetic process
evm.TU.tig00004432.2	8.52	19.42	1.09	0	0.09	0.13	9.676666667	0.073333333	-7.043897238	2.26E-09	1.56E-07	SE2	acidic class III chitinase [Citrullus colocynthis]	ko01100//Metabolic pathways;ko00520//Amino sugar and nucleotide sugar metabolism	K01183;K01183	-	-	-
evm.TU.tig00011041.3	109.58	80.19	51.51	23.25	20.37	18.55	80.42666667	20.72333333	-1.95641785	2.32E-09	1.60E-07	--	hypothetical protein Csa_2G033880 [Cucumis sativus]	-	-	-	-	-
evm.TU.tig00002486.139	3.69	3.93	1.29	0.2	0.15	0.34	2.97	0.23	-3.690757165	2.34E-09	1.61E-07	NPF5.2	PREDICTED: LOW QUALITY PROTEIN: protein NRT1/ PTR FAMILY 5.2-like [Cucumis melo]	-	-	-	-	-
MSTRG.16305	1.6	5.23	3.05	0.27	0.14	0.14	3.293333333	0.183333333	-4.167007518	2.65E-09	1.81E-07	--	transposase [Cucumis melo var. makuwa] [Cucumis melo]	-	-	-	-	-
evm.TU.tig00153574.161	11.39	15.7	21.28	43.85	73.14	70.28	16.12333333	62.42333333	1.95293536	2.81E-09	1.91E-07	U2AF35A	PREDICTED: splicing factor U2af small subunit B-like [Cucumis melo]	ko03040//Spliceosome	K12836	GO:0043231//intracellular membrane-bounded organelle	GO:0003676//nucleic acid binding;GO:0043169//cation binding	-
MSTRG.2884	14.62	23.51	14.87	4.46	1.82	2.25	17.66666667	2.843333333	-2.635374713	2.84E-09	1.92E-07	GSVIVT00023967001	peroxidase 4-like [Momordica charantia]	ko01100//Metabolic pathways;ko01110//Biosynthesis of secondary metabolites;ko00940//Phenylpropanoid biosynthesis	K00430;K00430;K00430	GO:0005576//extracellular region;GO:0044444//cytoplasmic part	GO:0003824//catalytic activity;GO:0043169//cation binding;GO:0046906//tetrapyrrole binding	GO:0006950//response to stress;GO:0044710//single-organism metabolic process
evm.TU.tig00006236.2	3.55	2.32	1.18	0.03	0.07	0.07	2.35	0.056666667	-5.374016606	3.10E-09	2.08E-07	OMT3	PREDICTED: trans-resveratrol di-O-methyltransferase [Cucumis sativus]	ko00945//Stilbenoid, diarylheptanoid and gingerol biosynthesis	K16040	-	GO:0005515//protein binding;GO:0008168//methyltransferase activity	GO:0008152//metabolic process
evm.TU.tig00000892.100	36.78	99.54	32.28	5.5	8.97	8.81	56.2	7.76	-2.856441573	3.11E-09	2.08E-07	--	Alpha-L-arabinofuranosidase B [Corchorus capsularis]	-	-	-	-	-
evm.TU.tig00152936.318	42.35	45.89	29.46	16.07	15.52	14.94	39.23333333	15.51	-1.338881228	3.37E-09	2.24E-07	GT14	PREDICTED: probable xyloglucan galactosyltransferase GT14 [Cucumis melo]	-	-	-	GO:0016740//transferase activity	-
MSTRG.26998	3.63	1.69	0.46	0.09	0.06	0.1	1.926666667	0.083333333	-4.531069493	3.40E-09	2.25E-07	RE1	Retrovirus-related Pol polyprotein from transposon TNT 1-94 [Vitis vinifera]	-	-	-	-	-
evm.TU.tig00004872.20	343.61	493.41	464.34	111.16	172.38	163.11	433.7866667	148.8833333	-1.542803448	3.45E-09	2.28E-07	MTHFR2	PREDICTED: methylenetetrahydrofolate reductase 2 [Cucumis sativus]	ko01100//Metabolic pathways;ko01200//Carbon metabolism;ko00670//One carbon pool by folate	K00297;K00297;K00297	-	-	-
evm.TU.tig00000234.5	1.8	1.54	4.13	11.73	20.21	18.16	2.49	16.7	2.745630455	3.49E-09	2.30E-07	--	C2H2-like zinc finger protein isoform 1 [Theobroma cacao]	-	-	-	GO:0043169//cation binding	GO:0010468//regulation of gene expression
evm.TU.tig00010918.2	15.18	15.78	19.1	5.14	7.15	6.36	16.68666667	6.216666667	-1.424482661	3.52E-09	2.31E-07	trappc4	PREDICTED: trafficking protein particle complex subunit 4-like [Pyrus x bretschneideri]	-	-	-	-	-
evm.TU.tig00153823.6	43.79	28.85	17.16	6.95	5.85	5.52	29.93333333	6.106666667	-2.293295942	3.63E-09	2.37E-07	BHLH25	PREDICTED: transcription factor bHLH18-like isoform X2 [Cucumis melo]	-	-	-	-	-
evm.TU.tig00002486.312	6.07	7.82	11.66	1.56	1.27	1.02	8.516666667	1.283333333	-2.73039294	3.72E-09	2.42E-07	POPTRDRAFT_820934	PREDICTED: CASP-like protein 1E2 [Cucumis sativus]	-	-	GO:0016020//membrane	-	-
evm.TU.tig00003182.6	22.28	17.51	20.57	38.9	51.96	52.78	20.12	47.88	1.250792847	3.96E-09	2.57E-07	WRKY75	PREDICTED: probable WRKY transcription factor 75 [Cucumis melo]	-	-	-	-	-
evm.TU.tig00005653.3	8.55	8.48	9.41	4.15	4.43	3.88	8.813333333	4.153333333	-1.085418108	4.74E-09	3.06E-07	At5g35370	PREDICTED: G-type lectin S-receptor-like serine/threonine-protein kinase At5g35370 [Cucumis sativus]	-	-	-	GO:0004672//protein kinase activity	GO:0016310//phosphorylation
MSTRG.15902	1.92	26.63	3.83	0.14	0.12	0.2	10.79333333	0.153333333	-6.137325314	5.37E-09	3.44E-07	ADS3	palmitoyl-monogalactosyldiacylglycerol delta-7 desaturase, chloroplastic-like [Momordica charantia]	-	-	GO:0009536//plastid;GO:0031090//organelle membrane;GO:0044425//membrane part;GO:0044446//intracellular organelle part	GO:0042389//omega-3 fatty acid desaturase activity	GO:0000038//very long-chain fatty acid metabolic process;GO:0006090//pyruvate metabolic process;GO:0006633//fatty acid biosynthetic process;GO:0006779//porphyrin-containing compound biosynthetic process;GO:0006952//defense response;GO:0009625//response to insect;GO:0009644//response to high light intensity;GO:0016109//tetraterpenoid biosynthetic process;GO:0042221//response to chemical;GO:0046471…
evm.TU.tig00008106.4	27.65	21.66	32.92	61.3	75.01	78.87	27.41	71.72666667	1.387807258	5.67E-09	3.63E-07	GATA9	PREDICTED: GATA transcription factor 4-like [Cucumis melo]	-	-	-	GO:0005488//binding	GO:0006355//regulation of transcription, DNA-templated
evm.TU.tig00152936.173	2	1.82	2.11	4.09	7.44	7.22	1.976666667	6.25	1.660786586	5.73E-09	3.65E-07	NPC4	AMP-binding domain-containing protein/PQQ_2 domain-containing protein, partial [Cephalotus follicularis]	ko01100//Metabolic pathways;ko01110//Biosynthesis of secondary metabolites;ko00564//Glycerophospholipid metabolism;ko00562//Inositol phosphate metabolism;ko00565//Ether lipid metabolism	K01114;K01114;K01114;K01114;K01114	-	-	-
evm.TU.tig00000878.1	29.25	23.11	21.69	9.87	11.36	11.88	24.68333333	11.03666667	-1.161232725	5.83E-09	3.71E-07	At5g59700	PREDICTED: probable receptor-like protein kinase At2g39360 [Cucumis sativus]	-	-	-	GO:0016301//kinase activity	GO:0016310//phosphorylation
evm.TU.tig00153207.84	0.24	0.33	0.26	1.44	1.43	1.34	0.276666667	1.403333333	2.342636992	5.85E-09	3.71E-07	CKX6	PREDICTED: cytokinin dehydrogenase 6 [Cucumis melo]	ko00908//Zeatin biosynthesis	K00279	-	GO:0000166//nucleotide binding;GO:0016616//oxidoreductase activity, acting on the CH-OH group of donors, NAD or NADP as acceptor;GO:0016645//oxidoreductase activity, acting on the CH-NH group of donors	GO:0006725//cellular aromatic compound metabolic process;GO:0044710//single-organism metabolic process
evm.TU.tig00153145.207	143.91	96.11	60.53	10.79	22.47	21.56	100.1833333	18.27333333	-2.454830787	6.08E-09	3.85E-07	NPF3.1	probable nitrite transporter At1g68570-like [Cucumis sativus]	-	-	-	-	GO:0051234//establishment of localization
MSTRG.17428	8.38	8.73	8.21	2.94	3.08	3.97	8.44	3.33	-1.341720822	6.19E-09	3.90E-07	--	-	-	-	-	-	-
evm.TU.tig00000892.584	0.68	1.09	1.82	5.86	10.03	8.37	1.196666667	8.086666667	2.756523801	6.20E-09	3.90E-07	CSLB4	PREDICTED: cellulose synthase-like protein H1 isoform X3 [Cucumis melo]	-	-	-	-	-
evm.TU.tig00153054.119	0.18	0.11	0.32	2.21	2.3	1.75	0.203333333	2.086666667	3.359281509	6.28E-09	3.93E-07	SGR5	PREDICTED: protein SHOOT GRAVITROPISM 5-like [Cucumis sativus]	-	-	-	-	-
evm.TU.tig00153451.9	7.49	10.88	12.38	1.79	2.96	2.68	10.25	2.476666667	-2.049152295	6.29E-09	3.93E-07	CXE18	PREDICTED: probable carboxylesterase 18 [Cucumis melo]	-	-	-	-	-
evm.TU.tig00000014.3	132.35	115.92	137.12	64.31	61.43	63.95	128.4633333	63.23	-1.022675512	6.44E-09	4.00E-07	Os08g0427700	PREDICTED: histone H2A.6 [Cucumis sativus]	-	-	GO:0043231//intracellular membrane-bounded organelle;GO:0043232//intracellular non-membrane-bounded organelle	GO:0003676//nucleic acid binding;GO:0046983//protein dimerization activity	-
evm.TU.tig00153056.467	132.35	115.92	137.12	64.31	61.43	63.95	128.4633333	63.23	-1.022675512	6.44E-09	4.00E-07	Os08g0427700	PREDICTED: histone H2A.6 [Cucumis sativus]	-	-	GO:0043231//intracellular membrane-bounded organelle;GO:0043232//intracellular non-membrane-bounded organelle	GO:0003676//nucleic acid binding;GO:0046983//protein dimerization activity	-
evm.TU.tig00153010.77	9.73	11.25	8.55	3.13	4.59	3.83	9.843333333	3.85	-1.354288505	6.50E-09	4.02E-07	At1g09600	PREDICTED: probable serine/threonine-protein kinase At1g09600 isoform X1 [Cucumis sativus]	-	-	-	GO:0004672//protein kinase activity	GO:0006796//phosphate-containing compound metabolic process
evm.TU.tig00153950.12	0	0	0	1.87	2.72	1.63	0.001	2.073333333	11.01773636	6.64E-09	4.10E-07	RNASET2	PREDICTED: ribonuclease MC-like [Cucumis sativus]	-	-	-	-	-
evm.TU.tig00154107.143	19.12	8.53	10.37	43.04	61.11	63.55	12.67333333	55.9	2.141052252	6.84E-09	4.21E-07	--	-	-	-	-	-	-
evm.TU.tig00153210.460	5.88	6.03	3.32	0.8	0.8	0.93	5.076666667	0.843333333	-2.589706652	6.92E-09	4.25E-07	--	-	-	-	-	-	-
evm.TU.tig00001691.4	16.25	22.82	13.59	5.15	5.82	5.89	17.55333333	5.62	-1.643102985	7.26E-09	4.44E-07	GILT	PREDICTED: gamma-interferon-inducible lysosomal thiol reductase [Cucumis melo]	-	-	-	-	-
evm.TU.tig00153207.60	11.02	9.28	1.42	0.26	0.23	0.35	7.24	0.28	-4.692490965	7.33E-09	4.47E-07	CSE	PREDICTED: caffeoylshikimate esterase [Cucumis sativus]	ko01100//Metabolic pathways;ko00561//Glycerolipid metabolism	K01054;K01054	-	GO:0003824//catalytic activity	-
evm.TU.tig00001122.4	0.49	0.5	0.66	4.49	2.61	2.95	0.55	3.35	2.606657572	7.45E-09	4.53E-07	--	Os09g0518266 [Oryza sativa Japonica Group]	-	-	-	-	-
evm.TU.tig00007193.1	4.39	7.83	6.33	15.95	18	17.99	6.183333333	17.31333333	1.485426827	7.54E-09	4.58E-07	YPQ1	PREDICTED: probable vacuolar amino acid transporter YPQ1 [Cucumis melo]	-	-	-	-	-
evm.TU.tig00153197.16	9.93	9.63	11.24	26.03	20.38	21.88	10.26666667	22.76333333	1.148743983	7.58E-09	4.59E-07	rpoC1	DNA-directed RNA polymerase subunit beta' [Morus notabilis]	ko01100//Metabolic pathways;ko00230//Purine metabolism;ko00240//Pyrimidine metabolism;ko03020//RNA polymerase	K03046;K03046;K03046;K03046	-	GO:0034062//RNA polymerase activity	GO:0034645//cellular macromolecule biosynthetic process
evm.TU.tig00153572.31	0.05	0.09	0.18	1.64	2.23	2.09	0.106666667	1.986666667	4.21916852	7.82E-09	4.72E-07	At5g07050	PREDICTED: WAT1-related protein At1g25270-like [Cucumis melo]	-	-	-	-	-
evm.TU.tig00153054.130	2.09	1.8	1.03	0.26	0.27	0.26	1.64	0.263333333	-2.638733757	7.88E-09	4.75E-07	ABCG2	PREDICTED: ABC transporter G family member 17-like [Cucumis melo]	-	-	-	GO:0019829//cation-transporting ATPase activity;GO:0032550//purine ribonucleoside binding	GO:0006826//iron ion transport
evm.TU.tig00007724.105	38.79	57.1	107.84	9.67	14.1	12.29	67.91	12.02	-2.498187136	7.91E-09	4.75E-07	BXL1	PREDICTED: LOW QUALITY PROTEIN: beta-D-xylosidase 1-like [Cucumis melo]	ko01100//Metabolic pathways;ko00520//Amino sugar and nucleotide sugar metabolism	K15920;K15920	GO:0005576//extracellular region;GO:0005618//cell wall;GO:0031012//extracellular matrix	GO:0004553//hydrolase activity, hydrolyzing O-glycosyl compounds	GO:0003006//developmental process involved in reproduction;GO:0044238//primary metabolic process
MSTRG.2511	24.42	25.47	12.55	4.93	6	5.36	20.81333333	5.43	-1.938483933	7.94E-09	4.76E-07	YLS3	protein YLS3-like isoform X1 [Cucurbita maxima]	-	-	GO:0031224//intrinsic component of membrane;GO:0044464//cell part	-	GO:0042546//cell wall biogenesis;GO:0044699//single-organism process
evm.TU.tig00153056.102	17.61	13	5.28	1.24	1.94	1.76	11.96333333	1.646666667	-2.860998976	8.03E-09	4.79E-07	RD22	PREDICTED: BURP domain protein RD22 [Cucumis melo]	-	-	-	-	-
MSTRG.21749	2.81	4.37	2.68	0.88	1.2	0.91	3.286666667	0.996666667	-1.721442162	8.15E-09	4.85E-07	pol	pol protein [Cucumis melo var. makuwa] [Cucumis melo]	-	-	-	-	-
evm.TU.tig00154107.94	0.25	0	0.35	4.8	3.64	3.74	0.2	4.06	4.343407822	8.48E-09	5.03E-07	MBF1C	PREDICTED: multiprotein-bridging factor 1c [Cucumis sativus]	-	-	-	GO:0003677//DNA binding	-
evm.TU.tig00001602.6	1.97	0.85	2.01	11.67	7.94	8.2	1.61	9.27	2.525508651	8.58E-09	5.08E-07	NAC046	PREDICTED: NAC domain-containing protein 79-like [Cucumis melo]	-	-	-	-	-
evm.TU.tig00001872.5	31.15	34.75	42	15.92	14.12	13.77	35.96666667	14.60333333	-1.300362745	9.33E-09	5.49E-07	--	PREDICTED: uncharacterized protein LOC103485767 [Cucumis melo]	-	-	-	-	-
evm.TU.tig00001704.1	32.17	34.26	51.92	94.69	129.47	128.17	39.45	117.4433333	1.573867616	9.83E-09	5.77E-07	At3g08860	PREDICTED: alanine--glyoxylate aminotransferase 2 homolog 2, mitochondrial-like [Cucumis melo]	ko01100//Metabolic pathways;ko01110//Biosynthesis of secondary metabolites;ko00270//Cysteine and methionine metabolism;ko00260//Glycine, serine and threonine metabolism;ko00250//Alanine, aspartate and glutamate metabolism;ko00280//Valine, leucine and isoleucine degradation	K00827;K00827;K00827;K00827;K00827;K00827	-	GO:0008483//transaminase activity;GO:0043168//anion binding	-
evm.TU.tig00153533.77	40.4	30.41	60	128.05	153.8	167.46	43.60333333	149.77	1.780238337	1.02E-08	5.95E-07	GAE1	PREDICTED: UDP-glucuronate 4-epimerase 1 [Cucumis melo]	ko01100//Metabolic pathways;ko00520//Amino sugar and nucleotide sugar metabolism	K08679;K08679	GO:0000139//Golgi membrane;GO:0031224//intrinsic component of membrane;GO:0031984//organelle subcompartment	GO:0016857//racemase and epimerase activity, acting on carbohydrates and derivatives;GO:0048037//cofactor binding	GO:0044238//primary metabolic process
evm.TU.tig00153056.216	4.51	10.35	12.11	40.48	42.77	40.79	8.99	41.34666667	2.201378004	1.03E-08	6.01E-07	--	PREDICTED: phosphatidylinositol 4-phosphate 5-kinase 5 [Vitis vinifera]	-	-	-	-	-
evm.TU.tig00000892.144	38.99	27.3	20.04	7.01	9.25	8.08	28.77666667	8.113333333	-1.82653282	1.03E-08	6.01E-07	At2g26850	PREDICTED: F-box protein At2g32560 [Cucumis melo]	-	-	-	-	-
evm.TU.tig00000830.2	6.53	10.1	6.51	2.47	2.71	2.9	7.713333333	2.693333333	-1.517961666	1.04E-08	6.01E-07	SNAP33	PREDICTED: probable leucine-rich repeat receptor-like protein kinase At1g35710 [Cucumis melo]	-	-	-	-	-
evm.TU.tig00001947.5	36.46	20.38	3.16	1.08	1	1	20	1.026666667	-4.283960245	1.11E-08	6.43E-07	--	PREDICTED: receptor-like protein kinase 5 [Cucumis melo]	-	-	-	-	-
evm.TU.tig00005119.4	77.97	39.09	94.83	259.53	314.08	317.25	70.63	296.9533333	2.071883226	1.13E-08	6.51E-07	ERF4	PREDICTED: ethylene-responsive transcription factor 4-like [Cucumis melo]	-	-	GO:0043231//intracellular membrane-bounded organelle	GO:0001071//nucleic acid binding transcription factor activity	GO:0010468//regulation of gene expression;GO:0034645//cellular macromolecule biosynthetic process
evm.TU.tig00007935.135	43	49.31	42.49	10.3	18.88	16.75	44.93333333	15.31	-1.553311808	1.14E-08	6.59E-07	PGDH2	PREDICTED: D-3-phosphoglycerate dehydrogenase 1, chloroplastic-like [Cucumis melo]	ko01100//Metabolic pathways;ko01200//Carbon metabolism;ko01230//Biosynthesis of amino acids;ko00260//Glycine, serine and threonine metabolism	K00058;K00058;K00058;K00058	-	GO:0000166//nucleotide binding;GO:0016614//oxidoreductase activity, acting on CH-OH group of donors;GO:0031406//carboxylic acid binding	GO:0006563//L-serine metabolic process
evm.TU.tig00153048.236	1.83	2.33	1.73	0.22	0.26	0.05	1.963333333	0.176666667	-3.474203369	1.25E-08	7.20E-07	STP14	PREDICTED: sugar transport protein 14-like [Cucumis melo]	-	-	GO:0031224//intrinsic component of membrane	GO:0016628//oxidoreductase activity, acting on the CH-CH group of donors, NAD or NADP as acceptor;GO:0022857//transmembrane transporter activity	GO:0044710//single-organism metabolic process;GO:0044763//single-organism cellular process;GO:0044765//single-organism transport
evm.TU.tig00004836.211	9.67	12.68	7.96	2.89	4.12	3.58	10.10333333	3.53	-1.517091263	1.34E-08	7.66E-07	EXO70A1	PREDICTED: exocyst complex component EXO70B1 [Cucumis melo]	-	-	-	-	-
evm.TU.tig00153666.42	14.31	21.92	24.84	6.51	6.75	5.79	20.35666667	6.35	-1.680672847	1.45E-08	8.26E-07	JGB	PREDICTED: uncharacterized WD repeat-containing protein alr3466-like [Cucumis melo]	-	-	-	-	-
evm.TU.tig00152936.165	305.22	256.64	140.78	70.01	42.19	45.06	234.2133333	52.42	-2.159633949	1.46E-08	8.27E-07	SHM4	PREDICTED: serine hydroxymethyltransferase 4 [Cucumis melo]	ko01100//Metabolic pathways;ko01110//Biosynthesis of secondary metabolites;ko01200//Carbon metabolism;ko01230//Biosynthesis of amino acids;ko00460//Cyanoamino acid metabolism;ko00630//Glyoxylate and dicarboxylate metabolism;ko00260//Glycine, serine and threonine metabolism;ko00670//One carbon pool by folate	K00600;K00600;K00600;K00600;K00600;K00600;K00600;K00600	-	GO:0016742//hydroxymethyl-, formyl- and related transferase activity;GO:0043168//anion binding	GO:0006730//one-carbon metabolic process;GO:0009069//serine family amino acid metabolic process
evm.TU.tig00001047.267	3.95	2.85	3.18	8.42	7.55	7.18	3.326666667	7.716666667	1.213900473	1.47E-08	8.35E-07	PHO1;H3	PREDICTED: phosphate transporter PHO1 homolog 9-like isoform X1 [Cucumis melo]	-	-	-	-	-
evm.TU.tig00000680.2	7.08	4.81	7.84	21.23	17.71	18.61	6.576666667	19.18333333	1.544424972	1.54E-08	8.69E-07	AHSA1	PREDICTED: activator of 90 kDa heat shock protein ATPase homolog 1 [Cucumis sativus]	-	-	GO:0044444//cytoplasmic part	GO:0005515//protein binding	GO:0000302//response to reactive oxygen species;GO:0009642//response to light intensity;GO:0033554//cellular response to stress;GO:0043462//regulation of ATPase activity;GO:0044267//cellular protein metabolic process
evm.TU.tig00153485.4	9.24	8.55	6.46	3.47	3.59	3.3	8.083333333	3.453333333	-1.226960744	1.60E-08	8.98E-07	--	LOW QUALITY PROTEIN: NYN domain-containing protein/OST-HTH domain-containing protein/OHA domain-containing protein [Cephalotus follicularis]	-	-	-	-	GO:0008152//metabolic process
evm.TU.tig00153469.3	523.85	236.97	1.25	0.19	0	0.05	254.0233333	0.08	-11.6326734	1.62E-08	9.07E-07	At1g10310	PREDICTED: NADPH-dependent pterin aldehyde reductase-like [Cucumis sativus]	-	-	GO:0044444//cytoplasmic part	GO:0016614//oxidoreductase activity, acting on CH-OH group of donors	GO:0006575//cellular modified amino acid metabolic process;GO:0006950//response to stress;GO:0007275//multicellular organism development;GO:0044710//single-organism metabolic process
evm.TU.tig00006157.6	12.37	10.47	13.36	22.08	26.64	27.77	12.06666667	25.49666667	1.079281451	1.69E-08	9.45E-07	At2g20710	PREDICTED: pentatricopeptide repeat-containing protein At2g20710, mitochondrial-like [Cucumis melo]	-	-	-	-	-
evm.TU.tig00153055.133	13.28	13.43	6.99	3.36	3.44	2.97	11.23333333	3.256666667	-1.786318124	1.71E-08	9.53E-07	JAL3	PREDICTED: uncharacterized protein LOC103503932 isoform X1 [Cucumis melo]	-	-	-	-	-
evm.TU.tig00153017.109	43.18	46.56	25	11.97	10.02	11.59	38.24666667	11.19333333	-1.772694288	1.71E-08	9.53E-07	--	senescence-associated protein [Carica papaya]	-	-	-	-	-
evm.TU.tig00003412.102	0	0	0	1.17	1.31	0.86	0.001	1.113333333	10.12066989	1.86E-08	1.04E-06	--	PREDICTED: uncharacterized protein LOC103495622 [Cucumis melo]	-	-	-	-	-
evm.TU.tig00153145.134	32.21	29.81	44.44	82.63	85.75	87.15	35.48666667	85.17666667	1.263181207	2.02E-08	1.12E-06	ABHD18	PREDICTED: protein ABHD18 [Cucumis melo]	-	-	-	-	-
evm.TU.tig00005789.1	3.11	4.84	0.27	0	0.04	0.04	2.74	0.026666667	-6.682994584	2.06E-08	1.14E-06	LOX1.5	PREDICTED: linoleate 9S-lipoxygenase 6-like [Cucumis sativus]	ko00591//Linoleic acid metabolism	K15718	-	GO:0016701//oxidoreductase activity, acting on single donors with incorporation of molecular oxygen;GO:0043169//cation binding	GO:0006633//fatty acid biosynthetic process
evm.TU.tig00153446.74	8	4.1	8.28	24.07	27.66	28.37	6.793333333	26.7	1.974648191	2.34E-08	1.28E-06	KRP1	PREDICTED: calcium-binding protein PBP1 [Cucumis sativus]	-	-	-	-	-
evm.TU.tig00001291.168	23.98	13.11	39.13	96.55	165.62	170.12	25.40666667	144.0966667	2.50375795	2.36E-08	1.29E-06	At1g62810	PREDICTED: primary amine oxidase-like [Cucumis sativus]	ko01100//Metabolic pathways;ko01110//Biosynthesis of secondary metabolites;ko00360//Phenylalanine metabolism;ko00260//Glycine, serine and threonine metabolism;ko00350//Tyrosine metabolism;ko00410//beta-Alanine metabolism;ko00950//Isoquinoline alkaloid biosynthesis;ko00960//Tropane, piperidine and pyridine alkaloid biosynthesis	K00276;K00276;K00276;K00276;K00276;K00276;K00276;K00276	-	GO:0016641//oxidoreductase activity, acting on the CH-NH2 group of donors, oxygen as acceptor;GO:0043169//cation binding;GO:0048037//cofactor binding	GO:0044710//single-organism metabolic process;GO:1901564//organonitrogen compound metabolic process
evm.TU.tig00004758.1	449.64	467.17	361.06	166.71	217.65	222.27	425.9566667	202.21	-1.074852325	2.54E-08	1.39E-06	METE	PREDICTED: 5-methyltetrahydropteroyltriglutamate--homocysteine methyltransferase-like [Cucumis melo]	ko01100//Metabolic pathways;ko01110//Biosynthesis of secondary metabolites;ko01230//Biosynthesis of amino acids;ko00270//Cysteine and methionine metabolism;ko00450//Selenocompound metabolism	K00549;K00549;K00549;K00549;K00549	-	GO:0016741//transferase activity, transferring one-carbon groups;GO:0046914//transition metal ion binding	GO:0000097//sulfur amino acid biosynthetic process
evm.TU.tig00003412.162	37.77	24.6	24.51	120.56	76.05	81.59	28.96	92.73333333	1.679026412	2.68E-08	1.46E-06	--	PREDICTED: uncharacterized protein LOC101223015 [Cucumis sativus]	-	-	-	-	-
evm.TU.tig00153260.3	105.15	81.15	76.1	480.06	242.69	249.95	87.46666667	324.2333333	1.890227198	2.85E-08	1.55E-06	HSC80	PREDICTED: heat shock cognate protein 80 [Cucumis sativus]	ko04626//Plant-pathogen interaction;ko04141//Protein processing in endoplasmic reticulum	K04079;K04079	-	GO:0005515//protein binding	GO:0044267//cellular protein metabolic process;GO:0050896//response to stimulus
evm.TU.tig00153447.15	17.42	12.93	14.55	3.73	6.15	5.25	14.96666667	5.043333333	-1.569303457	2.88E-08	1.56E-06	--	-	-	-	-	-	-
evm.TU.tig00010190.3	1.65	2.59	0.69	0.04	0.13	0.05	1.643333333	0.073333333	-4.486012218	2.97E-08	1.60E-06	gluA	PREDICTED: beta-glucosidase BoGH3B-like [Cucumis melo]	ko01100//Metabolic pathways;ko01110//Biosynthesis of secondary metabolites;ko00940//Phenylpropanoid biosynthesis;ko00500//Starch and sucrose metabolism;ko00460//Cyanoamino acid metabolism	K05349;K05349;K05349;K05349;K05349	-	GO:0003824//catalytic activity	GO:0044238//primary metabolic process
evm.TU.tig00153348.122	0.15	0.34	0.11	1.46	1.68	2.06	0.2	1.733333333	3.115477217	3.02E-08	1.63E-06	HSA32	PREDICTED: protein HEAT-STRESS-ASSOCIATED 32 [Cucumis melo]	-	-	-	-	-
evm.TU.tig00000017.2	2.17	2.24	3.09	5.87	6.02	6	2.5	5.963333333	1.254190887	3.14E-08	1.68E-06	EDM2	PREDICTED: LOW QUALITY PROTEIN: protein ENHANCED DOWNY MILDEW 2 [Cucumis melo]	-	-	-	-	-
evm.TU.tig00153795.1	23.5	20.88	1.29	0.56	0.53	0.17	15.22333333	0.42	-5.179751151	3.14E-08	1.68E-06	At5g33370	PREDICTED: GDSL esterase/lipase At5g33370-like [Cucumis melo]	-	-	-	GO:0016787//hydrolase activity	-
evm.TU.tig00000729.126	28.09	15.87	41.03	124.24	113.06	121.26	28.33	119.52	2.076849546	3.26E-08	1.74E-06	BZIP9	PREDICTED: basic leucine zipper 9 [Cucumis sativus]	-	-	-	GO:0046983//protein dimerization activity	GO:0010467//gene expression;GO:0034645//cellular macromolecule biosynthetic process
evm.TU.tig00153054.56	5.71	4.25	3.96	1.5	1.49	1.38	4.64	1.456666667	-1.671454026	3.27E-08	1.74E-06	PUB38	PREDICTED: U-box domain-containing protein 38-like [Cucumis sativus]	-	-	-	-	-
evm.TU.tig00003412.126	14.54	9.6	2.33	0.66	0.68	0.48	8.823333333	0.606666667	-3.862347839	3.31E-08	1.76E-06	--	PREDICTED: transmembrane protein 97-like [Prunus mume]	-	-	-	-	-
evm.TU.tig00000289.63	0.87	1.8	0.35	6.97	8.07	7.88	1.006666667	7.64	2.923986589	3.55E-08	1.89E-06	ATJ10	PREDICTED: chaperone protein dnaJ 10 [Cucumis sativus]	-	-	-	-	-
evm.TU.tig00153201.3	0	0.27	0	3.43	3.93	3.37	0.09	3.576666667	5.312546859	3.75E-08	1.98E-06	HSFA6b	PREDICTED: heat stress transcription factor A-6b-like isoform X1 [Cucumis sativus]	-	-	-	-	-
evm.TU.tig00153033.187	47.84	66.38	59.2	100.08	125.25	125.77	57.80666667	117.0333333	1.017611706	3.81E-08	2.01E-06	TBL3	PREDICTED: protein trichome birefringence-like 3 [Cucumis sativus]	-	-	-	-	GO:0000271//polysaccharide biosynthetic process;GO:0009888//tissue development;GO:0044085//cellular component biogenesis;GO:0044264//cellular polysaccharide metabolic process;GO:0045491//xylan metabolic process
evm.TU.tig00153056.80	124.27	94.11	112.48	47.27	55.29	52.92	110.2866667	51.82666667	-1.089491872	3.84E-08	2.02E-06	WRKY11	WRKY11 [Luffa aegyptiaca]	-	-	-	GO:0003677//DNA binding	GO:0010468//regulation of gene expression
evm.TU.tig00007724.90	57.86	44.6	56.76	146.97	111.4	113.93	53.07333333	124.1	1.225444049	3.86E-08	2.03E-06	RAP2-3	PREDICTED: ethylene-responsive transcription factor RAP2-3-like [Cucumis sativus]	-	-	-	-	GO:0009987//cellular process
MSTRG.25387	0.12	0.41	0.51	2.03	2.56	2.57	0.346666667	2.386666667	2.783376059	4.06E-08	2.13E-06	ORF	Enzymatic polyprotein [Cucumis melo var. makuwa] [Cucumis melo]	-	-	-	-	-
evm.TU.tig00153048.4	0	0	0.09	1.72	2.47	2.93	0.03	2.373333333	6.30580843	4.50E-08	2.35E-06	XTH23	PREDICTED: probable xyloglucan endotransglucosylase/hydrolase protein 23 [Cucumis sativus]	ko04075//Plant hormone signal transduction	K14504	GO:0005576//extracellular region;GO:0030312//external encapsulating structure	GO:0016758//transferase activity, transferring hexosyl groups;GO:0016787//hydrolase activity	GO:0044042//glucan metabolic process;GO:0045229//external encapsulating structure organization
evm.TU.tig00153403.83	8.75	9.06	11.22	17.54	23.17	22.93	9.676666667	21.21333333	1.132389264	4.57E-08	2.38E-06	SPATA20	PREDICTED: spermatogenesis-associated protein 20 isoform X2 [Cucumis melo]	-	-	-	-	-
MSTRG.11793	14.37	26.19	7.15	1.67	2.72	2.39	15.90333333	2.26	-2.814934508	4.68E-08	2.43E-06	--	DUF1680 domain-containing protein [Cucumis melo var. makuwa] [Cucumis melo]	-	-	GO:0005618//cell wall;GO:0043231//intracellular membrane-bounded organelle	GO:0004553//hydrolase activity, hydrolyzing O-glycosyl compounds	GO:0019566//arabinose metabolic process
evm.TU.tig00153554.257	0	0	0	3.11	0.84	0.64	0.001	1.53	10.57931594	4.70E-08	2.43E-06	XLT2	PREDICTED: xyloglucan galactosyltransferase XLT2-like [Cucumis melo]	-	-	-	GO:0016740//transferase activity	-
evm.TU.tig00001855.5	38.73	44.32	0.54	0	0.07	0.04	27.86333333	0.036666667	-9.569683027	4.74E-08	2.45E-06	PPO	polyphenol oxidase [Luffa aegyptiaca]	ko01100//Metabolic pathways;ko01110//Biosynthesis of secondary metabolites;ko00350//Tyrosine metabolism;ko00950//Isoquinoline alkaloid biosynthesis	K00422;K00422;K00422;K00422	-	-	-
evm.TU.tig00001291.76	9.07	11.56	9.6	5.08	4.9	4.28	10.07666667	4.753333333	-1.084006997	4.93E-08	2.53E-06	NMAT2	PREDICTED: uncharacterized mitochondrial protein ymf11 [Cucumis melo]	-	-	GO:0043231//intracellular membrane-bounded organelle	GO:0003676//nucleic acid binding;GO:0034061//DNA polymerase activity	GO:0006260//DNA replication;GO:0006396//RNA processing
evm.TU.tig00000270.4	7.94	9.73	7.15	3.57	3.69	3.41	8.273333333	3.556666667	-1.217942939	5.04E-08	2.59E-06	JAL22	PREDICTED: jacalin-related lectin 3-like [Cucumis melo]	-	-	-	-	-
MSTRG.10824	3.27	3.76	5.86	10.61	15.57	15.68	4.296666667	13.95333333	1.699320048	5.15E-08	2.63E-06	PPH1	protein phosphatase 2C 57 [Momordica charantia]	-	-	GO:0009532//plastid stroma;GO:0031224//intrinsic component of membrane;GO:0043232//intracellular non-membrane-bounded organelle	GO:0004721//phosphoprotein phosphatase activity;GO:0043169//cation binding	GO:0006464//cellular protein modification process;GO:0006796//phosphate-containing compound metabolic process;GO:0010109//regulation of photosynthesis;GO:0022900//electron transport chain
evm.TU.tig00153206.159	26.76	33.16	13.1	5.56	3.8	3.97	24.34	4.443333333	-2.453614888	5.22E-08	2.66E-06	EFL1	PREDICTED: protein EARLY FLOWERING 4-like [Cucumis sativus]	-	-	GO:0043231//intracellular membrane-bounded organelle	GO:0046983//protein dimerization activity	GO:0007602//phototransduction;GO:0009639//response to red or far red light;GO:0009648//photoperiodism;GO:0042752//regulation of circadian rhythm;GO:0048580//regulation of post-embryonic development;GO:0090567//reproductive shoot system development
evm.TU.tig00004487.2	43.6	15.33	8.67	1.56	2.26	2.8	22.53333333	2.206666667	-3.352120124	5.22E-08	2.66E-06	--	PREDICTED: uncharacterized protein LOC103495225 [Cucumis melo]	-	-	-	-	-
evm.TU.tig00000892.186	64.46	60.56	100.55	196.75	210.64	206.48	75.19	204.6233333	1.444357959	5.33E-08	2.70E-06	SAP3	PREDICTED: zinc finger A20 and AN1 domain-containing stress-associated protein 3 [Cucumis melo]	-	-	-	GO:0046872//metal ion binding	-
evm.TU.tig00005285.4	21.65	20.61	5.68	1.86	1.4	1.98	15.98	1.746666667	-3.193591192	5.33E-08	2.70E-06	FIM2	PREDICTED: fimbrin-2 [Cucumis sativus]	-	-	-	-	GO:0006928//movement of cell or subcellular component;GO:0051640//organelle localization
MSTRG.24855	10.1	6.64	6.31	1.94	2.84	2.72	7.683333333	2.5	-1.61980425	5.34E-08	2.70E-06	MAIL3	Serine/threonine-protein phosphatase 7 long form-like [Vitis vinifera]	-	-	-	-	-
evm.TU.tig00153996.18	0.78	1.77	1.96	5.97	6.31	6.71	1.503333333	6.33	2.074040567	5.41E-08	2.73E-06	NPF5.10	PREDICTED: protein NRT1/ PTR FAMILY 5.10-like [Cucumis sativus]	-	-	-	-	-
evm.TU.tig00153552.109	21.1	24.53	32.57	140.9	76.34	75.09	26.06666667	97.44333333	1.902357379	5.62E-08	2.82E-06	PUR2	PREDICTED: phosphoribosylamine--glycine ligase [Cucumis melo]	ko01100//Metabolic pathways;ko01110//Biosynthesis of secondary metabolites;ko00230//Purine metabolism	K01945;K01945;K01945	GO:0009532//plastid stroma	GO:0016879//ligase activity, forming carbon-nitrogen bonds;GO:0032550//purine ribonucleoside binding;GO:0043169//cation binding	GO:0006144//purine nucleobase metabolic process;GO:0006188//IMP biosynthetic process
evm.TU.tig00153228.49	10.48	12.43	12.51	4.5	4.9	4.31	11.80666667	4.57	-1.369335641	5.64E-08	2.82E-06	GPX2	glutathione peroxidase [Populus euphratica]	ko00480//Glutathione metabolism;ko00590//Arachidonic acid metabolism	K00432;K00432	-	-	-
evm.TU.tig00000040.7	22.35	13.44	5.1	2.06	1.71	1.95	13.63	1.906666667	-2.837661011	5.75E-08	2.87E-06	CYP72A67	Secologanin synthase [Dorcoceras hygrometricum]	-	-	-	GO:0016491//oxidoreductase activity;GO:0046872//metal ion binding	-
evm.TU.tig00153047.27	0.41	1.61	2.24	9.21	14.28	13.49	1.42	12.32666667	3.117819889	5.94E-08	2.96E-06	NAC083	PREDICTED: NAC domain-containing protein 83-like [Glycine max]	-	-	-	-	-
evm.TU.tig00000013.3	6.23	8.4	6.37	12.41	15.63	17.42	7	15.15333333	1.114208356	6.37E-08	3.16E-06	GIL1	PREDICTED: IRK-interacting protein-like [Cucumis melo]	-	-	-	-	-
evm.TU.tig00000616.5	10.09	7.66	4.62	1.72	2.01	2.17	7.456666667	1.966666667	-1.922778397	6.37E-08	3.16E-06	At1g34300	PREDICTED: putative receptor protein kinase ZmPK1 [Cucumis melo]	-	-	-	GO:0004672//protein kinase activity;GO:0005488//binding	GO:0006796//phosphate-containing compound metabolic process
evm.TU.tig00153293.169	4.91	3	14.48	51.34	74.47	76.23	7.463333333	67.34666667	3.173714514	6.67E-08	3.29E-06	--	Uncharacterized protein TCM_029960 [Theobroma cacao]	-	-	-	-	-
MSTRG.10210	1.48	2.41	1.78	0.41	0.47	0.53	1.89	0.47	-2.007653573	6.71E-08	3.30E-06	--	T4.5 [Cucumis melo var. makuwa] [Cucumis melo]	-	-	-	-	-
evm.TU.tig00153207.43	0.39	1.08	2.22	8.9	11.3	12.37	1.23	10.85666667	3.141850998	6.89E-08	3.38E-06	GLC1	PREDICTED: glucan endo-1,3-beta-glucosidase [Cucumis sativus]	-	-	-	GO:0008422//beta-glucosidase activity	GO:0044238//primary metabolic process
evm.TU.tig00153145.88	14.39	5.96	0.41	0.1	0.18	0.19	6.92	0.156666667	-5.465001877	7.20E-08	3.52E-06	LECRKS5	PREDICTED: probable L-type lectin-domain containing receptor kinase S.5 [Cucumis melo]	-	-	-	GO:0016772//transferase activity, transferring phosphorus-containing groups	-
evm.TU.tig00011145.3	53.23	50.24	56.45	16.96	23.66	26.11	53.30666667	22.24333333	-1.260942968	7.33E-08	3.57E-06	--	hypothetical protein MIMGU_mgv1a016921mg [Erythranthe guttata]	-	-	-	-	-
evm.TU.tig00005454.4	11.46	8.89	2.93	1.12	1.06	1.22	7.76	1.133333333	-2.775484407	7.41E-08	3.60E-06	RPT3	PREDICTED: root phototropism protein 3-like isoform X1 [Cucumis sativus]	-	-	-	-	-
evm.TU.tig00153348.76	50.59	57.66	0.53	0	0.09	0.03	36.26	0.04	-9.82416321	7.60E-08	3.69E-06	PPO	polyphenol oxidase [Luffa aegyptiaca]	ko01100//Metabolic pathways;ko01110//Biosynthesis of secondary metabolites;ko00350//Tyrosine metabolism;ko00950//Isoquinoline alkaloid biosynthesis	K00422;K00422;K00422;K00422	-	-	-
evm.TU.tig00153841.27	2462.98	2147.49	93.7	72.4	57.1	57.97	1568.056667	62.49	-4.649208546	7.75E-08	3.74E-06	--	PREDICTED: uncharacterized protein LOC101208463 [Cucumis sativus]	-	-	-	-	-
evm.TU.tig00153033.211	20.78	19.26	15.67	8.44	8.16	9.79	18.57	8.796666667	-1.077944965	7.76E-08	3.74E-06	--	Methyltransferases [Theobroma cacao]	-	-	-	GO:0016741//transferase activity, transferring one-carbon groups	GO:0008152//metabolic process;GO:0016192//vesicle-mediated transport
evm.TU.tig00004757.5	78.86	106.88	113.25	227.82	201.49	208.2	99.66333333	212.5033333	1.092350739	7.79E-08	3.75E-06	HSP23.6	PREDICTED: small heat shock protein, chloroplastic isoform X2 [Cucumis melo]	ko04141//Protein processing in endoplasmic reticulum	K13993	-	-	-
evm.TU.tig00001291.161	148.37	85.69	44.68	18.6	16.95	16.86	92.91333333	17.47	-2.411006034	7.98E-08	3.84E-06	PMEI10	PREDICTED: 21 kDa protein isoform X1 [Cucumis sativus]	-	-	-	-	GO:0008152//metabolic process
evm.TU.tig00153841.105	25.12	17.99	1.11	0.65	0.61	0.3	14.74	0.52	-4.825081091	8.03E-08	3.85E-06	CPQ	cucurbitadienol synthase [Siraitia grosvenorii]	ko01100//Metabolic pathways;ko01110//Biosynthesis of secondary metabolites;ko00100//Steroid biosynthesis	K01853;K01853;K01853	-	GO:0016853//isomerase activity	-
evm.TU.tig00001047.291	10.25	8.01	1.22	0.32	0.36	0.37	6.493333333	0.35	-4.213532444	8.04E-08	3.85E-06	--	-	-	-	-	-	-
evm.TU.tig00153056.470	2.01	4.51	2.88	16.42	13.39	11.54	3.133333333	13.78333333	2.137154667	8.28E-08	3.95E-06	CXXS1	PREDICTED: thioredoxin-like protein CXXS1 [Cucumis melo]	-	-	-	GO:0015036//disulfide oxidoreductase activity	GO:0019725//cellular homeostasis;GO:0044710//single-organism metabolic process
evm.TU.tig00001206.1	2.09	3.04	5.17	10.77	22.09	21.63	3.433333333	18.16333333	2.403347154	8.40E-08	4.00E-06	PSY	phytoene synthase [Citrullus lanatus]	ko01100//Metabolic pathways;ko01110//Biosynthesis of secondary metabolites;ko00906//Carotenoid biosynthesis	K02291;K02291;K02291	GO:0009536//plastid	GO:0004337//geranyltranstransferase activity	GO:0016109//tetraterpenoid biosynthetic process
evm.TU.tig00009496.3	426.15	248.33	24.9	16.64	5.4	7.67	233.1266667	9.903333333	-4.55705603	8.47E-08	4.03E-06	MAP30	karasurin precursor [Trichosanthes kirilowii var. japonica] [Trichosanthes kirilowii]	-	-	-	-	-
evm.TU.tig00152977.26	45.53	48.4	34.29	20.93	18.83	16.94	42.74	18.9	-1.177200674	8.49E-08	4.03E-06	--	Histidine phosphatase superfamily, clade-1 [Corchorus capsularis]	-	-	-	-	-
evm.TU.tig00153033.247	17.05	18.97	13.45	8.06	7.24	7.76	16.49	7.686666667	-1.101161387	8.62E-08	4.08E-06	--	PREDICTED: mucin-5AC [Cucumis melo]	-	-	-	-	-
evm.TU.tig00152936.250	29.72	30.56	14	5.97	6.64	5.97	24.76	6.193333333	-1.999223314	8.72E-08	4.11E-06	--	hypothetical protein VITISV_011418 [Vitis vinifera]	-	-	-	-	-
evm.TU.tig00006297.79	0	0	0.03	2.99	0.84	1.24	0.01	1.69	7.400879436	8.78E-08	4.14E-06	MYB119	PREDICTED: protein ODORANT1 [Cucumis melo]	ko04626//Plant-pathogen interaction	K09422	-	-	-
evm.TU.tig00153054.165	14.88	14.18	10.23	23.49	33.08	34.83	13.09666667	30.46666667	1.218031997	9.19E-08	4.32E-06	DELTA-ADR	PREDICTED: AP-3 complex subunit delta [Cucumis melo]	-	-	GO:0043234//protein complex	-	GO:0015031//protein transport
evm.TU.tig00010918.6	9.85	342.74	295.88	7.39	7.45	6.86	216.1566667	7.233333333	-4.901272885	9.24E-08	4.34E-06	--	invertase/pectin methylesterase inhibitor family protein [Populus trichocarpa]	-	-	-	-	-
evm.TU.tig00000856.1	13.93	14.49	18.23	4.53	5.19	6.88	15.55	5.533333333	-1.49069384	9.36E-08	4.37E-06	HMT1	PREDICTED: homocysteine S-methyltransferase 1 [Cucumis sativus]	ko01100//Metabolic pathways;ko01110//Biosynthesis of secondary metabolites;ko00270//Cysteine and methionine metabolism	K00547;K00547;K00547	-	GO:0008172//S-methyltransferase activity;GO:0043169//cation binding	GO:0000097//sulfur amino acid biosynthetic process
evm.TU.tig00009895.1	6.24	4.21	0.1	0	0	0	3.516666667	0.001	-11.77999288	9.43E-08	4.40E-06	CYP80B2	PREDICTED: probable (S)-N-methylcoclaurine 3'-hydroxylase isozyme 2 [Cucumis melo]	-	-	-	GO:0016705//oxidoreductase activity, acting on paired donors, with incorporation or reduction of molecular oxygen;GO:0046872//metal ion binding	-
evm.TU.tig00007136.2	38.03	26.87	25.09	76.48	65.83	64.55	29.99666667	68.95333333	1.200818104	9.54E-08	4.44E-06	FKBP65	PREDICTED: peptidyl-prolyl cis-trans isomerase FKBP62-like [Cucumis melo]	-	-	GO:0043231//intracellular membrane-bounded organelle;GO:0044444//cytoplasmic part	GO:0016859//cis-trans isomerase activity;GO:1902936//phosphatidylinositol bisphosphate binding	GO:0000302//response to reactive oxygen species;GO:0006498//N-terminal protein lipidation;GO:0009642//response to light intensity;GO:0033554//cellular response to stress;GO:0044707//single-multicellular organism process
evm.TU.tig00153764.36	14.1	10.29	5.24	2.4	1.58	1.36	9.876666667	1.78	-2.472146979	1.01E-07	4.67E-06	PME61	PREDICTED: LOW QUALITY PROTEIN: probable pectinesterase/pectinesterase inhibitor 61 [Cucumis melo]	ko01100//Metabolic pathways;ko00040//Pentose and glucuronate interconversions	K01051;K01051	GO:0030312//external encapsulating structure	GO:0052689//carboxylic ester hydrolase activity	GO:0000272//polysaccharide catabolic process;GO:0009892//negative regulation of metabolic process;GO:0071555//cell wall organization
evm.TU.tig00153654.87	13.21	9.8	10.36	4.36	4.28	3.88	11.12333333	4.173333333	-1.414317124	1.08E-07	4.97E-06	KAI2	PREDICTED: probable esterase KAI2 [Cucumis melo]	-	-	-	-	-
evm.TU.tig00153210.390	0	0	0	1.16	3.72	4.68	0.001	3.186666667	11.6378324	1.09E-07	5.02E-06	--	PREDICTED: pectinesterase inhibitor-like [Cucumis melo]	-	-	-	-	-
evm.TU.tig00153422.1	5.54	10.1	0.8	0	0.12	0.02	5.48	0.046666667	-6.875639662	1.11E-07	5.09E-06	TCA	trichoanguin [Trichosanthes cucumerina]	-	-	-	-	-
evm.TU.tig00153403.84	11.4	12.32	8.78	3.56	4.25	3.57	10.83333333	3.793333333	-1.51393916	1.12E-07	5.12E-06	--	Mitochondrial transcription termination factor family protein [Theobroma cacao]	-	-	GO:0043231//intracellular membrane-bounded organelle	-	GO:0010468//regulation of gene expression
evm.TU.tig00001855.7	137.18	142.25	0.76	0.2	0.26	0.26	93.39666667	0.24	-8.604192845	1.13E-07	5.15E-06	co-2	polyphenol oxidase [Luffa aegyptiaca]	ko01100//Metabolic pathways;ko01110//Biosynthesis of secondary metabolites;ko00350//Tyrosine metabolism;ko00950//Isoquinoline alkaloid biosynthesis	K00422;K00422;K00422;K00422	-	-	-
evm.TU.tig00153654.45	16.88	24.35	12.43	5.23	5.48	6.3	17.88666667	5.67	-1.657463914	1.16E-07	5.27E-06	Os04g0602400	PREDICTED: maltose excess protein 1-like, chloroplastic [Cucumis sativus]	-	-	-	-	-
evm.TU.tig00010963.3	215.48	163.24	166.65	332.4	552.89	612.3	181.79	499.1966667	1.45733546	1.16E-07	5.27E-06	RNS1	S-RNase [Siraitia grosvenorii]	-	-	-	-	-
evm.TU.tig00153037.15	11	11.56	9.15	5.66	4.9	4.99	10.57	5.183333333	-1.028023297	1.21E-07	5.49E-06	PCMP-H40	PREDICTED: pentatricopeptide repeat-containing protein At4g35130, chloroplastic [Cucumis melo]	-	-	-	-	-
evm.TU.tig00007935.20	49.16	31.91	26.83	83.91	101.8	102.59	35.96666667	96.1	1.417875972	1.23E-07	5.56E-06	GATA9	PREDICTED: GATA transcription factor 4-like [Cucumis melo]	-	-	-	GO:0005488//binding	GO:0006355//regulation of transcription, DNA-templated
evm.TU.tig00153347.69	3.39	2.53	4.55	8.39	16	15.04	3.49	13.14333333	1.913032268	1.25E-07	5.60E-06	PUP10	PREDICTED: probable purine permease 10 [Cucumis melo]	-	-	-	-	-
evm.TU.tig00154388.1	74.94	66.1	14.89	7.83	4.23	4.57	51.97666667	5.543333333	-3.229038447	1.25E-07	5.60E-06	CHIT3	PREDICTED: acidic endochitinase isoform X2 [Vigna angularis]	ko01100//Metabolic pathways;ko00520//Amino sugar and nucleotide sugar metabolism	K01183;K01183	GO:0044421//extracellular region part	GO:0004553//hydrolase activity, hydrolyzing O-glycosyl compounds	GO:0005976//polysaccharide metabolic process;GO:0006026//aminoglycan catabolic process
evm.TU.tig00153639.35	7.46	9.66	7.39	34.13	19.47	20.18	8.17	24.59333333	1.589859305	1.25E-07	5.61E-06	COB	PREDICTED: COBRA-like protein 1 [Cucumis sativus]	-	-	-	-	-
evm.TU.tig00000146.2	5.8	8.57	8.28	15.45	16.53	17.18	7.55	16.38666667	1.117973865	1.28E-07	5.72E-06	EDR2	PREDICTED: protein ENHANCED DISEASE RESISTANCE 2-like [Cucumis melo]	-	-	-	-	-
evm.TU.tig00001047.136	0.06	0	0.08	2.27	0.95	1.09	0.046666667	1.436666667	4.944189137	1.31E-07	5.82E-06	At3g50280	PREDICTED: uncharacterized acetyltransferase At3g50280 [Cucumis sativus]	-	-	-	GO:0016746//transferase activity, transferring acyl groups	-
evm.TU.tig00000729.253	0.2	0.71	0.95	3.59	5.37	5.92	0.62	4.96	3	1.31E-07	5.82E-06	TPPD	PREDICTED: probable trehalose-phosphate phosphatase J isoform X1 [Cucumis sativus]	ko01100//Metabolic pathways;ko00500//Starch and sucrose metabolism	K01087;K01087	-	GO:0019203//carbohydrate phosphatase activity	GO:0005991//trehalose metabolic process;GO:0006796//phosphate-containing compound metabolic process
evm.TU.tig00002052.1	0.2	0.71	0.95	3.59	5.37	5.92	0.62	4.96	3	1.31E-07	5.82E-06	TPPD	PREDICTED: probable trehalose-phosphate phosphatase J isoform X1 [Cucumis sativus]	ko01100//Metabolic pathways;ko00500//Starch and sucrose metabolism	K01087;K01087	-	GO:0019203//carbohydrate phosphatase activity	GO:0005991//trehalose metabolic process;GO:0006796//phosphate-containing compound metabolic process
evm.TU.tig00001291.13	849.24	863.64	208.48	107.29	92.75	96.15	640.4533333	98.73	-2.69753302	1.41E-07	6.18E-06	ERD3	PREDICTED: probable methyltransferase PMT21 [Cucumis melo]	-	-	-	GO:0003824//catalytic activity	GO:0008152//metabolic process
evm.TU.tig00005930.38	47.12	54.36	46.74	18.77	26.19	25.73	49.40666667	23.56333333	-1.068162083	1.41E-07	6.19E-06	ROD1	PREDICTED: phosphatidylcholine:diacylglycerol cholinephosphotransferase 1-like [Cucumis sativus]	-	-	-	-	-
evm.TU.tig00153554.202	23.86	15.35	5.43	1.74	2.29	1.96	14.88	1.996666667	-2.897709119	1.43E-07	6.22E-06	At2g26730	Pkinase_Tyr domain-containing protein [Cephalotus follicularis]	-	-	-	GO:0016772//transferase activity, transferring phosphorus-containing groups;GO:0032550//purine ribonucleoside binding	GO:0006464//cellular protein modification process;GO:0006796//phosphate-containing compound metabolic process
evm.TU.tig00000729.121	24.05	20.77	29.74	55.74	51.89	54.79	24.85333333	54.14	1.123255528	1.46E-07	6.35E-06	GGCT2;1	ChaC-like protein [Corchorus capsularis]	ko01100//Metabolic pathways;ko00480//Glutathione metabolism	K22596;K22596	-	-	-
evm.TU.tig00153054.47	0.38	0.64	0.21	1.71	2.36	2.33	0.41	2.133333333	2.37941359	1.47E-07	6.39E-06	PUB19	PREDICTED: U-box domain-containing protein 19-like [Cucumis sativus]	-	-	-	GO:0003824//catalytic activity	GO:0032446//protein modification by small protein conjugation
evm.TU.tig00153841.7	0	0	0	0.73	0.8	0.65	0.001	0.726666667	9.505149919	1.48E-07	6.41E-06	--	PREDICTED: uncharacterized protein LOC100241465 [Vitis vinifera]	-	-	-	-	-
evm.TU.tig00000575.1	15.85	17.98	22.09	7.5	7.16	8.23	18.64	7.63	-1.288646898	1.50E-07	6.45E-06	At3g05170	PREDICTED: phosphoglycerate mutase-like protein AT74 [Cucumis melo]	-	-	-	-	-
evm.TU.tig00001687.2	0.34	0.06	1.15	6.42	11.68	12.24	0.516666667	10.11333333	4.290880965	1.55E-07	6.66E-06	LECRKS4	PREDICTED: L-type lectin-domain containing receptor kinase S.4-like [Malus domestica]	-	-	-	-	-
evm.TU.tig00153533.83	15.78	8.46	6.9	1.19	1.57	2.26	10.38	1.673333333	-2.633009675	1.61E-07	6.93E-06	IBL1	PREDICTED: transcription factor IBH1 [Theobroma cacao]	-	-	-	-	-
evm.TU.tig00000892.483	13.78	10.13	12.89	2.25	3.86	4.17	12.26666667	3.426666667	-1.839865502	1.62E-07	6.96E-06	TBL39	PREDICTED: protein trichome birefringence-like 39 [Cucumis sativus]	-	-	-	-	-
evm.TU.tig00153285.76	27.18	34.77	14.77	7.29	7.22	7.14	25.57333333	7.216666667	-1.825235695	1.64E-07	7.02E-06	mfsd5	PREDICTED: molybdate-anion transporter-like [Cucumis melo]	-	-	-	-	-
evm.TU.tig00002162.1	4.1	7.7	1.53	0.47	0.44	0.25	4.443333333	0.386666667	-3.52248007	1.65E-07	7.06E-06	UGT78G1	PREDICTED: kaempferol 3-O-beta-D-galactosyltransferase-like [Cucumis melo]	-	-	-	-	-
evm.TU.tig00003412.13	9.66	7.6	8.19	1.38	0.71	1.73	8.483333333	1.273333333	-2.736021113	1.91E-07	8.10E-06	--	-	-	-	-	-	-
evm.TU.tig00000729.282	55.01	29.76	20.24	263.43	135.27	133.97	35.00333333	177.5566667	2.34271531	1.93E-07	8.18E-06	PI4KG7	PREDICTED: phosphatidylinositol 4-kinase gamma 7 [Cucumis melo]	-	-	-	GO:0016772//transferase activity, transferring phosphorus-containing groups	GO:0006796//phosphate-containing compound metabolic process
evm.TU.tig00006144.49	5.04	8.38	11.03	28.35	26.24	24.83	8.15	26.47333333	1.699667896	1.93E-07	8.19E-06	P4H3	PREDICTED: methyltransferase-like protein 6 [Cucumis sativus]	-	-	-	-	-
evm.TU.tig00002512.2	0.25	0.52	2.45	6.11	39.23	35.57	1.073333333	26.97	4.651185429	1.98E-07	8.35E-06	RAP2-3	PREDICTED: ethylene-responsive transcription factor RAP2-3 isoform X1 [Cucumis melo]	-	-	-	-	GO:0009987//cellular process
evm.TU.tig00004836.203	198.42	186.81	78.65	40.44	41.21	39.42	154.6266667	40.35666667	-1.937910223	1.99E-07	8.38E-06	OFUT36	GDP-fucose O-fucosyltransferase 2 [Gossypium arboreum]	ko00514//Other types of O-glycan biosynthesis	K03691	-	-	-
MSTRG.17003	0.06	0.12	0.22	0.79	0.96	1.23	0.133333333	0.993333333	2.897240426	2.15E-07	9.01E-06	ORF	Enzymatic polyprotein [Cucumis melo var. makuwa] [Cucumis melo]	-	-	-	-	-
evm.TU.tig00153054.131	0.42	0.77	0.97	3	7.66	7.51	0.72	6.056666667	3.072455202	2.16E-07	9.02E-06	--	PREDICTED: lipid transfer-like protein VAS [Cucumis melo]	-	-	-	-	-
MSTRG.28436	3039.47	1688.46	92.98	92.3	39.56	43.2	1606.97	58.35333333	-4.783384116	2.16E-07	9.03E-06	--	organ-specific protein P4-like [Momordica charantia]	-	-	-	-	-
evm.TU.tig00008860.5	58.28	91.42	51	20.15	27	24.97	66.9	24.04	-1.476569315	2.20E-07	9.16E-06	At5g55950	PREDICTED: uncharacterized membrane protein At1g06890 isoform X1 [Cucumis melo]	-	-	GO:0031224//intrinsic component of membrane	-	GO:0044763//single-organism cellular process
evm.TU.tig00004408.3	62.74	76.96	41.74	16.35	18.68	23.96	60.48	19.66333333	-1.620950231	2.23E-07	9.28E-06	--	hypothetical protein Csa_4G131140 [Cucumis sativus]	-	-	-	-	-
evm.TU.tig00006791.2	5.01	10.39	12.81	29.3	46.19	41.23	9.403333333	38.90666667	2.048773217	2.24E-07	9.32E-06	VIP1	PREDICTED: transcription factor VIP1-like [Cucumis melo]	ko04016//MAPK signaling pathway - plant	K20557	-	-	-
evm.TU.tig00153953.3	0	0	0	1.33	1.91	2.08	0.001	1.773333333	10.79224803	2.27E-07	9.41E-06	RNS1	S-RNase [Siraitia grosvenorii]	-	-	-	-	-
evm.TU.tig00006297.61	15.43	18.91	10.31	4.72	5.18	5.82	14.88333333	5.24	-1.506058958	2.27E-07	9.41E-06	PMR5	PREDICTED: protein PMR5-like [Cucumis sativus]	-	-	-	-	-
evm.TU.tig00153633.15	78.32	70.94	110.91	196.11	205.73	207.4	86.72333333	203.08	1.22755605	2.32E-07	9.58E-06	EDL2	PREDICTED: EID1-like F-box protein 2 [Cucumis sativus]	-	-	-	-	-
MSTRG.13671	4.29	11.82	2.7	0.19	0.4	0.66	6.27	0.416666667	-3.911499849	2.32E-07	9.58E-06	--	PREDICTED: L10-interacting MYB domain-containing protein-like [Cucumis melo]	-	-	-	-	-
evm.TU.tig00008482.3	0.3	0.55	0.42	2.88	2.08	2.21	0.423333333	2.39	2.497144622	2.48E-07	1.02E-05	PP2A14	PREDICTED: F-box protein PP2-A14 [Ziziphus jujuba]	-	-	-	GO:0005488//binding	GO:0032446//protein modification by small protein conjugation
evm.TU.tig00152936.57	28.88	29.24	6.61	3.1	2.85	3.19	21.57666667	3.046666667	-2.824168433	2.53E-07	1.04E-05	--	plant/T32M21-140 protein [Medicago truncatula]	-	-	-	-	-
evm.TU.tig00153962.3	0.75	1.35	0.52	9.66	4.93	4.95	0.873333333	6.513333333	2.89879175	2.53E-07	1.04E-05	--	PREDICTED: uncharacterized GPI-anchored protein At5g19250-like isoform X2 [Cucumis melo]	-	-	-	-	-
evm.TU.tig00004844.8	2.03	2.58	4.37	16.62	10.6	10.01	2.993333333	12.41	2.051678266	2.58E-07	1.05E-05	NRG2	PREDICTED: uncharacterized protein LOC101222402 [Cucumis sativus]	-	-	-	-	-
evm.TU.tig00000289.192	16.24	7.63	17.76	48.01	52.26	48.64	13.87666667	49.63666667	1.838745177	2.61E-07	1.06E-05	UGT94E5	PREDICTED: beta-D-glucosyl crocetin beta-1,6-glucosyltransferase-like [Cucumis melo]	ko01110//Biosynthesis of secondary metabolites	K21354	-	GO:0016758//transferase activity, transferring hexosyl groups	-
evm.TU.tig00003412.248	113.81	129.81	123.86	54.83	28.64	33.53	122.4933333	39	-1.651157204	3.00E-07	1.21E-05	At2g04570	PREDICTED: GDSL esterase/lipase At2g04570 [Cucumis melo]	-	-	-	GO:0016787//hydrolase activity	-
evm.TU.tig00153033.27	40.29	40.45	25.86	11.26	15.68	15.04	35.53333333	13.99333333	-1.344433366	3.02E-07	1.22E-05	PAL	PREDICTED: phenylalanine ammonia-lyase-like [Cucumis melo]	ko01100//Metabolic pathways;ko01110//Biosynthesis of secondary metabolites;ko00940//Phenylpropanoid biosynthesis;ko00360//Phenylalanine metabolism	K10775;K10775;K10775;K10775	GO:0044424//intracellular part	GO:0016841//ammonia-lyase activity	GO:0006558//L-phenylalanine metabolic process;GO:0009699//phenylpropanoid biosynthetic process
MSTRG.11818	19.26	26.49	10.7	5.46	3.87	4.82	18.81666667	4.716666667	-1.996171528	3.10E-07	1.25E-05	FL	PREDICTED: flavonol synthase/flavanone 3-hydroxylase [Cucumis melo]	ko01100//Metabolic pathways;ko01110//Biosynthesis of secondary metabolites;ko00941//Flavonoid biosynthesis	K05278;K05278;K05278	GO:0044424//intracellular part	GO:0016706//oxidoreductase activity, acting on paired donors, with incorporation or reduction of molecular oxygen, 2-oxoglutarate as one donor, and incorporation of one atom each of oxygen into both donors;GO:0046872//metal ion binding	GO:0009411//response to UV;GO:0009617//response to bacterium;GO:0009725//response to hormone;GO:0009813//flavonoid biosynthetic process;GO:0034285//response to disaccharide;GO:0046148//pigment biosynthetic process
evm.TU.tig00005792.7	0.04	0.12	0	1.01	2.15	2.04	0.053333333	1.733333333	5.022367813	3.11E-07	1.25E-05	--	60S ribosomal protein L44 [Morus notabilis]	-	-	-	-	-
evm.TU.tig00153533.16	34.97	25.6	16.06	7.82	6.32	6.3	25.54333333	6.813333333	-1.906514109	3.20E-07	1.28E-05	--	-	-	-	-	-	-
evm.TU.tig00006297.80	0.97	1.24	1.14	2.63	3.47	3.51	1.116666667	3.203333333	1.520375335	3.26E-07	1.30E-05	GONST2	PREDICTED: GDP-mannose transporter GONST2 isoform X2 [Cucumis melo]	-	-	GO:0031224//intrinsic component of membrane;GO:0043231//intracellular membrane-bounded organelle	-	GO:0036079//purine nucleotide-sugar transport
evm.TU.tig00153033.48	155.92	165.46	88.06	42.16	50.61	54.09	136.48	48.95333333	-1.479210547	3.30E-07	1.32E-05	ICR2	PREDICTED: interactor of constitutive active ROPs 2, chloroplastic [Cucumis melo]	-	-	-	-	-
evm.TU.tig00152944.5	14.22	10.76	20.89	44.47	48.92	58.41	15.29	50.6	1.726548978	3.37E-07	1.34E-05	--	-	-	-	-	-	-
evm.TU.tig00153206.80	0.26	0.09	0.05	0.87	2.73	3.05	0.133333333	2.216666667	4.055282436	3.39E-07	1.35E-05	PUB21	PREDICTED: U-box domain-containing protein 21-like [Cucumis melo]	-	-	-	GO:0003824//catalytic activity	GO:0032446//protein modification by small protein conjugation
evm.TU.tig00153056.158	3.98	3.1	1.59	9.06	10.93	12.05	2.89	10.68	1.885770249	3.42E-07	1.36E-05	BHLH93	PREDICTED: transcription factor bHLH93-like [Cucumis sativus]	-	-	-	-	-
evm.TU.tig00004379.4	1.35	1.2	1.59	0.13	0.04	0.1	1.38	0.09	-3.938599455	3.43E-07	1.36E-05	At1g12500	phosphate translocator-related family protein [Populus trichocarpa]	-	-	GO:0031224//intrinsic component of membrane	-	-
evm.TU.tig00003577.2	1.7	3.98	8.71	36.99	34.89	33.42	4.796666667	35.1	2.871366939	3.47E-07	1.37E-05	--	PREDICTED: uncharacterized protein LOC103486890 [Cucumis melo]	-	-	-	-	-
evm.TU.tig00004521.6	6.9	5.76	6.45	2.93	2.19	2.43	6.37	2.516666667	-1.339779229	3.52E-07	1.39E-05	--	PREDICTED: uncharacterized protein LOC103495241 isoform X1 [Cucumis melo]	-	-	-	-	-
evm.TU.tig00153653.15	14.24	16.12	14.26	7.21	4.54	4.66	14.87333333	5.47	-1.443115275	3.53E-07	1.39E-05	LACS2	PREDICTED: long chain acyl-CoA synthetase 2 [Cucumis melo]	ko01100//Metabolic pathways;ko04146//Peroxisome;ko01212//Fatty acid metabolism;ko00071//Fatty acid degradation;ko00061//Fatty acid biosynthesis	K01897;K01897;K01897;K01897;K01897	GO:0005911//cell-cell junction;GO:0043231//intracellular membrane-bounded organelle	GO:0015645//fatty acid ligase activity;GO:0032550//purine ribonucleoside binding	GO:0006631//fatty acid metabolic process;GO:0009059//macromolecule biosynthetic process;GO:0009620//response to fungus;GO:0009625//response to insect;GO:0009791//post-embryonic development
evm.TU.tig00154107.50	36.54	19.62	5.82	3.1	1.84	1.7	20.66	2.213333333	-3.222547608	3.57E-07	1.40E-05	APS1	DSPc domain-containing protein [Cephalotus follicularis]	-	-	-	GO:0004721//phosphoprotein phosphatase activity	GO:0006470//protein dephosphorylation
evm.TU.tig00153210.237	9.03	4.05	0.54	0.2	0.21	0.26	4.54	0.223333333	-4.345421798	3.61E-07	1.42E-05	CYP734A1	cytochrome P450 [Siraitia grosvenorii]	ko00905//Brassinosteroid biosynthesis	K15639	-	-	-
evm.TU.tig00001047.221	6.16	5.67	4.47	2.41	2.67	2.61	5.433333333	2.563333333	-1.083816461	3.71E-07	1.45E-05	RPOT2	PREDICTED: DNA-directed RNA polymerase 2, chloroplastic/mitochondrial [Cucumis sativus]	-	-	-	-	-
evm.TU.tig00000040.6	5.52	4.09	0.15	0	0	0.04	3.253333333	0.013333333	-7.930737338	3.97E-07	1.55E-05	CYP72A68	PREDICTED: cytochrome P450 CYP72A219-like [Cucumis melo]	-	-	-	GO:0016491//oxidoreductase activity;GO:0046872//metal ion binding	-
evm.TU.tig00000729.304	32.22	31.88	41.87	62.01	77.97	82.84	35.32333333	74.27333333	1.072222836	3.97E-07	1.55E-05	UGD1	PREDICTED: UDP-glucose 6-dehydrogenase 3 [Vitis vinifera]	ko01100//Metabolic pathways;ko00520//Amino sugar and nucleotide sugar metabolism;ko00040//Pentose and glucuronate interconversions;ko00053//Ascorbate and aldarate metabolism	K00012;K00012;K00012;K00012	-	GO:0000166//nucleotide binding;GO:0016614//oxidoreductase activity, acting on CH-OH group of donors	GO:0009226//nucleotide-sugar biosynthetic process
evm.TU.tig00153056.335	28.43	25.91	74.09	156.46	263.78	264.19	42.81	228.1433333	2.413920756	4.15E-07	1.62E-05	CYP72A15	PREDICTED: cytochrome P450 CYP72A219-like [Cucumis melo]	-	-	-	-	-
evm.TU.tig00153210.377	253.68	259.77	4.47	2.51	1.47	1.67	172.64	1.883333333	-6.518334593	4.17E-07	1.62E-05	At1g48100	PREDICTED: polygalacturonase At1g48100-like [Cucumis melo]	-	-	-	GO:0016787//hydrolase activity	GO:0008152//metabolic process
evm.TU.tig00001283.7	2.43	1.85	1.61	13.28	7.25	8.7	1.963333333	9.743333333	2.31111029	4.23E-07	1.64E-05	--	-	-	-	-	-	-
evm.TU.tig00153696.6	6.22	5.69	0.57	0.16	0.04	0.04	4.16	0.08	-5.700439718	4.45E-07	1.72E-05	At1g68170	PREDICTED: WAT1-related protein At1g25270-like [Cucumis melo]	-	-	-	-	-
evm.TU.tig00153204.70	0.05	0.26	0.05	1.89	2.25	1.81	0.12	1.983333333	4.046820857	4.47E-07	1.72E-05	--	-	-	-	-	-	-
evm.TU.tig00006406.35	17.48	20.68	16.4	9.11	7.71	7.95	18.18666667	8.256666667	-1.139249776	4.51E-07	1.74E-05	--	Os04g0570850, partial [Oryza sativa Japonica Group]	-	-	-	-	-
evm.TU.tig00153031.131	4.38	3.94	1.19	0.22	0.11	0.17	3.17	0.166666667	-4.249445341	4.53E-07	1.74E-05	--	PREDICTED: WEB family protein At3g51220 [Cucumis sativus]	-	-	-	-	-
evm.TU.tig00003412.91	10.54	10.45	0.12	0	0	0.04	7.036666667	0.013333333	-9.043710863	4.71E-07	1.81E-05	OMT3	PREDICTED: trans-resveratrol di-O-methyltransferase-like [Cucumis sativus]	ko00945//Stilbenoid, diarylheptanoid and gingerol biosynthesis	K16040	-	-	-
evm.TU.tig00153057.30	0	0	0	0.04	1.07	0.89	0.001	0.666666667	9.380821784	4.76E-07	1.82E-05	ABCC3	PREDICTED: ABC transporter C family member 3-like [Cucumis sativus]	ko02010//ABC transporters	K05666	-	-	-
evm.TU.tig00001291.112	11.67	9.95	6.3	2.85	3.33	3.53	9.306666667	3.236666667	-1.523755741	4.89E-07	1.86E-05	--	PREDICTED: uncharacterized protein LOC103482584 [Cucumis melo]	-	-	-	-	-
evm.TU.tig00153210.27	137.84	350.22	193.69	68.69	49.23	47.8	227.25	55.24	-2.04049507	4.91E-07	1.87E-05	--	PREDICTED: proline-rich 33 kDa extensin-related protein-like [Cucumis melo]	-	-	-	-	-
evm.TU.tig00153037.62	123.1	84.79	123.19	218.6	244.4	242.29	110.36	235.0966667	1.091036722	4.93E-07	1.87E-05	RFS2	PREDICTED: probable galactinol--sucrose galactosyltransferase 2 [Citrus sinensis]	ko00052//Galactose metabolism	K06617	GO:0005911//cell-cell junction	GO:0004557//alpha-galactosidase activity;GO:0016740//transferase activity	GO:0009313//oligosaccharide catabolic process
MSTRG.16304	0.49	2.1	1.47	0.09	0.02	0.02	1.353333333	0.043333333	-4.964896199	5.01E-07	1.90E-05	--	-	-	-	-	-	-
evm.TU.tig00153841.70	8.68	8.13	10.48	2.89	4.1	3.75	9.096666667	3.58	-1.345378401	5.07E-07	1.92E-05	ACR4	PREDICTED: ACT domain-containing protein ACR4-like [Cucumis sativus]	-	-	-	GO:0016772//transferase activity, transferring phosphorus-containing groups;GO:0031406//carboxylic acid binding	-
evm.TU.tig00153048.207	76.65	106.67	133.93	32.32	41.42	41.57	105.75	38.43666667	-1.460102531	5.09E-07	1.92E-05	--	PREDICTED: uncharacterized protein LOC103501556 [Cucumis melo]	-	-	-	-	-
evm.TU.tig00153056.395	11.34	6.43	11.34	40.84	25.7	31.45	9.703333333	32.66333333	1.751119688	5.15E-07	1.94E-05	ERF4	PREDICTED: ethylene-responsive transcription factor 4 [Cucumis melo]	-	-	-	-	-
evm.TU.tig00003412.172	18.26	21.14	15.46	9.45	7.32	7.79	18.28666667	8.186666667	-1.159444061	5.22E-07	1.96E-05	At4g03415	PREDICTED: probable protein phosphatase 2C 52 isoform X1 [Cucumis melo]	-	-	-	-	-
evm.TU.tig00002531.2	0	0	0	0.98	4.23	4.5	0.001	3.236666667	11.66029308	5.35E-07	2.01E-05	--	PREDICTED: uncharacterized protein LOC103483746 [Cucumis melo]	-	-	-	-	-
evm.TU.tig00153033.62	1.24	1.62	1.46	3.38	4.6	4.09	1.44	4.023333333	1.482322459	5.64E-07	2.11E-05	--	PREDICTED: myosin-11 isoform X3 [Cucumis melo]	-	-	-	-	-
evm.TU.tig00153210.406	4.93	5.48	9.41	18.11	22.56	20.89	6.606666667	20.52	1.635036269	5.87E-07	2.19E-05	--	Octicosapeptide/Phox/Bem1p family protein isoform 1 [Theobroma cacao]	-	-	-	-	-
evm.TU.tig00001620.1	50.03	58.58	39.17	21.69	26.07	24.81	49.26	24.19	-1.026005859	5.93E-07	2.21E-05	At3g03770	PREDICTED: probable inactive leucine-rich repeat receptor-like protein kinase At3g03770 [Cucumis melo]	-	-	-	GO:0016628//oxidoreductase activity, acting on the CH-CH group of donors, NAD or NADP as acceptor;GO:0016740//transferase activity;GO:0032550//purine ribonucleoside binding	GO:0006464//cellular protein modification process;GO:0044710//single-organism metabolic process
evm.TU.tig00007316.4	165.1	106.32	58.64	27.2	29.74	28.32	110.02	28.42	-1.952787348	5.96E-07	2.22E-05	UXS2	PREDICTED: UDP-glucuronic acid decarboxylase 2-like [Gossypium hirsutum]	ko01100//Metabolic pathways;ko00520//Amino sugar and nucleotide sugar metabolism	K08678;K08678	-	-	-
evm.TU.tig00153419.26	8.13	12.47	8.25	18.31	29.78	29.09	9.616666667	25.72666667	1.419655725	6.20E-07	2.30E-05	ADNT1	mitochondrial adenine nucleotide transporter ADNT1-like [Cajanus cajan]	-	-	GO:0031224//intrinsic component of membrane	-	GO:0044763//single-organism cellular process
evm.TU.tig00153016.103	17.27	11.22	4.71	1.25	2.07	1.66	11.06666667	1.66	-2.736965594	6.44E-07	2.38E-05	TCP7	PREDICTED: transcription factor TCP21 [Cucumis sativus]	ko04712//Circadian rhythm - plant	K16221	GO:0043231//intracellular membrane-bounded organelle	GO:0001071//nucleic acid binding transcription factor activity;GO:0003676//nucleic acid binding	GO:0006355//regulation of transcription, DNA-templated;GO:0006605//protein targeting;GO:0006952//defense response;GO:0009755//hormone-mediated signaling pathway;GO:0009863//salicylic acid mediated signaling pathway;GO:0009887//organ morphogenesis;GO:0031399//regulation of protein modification process;GO:0042743//hydrogen peroxide metabolic process;GO:0043067//regulation of programmed cell death;G…
MSTRG.23895	6.25	28.71	17.12	1.78	2.88	3.03	17.36	2.563333333	-2.759673945	6.49E-07	2.40E-05	Os03g0733400	zinc finger BED domain-containing protein RICESLEEPER 2-like [Cucumis melo var. makuwa] [Cucumis melo]	-	-	-	-	-
evm.TU.tig00003761.1	22.4	20.29	11.48	6.29	3.96	4.84	18.05666667	5.03	-1.843901285	6.59E-07	2.43E-05	--	adenosylhomocysteinase, partial [Genlisea aurea]	-	-	-	-	-
evm.TU.tig00153031.204	68.67	70.55	25.9	10.53	15.02	13.79	55.04	13.11333333	-2.069446013	6.61E-07	2.44E-05	GGT2	PREDICTED: gamma-glutamyltranspeptidase 1 [Cucumis sativus]	ko01100//Metabolic pathways;ko00480//Glutathione metabolism;ko00460//Cyanoamino acid metabolism;ko00590//Arachidonic acid metabolism;ko00430//Taurine and hypotaurine metabolism	K18592;K18592;K18592;K18592;K18592	-	-	-
evm.TU.tig00000609.4	8.36	4.93	0.51	0.26	0.17	0.15	4.6	0.193333333	-4.572471557	6.71E-07	2.46E-05	At5g06060	PREDICTED: senescence-associated protein 13-like [Vigna angularis]	ko01100//Metabolic pathways;ko01110//Biosynthesis of secondary metabolites;ko00960//Tropane, piperidine and pyridine alkaloid biosynthesis	K08081;K08081;K08081	-	GO:0016491//oxidoreductase activity	GO:0008152//metabolic process
evm.TU.tig00006406.185	31.34	54.78	21.23	10.37	7.84	9.07	35.78333333	9.093333333	-1.976406642	6.71E-07	2.46E-05	--	3-oxo-5-alpha-steroid 4-dehydrogenase (DUF1295) [Arabidopsis thaliana]	-	-	GO:0031224//intrinsic component of membrane	GO:0016491//oxidoreductase activity	GO:0044238//primary metabolic process;GO:0044710//single-organism metabolic process
evm.TU.tig00007362.4	4.52	2.85	2.43	8.24	10.75	9.87	3.266666667	9.62	1.558217645	7.15E-07	2.62E-05	--	-	-	-	-	-	-
evm.TU.tig00006297.70	40.49	33.61	15.12	7.15	7.63	8.76	29.74	7.846666667	-1.922252828	7.20E-07	2.63E-05	PLC4	Phosphoinositide phospholipase C 6 [Ananas comosus]	ko01100//Metabolic pathways;ko04070//Phosphatidylinositol signaling system;ko00562//Inositol phosphate metabolism	K05857;K05857;K05857	-	GO:0016787//hydrolase activity	GO:0006629//lipid metabolic process;GO:0007165//signal transduction
evm.TU.tig00152912.1	0.34	0.48	0.45	1.4	1.76	1.59	0.423333333	1.583333333	1.903099016	7.24E-07	2.64E-05	--	DUF1336 domain-containing protein [Cephalotus follicularis]	-	-	-	-	-
evm.TU.tig00153047.319	141.48	183.82	44.56	15.63	23.35	25.41	123.2866667	21.46333333	-2.522070728	7.48E-07	2.72E-05	Ptges2	PREDICTED: prostaglandin E synthase 2-like [Cucumis sativus]	ko01100//Metabolic pathways;ko00590//Arachidonic acid metabolism	K05309;K05309	-	GO:0015036//disulfide oxidoreductase activity	GO:0019725//cellular homeostasis;GO:0044710//single-organism metabolic process
evm.TU.tig00004013.1	3.68	3.55	4.44	7.05	10.98	9.69	3.89	9.24	1.248122696	7.48E-07	2.72E-05	--	PREDICTED: pentatricopeptide repeat-containing protein At5g65560-like isoform X1 [Cucumis melo]	-	-	-	-	-
evm.TU.tig00001291.182	2.82	2.37	4.13	7.24	9.54	9.25	3.106666667	8.676666667	1.481773452	7.73E-07	2.80E-05	ACR8	PREDICTED: ACT domain-containing protein ACR8-like [Cucumis melo]	-	-	-	GO:0016772//transferase activity, transferring phosphorus-containing groups;GO:0031406//carboxylic acid binding	-
evm.TU.tig00000589.140	53.97	79.44	23.6	11.35	12.65	12.01	52.33666667	12.00333333	-2.124386943	8.12E-07	2.94E-05	PAT16	PREDICTED: probable protein S-acyltransferase 16 isoform X2 [Cucumis melo]	-	-	GO:0031224//intrinsic component of membrane	GO:0016409//palmitoyltransferase activity;GO:0043169//cation binding	GO:0044710//single-organism metabolic process
evm.TU.tig00153574.106	0.19	0.23	0.73	2.33	3.37	3.16	0.383333333	2.953333333	2.945672838	8.18E-07	2.95E-05	At5g47800	PREDICTED: BTB/POZ domain-containing protein At5g47800 isoform X2 [Ricinus communis]	-	-	-	-	-
MSTRG.16475	4933.16	2468.96	119.05	145.23	76.99	81.54	2507.056667	101.2533333	-4.629953297	8.26E-07	2.98E-05	eef1aknmt	methyltransferase-like protein 13 [Momordica charantia]	-	-	-	-	-
evm.TU.tig00153661.12	3.85	3.98	5.23	8.47	11.14	10.01	4.353333333	9.873333333	1.181416744	8.27E-07	2.98E-05	AXR4	PREDICTED: protein AUXIN RESPONSE 4 [Cucumis melo]	-	-	GO:0031090//organelle membrane;GO:0043231//intracellular membrane-bounded organelle;GO:0044425//membrane part	-	GO:0050896//response to stimulus
evm.TU.tig00153447.24	10.64	16.85	10.13	3.87	4.38	5.24	12.54	4.496666667	-1.479609501	8.38E-07	3.01E-05	TBL31	PREDICTED: protein trichome birefringence-like 31 [Cucumis melo]	-	-	-	-	-
evm.TU.tig00004508.3	296.28	265.39	171.06	675.19	526.55	535.1	244.2433333	578.9466667	1.245111267	8.39E-07	3.01E-05	HSC80	PREDICTED: heat shock cognate protein 80 [Cucumis sativus]	ko04626//Plant-pathogen interaction;ko04141//Protein processing in endoplasmic reticulum	K04079;K04079	-	GO:0005515//protein binding	GO:0044267//cellular protein metabolic process;GO:0050896//response to stimulus
evm.TU.tig00002357.2	26.19	21.25	18.05	10.01	8.81	9.59	21.83	9.47	-1.2048758	8.62E-07	3.08E-05	At5g36290	GDT1-like protein 3 [Morus notabilis]	-	-	-	-	-
evm.TU.tig00153424.37	4.4	2.63	2.03	0.57	0.43	0.56	3.02	0.52	-2.537965021	8.63E-07	3.08E-05	At5g33370	PREDICTED: GDSL esterase/lipase At5g33370 [Cucumis melo]	-	-	-	GO:0016787//hydrolase activity	-
evm.TU.tig00000691.4	13.03	13.67	11.72	20.62	32.52	30.72	12.80666667	27.95333333	1.126125311	8.70E-07	3.10E-05	DLD	PREDICTED: D-lactate dehydrogenase [cytochrome], mitochondrial isoform X3 [Cucumis melo]	ko00620//Pyruvate metabolism	K00102	GO:0043231//intracellular membrane-bounded organelle	GO:0000166//nucleotide binding;GO:0003973//(S)-2-hydroxy-acid oxidase activity;GO:0004457//lactate dehydrogenase activity;GO:0005515//protein binding;GO:0016616//oxidoreductase activity, acting on the CH-OH group of donors, NAD or NADP as acceptor;GO:0032550//purine ribonucleoside binding	GO:0009438//methylglyoxal metabolic process
evm.TU.tig00000729.193	0.19	0.6	1.01	5.41	4.36	3.96	0.6	4.576666667	2.931262814	9.04E-07	3.22E-05	AHL17	PREDICTED: AT-hook motif nuclear-localized protein 17 [Cucumis sativus]	-	-	-	-	-
evm.TU.tig00001634.3	7.05	6.11	8.89	14.49	17.89	19	7.35	17.12666667	1.220428234	9.08E-07	3.22E-05	SRM1	PREDICTED: transcription factor DIVARICATA [Cucumis melo]	-	-	GO:0043231//intracellular membrane-bounded organelle	GO:0001071//nucleic acid binding transcription factor activity;GO:0005488//binding	GO:0009451//RNA modification;GO:0010468//regulation of gene expression
evm.TU.tig00002455.7	16.43	11.25	13.87	75.47	34.11	43.68	13.85	51.08666667	1.883060829	9.15E-07	3.24E-05	--	-	-	-	-	-	-
evm.TU.tig00153055.274	8.53	4.16	34.36	140.3	181.67	177.84	15.68333333	166.6033333	3.409113139	9.34E-07	3.30E-05	AZF1	PREDICTED: zinc finger protein ZAT10 [Cucumis sativus]	-	-	-	-	-
evm.TU.tig00152985.48	18.57	27.71	11.23	4.78	5.91	6.04	19.17	5.576666667	-1.781375392	9.58E-07	3.38E-05	--	PREDICTED: uncharacterized protein LOC103487192 [Cucumis melo]	-	-	-	-	-
evm.TU.tig00003412.131	21.98	33.55	39.53	70.41	83.07	80.54	31.68666667	78.00666667	1.299721525	9.72E-07	3.42E-05	At1g54290	PREDICTED: protein translation factor SUI1 homolog 2 [Jatropha curcas]	ko03013//RNA transport	K03113	-	-	GO:0006412//translation
evm.TU.tig00007724.53	5.14	6.43	5.87	2.64	2.86	3.11	5.813333333	2.87	-1.018314897	9.93E-07	3.48E-05	LIP	PREDICTED: lipase-like isoform X1 [Cucumis melo]	-	-	-	GO:0003824//catalytic activity	-
evm.TU.tig00007291.5	245.05	128.35	41.52	23.28	11.83	14.21	138.3066667	16.44	-3.072588495	1.02E-06	3.58E-05	APS1	PREDICTED: acid phosphatase 1 [Populus euphratica]	-	-	-	-	-
evm.TU.tig00007724.106	11.1	19.98	35.58	1.58	3.88	4.41	22.22	3.29	-2.755699328	1.03E-06	3.59E-05	BXL1	PREDICTED: beta-D-xylosidase 1 [Ziziphus jujuba]	ko01100//Metabolic pathways;ko00520//Amino sugar and nucleotide sugar metabolism	K15920;K15920	GO:0005576//extracellular region;GO:0005618//cell wall;GO:0031012//extracellular matrix	GO:0015926//glucosidase activity	GO:0003006//developmental process involved in reproduction;GO:0044238//primary metabolic process
evm.TU.tig00000892.176	13.66	19.02	21.06	7.31	7.6	6.53	17.91333333	7.146666667	-1.325691416	1.06E-06	3.69E-05	At2g27310	PREDICTED: probable F-box protein At1g60180 [Cucumis melo]	-	-	-	-	-
evm.TU.tig00153056.453	4.6	4.97	4.62	8.4	17.28	16.92	4.73	14.2	1.585978841	1.09E-06	3.80E-05	At4g27290	PREDICTED: G-type lectin S-receptor-like serine/threonine-protein kinase At4g27290 [Cucumis melo]	-	-	-	-	-
MSTRG.4760	8.97	12.87	0.67	0.35	0.47	0.34	7.503333333	0.386666667	-4.278369346	1.10E-06	3.81E-05	CYP75B137	7-ethoxycoumarin O-deethylase-like [Momordica charantia]	ko01100//Metabolic pathways	K00512	-	GO:0005488//binding;GO:0016705//oxidoreductase activity, acting on paired donors, with incorporation or reduction of molecular oxygen	-
evm.TU.tig00004287.1	1.5	0.86	2.25	4.86	8.23	6.79	1.536666667	6.626666667	2.108479101	1.12E-06	3.88E-05	ACR8	PREDICTED: ACT domain-containing protein ACR8-like [Cucumis melo]	-	-	-	GO:0016772//transferase activity, transferring phosphorus-containing groups;GO:0031406//carboxylic acid binding	-
evm.TU.tig00005454.2	35.93	25.61	1.87	0.83	1.44	0.83	21.13666667	1.033333333	-4.354370256	1.17E-06	4.03E-05	--	-	-	-	-	-	-
MSTRG.9204	1.46	1.48	0.73	0.2	0.1	0.2	1.223333333	0.166666667	-2.875780063	1.24E-06	4.26E-05	--	Class III peroxidase [Hibiscus syriacus]	-	-	-	-	-
evm.TU.tig00000589.36	6.32	3.68	4.02	1.47	1.85	1.54	4.673333333	1.62	-1.52845813	1.29E-06	4.43E-05	FBL3	PREDICTED: F-box/LRR-repeat protein 3 [Cucumis melo]	-	-	-	-	-
evm.TU.tig00153010.87	8.17	5.74	3.13	1.47	1.12	1.31	5.68	1.3	-2.127379306	1.34E-06	4.56E-05	--	PREDICTED: putative UPF0481 protein At3g02645 [Cucumis melo]	-	-	-	-	-
evm.TU.tig00003999.3	20.82	23.66	15.37	9.8	8	7.98	19.95	8.593333333	-1.215098983	1.37E-06	4.65E-05	AAE3	PREDICTED: oxalate--CoA ligase-like [Cucumis melo]	ko01100//Metabolic pathways;ko00630//Glyoxylate and dicarboxylate metabolism	K22133;K22133	GO:0005576//extracellular region;GO:0005911//cell-cell junction;GO:0009532//plastid stroma	GO:0016405//CoA-ligase activity;GO:0016878//acid-thiol ligase activity;GO:0032550//purine ribonucleoside binding	GO:0001101//response to acid chemical;GO:0003006//developmental process involved in reproduction;GO:0009072//aromatic amino acid family metabolic process;GO:0009620//response to fungus;GO:0010029//regulation of seed germination;GO:0015698//inorganic anion transport;GO:0033609//oxalate metabolic process
MSTRG.23195	0.15	3.21	5.13	0.02	0.09	0.04	2.83	0.05	-5.822730148	1.37E-06	4.65E-05	--	-	-	-	-	-	-
evm.TU.tig00002622.1	0	0	0	0.63	0.23	0.5	0.001	0.453333333	8.824428435	1.42E-06	4.80E-05	At1g03370	PREDICTED: C2 and GRAM domain-containing protein At1g03370 isoform X2 [Prunus mume]	-	-	-	-	-
evm.TU.tig00006845.2	1.97	1.21	2.42	7.4	5.69	6.44	1.866666667	6.51	1.802193217	1.43E-06	4.81E-05	NAC002	NAC domain transcription factor 2 [Citrullus colocynthis]	-	-	GO:0043231//intracellular membrane-bounded organelle	GO:0001071//nucleic acid binding transcription factor activity	GO:0009404//toxin metabolic process;GO:0010468//regulation of gene expression;GO:0014070//response to organic cyclic compound;GO:0034645//cellular macromolecule biosynthetic process
evm.TU.tig00008773.5	0.04	0.06	0.14	0.47	1.23	1.03	0.08	0.91	3.50779464	1.46E-06	4.91E-05	At1g48100	PREDICTED: polygalacturonase At1g48100 [Cucumis sativus]	-	-	-	GO:0004553//hydrolase activity, hydrolyzing O-glycosyl compounds	GO:0044238//primary metabolic process;GO:0045229//external encapsulating structure organization
evm.TU.tig00002388.1	0.09	16.82	18.07	0.06	0.02	0.02	11.66	0.033333333	-8.450386479	1.48E-06	4.98E-05	VIT_19s0014g04930	(+)-gamma-cadinene synthase-like [Cucumis melo]	ko00909//Sesquiterpenoid and triterpenoid biosynthesis	K15803	-	GO:0016829//lyase activity	-
evm.TU.tig00153640.156	338.02	248.24	112.49	61.63	58.18	59.55	232.9166667	59.78666667	-1.961918195	1.51E-06	5.05E-05	UXS2	PREDICTED: UDP-glucuronic acid decarboxylase 2 [Cucumis melo]	ko01100//Metabolic pathways;ko00520//Amino sugar and nucleotide sugar metabolism	K08678;K08678	-	-	-
evm.TU.tig00003716.3	2059.12	1016.88	60.09	71.3	36.21	41.39	1045.363333	49.63333333	-4.396551304	1.52E-06	5.10E-05	mettl13	PREDICTED: methyltransferase-like protein 13 [Citrus sinensis]	-	-	-	-	-
evm.TU.tig00005436.5	17.05	19.33	25.23	38.22	43.91	43.49	20.53666667	41.87333333	1.027829734	1.56E-06	5.21E-05	HUB2	PREDICTED: E3 ubiquitin-protein ligase BRE1-like 2 isoform X1 [Cucumis sativus]	-	-	-	GO:0003824//catalytic activity;GO:0046914//transition metal ion binding	-
evm.TU.tig00000892.728	7.01	9.07	2.29	0.8	0.82	1.27	6.123333333	0.963333333	-2.668210229	1.59E-06	5.28E-05	BACOVA_02659	PREDICTED: beta-glucosidase BoGH3B-like [Cucumis melo]	ko01100//Metabolic pathways;ko01110//Biosynthesis of secondary metabolites;ko00940//Phenylpropanoid biosynthesis;ko00500//Starch and sucrose metabolism;ko00460//Cyanoamino acid metabolism	K05349;K05349;K05349;K05349;K05349	-	GO:0003824//catalytic activity	GO:0044238//primary metabolic process
evm.TU.tig00001594.3	4.53	4.26	0.76	0.34	0.21	0.23	3.183333333	0.26	-3.613954704	1.59E-06	5.28E-05	--	PREDICTED: protein NUCLEAR FUSION DEFECTIVE 4 [Cucumis melo]	-	-	-	-	-
evm.TU.tig00000892.421	11.44	9.9	5.81	2.98	2.68	3.02	9.05	2.893333333	-1.64518525	1.59E-06	5.29E-05	guaA	PREDICTED: probable GMP synthase [glutamine-hydrolyzing] [Glycine max]	ko03410//Base excision repair	K01246	-	GO:0003824//catalytic activity	GO:0006281//DNA repair
evm.TU.tig00153055.96	93.32	100.53	51.69	32.63	27.18	25.51	81.84666667	28.44	-1.525002197	1.60E-06	5.32E-05	HVA22I	PREDICTED: HVA22-like protein i [Cucumis sativus]	-	-	-	-	-
evm.TU.tig00153231.28	12	9.22	10.88	20.76	30.89	41.69	10.7	31.11333333	1.53992217	1.63E-06	5.38E-05	BHLH153	PREDICTED: transcription factor bHLH113-like isoform X2 [Cucumis melo]	-	-	-	GO:0005515//protein binding	-
evm.TU.tig00153054.270	2.78	2.91	4.53	7.33	11.13	10.8	3.406666667	9.753333333	1.517534573	1.63E-06	5.38E-05	RVE7	PREDICTED: protein REVEILLE 2-like [Cucumis melo]	-	-	-	-	-
evm.TU.tig00153056.37	2.41	2.06	2.11	4.84	4.91	5.26	2.193333333	5.003333333	1.189764488	1.66E-06	5.46E-05	CXE17	PREDICTED: probable carboxylesterase 17 [Juglans regia]	-	-	-	GO:0003824//catalytic activity	-
evm.TU.tig00000289.105	75.8	62.82	55.75	104.53	176.73	180.91	64.79	154.0566667	1.249618052	1.68E-06	5.51E-05	--	Myb_DNA-bind_4 domain-containing protein [Cephalotus follicularis]	-	-	-	-	-
evm.TU.tig00002485.4	24.33	32.59	16.25	6.2	9.4	8.68	24.39	8.093333333	-1.591483837	1.69E-06	5.55E-05	TBL31	PREDICTED: protein trichome birefringence-like 31 [Cucumis melo]	-	-	-	-	-
MSTRG.27660	1.22	15.9	2.59	0.15	0.26	0.43	6.57	0.28	-4.552394638	1.74E-06	5.68E-05	--	-	-	-	-	-	-
evm.TU.tig00002486.272	6.02	5.32	3.82	1.89	1.29	1.24	5.053333333	1.473333333	-1.778151479	1.74E-06	5.68E-05	--	-	-	-	-	-	-
evm.TU.tig00154107.76	0.05	0.08	0.21	0.84	1.32	1.29	0.113333333	1.15	3.34298971	1.77E-06	5.78E-05	STP14	PREDICTED: sugar transport protein 14-like [Jatropha curcas]	-	-	-	-	GO:0006810//transport;GO:0044699//single-organism process
evm.TU.tig00002583.7	0.5	0.33	0.86	2.93	2.83	3.51	0.563333333	3.09	2.455546092	1.89E-06	6.14E-05	At1g06650	PREDICTED: 1-aminocyclopropane-1-carboxylate oxidase homolog 1-like [Cucumis melo]	-	-	-	GO:0016705//oxidoreductase activity, acting on paired donors, with incorporation or reduction of molecular oxygen;GO:0043169//cation binding	GO:0044710//single-organism metabolic process
evm.TU.tig00003629.1	6.14	5.32	6.73	46.63	17.06	18.24	6.063333333	27.31	2.171246272	1.91E-06	6.18E-05	ITPK1	PREDICTED: inositol-tetrakisphosphate 1-kinase 1-like [Cucumis melo]	ko01100//Metabolic pathways;ko04070//Phosphatidylinositol signaling system;ko00562//Inositol phosphate metabolism	K00913;K00913;K00913	-	GO:0016301//kinase activity;GO:0016773//phosphotransferase activity, alcohol group as acceptor;GO:0043167//ion binding	-
evm.TU.tig00153056.332	13.03	7.49	0.91	0.43	0.23	0.26	7.143333333	0.306666667	-4.541854179	1.94E-06	6.26E-05	CYP72A68	PREDICTED: cytochrome P450 CYP72A219-like [Cucumis melo]	-	-	-	GO:0016491//oxidoreductase activity;GO:0046872//metal ion binding	-
evm.TU.tig00010585.1	4.51	3.97	1.49	0.41	0.49	0.38	3.323333333	0.426666667	-2.961449694	1.97E-06	6.36E-05	At5g33370	PREDICTED: GDSL esterase/lipase At5g33370 [Cucumis melo]	-	-	-	GO:0016787//hydrolase activity	-
evm.TU.tig00000729.186	5.85	5.81	3.08	1.45	1.41	1.85	4.913333333	1.57	-1.645937559	1.98E-06	6.38E-05	REN1	PREDICTED: rho GTPase-activating protein REN1 [Cucumis sativus]	-	-	GO:0005886//plasma membrane	GO:0005488//binding	GO:0040007//growth;GO:0044763//single-organism cellular process;GO:0050794//regulation of cellular process
evm.TU.tig00006808.3	1	0.82	1.85	5.53	4.71	5.36	1.223333333	5.2	2.087694061	2.03E-06	6.51E-05	--	-	-	-	-	-	-
evm.TU.tig00000040.3	30.18	31.76	91.45	171.16	334.59	332.4	51.13	279.3833333	2.450004028	2.07E-06	6.62E-05	CYP72A67	PREDICTED: cytochrome P450 CYP72A219-like [Cucumis melo]	-	-	-	GO:0016491//oxidoreductase activity;GO:0046906//tetrapyrrole binding;GO:0046914//transition metal ion binding	GO:0044710//single-organism metabolic process
MSTRG.24550	227.83	146.01	380.94	908.24	834.04	868.55	251.5933333	870.2766667	1.790380422	2.13E-06	6.80E-05	ARG2	indole-3-acetic acid-induced protein ARG2 [Cucurbita pepo subsp. pepo] [Cucurbita pepo]	-	-	GO:0009536//plastid	-	GO:0003006//developmental process involved in reproduction;GO:0006605//protein targeting;GO:0006952//defense response;GO:0006979//response to oxidative stress;GO:0009247//glycolipid biosynthetic process;GO:0009267//cellular response to starvation;GO:0009414//response to water deprivation;GO:0009620//response to fungus;GO:0009755//hormone-mediated signaling pathway;GO:0009863//salicylic acid media…
evm.TU.tig00153048.210	5.95	5.98	4.58	16.91	11.83	14.74	5.503333333	14.49333333	1.39701182	2.15E-06	6.83E-05	--	Os03g0197125 [Oryza sativa Japonica Group]	-	-	-	-	-
evm.TU.tig00001291.421	38.12	63.49	14.6	6.96	7.58	6.2	38.73666667	6.913333333	-2.48624642	2.21E-06	7.00E-05	At2g25060	PREDICTED: stellacyanin [Cucumis sativus]	-	-	-	-	-
evm.TU.tig00001047.44	14.45	20.43	9.01	3.97	2.42	1.59	14.63	2.66	-2.459431619	2.21E-06	7.01E-05	--	PREDICTED: trinucleotide repeat-containing gene 18 protein-like [Populus euphratica]	-	-	-	-	-
evm.TU.tig00000289.101	0.45	1.42	1.49	4.71	7.75	6.79	1.12	6.416666667	2.518325308	2.22E-06	7.02E-05	--	-	-	-	-	-	-
evm.TU.tig00005454.1	0.08	0.39	0.05	2.19	1.57	2.09	0.173333333	1.95	3.491853096	2.23E-06	7.03E-05	--	PREDICTED: uncharacterized protein LOC101219216 [Cucumis sativus]	-	-	-	GO:0016740//transferase activity	-
evm.TU.tig00001291.249	2.73	1.26	3.2	22.64	10.68	13.13	2.396666667	15.48333333	2.691614921	2.25E-06	7.09E-05	--	PREDICTED: probable LRR receptor-like serine/threonine-protein kinase At1g63430 [Gossypium hirsutum]	-	-	-	-	-
evm.TU.tig00154107.67	26.11	39.22	34.09	14.6	14.36	14.32	33.14	14.42666667	-1.199835604	2.34E-06	7.36E-05	--	-	-	-	-	-	-
evm.TU.tig00004455.38	71.74	104.88	123.52	208.88	241.31	224.11	100.0466667	224.7666667	1.167754996	2.34E-06	7.36E-05	At1g12500	PREDICTED: probable sugar phosphate/phosphate translocator At1g12500 [Cucumis sativus]	-	-	GO:0031224//intrinsic component of membrane	-	-
evm.TU.tig00002876.3	0.09	0.24	0.47	1.33	3.64	3	0.266666667	2.656666667	3.316507819	2.35E-06	7.36E-05	ALMT14	PREDICTED: aluminum-activated malate transporter 12-like [Cucumis melo]	-	-	-	-	-
evm.TU.tig00153447.33	27.06	32.16	37.58	54.8	101.31	101.9	32.26666667	86.00333333	1.41434803	2.37E-06	7.43E-05	--	pathogen-related protein [Siraitia grosvenorii]	-	-	-	-	-
evm.TU.tig00153058.17	103.9	115.31	52.57	31.25	14.99	14.63	90.59333333	20.29	-2.158636023	2.41E-06	7.54E-05	--	PREDICTED: glutelin type-B 5-like [Cucumis melo]	-	-	-	-	-
evm.TU.tig00001304.4	3.07	0.95	4.7	15.24	18.96	21.23	2.906666667	18.47666667	2.668266968	2.43E-06	7.59E-05	--	Avr9/Cf-9 rapidly elicited protein [Jatropha curcas]	-	-	-	-	-
evm.TU.tig00002466.1	23.11	11.08	2.38	0.77	1.05	1.49	12.19	1.103333333	-3.465757505	2.44E-06	7.60E-05	NCED1	9-cis-epoxycarotenoid dioxygenase [Momordica charantia]	ko01100//Metabolic pathways;ko01110//Biosynthesis of secondary metabolites;ko00906//Carotenoid biosynthesis	K09840;K09840;K09840	-	-	GO:0044710//single-organism metabolic process
evm.TU.tig00000729.223	8.07	15.33	10.56	4.18	4.17	4.11	11.32	4.153333333	-1.446532391	2.51E-06	7.80E-05	DTX27	PREDICTED: protein DETOXIFICATION 27-like [Cucumis melo]	-	-	GO:0031224//intrinsic component of membrane	GO:0015291//secondary active transmembrane transporter activity	GO:0044763//single-organism cellular process
evm.TU.tig00004125.2	7.73	6.43	5.52	2.91	2.64	2.86	6.56	2.803333333	-1.226552515	2.52E-06	7.83E-05	WTF1	PREDICTED: protein ROOT PRIMORDIUM DEFECTIVE 1 [Cucumis melo]	-	-	-	-	-
evm.TU.tig00153293.65	0.39	0.29	0.75	3.81	3.22	3.98	0.476666667	3.67	2.944727417	2.53E-06	7.84E-05	--	-	-	-	-	-	-
evm.TU.tig00153047.331	17.15	21.64	4.37	2.26	2.08	2.48	14.38666667	2.273333333	-2.66185122	2.55E-06	7.89E-05	speA	PREDICTED: arginine decarboxylase-like [Prunus mume]	-	-	-	-	-
evm.TU.tig00153033.69	36.65	40.82	3.53	2.45	2.32	2.32	27	2.363333333	-3.514064375	2.56E-06	7.90E-05	PCMP-E102	PREDICTED: pentatricopeptide repeat-containing protein At5g42450, mitochondrial-like [Cucumis sativus]	-	-	-	-	-
evm.TU.tig00153204.349	2.63	1.96	1.24	0.48	0.57	0.4	1.943333333	0.483333333	-2.007442983	2.58E-06	7.93E-05	CXE18	PREDICTED: probable carboxylesterase 18 [Cucumis melo]	-	-	-	-	-
evm.TU.tig00153056.343	40.91	44.49	31.48	106.1	75.03	72.18	38.96	84.43666667	1.115875949	2.59E-06	7.96E-05	TPS1	PREDICTED: alpha,alpha-trehalose-phosphate synthase [UDP-forming] 1-like [Cucumis sativus]	ko01100//Metabolic pathways;ko00500//Starch and sucrose metabolism	K16055;K16055	-	GO:0035251//UDP-glucosyltransferase activity	GO:0005991//trehalose metabolic process
evm.TU.tig00002854.119	4.06	6.29	7.26	12.53	14.96	17.2	5.87	14.89666667	1.343557136	2.62E-06	8.02E-05	IP5P4	PREDICTED: type I inositol polyphosphate 5-phosphatase 4-like isoform X1 [Cucumis melo]	-	-	-	GO:0046030//inositol trisphosphate phosphatase activity;GO:0052743//inositol tetrakisphosphate phosphatase activity	GO:0046488//phosphatidylinositol metabolic process
evm.TU.tig00001047.107	8.54	10.62	6.84	3.14	4.34	3.17	8.666666667	3.55	-1.287658193	2.64E-06	8.06E-05	At2g39750	PREDICTED: probable methyltransferase PMT11 [Cucumis melo]	-	-	GO:0031090//organelle membrane;GO:0031224//intrinsic component of membrane;GO:0031984//organelle subcompartment;GO:0043231//intracellular membrane-bounded organelle	GO:0003824//catalytic activity	GO:0008152//metabolic process
evm.TU.tig00002286.1	3.91	5.08	5.5	8.84	13.73	15.23	4.83	12.6	1.38332864	2.66E-06	8.11E-05	LIG4	PREDICTED: DNA ligase 4 isoform X2 [Cucumis melo]	ko03450//Non-homologous end-joining	K10777	-	-	-
evm.TU.tig00004506.5	129.22	157.97	233.33	377.75	437.54	456.28	173.5066667	423.8566667	1.288585382	2.81E-06	8.56E-05	PCBER	PREDICTED: isoflavone reductase-like protein [Cucumis melo]	-	-	-	-	GO:0044710//single-organism metabolic process
evm.TU.tig00000892.694	0.28	3.66	3.6	12.49	47.78	49.03	2.513333333	36.43333333	3.857585067	2.88E-06	8.77E-05	xynA	PREDICTED: endo-1,4-beta-xylanase B [Cucumis melo]	-	-	-	GO:0016787//hydrolase activity	GO:0000272//polysaccharide catabolic process
evm.TU.tig00153055.206	23.9	26.38	16.11	9.19	6.31	7.42	22.13	7.64	-1.534358908	2.90E-06	8.81E-05	--	PREDICTED: uncharacterized protein LOC101212714 [Cucumis sativus]	-	-	-	-	-
evm.TU.tig00000609.3	47.69	26.22	13.14	6.86	5.38	5.66	29.01666667	5.966666667	-2.28188471	2.91E-06	8.83E-05	At5g06060	PREDICTED: tropinone reductase homolog [Cucumis melo]	ko01100//Metabolic pathways;ko01110//Biosynthesis of secondary metabolites;ko00960//Tropane, piperidine and pyridine alkaloid biosynthesis	K08081;K08081;K08081	-	GO:0003824//catalytic activity	GO:0044710//single-organism metabolic process
evm.TU.tig00011419.2	44.79	35.32	6.9	4.69	2.31	2.94	29.00333333	3.313333333	-3.129863462	2.93E-06	8.87E-05	CHIT3	class III chitinase [Canavalia gladiata]	ko01100//Metabolic pathways;ko00520//Amino sugar and nucleotide sugar metabolism	K01183;K01183	GO:0005576//extracellular region	GO:0004553//hydrolase activity, hydrolyzing O-glycosyl compounds	GO:0005975//carbohydrate metabolic process;GO:0009057//macromolecule catabolic process
evm.TU.tig00003412.264	0.98	1.15	2.87	9.82	7.08	7.97	1.666666667	8.29	2.314406508	2.94E-06	8.87E-05	XTH16	PREDICTED: xyloglucan endotransglucosylase/hydrolase 2-like [Cucumis sativus]	-	-	GO:0005576//extracellular region;GO:0030312//external encapsulating structure	GO:0016758//transferase activity, transferring hexosyl groups;GO:0016787//hydrolase activity	GO:0044042//glucan metabolic process;GO:0045229//external encapsulating structure organization
evm.TU.tig00153578.19	5.49	3.71	4.95	8.73	12.05	13.02	4.716666667	11.26666667	1.256221193	2.96E-06	8.93E-05	At4g18465	RING/U-box superfamily protein isoform 1 [Theobroma cacao]	-	-	-	GO:0046914//transition metal ion binding	-
evm.TU.tig00153033.85	148.8	60.7	42.01	493.08	334.3	341.34	83.83666667	389.5733333	2.216241665	2.98E-06	8.97E-05	HSC-2	Heat shock protein 70 [Cucumis sativus]	ko04141//Protein processing in endoplasmic reticulum;ko04144//Endocytosis;ko03040//Spliceosome	K03283;K03283;K03283	-	GO:0016628//oxidoreductase activity, acting on the CH-CH group of donors, NAD or NADP as acceptor;GO:0032550//purine ribonucleoside binding	GO:0044710//single-organism metabolic process
evm.TU.tig00153826.16	22.53	21.12	1.64	1.22	1.32	0.95	15.09666667	1.163333333	-3.697893598	3.04E-06	9.15E-05	RPT3	PREDICTED: root phototropism protein 3 isoform X1 [Cucumis melo]	-	-	-	-	-
evm.TU.tig00001102.3	11.41	7.73	12.2	19.86	31.1	31.73	10.44666667	27.56333333	1.39970769	3.08E-06	9.26E-05	--	PREDICTED: suppressor protein SRP40 [Prunus mume]	ko04144//Endocytosis	K19476	-	-	-
evm.TU.tig00005285.3	19.1	11.8	4.33	1.46	1.76	2.5	11.74333333	1.906666667	-2.622717423	3.12E-06	9.34E-05	FIM2	PREDICTED: fimbrin-2 [Cucumis melo]	-	-	-	-	GO:0006928//movement of cell or subcellular component;GO:0051640//organelle localization
evm.TU.tig00001762.4	0.23	0.23	0.23	1.34	0.64	1.16	0.23	1.046666667	2.186096292	3.14E-06	9.37E-05	--	G-patch domain-containing protein [Cephalotus follicularis]	-	-	-	-	-
evm.TU.tig00007260.1	79.69	74.37	53.74	29	36.56	36.08	69.26666667	33.88	-1.031727374	3.14E-06	9.38E-05	ABCC14	PREDICTED: ABC transporter C family member 14-like [Cucumis melo]	-	-	GO:0031224//intrinsic component of membrane	GO:0015405//P-P-bond-hydrolysis-driven transmembrane transporter activity;GO:0016628//oxidoreductase activity, acting on the CH-CH group of donors, NAD or NADP as acceptor;GO:0017111//nucleoside-triphosphatase activity;GO:0032550//purine ribonucleoside binding	GO:0044710//single-organism metabolic process;GO:0044763//single-organism cellular process;GO:0051234//establishment of localization
evm.TU.tig00153574.117	31.36	22.28	55.14	110.22	121.86	129.02	36.26	120.3666667	1.730985089	3.17E-06	9.44E-05	CAF1-11	PREDICTED: probable CCR4-associated factor 1 homolog 11 [Juglans regia]	ko03018//RNA degradation	K12581	GO:0043231//intracellular membrane-bounded organelle	GO:0003824//catalytic activity	-
evm.TU.tig00153207.36	308.54	348.63	197.69	118.23	126.87	132.32	284.9533333	125.8066667	-1.179517295	3.17E-06	9.45E-05	UXS5	UDP-glucuronic acid decarboxylase 1 [Morus notabilis]	ko01100//Metabolic pathways;ko00520//Amino sugar and nucleotide sugar metabolism	K08678;K08678	-	GO:0016831//carboxy-lyase activity;GO:0048037//cofactor binding	-
evm.TU.tig00002220.6	7.26	7.77	10.76	36.02	20.67	20.21	8.596666667	25.63333333	1.576171825	3.23E-06	9.57E-05	PUR2	PREDICTED: phosphoribosylamine--glycine ligase [Cucumis sativus]	ko01100//Metabolic pathways;ko01110//Biosynthesis of secondary metabolites;ko00230//Purine metabolism	K01945;K01945;K01945	-	-	-
evm.TU.tig00153031.402	36.42	23.44	40.06	74.54	79.32	78.77	33.30666667	77.54333333	1.219191777	3.25E-06	9.64E-05	--	PREDICTED: 3-ketodihydrosphingosine reductase [Cucumis sativus]	-	-	-	GO:0003824//catalytic activity	GO:0044710//single-organism metabolic process
evm.TU.tig00153554.266	124.07	108.61	29.58	20.5	11.1	10.22	87.42	13.94	-2.648732817	3.33E-06	9.85E-05	SBT1.3	PREDICTED: subtilisin-like protease SBT1.7 [Cucumis sativus]	-	-	-	GO:0005515//protein binding;GO:0070011//peptidase activity, acting on L-amino acid peptides	GO:0009892//negative regulation of metabolic process;GO:0019538//protein metabolic process;GO:0051301//cell division
evm.TU.tig00153654.90	5.86	6.13	7.34	2.76	3.26	3.17	6.443333333	3.063333333	-1.072704871	3.34E-06	9.88E-05	SR1IP1	PREDICTED: BTB/POZ domain-containing protein At5g67385 isoform X2 [Cucumis sativus]	-	-	-	-	-
evm.TU.tig00153031.26	1.51	2.3	10.91	32.58	62.02	52.85	4.906666667	49.15	3.324376246	3.40E-06	0.000100098	ACO3	ACC oxidase 2 [Cucumis sativus]	ko01100//Metabolic pathways;ko01110//Biosynthesis of secondary metabolites;ko00270//Cysteine and methionine metabolism	K05933;K05933;K05933	-	-	-
evm.TU.tig00153348.38	26.29	18.32	24.67	40.17	50.99	53.95	23.09333333	48.37	1.066636108	3.49E-06	0.000102336	ERF4	ethylene response factor 3 [Solanum lycopersicum]	-	-	-	-	-
evm.TU.tig00154107.141	4.62	6.73	0.98	0.29	0.12	0.26	4.11	0.223333333	-4.201867894	3.73E-06	0.000108846	WIN1	PREDICTED: ethylene-responsive transcription factor WIN1-like [Juglans regia]	-	-	-	-	GO:0010467//gene expression;GO:0034645//cellular macromolecule biosynthetic process
evm.TU.tig00154117.2	0.41	0.11	1.47	5.14	10.72	11.22	0.663333333	9.026666667	3.766387403	3.79E-06	0.000110414	--	-	-	-	-	-	-
evm.TU.tig00001762.5	90.26	95.13	48.72	31.34	29.17	27.99	78.03666667	29.5	-1.4034372	3.88E-06	0.000112863	TMN11	PREDICTED: transmembrane 9 superfamily member 11-like [Cucumis sativus]	-	-	-	-	-
evm.TU.tig00001997.2	2.94	3.39	1.25	0.45	0.46	0.52	2.526666667	0.476666667	-2.406182701	3.92E-06	0.000113904	At5g10820	PREDICTED: probable folate-biopterin transporter 6 [Cucumis sativus]	-	-	GO:0031224//intrinsic component of membrane	-	GO:0016129//phytosteroid biosynthetic process
evm.TU.tig00153870.31	51.71	97.79	38.56	19.25	18.73	19.38	62.68666667	19.12	-1.713076094	3.97E-06	0.000114751	LPAT5	PREDICTED: probable 1-acyl-sn-glycerol-3-phosphate acyltransferase 5 [Cucumis melo]	ko01100//Metabolic pathways;ko01110//Biosynthesis of secondary metabolites;ko00564//Glycerophospholipid metabolism;ko00561//Glycerolipid metabolism	K13513;K13513;K13513;K13513	-	GO:0016740//transferase activity	-
evm.TU.tig00153092.24	37.31	21.75	37.68	79.22	78.16	77.01	32.24666667	78.13	1.276726577	3.97E-06	0.000114751	NCBP	PREDICTED: eukaryotic translation initiation factor NCBP [Cucumis melo]	ko03013//RNA transport	K03259	GO:0044444//cytoplasmic part	GO:0008135//translation factor activity, RNA binding	GO:0006412//translation;GO:0010608//posttranscriptional regulation of gene expression
evm.TU.tig00004836.10	1.8	1.7	2.9	10.34	6.56	7.49	2.133333333	8.13	1.930145948	4.00E-06	0.000115297	VQ11	PREDICTED: VQ motif-containing protein 11 [Theobroma cacao]	-	-	-	-	-
evm.TU.tig00153552.96	27.74	31.52	12.98	8.07	6.04	7.27	24.08	7.126666667	-1.75653604	4.09E-06	0.000117595	--	PREDICTED: probable rhamnogalacturonate lyase B [Cucumis sativus]	-	-	-	GO:0003824//catalytic activity;GO:0005488//binding	GO:0044238//primary metabolic process
evm.TU.tig00153446.50	0	0	0	0.16	0.63	0.59	0.001	0.46	8.845490051	4.12E-06	0.000118277	COBL10	PREDICTED: COBRA-like protein 10 [Cucumis melo]	-	-	GO:0031224//intrinsic component of membrane	-	GO:0040007//growth
evm.TU.tig00153055.363	15.99	25.65	52.15	110.99	141.53	132.85	31.26333333	128.4566667	2.038738252	4.15E-06	0.000119154	At5g10770	PREDICTED: aspartyl protease family protein At5g10770-like [Cucumis melo]	-	-	-	-	-
MSTRG.14764	3.56	12.37	2.28	0.34	0.67	0.41	6.07	0.473333333	-3.680768087	4.18E-06	0.000119799	--	L10-interacting MYB domain-containing protein-like [Cucumis melo var. makuwa] [Cucumis melo]	-	-	-	-	-
evm.TU.tig00001325.4	115.79	88.65	75.32	40.1	46.07	47.94	93.25333333	44.70333333	-1.060772884	4.21E-06	0.000120592	At3g61750	PREDICTED: cytochrome b561 and DOMON domain-containing protein At3g61750-like [Cucumis sativus]	-	-	-	-	-
MSTRG.9282	3.1	8.01	2	0.28	0.69	0.38	4.37	0.45	-3.279636373	4.23E-06	0.000120959	--	PREDICTED: L10-interacting MYB domain-containing protein-like [Cucumis melo]	-	-	-	-	-
MSTRG.17228	6.03	7.02	3.65	15.68	12.79	12.26	5.566666667	13.57666667	1.286243712	4.29E-06	0.000122169	RING1	E3 ubiquitin-protein ligase RING1 [Momordica charantia]	-	-	-	GO:0046872//metal ion binding	GO:0010243//response to organonitrogen compound
evm.TU.tig00003883.4	72.71	73.36	35.68	18	23.42	21.31	60.58333333	20.91	-1.534727896	4.35E-06	0.00012374	BHLH14	PREDICTED: transcription factor MYC2 [Juglans regia]	ko04075//Plant hormone signal transduction;ko04016//MAPK signaling pathway - plant	K13422;K13422	-	-	-
evm.TU.tig00153447.14	4.89	4.81	4.47	1.59	2.44	2.13	4.723333333	2.053333333	-1.201837502	4.36E-06	0.000123908	--	DUF3082 domain-containing protein [Cephalotus follicularis]	-	-	-	-	-
evm.TU.tig00153902.5	0.77	0	0.9	7.05	8.56	7.6	0.556666667	7.736666667	3.796826515	4.39E-06	0.000124535	--	PREDICTED: F-box protein PP2-B10 [Cucumis sativus]	-	-	-	-	-
evm.TU.tig00001651.4	195.59	134.37	60.07	36.53	26.29	27.96	130.01	30.26	-2.103138703	4.50E-06	0.000127353	LTP6	PREDICTED: non-specific lipid-transfer protein 1-like [Cucumis melo]	-	-	-	-	-
evm.TU.tig00153210.56	2.49	2.4	1.74	10.93	6.26	5.93	2.21	7.706666667	1.802060622	4.50E-06	0.000127353	At2g39020	PREDICTED: probable acetyltransferase NATA1-like [Cucumis melo]	-	-	-	GO:0016747//transferase activity, transferring acyl groups other than amino-acyl groups	-
evm.TU.tig00153424.38	31.94	45.3	25.05	14.59	8.08	9.05	34.09666667	10.57333333	-1.689200436	4.54E-06	0.000127885	--	DUF239 domain-containing protein/DUF4409 domain-containing protein [Cephalotus follicularis]	-	-	-	-	-
evm.TU.tig00004887.4	7.05	5.21	11.01	21.47	22.77	22.67	7.756666667	22.30333333	1.523750633	4.54E-06	0.000127885	At1g06620	PREDICTED: 1-aminocyclopropane-1-carboxylate oxidase homolog 1-like [Cucumis melo]	-	-	-	-	-
evm.TU.tig00153033.217	10.23	8.55	16.29	25.37	40.08	36.05	11.69	33.83333333	1.533170392	4.60E-06	0.000129291	At3g08860	PREDICTED: alanine--glyoxylate aminotransferase 2 homolog 2, mitochondrial-like [Cucumis melo]	ko01100//Metabolic pathways;ko01110//Biosynthesis of secondary metabolites;ko00270//Cysteine and methionine metabolism;ko00260//Glycine, serine and threonine metabolism;ko00250//Alanine, aspartate and glutamate metabolism;ko00280//Valine, leucine and isoleucine degradation	K00827;K00827;K00827;K00827;K00827;K00827	-	GO:0008483//transaminase activity;GO:0043168//anion binding	-
evm.TU.tig00154740.63	9.57	14.58	4.68	2.59	1.37	1.8	9.61	1.92	-2.32343012	4.62E-06	0.000129555	PPC6-7	PREDICTED: probable protein phosphatase 2C 34 [Cucumis melo]	-	-	-	-	-
evm.TU.tig00153447.46	182.56	244.12	260.58	101.58	124.02	115.83	229.0866667	113.81	-1.009266166	4.64E-06	0.000129873	RHM1	PREDICTED: trifunctional UDP-glucose 4,6-dehydratase/UDP-4-keto-6-deoxy-D-glucose 3,5-epimerase/UDP-4-keto-L-rhamnose-reductase RHM1 [Cucumis melo]	ko00520//Amino sugar and nucleotide sugar metabolism	K12450	-	GO:0016836//hydro-lyase activity;GO:0048037//cofactor binding	GO:0009117//nucleotide metabolic process
evm.TU.tig00153446.116	31.54	32.44	5.46	3.32	0.91	1.99	23.14666667	2.073333333	-3.480780462	4.64E-06	0.000129873	--	PREDICTED: uncharacterized protein 2C05 isoform X1 [Cucumis melo]	-	-	-	-	GO:0045491//xylan metabolic process
evm.TU.tig00001291.256	9.92	12.31	7.83	4.15	4.61	3.9	10.02	4.22	-1.247567604	4.67E-06	0.00013044	SR	PREDICTED: serine racemase-like [Cucumis sativus]	ko01100//Metabolic pathways;ko00260//Glycine, serine and threonine metabolism	K12235;K12235	-	GO:0016841//ammonia-lyase activity;GO:0032550//purine ribonucleoside binding;GO:0043168//anion binding;GO:0043169//cation binding;GO:0047661//amino-acid racemase activity	GO:0009069//serine family amino acid metabolic process
evm.TU.tig00153204.82	2123.21	1266.04	584.59	363.41	236.72	253.16	1324.613333	284.43	-2.21942574	4.69E-06	0.000130783	TUBB2	PREDICTED: tubulin beta chain [Cucumis sativus]	ko04145//Phagosome	K07375	GO:0015630//microtubule cytoskeleton;GO:0032991//macromolecular complex	GO:0005198//structural molecule activity;GO:0017111//nucleoside-triphosphatase activity;GO:0032550//purine ribonucleoside binding	GO:0043623//cellular protein complex assembly;GO:0044763//single-organism cellular process
evm.TU.tig00008745.2	17.61	23.58	40.47	68.04	97.04	98.1	27.22	87.72666667	1.688348385	4.77E-06	0.000132768	--	Octicosapeptide/Phox/Bem1p family protein isoform 1 [Theobroma cacao]	-	-	-	-	-
MSTRG.15969	28.62	34.18	29.58	4.11	10.24	9.17	30.79333333	7.84	-1.973692486	4.95E-06	0.000137373	MAIL3	serine/threonine-protein phosphatase 7 long form homolog [Momordica charantia]	-	-	-	-	-
evm.TU.tig00000238.1	14.77	18.06	14.7	4.88	7.79	7.29	15.84333333	6.653333333	-1.251726681	4.98E-06	0.000137985	IQD32	PREDICTED: protein IQ-DOMAIN 32 isoform X1 [Cucumis melo]	-	-	-	-	-
evm.TU.tig00000892.78	6.57	9	12.95	3.24	3.3	3.33	9.506666667	3.29	-1.530851992	5.08E-06	0.000140725	FTIP1	PREDICTED: protein QUIRKY-like [Cucumis melo]	-	-	GO:0005911//cell-cell junction	GO:0016740//transferase activity	-
evm.TU.tig00153055.134	9.06	14.21	6.96	2.97	3.62	3.2	10.07666667	3.263333333	-1.626600214	5.18E-06	0.000142581	JAL3	PREDICTED: jacalin-related lectin 3-like [Cucumis melo]	-	-	-	-	-
evm.TU.tig00007935.76	1.01	1.11	1.8	2.84	4.7	4.54	1.306666667	4.026666667	1.623694895	5.21E-06	0.000143317	APM1	PREDICTED: aminopeptidase M1-like [Cucumis sativus]	-	-	-	-	-
evm.TU.tig00153207.88	0.64	0.3	0.47	1.22	2.78	2.22	0.47	2.073333333	2.141219418	5.36E-06	0.000147276	FRO2	PREDICTED: ferric reduction oxidase 2-like [Cucumis sativus]	-	-	GO:0031224//intrinsic component of membrane	GO:0016491//oxidoreductase activity	GO:0044710//single-organism metabolic process
evm.TU.tig00153293.128	3.32	1.32	3.97	10	12.29	11.82	2.87	11.37	1.986109612	5.68E-06	0.000155031	--	hypothetical protein EUTSA_v10009072mg [Eutrema salsugineum]	-	-	-	-	-
evm.TU.tig00153403.198	124.58	130.78	68.1	37.73	44.03	45.06	107.82	42.27333333	-1.350805033	5.69E-06	0.000155031	GS1-1	PREDICTED: glutamine synthetase nodule isozyme-like [Cucumis melo]	ko01100//Metabolic pathways;ko01230//Biosynthesis of amino acids;ko00630//Glyoxylate and dicarboxylate metabolism;ko00250//Alanine, aspartate and glutamate metabolism;ko00910//Nitrogen metabolism;ko00220//Arginine biosynthesis	K01915;K01915;K01915;K01915;K01915;K01915	-	GO:0016211//ammonia ligase activity;GO:0032550//purine ribonucleoside binding	GO:0006541//glutamine metabolic process
evm.TU.tig00153048.104	103.91	54.28	17.18	9.84	6.47	9.44	58.45666667	8.583333333	-2.767757634	5.70E-06	0.000155031	--	SAM_2 domain-containing protein [Cephalotus follicularis]	-	-	-	-	-
MSTRG.17469	0.6	19.97	5.77	0.24	0.24	0.49	8.78	0.323333333	-4.763126788	5.71E-06	0.000155184	--	RNA-directed DNA polymerase [Dendrobium catenatum]	-	-	-	-	-
evm.TU.tig00003412.109	27.48	14.28	2.36	1.03	1.43	1.6	14.70666667	1.353333333	-3.441881158	5.75E-06	0.000155522	CSLB4	PREDICTED: cellulose synthase-like protein B4 [Cucumis melo]	-	-	-	-	-
evm.TU.tig00005224.11	3.81	3.12	3.84	12.4	7.75	7.66	3.59	9.27	1.368585495	5.76E-06	0.000155522	CDF3	PREDICTED: cyclic dof factor 3-like [Cucumis melo]	-	-	-	-	-
MSTRG.301	3.74	1.8	2.15	7.72	6.93	7.29	2.563333333	7.313333333	1.512508022	5.76E-06	0.000155522	TIC55	protein TIC 55, chloroplastic isoform X1 [Cucurbita maxima]	-	-	GO:0009528//plastid inner membrane;GO:0031224//intrinsic component of membrane	GO:0016703//oxidoreductase activity, acting on single donors with incorporation of molecular oxygen, incorporation of one atom of oxygen (internal monooxygenases or internal mixed function oxidases);GO:0016709//oxidoreductase activity, acting on paired donors, with incorporation or reduction of molecular oxygen, NAD(P)H as one donor, and incorporation of one atom of oxygen;GO:0043169//cation bind…	GO:0006605//protein targeting;GO:0044710//single-organism metabolic process;GO:0048731//system development
evm.TU.tig00006452.7	2.29	0.74	1.05	4.47	8.69	8.77	1.36	7.31	2.426264755	5.76E-06	0.000155522	--	-	-	-	-	-	-
MSTRG.7487	24.57	21.85	10.18	6.45	4.47	3.34	18.86666667	4.753333333	-1.988828071	5.79E-06	0.000156021	HIPP32	heavy metal-associated isoprenylated plant protein 32-like [Cucurbita maxima]	-	-	GO:0005911//cell-cell junction;GO:0030312//external encapsulating structure;GO:0043231//intracellular membrane-bounded organelle	GO:0043169//cation binding	GO:0003006//developmental process involved in reproduction;GO:0009791//post-embryonic development
evm.TU.tig00153293.179	0.97	0.86	0.3	2.98	3.98	3.97	0.71	3.643333333	2.359368065	5.84E-06	0.00015712	--	-	-	-	-	-	-
evm.TU.tig00000062.6	26.26	29.4	34.97	48.32	90.33	88.28	30.21	75.64333333	1.324186755	5.85E-06	0.000157139	SFH13	PREDICTED: phosphatidylinositol/phosphatidylcholine transfer protein SFH13 isoform X1 [Cucumis melo]	-	-	-	-	-
evm.TU.tig00153057.166	25.21	25.95	32.24	8.65	12.62	11.9	27.8	11.05666667	-1.330168372	5.99E-06	0.000160689	CINV2	PREDICTED: probable alkaline/neutral invertase D [Ziziphus jujuba]	-	-	-	GO:0004564//beta-fructofuranosidase activity	-
MSTRG.28712	0.4	6.06	1.41	0.15	0.2	0.07	2.623333333	0.14	-4.227902403	6.00E-06	0.000160848	Os03g0733400	zinc finger BED domain-containing protein RICESLEEPER 2 [Arachis hypogaea]	-	-	-	-	-
evm.TU.tig00001731.3	59.05	19.52	15.47	183.14	137.33	139.9	31.34666667	153.4566667	2.291447379	6.18E-06	0.000164862	--	Os03g0276850, partial [Oryza sativa Japonica Group]	-	-	-	-	-
evm.TU.tig00153533.104	0.88	1.25	0.03	0	0.01	0	0.72	0.003333333	-7.754887502	6.25E-06	0.000166426	MDL1	PREDICTED: (R)-mandelonitrile lyase 1-like [Cucumis melo]	ko01110//Biosynthesis of secondary metabolites;ko00460//Cyanoamino acid metabolism	K08248;K08248	-	-	-
evm.TU.tig00004836.188	0.88	0.29	0.29	3.47	6.07	5.58	0.486666667	5.04	3.372417865	6.25E-06	0.000166426	--	-	-	-	-	-	-
evm.TU.tig00000892.413	30.18	60.71	90.83	194.88	220.75	225.72	60.57333333	213.7833333	1.819394674	6.35E-06	0.000168561	UBC8	PREDICTED: ubiquitin-conjugating enzyme E2 28 [Lupinus angustifolius]	ko04141//Protein processing in endoplasmic reticulum;ko04120//Ubiquitin mediated proteolysis	K06689;K06689	-	GO:0003824//catalytic activity	-
evm.TU.tig00000157.3	0.15	0.15	0.07	1.71	1.6	2.41	0.123333333	1.906666667	3.950417971	6.45E-06	0.000170532	FAM32A	PREDICTED: protein FAM32A-like [Cucumis melo]	-	-	-	-	-
evm.TU.tig00002386.4	0.02	0.22	0.03	4.69	0.98	0.89	0.09	2.186666667	4.602664502	6.47E-06	0.000170778	spast	PREDICTED: calmodulin-interacting protein 111 isoform X1 [Vitis vinifera]	-	-	-	-	-
evm.TU.tig00001047.316	167.36	33.66	8.33	6.24	3.13	3.26	69.78333333	4.21	-4.050990374	6.52E-06	0.00017172	3MMP	metalloendoproteinase 1-like precursor [Momordica charantia]	-	-	-	GO:0046914//transition metal ion binding;GO:0070011//peptidase activity, acting on L-amino acid peptides	GO:0019538//protein metabolic process
evm.TU.tig00004015.1	0.53	1.43	1.55	3.98	4.71	5.78	1.17	4.823333333	2.043521986	6.80E-06	0.000178388	At1g10910	PREDICTED: pentatricopeptide repeat-containing protein At1g10910, chloroplastic [Cucumis sativus]	-	-	-	-	-
evm.TU.tig00154198.4	4.74	5.57	4.5	7.82	14.73	13.24	4.936666667	11.93	1.272984903	6.82E-06	0.000178788	--	PREDICTED: WD repeat-containing protein 44 [Vitis vinifera]	-	-	-	-	-
evm.TU.tig00004944.2	1.86	2.27	2.86	5.15	10.45	14.71	2.33	10.10333333	2.116429491	6.91E-06	0.000180746	HSFA8	PREDICTED: heat stress transcription factor A-8 [Cucumis melo]	-	-	GO:0043231//intracellular membrane-bounded organelle	GO:0001071//nucleic acid binding transcription factor activity;GO:0003677//DNA binding	GO:0006950//response to stress;GO:0010468//regulation of gene expression;GO:0034645//cellular macromolecule biosynthetic process
evm.TU.tig00000025.2	137.66	136.64	40.49	23.93	21.47	23.71	104.93	23.03666667	-2.187423327	6.92E-06	0.000180746	--	uncharacterized protein LOC100527172 [Glycine max]	-	-	-	-	-
evm.TU.tig00153145.164	18.24	15.63	25.64	36.89	54.72	53.61	19.83666667	48.40666667	1.287036135	7.02E-06	0.000183129	PXM16	PREDICTED: insulin-degrading enzyme-like 1, peroxisomal isoform X1 [Cucumis melo]	-	-	-	GO:0004175//endopeptidase activity;GO:0043169//cation binding	GO:0019538//protein metabolic process
evm.TU.tig00006682.7	1527.89	531.55	130.39	101.48	46.05	48.06	729.9433333	65.19666667	-3.484914359	7.11E-06	0.000185474	RNS1	S-RNase [Siraitia grosvenorii]	-	-	-	-	-
evm.TU.tig00153554.332	26.17	28.56	6.79	3.87	3.06	3.48	20.50666667	3.47	-2.563085435	7.16E-06	0.000186416	At5g52780	PREDICTED: uncharacterized protein PAM68-like [Cucumis melo]	-	-	GO:0016020//membrane	-	-
evm.TU.tig00001320.3	51.59	93.25	20.08	10.94	10.95	9.13	54.97333333	10.34	-2.410495775	7.21E-06	0.000187449	At2g25060	PREDICTED: stellacyanin [Cucumis sativus]	-	-	-	-	-
MSTRG.15591	3.84	2.57	0.59	0.26	0.24	0.32	2.333333333	0.273333333	-3.093659107	7.26E-06	0.000188637	--	nucleolar protein 58-like [Gossypium australe]	-	-	-	-	-
evm.TU.tig00002854.94	187.23	128.06	155.48	80.28	79.09	74.47	156.9233333	77.94666667	-1.009500653	7.40E-06	0.00019181	At1g06760	PREDICTED: histone H1-like [Cucumis melo]	-	-	GO:0043231//intracellular membrane-bounded organelle;GO:0043232//intracellular non-membrane-bounded organelle	GO:0003676//nucleic acid binding	GO:0034728//nucleosome organization
evm.TU.tig00006922.2	30.51	39.42	30.76	11.71	18.42	16.93	33.56333333	15.68666667	-1.097347184	7.42E-06	0.00019181	CEPR2	PREDICTED: receptor-like protein kinase HAIKU2 [Cucumis sativus]	-	-	GO:0016020//membrane	GO:0004672//protein kinase activity	GO:0006796//phosphate-containing compound metabolic process
MSTRG.2375	3.29	7.33	2.57	1	1.03	0.97	4.396666667	1	-2.136410159	7.42E-06	0.00019181	--	Sodium/hydrogen exchanger 7 [Cinnamomum micranthum f. kanehirae]	-	-	-	-	-
evm.TU.tig00002486.3	3.36	5	3.63	10.54	8.63	8.17	3.996666667	9.113333333	1.189181584	7.59E-06	0.000195473	HSP26-A	PREDICTED: probable glutathione S-transferase [Cucumis melo]	ko00480//Glutathione metabolism	K00799	-	GO:0003824//catalytic activity	-
evm.TU.tig00007427.10	0.03	0.1	0.19	1.63	0.95	1	0.106666667	1.193333333	3.483815777	7.74E-06	0.000198962	CDR1	PREDICTED: probable aspartic protease At2g35615 [Cucumis sativus]	-	-	-	-	-
evm.TU.tig00001291.417	26.52	9.72	57.64	141.95	226.43	225.37	31.29333333	197.9166667	2.660965861	7.74E-06	0.000198962	ERF5	PREDICTED: ethylene-responsive transcription factor ERF105 [Cucumis melo]	-	-	-	-	-
evm.TU.tig00000892.334	112.43	78.91	0.68	1.5	1.4	2.14	64.00666667	1.68	-5.25168904	7.78E-06	0.000199601	FPF1	PREDICTED: flowering-promoting factor 1-like [Gossypium hirsutum]	-	-	-	-	-
evm.TU.tig00000562.3	212.57	302.64	9.81	13.16	9.6	10.17	175.0066667	10.97666667	-3.994897964	7.93E-06	0.000203159	KCS19	PREDICTED: 3-ketoacyl-CoA synthase 19-like isoform X1 [Cucumis melo]	ko01100//Metabolic pathways;ko01110//Biosynthesis of secondary metabolites;ko04626//Plant-pathogen interaction;ko00062//Fatty acid elongation	K15397;K15397;K15397;K15397	-	GO:0016746//transferase activity, transferring acyl groups	GO:0006631//fatty acid metabolic process
evm.TU.tig00153031.563	0.12	0.26	0.6	5.26	2.28	1.87	0.326666667	3.136666667	3.263341069	8.07E-06	0.000206072	PAP20	PREDICTED: probable purple acid phosphatase 20 [Cucumis melo]	-	-	-	GO:0003824//catalytic activity;GO:0043169//cation binding	GO:0006796//phosphate-containing compound metabolic process
evm.TU.tig00153419.17	13.99	4.35	18.25	41.93	70.94	77.86	12.19666667	63.57666667	2.382010463	8.08E-06	0.000206177	WRKY41	PREDICTED: probable WRKY transcription factor 53 [Cucumis melo]	-	-	-	-	-
evm.TU.tig00000892.671	2.12	3.4	1.65	0.75	0.66	0.77	2.39	0.726666667	-1.717644984	8.12E-06	0.000206894	tetA	PREDICTED: hippocampus abundant transcript 1 protein-like isoform X1 [Juglans regia]	-	-	-	-	-
evm.TU.tig00153056.218	0.21	0.11	0.1	2.76	1.3	1.27	0.14	1.776666667	3.6656743	8.44E-06	0.000214283	ERF012	PREDICTED: ethylene-responsive transcription factor ERF014 [Cucumis melo]	-	-	-	-	-
evm.TU.tig00000509.2	7.11	7.89	9.83	2.74	3.79	4.22	8.276666667	3.583333333	-1.207747602	8.53E-06	0.000216105	STP14	PREDICTED: sugar transport protein 14-like [Cucumis melo]	-	-	GO:0031224//intrinsic component of membrane	GO:0016628//oxidoreductase activity, acting on the CH-CH group of donors, NAD or NADP as acceptor;GO:0022857//transmembrane transporter activity	GO:0044710//single-organism metabolic process;GO:0044763//single-organism cellular process;GO:0044765//single-organism transport
evm.TU.tig00000589.232	344.39	343.62	47.66	41.05	24.91	27.96	245.2233333	31.30666667	-2.969554447	8.54E-06	0.000216105	TIP1-1	PREDICTED: aquaporin TIP1-1-like [Cucumis melo]	-	-	GO:0031224//intrinsic component of membrane	-	GO:0051234//establishment of localization
evm.TU.tig00001047.133	7.46	1.75	4.23	14.39	29.31	26.87	4.48	23.52333333	2.392521872	8.61E-06	0.000217537	LAC22	PREDICTED: laccase-4-like [Cucumis melo]	-	-	GO:0005576//extracellular region	GO:0016491//oxidoreductase activity	GO:0044710//single-organism metabolic process
evm.TU.tig00153055.169	50.46	16.03	21.74	4.78	7.36	6.37	29.41	6.17	-2.25296439	8.62E-06	0.000217542	CML39	PREDICTED: probable calcium-binding protein CML41 [Cucumis melo]	ko04626//Plant-pathogen interaction	K13448	-	-	-
evm.TU.tig00009023.6	24.23	16.99	19.79	4.83	7.75	8.85	20.33666667	7.143333333	-1.509413881	8.72E-06	0.000219562	--	PREDICTED: uncharacterized protein LOC103485859 [Cucumis melo]	-	-	-	-	-
evm.TU.tig00007125.9	0	0.14	0.03	0.76	1.15	1.71	0.056666667	1.206666667	4.412383046	8.81E-06	0.000221725	ASAT1	PREDICTED: acyl-CoA--sterol O-acyltransferase 1-like [Cucumis melo]	-	-	-	-	-
MSTRG.8360	15.41	13.07	2.32	1.27	0.71	1.13	10.26666667	1.036666667	-3.307943865	8.83E-06	0.00022194	--	-	-	-	-	-	-
evm.TU.tig00000796.1	23.21	22.92	16.85	10.58	9.71	9.7	20.99333333	9.996666667	-1.070412235	8.86E-06	0.000222348	SBH2	PREDICTED: sphinganine C(4)-monooxygenase 2 [Cucumis sativus]	ko01100//Metabolic pathways;ko00600//Sphingolipid metabolism	K04713;K04713	GO:0031224//intrinsic component of membrane	GO:0003824//catalytic activity;GO:0046914//transition metal ion binding	GO:0006631//fatty acid metabolic process
evm.TU.tig00003797.3	9.59	11.31	1.89	0.67	0.94	0.81	7.596666667	0.806666667	-3.235321972	8.89E-06	0.000222964	CML25	PREDICTED: calmodulin-beta-like [Cucumis sativus]	-	-	-	-	-
evm.TU.tig00010475.2	0.29	0.26	0.56	1.79	4.17	4.3	0.37	3.42	3.208399149	9.04E-06	0.000226295	--	PREDICTED: F-box protein PP2-B10 [Cucumis sativus]	-	-	-	-	-
evm.TU.tig00003093.2	0.23	0.13	1.9	0.01	0.02	0.01	0.753333333	0.013333333	-5.820178962	9.15E-06	0.000228615	PICBP	PREDICTED: probable GPI-anchored adhesin-like protein PGA55 [Cucumis sativus]	-	-	-	-	-
evm.TU.tig00153533.15	28.92	16.33	12.86	5.1	2.76	4.49	19.37	4.116666667	-2.234275413	9.22E-06	0.000229837	--	-	-	-	-	-	-
evm.TU.tig00001602.2	42.29	44.33	9.64	6.09	5.7	6.22	32.08666667	6.003333333	-2.418138242	9.23E-06	0.000229837	APY2	Nucleoside phosphatase GDA1/CD39 [Corchorus olitorius]	ko00230//Purine metabolism;ko00240//Pyrimidine metabolism	K14641;K14641	-	-	-
evm.TU.tig00153403.2	68.83	82.35	59.68	26.12	37.99	38.34	70.28666667	34.15	-1.041365458	9.23E-06	0.000229837	SULTR3;1	PREDICTED: sulfate transporter 3.1-like [Cucumis sativus]	-	-	-	-	-
MSTRG.23047	1.3	0.39	0.42	0.07	0.04	0.08	0.703333333	0.063333333	-3.473171675	9.26E-06	0.000230236	PLA2	protein terminal ear1 [Cucurbita pepo subsp. pepo] [Cucurbita pepo]	-	-	GO:0043231//intracellular membrane-bounded organelle	GO:0003676//nucleic acid binding;GO:0036094//small molecule binding	GO:0044707//single-multicellular organism process
evm.TU.tig00153016.6	13.96	11.24	7.4	2.94	2.47	2.93	10.86666667	2.78	-1.966752676	9.31E-06	0.000231243	--	-	-	-	-	-	-
evm.TU.tig00001291.280	8.76	5.65	4.11	31.83	17.57	16.54	6.173333333	21.98	1.832069788	9.33E-06	0.000231243	--	PREDICTED: two-component response regulator-like APRR5 isoform X1 [Cucumis sativus]	-	-	-	-	-
evm.TU.tig00006261.10	0.29	0.15	2.66	10.08	22.45	26.82	1.033333333	19.78333333	4.258907909	9.41E-06	0.000232841	--	PREDICTED: glycine-rich protein-like [Cucumis sativus]	-	-	-	-	-
evm.TU.tig00153054.128	338.14	242.47	119.17	75.7	66.06	63.9	233.26	68.55333333	-1.766640209	9.48E-06	0.000234301	RKL1	PREDICTED: probable inactive receptor kinase RLK902 [Cucumis melo]	-	-	GO:0031224//intrinsic component of membrane	GO:0004672//protein kinase activity;GO:0032550//purine ribonucleoside binding	GO:0006464//cellular protein modification process;GO:0006796//phosphate-containing compound metabolic process
evm.TU.tig00003412.223	5.49	7.68	6.9	3.02	2.49	2.94	6.69	2.816666667	-1.24801737	9.51E-06	0.000234807	DSEL	PREDICTED: phospholipase A1-IIgamma [Cucumis melo]	-	-	-	-	-
evm.TU.tig00153210.167	14.61	7.02	0.94	0.47	0.57	0.4	7.523333333	0.48	-3.970265702	9.60E-06	0.000236737	--	-	-	-	-	-	-
evm.TU.tig00007587.3	7.77	10.28	8.19	4.71	4.08	4.27	8.746666667	4.353333333	-1.006612823	9.77E-06	0.000240367	PBL19	PREDICTED: probable receptor-like protein kinase At5g47070 [Cucumis sativus]	-	-	-	GO:0004672//protein kinase activity;GO:0032550//purine ribonucleoside binding	GO:0006464//cellular protein modification process;GO:0006796//phosphate-containing compound metabolic process
evm.TU.tig00007935.46	20.47	10.02	7.13	3.67	2.81	3.11	12.54	3.196666667	-1.971897129	9.88E-06	0.000242876	At1g51880	PREDICTED: probable LRR receptor-like serine/threonine-protein kinase At1g51810 [Cucumis melo]	-	-	-	-	-
evm.TU.tig00153031.155	6.85	6.94	0.51	0	0	0.09	4.766666667	0.03	-7.31187443	9.93E-06	0.000243684	BZIP44	PREDICTED: ocs element-binding factor 1-like [Cucumis sativus]	-	-	-	-	-
evm.TU.tig00006406.70	13.21	7.23	6.99	17.45	41.37	39.79	9.143333333	32.87	1.845979335	1.01E-05	0.000247024	UGT91D1	PREDICTED: UDP-glycosyltransferase 91A1-like [Cucumis melo]	-	-	-	GO:0016740//transferase activity	-
evm.TU.tig00004310.8	0.29	0.03	0.17	0.69	3.37	3.29	0.163333333	2.45	3.906890596	1.01E-05	0.000247893	At5g41800	PREDICTED: probable GABA transporter 2 [Cucumis melo]	-	-	GO:0031224//intrinsic component of membrane	-	-
MSTRG.15873	1.15	3.34	3.17	0.08	0	0	2.553333333	0.026666667	-6.581200582	1.02E-05	0.000250734	--	-	-	-	-	-	-
evm.TU.tig00001291.15	0.62	1.54	1.72	25.79	5.28	5.59	1.293333333	12.22	3.240078228	1.03E-05	0.000250852	PLR_Lp1	PREDICTED: isoflavone reductase homolog [Cucumis sativus]	ko01110//Biosynthesis of secondary metabolites	K21568	-	-	-
evm.TU.tig00000289.139	163.66	203.34	175.18	65.1	99.65	99.48	180.7266667	88.07666667	-1.03697762	1.04E-05	0.000253687	CEPR2	PREDICTED: receptor-like protein kinase HAIKU2 [Cucumis sativus]	-	-	GO:0031224//intrinsic component of membrane	GO:0004672//protein kinase activity;GO:0032550//purine ribonucleoside binding	GO:0006464//cellular protein modification process;GO:0006796//phosphate-containing compound metabolic process
evm.TU.tig00000562.4	170.27	238.09	7.61	11.8	6.63	7.44	138.6566667	8.623333333	-4.007127525	1.06E-05	0.000257705	--	Os06g0260250, partial [Oryza sativa Japonica Group]	-	-	-	-	-
evm.TU.tig00011042.3	300.91	407.84	50.55	42.82	28.17	30.48	253.1	33.82333333	-2.903616756	1.06E-05	0.000257874	ADS3	PREDICTED: delta-9 acyl-lipid desaturase 1-like [Cucumis melo]	-	-	-	-	-
evm.TU.tig00004855.2	2.07	3.09	4.41	6.52	14.06	13.86	3.19	11.48	1.847494313	1.07E-05	0.000257972	PPH1	PREDICTED: protein phosphatase 2C 57 [Cucumis sativus]	-	-	-	GO:0004721//phosphoprotein phosphatase activity;GO:0043169//cation binding	GO:0006464//cellular protein modification process
evm.TU.tig00002487.9	0.38	0.92	0.52	2.02	3.34	4.06	0.606666667	3.14	2.371788609	1.07E-05	0.0002586	--	PREDICTED: suppressor of disruption of TFIIS [Cucumis sativus]	ko00760//Nicotinate and nicotinamide metabolism	K18551	-	-	-
evm.TU.tig00153031.297	1127.59	1127.46	408.96	297.41	194.36	194.26	888.0033333	228.6766667	-1.957255926	1.09E-05	0.000262711	TUBA1	PREDICTED: tubulin alpha chain [Elaeis guineensis]	ko04145//Phagosome	K07374	GO:0015630//microtubule cytoskeleton;GO:0032991//macromolecular complex	GO:0005198//structural molecule activity;GO:0017111//nucleoside-triphosphatase activity;GO:0032550//purine ribonucleoside binding	GO:0043623//cellular protein complex assembly;GO:0044763//single-organism cellular process
evm.TU.tig00153577.26	80.31	75.34	112.46	156.13	295.23	244.62	89.37	231.9933333	1.376220819	1.12E-05	0.000268906	--	uncharacterized protein LOC100798042 [Glycine max]	-	-	-	-	-
evm.TU.tig00153210.285	0.22	0	0.21	1.81	3.49	3.89	0.143333333	3.063333333	4.417656297	1.12E-05	0.000270881	--	hypothetical protein Csa_5G605220 [Cucumis sativus]	-	-	-	-	-
evm.TU.tig00006456.3	0.06	0.05	0.26	0.75	2.39	2.32	0.123333333	1.82	3.883303775	1.13E-05	0.000271609	MAPKKK17	PREDICTED: mitogen-activated protein kinase kinase kinase NPK1 [Cucumis melo]	-	-	-	-	-
MSTRG.26811	23.37	10.6	14.79	6.4	4.43	5.34	16.25333333	5.39	-1.592378447	1.13E-05	0.000271609	MAIL3	serine/threonine-protein phosphatase 7 long form homolog isoform X1 [Momordica charantia]	-	-	-	-	-
evm.TU.tig00006061.7	6.09	4.61	6.13	9.18	14.74	15.6	5.61	13.17333333	1.23154777	1.14E-05	0.000274378	GALT6	PREDICTED: probable beta-1,3-galactosyltransferase 19 [Cucumis sativus]	-	-	GO:0031224//intrinsic component of membrane	GO:0005488//binding;GO:0035250//UDP-galactosyltransferase activity	GO:0006464//cellular protein modification process
evm.TU.tig00153489.18	4.4	6.36	11.1	18.91	25.31	26.76	7.286666667	23.66	1.699119173	1.15E-05	0.000276341	D2HGDH	PREDICTED: D-2-hydroxyglutarate dehydrogenase, mitochondrial isoform X1 [Cucumis melo]	-	-	GO:0043231//intracellular membrane-bounded organelle	GO:0000166//nucleotide binding;GO:0016616//oxidoreductase activity, acting on the CH-OH group of donors, NAD or NADP as acceptor	GO:0044710//single-organism metabolic process
evm.TU.tig00153293.55	12.74	10.33	10.56	5.68	4.28	3.7	11.21	4.553333333	-1.299791295	1.17E-05	0.000280427	NIP1-1	PREDICTED: aquaporin NIP1-1 [Cucumis melo]	-	-	GO:0031224//intrinsic component of membrane	-	GO:0051234//establishment of localization
evm.TU.tig00000589.126	8.48	4.92	0.3	0.13	0	0	4.566666667	0.043333333	-6.71952046	1.17E-05	0.000280427	At5g06060	PREDICTED: tropinone reductase homolog [Cucumis melo]	ko01100//Metabolic pathways;ko01110//Biosynthesis of secondary metabolites;ko00960//Tropane, piperidine and pyridine alkaloid biosynthesis	K08081;K08081;K08081	-	-	-
evm.TU.tig00152936.174	5.52	4.98	6.93	10.05	13.62	13.91	5.81	12.52666667	1.108392497	1.19E-05	0.000282475	Os04g0590900	PREDICTED: RING-H2 finger protein ATL52-like [Cucumis sativus]	-	-	-	-	-
evm.TU.tig00153204.81	1669.55	919.63	431.3	282.64	182.5	182.78	1006.826667	215.9733333	-2.220890237	1.19E-05	0.000282475	TUBB1	PREDICTED: tubulin beta chain [Cucumis sativus]	ko04145//Phagosome	K07375	GO:0015630//microtubule cytoskeleton;GO:0032991//macromolecular complex;GO:0043231//intracellular membrane-bounded organelle	GO:0005198//structural molecule activity;GO:0017111//nucleoside-triphosphatase activity;GO:0032550//purine ribonucleoside binding	GO:0005976//polysaccharide metabolic process;GO:0006006//glucose metabolic process;GO:0006996//organelle organization;GO:0009826//unidimensional cell growth;GO:0043479//pigment accumulation in tissues in response to UV light;GO:0043623//cellular protein complex assembly;GO:0045229//external encapsulating structure organization;GO:0048588//developmental cell growth;GO:0051603//proteolysis involved…
MSTRG.13461	2.44	1.67	2.02	4.84	5.64	7.17	2.043333333	5.883333333	1.525709204	1.22E-05	0.000290507	--	transcription factor bHLH62 [Cucumis sativus]	-	-	-	-	-
evm.TU.tig00153554.185	3.65	2.92	1.26	0.39	0.26	0.55	2.61	0.4	-2.705977902	1.24E-05	0.000293495	AMC1	PREDICTED: metacaspase-1-like isoform X1 [Cucumis sativus]	-	-	-	-	GO:0019538//protein metabolic process
evm.TU.tig00005127.1	4.56	3.55	0.27	0.1	0.03	0.14	2.793333333	0.09	-4.955918932	1.28E-05	0.000303757	At1g29670	PREDICTED: GDSL esterase/lipase At1g29670-like [Cucumis melo]	-	-	-	GO:0016787//hydrolase activity	-
evm.TU.tig00000892.248	0.41	0.14	0.09	3	1.36	1.08	0.213333333	1.813333333	3.087462841	1.31E-05	0.000309886	CNGC15C	Cyclic nucleotide-gated channel 15 [Theobroma cacao]	ko04626//Plant-pathogen interaction	K05391	GO:0031224//intrinsic component of membrane	GO:0005267//potassium channel activity;GO:0005515//protein binding;GO:0030551//cyclic nucleotide binding	GO:0030001//metal ion transport;GO:0034220//ion transmembrane transport
MSTRG.28762	0	0	0.1	1.47	3.52	2.46	0.033333333	2.483333333	6.21916852	1.32E-05	0.000310602	--	-	-	-	-	-	-
evm.TU.tig00153048.312	8	5.52	28.15	67.6	93.07	93.27	13.89	84.64666667	2.607406657	1.32E-05	0.000311454	CBK1	PREDICTED: serine/threonine-protein kinase tricorner isoform X1 [Cucumis sativus]	-	-	-	-	-
evm.TU.tig00004146.3	2.93	4.55	1.1	0.05	0.34	0.25	2.86	0.213333333	-3.744833837	1.33E-05	0.000313143	BAN	PREDICTED: cinnamoyl-CoA reductase-like SNL6 [Nicotiana tomentosiformis]	-	-	-	GO:0016616//oxidoreductase activity, acting on the CH-OH group of donors, NAD or NADP as acceptor	GO:0044710//single-organism metabolic process
evm.TU.tig00153449.153	29.22	21.18	32.99	49.74	60.05	59.61	27.79666667	56.46666667	1.022487581	1.34E-05	0.000313852	MGL	cystathionine gamma-synthase [Cucumis melo subsp. melo] [Cucumis melo]	ko00270//Cysteine and methionine metabolism;ko00450//Selenocompound metabolism	K01761;K01761	-	-	-
evm.TU.tig00153653.31	4.31	3.78	1.25	0.61	0.34	0.52	3.113333333	0.49	-2.667606395	1.35E-05	0.000317682	HSR201	PREDICTED: benzyl alcohol O-benzoyltransferase-like [Cucumis sativus]	-	-	-	-	-
evm.TU.tig00153031.263	58.01	80.12	37.83	25.69	18.21	19.21	58.65333333	21.03666667	-1.479306978	1.36E-05	0.000317828	OFUT31	BnaA01g13920D [Brassica napus]	-	-	-	GO:0016740//transferase activity	-
evm.TU.tig00000713.1	20.46	18.59	29.75	41.82	59.45	62	22.93333333	54.42333333	1.246779258	1.36E-05	0.000318447	PXM16	PREDICTED: insulin-degrading enzyme-like 1, peroxisomal isoform X2 [Cucumis melo]	-	-	-	GO:0004175//endopeptidase activity;GO:0043169//cation binding	GO:0019538//protein metabolic process
evm.TU.tig00009870.2	2.34	3.95	1.47	0.07	0	0.23	2.586666667	0.1	-4.693022247	1.37E-05	0.000320021	--	-	-	-	-	-	-
evm.TU.tig00001291.370	41.67	19.43	2.99	2.61	1.31	1.9	21.36333333	1.94	-3.461008212	1.37E-05	0.000320021	WAXY	PREDICTED: granule-bound starch synthase 1, chloroplastic/amyloplastic [Cucumis melo]	ko01100//Metabolic pathways;ko01110//Biosynthesis of secondary metabolites;ko00500//Starch and sucrose metabolism	K13679;K13679;K13679	GO:0009536//plastid	GO:0046527//glucosyltransferase activity	GO:0005982//starch metabolic process;GO:0006950//response to stress;GO:0009247//glycolipid biosynthetic process;GO:0032958//inositol phosphate biosynthetic process
evm.TU.tig00003412.253	210.38	158.29	87.02	55.11	51.52	49.56	151.8966667	52.06333333	-1.544750623	1.38E-05	0.000321244	--	-	-	-	-	-	-
evm.TU.tig00153211.23	1.7	6.11	11.01	0.24	0.37	0	6.273333333	0.203333333	-4.947313575	1.39E-05	0.000324681	--	-	-	-	-	-	-
MSTRG.15018	0.61	0.47	0.93	1.45	2.02	2.02	0.67	1.83	1.449610648	1.45E-05	0.000337569	pol	DNA-directed DNA polymerase [Handroanthus impetiginosus]	-	-	-	-	-
evm.TU.tig00000589.317	2.61	2.91	4.96	9.8	9.57	9.57	3.493333333	9.646666667	1.465426205	1.45E-05	0.000337569	--	Senescence regulator [Corchorus olitorius]	-	-	-	-	-
evm.TU.tig00004095.4	3.03	4.25	1.17	0.21	0.4	0.43	2.816666667	0.346666667	-3.022367813	1.46E-05	0.000337855	--	PREDICTED: cinnamoyl-CoA reductase-like SNL6 [Nicotiana tomentosiformis]	-	-	-	GO:0016616//oxidoreductase activity, acting on the CH-OH group of donors, NAD or NADP as acceptor	GO:0008202//steroid metabolic process
MSTRG.11634	4.28	7.69	3.81	1.38	1.44	2.07	5.26	1.63	-1.690190835	1.46E-05	0.000338155	--	retrotransposon protein [Cucumis melo var. makuwa] [Cucumis melo]	-	-	-	-	-
MSTRG.17952	42.99	17.69	59.05	436.83	140.43	143.53	39.91	240.2633333	2.589794311	1.48E-05	0.000341955	--	hypothetical protein E5676_scaffold255G005270 [Cucumis melo var. makuwa] [Cucumis melo]	-	-	-	-	-
evm.TU.tig00153403.85	11.28	10.57	7.6	3.59	3.83	4.2	9.816666667	3.873333333	-1.341657565	1.48E-05	0.000342079	--	-	-	-	-	-	-
evm.TU.tig00005407.7	3.4	14.83	8.37	1.86	1.68	1.44	8.866666667	1.66	-2.417208598	1.48E-05	0.000342079	--	Alpha-L-arabinofuranosidase B [Corchorus capsularis]	-	-	-	-	-
evm.TU.tig00000892.246	10.4	20.31	13.93	6.5	5.34	5.1	14.88	5.646666667	-1.397903152	1.49E-05	0.000342988	WAV3	PREDICTED: uncharacterized protein LOC103501961 [Cucumis melo]	-	-	-	GO:0043169//cation binding	-
evm.TU.tig00002486.236	91.83	74.21	139.24	205.83	291.81	274.04	101.76	257.2266667	1.337869639	1.49E-05	0.000342988	yoaA	PREDICTED: uncharacterized N-acetyltransferase p20-like [Cucumis melo]	-	-	-	GO:0003824//catalytic activity	-
evm.TU.tig00001981.2	3.38	4.44	7.94	13.93	18.29	16.25	5.253333333	16.15666667	1.620824548	1.49E-05	0.000342988	IQM4	PREDICTED: IQ domain-containing protein IQM4 [Cucumis melo]	-	-	-	-	-
evm.TU.tig00153210.37	6.48	7.64	1.64	0.99	0.28	0.4	5.253333333	0.556666667	-3.238347527	1.49E-05	0.000343612	SCPL27	PREDICTED: serine carboxypeptidase-like 27 [Cucumis sativus]	-	-	-	-	-
evm.TU.tig00153054.146	3.58	4.4	4.01	45.34	11.08	10.67	3.996666667	22.36333333	2.484266085	1.51E-05	0.000347773	LAC1	PREDICTED: laccase-1 [Cucumis sativus]	-	-	-	-	-
evm.TU.tig00153449.14	3.89	5.25	4.8	10.2	9.7	10.07	4.646666667	9.99	1.104288523	1.52E-05	0.000349105	--	-	-	-	-	-	-
evm.TU.tig00153229.1	4.04	5.7	3.94	7.69	10.91	10.28	4.56	9.626666667	1.078002512	1.53E-05	0.000350058	GWD3	PREDICTED: phosphoglucan, water dikinase, chloroplastic isoform X1 [Cucumis sativus]	-	-	-	-	-
evm.TU.tig00153274.7	1.07	1.22	0.66	2.38	5.73	7.06	0.983333333	5.056666667	2.362434226	1.56E-05	0.000354823	--	PREDICTED: uncharacterized protein LOC100244942 isoform X2 [Vitis vinifera]	-	-	-	-	-
evm.TU.tig00001291.101	102.37	81.55	112.5	345.11	197.55	203.5	98.80666667	248.72	1.33184223	1.56E-05	0.000354823	BI-1	PREDICTED: bax inhibitor 1-like [Cucumis melo]	-	-	GO:0031224//intrinsic component of membrane	-	GO:0042981//regulation of apoptotic process
evm.TU.tig00005513.2	8.84	5	4.25	23.91	14.93	15.28	6.03	18.04	1.580969431	1.56E-05	0.000354823	RVE6	PREDICTED: protein REVEILLE 6-like isoform X4 [Cucumis melo]	-	-	-	-	-
evm.TU.tig00002486.29	0.18	27.24	10.81	0.54	0.4	0.29	12.74333333	0.41	-4.957974979	1.56E-05	0.000355006	CER1	PREDICTED: protein ECERIFERUM 1 [Cucumis sativus]	ko01110//Biosynthesis of secondary metabolites;ko00073//Cutin, suberine and wax biosynthesis	K15404;K15404	GO:0031224//intrinsic component of membrane	GO:0003824//catalytic activity	GO:0006631//fatty acid metabolic process
evm.TU.tig00007156.6	0.95	1.07	0.29	0.09	0.01	0.06	0.77	0.053333333	-3.851749041	1.56E-05	0.000355167	ABA3	Pyridoxal phosphate-dependent transferases superfamily protein [Theobroma cacao]	-	-	-	GO:0003824//catalytic activity;GO:0043168//anion binding	-
evm.TU.tig00153048.140	18.97	16.24	26	57.13	44.36	41.24	20.40333333	47.57666667	1.221449329	1.57E-05	0.000356279	--	PREDICTED: uncharacterized protein LOC101218093 [Cucumis sativus]	-	-	-	-	-
evm.TU.tig00001047.171	3.83	2.69	2.34	1.01	0.99	1.13	2.953333333	1.043333333	-1.501144042	1.58E-05	0.000358214	STP1	PREDICTED: sugar transport protein 12 isoform X1 [Vitis vinifera]	-	-	GO:0031224//intrinsic component of membrane	GO:0022857//transmembrane transporter activity	GO:0044763//single-organism cellular process;GO:0051234//establishment of localization
evm.TU.tig00153031.571	3.05	3.71	1.97	1.12	0.62	0.71	2.91	0.816666667	-1.833199905	1.58E-05	0.000358214	IQM3	PREDICTED: IQ domain-containing protein IQM3-like [Cucumis melo]	-	-	-	-	-
evm.TU.tig00153057.20	13.78	36.14	0.34	0.34	0.35	0.48	16.75333333	0.39	-5.424830236	1.58E-05	0.000358214	--	Lipid transfer protein [Medicago truncatula]	-	-	-	-	-
evm.TU.tig00002526.5	0.54	1.26	0.54	2.22	5.63	4.81	0.78	4.22	2.43569697	1.61E-05	0.000364515	--	PREDICTED: suppressor of disruption of TFIIS [Cucumis sativus]	ko00760//Nicotinate and nicotinamide metabolism	K18551	-	-	-
evm.TU.tig00005443.7	13.64	16.01	8.17	4.09	3.31	4.71	12.60666667	4.036666667	-1.642950498	1.62E-05	0.000364886	--	-	-	-	-	-	-
evm.TU.tig00153016.5	13.64	16.01	8.17	4.09	3.31	4.71	12.60666667	4.036666667	-1.642950498	1.62E-05	0.000364886	--	-	-	-	-	-	-
MSTRG.26698	0.23	0.81	0.06	8.23	3.13	2.39	0.366666667	4.583333333	3.64385619	1.63E-05	0.000367417	CYP94C1	cytochrome P450 94C1 [Momordica charantia]	-	-	GO:0031224//intrinsic component of membrane;GO:0043227//membrane-bounded organelle	GO:0016712//oxidoreductase activity, acting on paired donors, with incorporation or reduction of molecular oxygen, reduced flavin or flavoprotein as one donor, and incorporation of one atom of oxygen;GO:0016713//oxidoreductase activity, acting on paired donors, with incorporation or reduction of molecular oxygen, reduced iron-sulfur protein as one donor, and incorporation of one atom of oxygen;GO…	GO:0001101//response to acid chemical;GO:0006972//hyperosmotic response;GO:0009694//jasmonic acid metabolic process;GO:0009755//hormone-mediated signaling pathway;GO:0051707//response to other organism
evm.TU.tig00153002.32	34.7	26.74	4.5	2.49	3.22	3.25	21.98	2.986666667	-2.87958325	1.65E-05	0.000371935	ALE2	PREDICTED: serine/threonine-protein kinase CDL1 [Cucumis melo]	-	-	-	GO:0016772//transferase activity, transferring phosphorus-containing groups	-
MSTRG.8257	6.74	6.1	3.83	1.62	2.34	2.28	5.556666667	2.08	-1.41763617	1.66E-05	0.000371935	KIN7K	kinesin-like protein KIN-7D, mitochondrial [Momordica charantia]	-	-	GO:0005875//microtubule associated complex	GO:0003774//motor activity;GO:0015631//tubulin binding;GO:0032550//purine ribonucleoside binding;GO:0046914//transition metal ion binding	GO:0007017//microtubule-based process
evm.TU.tig00153033.134	32.04	65.75	71.42	16.88	19.16	21.21	56.40333333	19.08333333	-1.563467233	1.69E-05	0.00037936	--	PREDICTED: uncharacterized protein LOC103490707 isoform X1 [Cucumis melo]	-	-	-	-	-
evm.TU.tig00153533.48	2.35	7.94	3.88	0.71	0.37	0.37	4.723333333	0.483333333	-3.288714953	1.70E-05	0.000380259	--	PREDICTED: transcription factor MYB86-like [Cucumis melo]	ko04626//Plant-pathogen interaction	K09422	-	-	-
MSTRG.9301	8.03	10.53	5.19	2.68	1.84	1.73	7.916666667	2.083333333	-1.925999419	1.70E-05	0.000381142	LACS2	long chain acyl-CoA synthetase 2 [Cucurbita moschata]	ko01100//Metabolic pathways;ko04146//Peroxisome;ko01212//Fatty acid metabolism;ko00071//Fatty acid degradation;ko00061//Fatty acid biosynthesis	K01897;K01897;K01897;K01897;K01897	GO:0005911//cell-cell junction;GO:0043231//intracellular membrane-bounded organelle	GO:0015645//fatty acid ligase activity;GO:0032550//purine ribonucleoside binding	GO:0006631//fatty acid metabolic process;GO:0009059//macromolecule biosynthetic process;GO:0009620//response to fungus;GO:0009625//response to insect;GO:0009791//post-embryonic development
evm.TU.tig00004836.124	17.96	8.23	0.79	0.54	0.75	0.82	8.993333333	0.703333333	-3.676575444	1.70E-05	0.000381142	ABCC8	PREDICTED: ABC transporter C family member 8 [Cucumis melo]	ko02010//ABC transporters	K05666	GO:0031224//intrinsic component of membrane	GO:0016628//oxidoreductase activity, acting on the CH-CH group of donors, NAD or NADP as acceptor;GO:0032550//purine ribonucleoside binding;GO:0042626//ATPase activity, coupled to transmembrane movement of substances	GO:0015893//drug transport;GO:0044710//single-organism metabolic process;GO:0044763//single-organism cellular process
evm.TU.tig00152900.1	6.07	6.93	3.54	1.95	2.05	2.04	5.513333333	2.013333333	-1.45333878	1.71E-05	0.000381142	WNK1	PREDICTED: probable serine/threonine-protein kinase WNK9 isoform X1 [Cucumis melo]	-	-	-	GO:0016301//kinase activity	GO:0006796//phosphate-containing compound metabolic process
evm.TU.tig00153870.11	261.55	204.51	36.67	26.12	25.16	27.08	167.5766667	26.12	-2.681594481	1.71E-05	0.000381142	USPL1	PREDICTED: BURP domain-containing protein BNM2C-like [Cucumis melo]	-	-	-	-	-
MSTRG.20778	70.17	60.69	5.11	4.09	4.71	5.19	45.32333333	4.663333333	-3.280820507	1.72E-05	0.000383763	At4g18260	cytochrome b561 domain-containing protein At4g18260-like [Cucurbita moschata]	-	-	GO:0031224//intrinsic component of membrane	-	GO:0044710//single-organism metabolic process
evm.TU.tig00153054.141	14.36	9.06	2.82	1.81	0.89	0.95	8.746666667	1.216666667	-2.845799351	1.73E-05	0.000384712	WOX1	PREDICTED: WUSCHEL-related homeobox 1-like [Cucumis melo]	-	-	-	-	-
evm.TU.tig00153447.63	14.4	8.19	1.42	0.12	0.88	0.68	8.003333333	0.56	-3.837102265	1.77E-05	0.000393575	NCED1	9-cis-epoxycarotenoid dioxygenase [Momordica charantia]	ko01100//Metabolic pathways;ko01110//Biosynthesis of secondary metabolites;ko00906//Carotenoid biosynthesis	K09840;K09840;K09840	-	-	GO:0044710//single-organism metabolic process
evm.TU.tig00153033.26	85.26	71.73	41.66	21.09	28	27.76	66.21666667	25.61666667	-1.370111628	1.79E-05	0.000396882	PAL	PREDICTED: phenylalanine ammonia-lyase-like [Cucumis melo]	ko01100//Metabolic pathways;ko01110//Biosynthesis of secondary metabolites;ko00940//Phenylpropanoid biosynthesis;ko00360//Phenylalanine metabolism	K10775;K10775;K10775;K10775	GO:0044424//intracellular part	GO:0016841//ammonia-lyase activity	GO:0006558//L-phenylalanine metabolic process;GO:0009699//phenylpropanoid biosynthetic process
evm.TU.tig00153640.149	100.85	79.89	56.06	30.64	37.4	37.67	78.93333333	35.23666667	-1.163557221	1.82E-05	0.000401935	ABCC14	PREDICTED: ABC transporter C family member 14-like [Cucumis melo]	-	-	GO:0031224//intrinsic component of membrane	GO:0015405//P-P-bond-hydrolysis-driven transmembrane transporter activity;GO:0016628//oxidoreductase activity, acting on the CH-CH group of donors, NAD or NADP as acceptor;GO:0017111//nucleoside-triphosphatase activity;GO:0032550//purine ribonucleoside binding	GO:0044710//single-organism metabolic process;GO:0044763//single-organism cellular process;GO:0051234//establishment of localization
evm.TU.tig00006188.4	58.88	67	36.48	19.27	25.19	24.45	54.12	22.97	-1.236410983	1.83E-05	0.000403731	xpr1	SPX and EXS domain-containing protein 1 [Morus notabilis]	-	-	-	-	-
evm.TU.tig00153031.544	21.94	16.62	13.19	7.07	8.2	8.44	17.25	7.903333333	-1.1260632	1.83E-05	0.000404364	ZSD1	PREDICTED: secoisolariciresinol dehydrogenase-like [Cucumis melo]	-	-	-	GO:0016616//oxidoreductase activity, acting on the CH-OH group of donors, NAD or NADP as acceptor	GO:0044710//single-organism metabolic process
evm.TU.tig00153756.5	29.89	33.54	24.42	15.93	11.07	9.7	29.28333333	12.23333333	-1.259262223	1.84E-05	0.000404707	AAE3	PREDICTED: oxalate--CoA ligase-like [Cucumis melo]	ko01100//Metabolic pathways;ko00630//Glyoxylate and dicarboxylate metabolism	K22133;K22133	GO:0005576//extracellular region;GO:0005911//cell-cell junction;GO:0009532//plastid stroma	GO:0016405//CoA-ligase activity;GO:0016878//acid-thiol ligase activity;GO:0032550//purine ribonucleoside binding	GO:0001101//response to acid chemical;GO:0003006//developmental process involved in reproduction;GO:0009072//aromatic amino acid family metabolic process;GO:0009620//response to fungus;GO:0010029//regulation of seed germination;GO:0015698//inorganic anion transport;GO:0033609//oxalate metabolic process
evm.TU.tig00004383.4	0	0	0	1.89	0.25	0.08	0.001	0.74	9.531381461	1.88E-05	0.000414287	At1g62810	PREDICTED: primary amine oxidase-like [Cucumis sativus]	ko01100//Metabolic pathways;ko01110//Biosynthesis of secondary metabolites;ko00360//Phenylalanine metabolism;ko00260//Glycine, serine and threonine metabolism;ko00350//Tyrosine metabolism;ko00410//beta-Alanine metabolism;ko00950//Isoquinoline alkaloid biosynthesis;ko00960//Tropane, piperidine and pyridine alkaloid biosynthesis	K00276;K00276;K00276;K00276;K00276;K00276;K00276;K00276	-	GO:0016641//oxidoreductase activity, acting on the CH-NH2 group of donors, oxygen as acceptor;GO:0043169//cation binding;GO:0048037//cofactor binding	GO:0044710//single-organism metabolic process;GO:1901564//organonitrogen compound metabolic process
evm.TU.tig00153231.50	15.15	10.83	24.67	38.22	60.5	55.16	16.88333333	51.29333333	1.603171561	1.89E-05	0.000414287	At5g13200	GRAM domain-containing protein [Citrullus lanatus subsp. vulgaris] [Citrullus lanatus]	-	-	-	-	GO:0009408//response to heat
evm.TU.tig00002864.3	1.09	1.38	1.28	3.18	2.9	3.24	1.25	3.106666667	1.313439359	1.93E-05	0.000422802	--	DNAse I-like superfamily protein [Theobroma cacao]	-	-	-	GO:0016787//hydrolase activity	-
evm.TU.tig00009707.1	1.21	5.85	0.09	0	0	0.02	2.383333333	0.006666667	-8.481799432	1.95E-05	0.000425451	TCA	trichoanguin [Trichosanthes cucumerina]	-	-	-	-	-
evm.TU.tig00153704.17	28.33	40.95	0.6	1.49	0.28	0.46	23.29333333	0.743333333	-4.969763993	1.95E-05	0.000425451	--	PREDICTED: gibberellin-regulated protein 4 [Populus euphratica]	-	-	-	-	-
evm.TU.tig00004903.1	13.96	17.37	19.2	7.46	6.76	5.45	16.84333333	6.556666667	-1.361143222	1.96E-05	0.000428361	GLPK	PREDICTED: glycerol kinase [Cucumis melo]	ko01100//Metabolic pathways;ko04626//Plant-pathogen interaction;ko00561//Glycerolipid metabolism	K00864;K00864;K00864	GO:0044444//cytoplasmic part	GO:0016301//kinase activity;GO:0032550//purine ribonucleoside binding	GO:0006071//glycerol metabolic process;GO:0006950//response to stress;GO:0009062//fatty acid catabolic process;GO:0009617//response to bacterium;GO:0052646//alditol phosphate metabolic process
evm.TU.tig00152936.20	9.24	11.07	5.49	3.48	3.07	3.27	8.6	3.273333333	-1.393576136	1.97E-05	0.000429177	TSO1	PREDICTED: CRC domain-containing protein TSO1, partial [Cucumis melo]	-	-	-	-	-
MSTRG.17263	3.72	3.81	5.24	10.73	6.85	9	4.256666667	8.86	1.05758258	2.00E-05	0.000435158	--	-	-	-	-	-	-
MSTRG.8182	11.61	8.2	10.27	3.67	4.95	4.89	10.02666667	4.503333333	-1.154776892	2.02E-05	0.00043712	--	Serine/threonine-protein phosphatase 7 long form-like [Vitis vinifera]	-	-	-	-	-
evm.TU.tig00153666.40	8.61	9.61	6.96	4.35	4.18	3.34	8.393333333	3.956666667	-1.084958348	2.07E-05	0.000447537	At3g27390	PREDICTED: uncharacterized membrane protein At3g27390-like [Jatropha curcas]	-	-	-	-	-
evm.TU.tig00002577.3	0.43	0.58	0.21	0	0	0	0.406666667	0.001	-8.667702932	2.10E-05	0.000453366	--	PREDICTED: protein NUCLEAR FUSION DEFECTIVE 4 [Prunus mume]	-	-	-	-	-
evm.TU.tig00153210.264	10.08	11.72	4.98	3.06	2.03	1.84	8.926666667	2.31	-1.950228703	2.12E-05	0.00045632	At5g01610	PREDICTED: uncharacterized protein At5g01610-like [Cucumis sativus]	-	-	-	-	-
evm.TU.tig00153210.169	21.3	12.83	6.58	3.95	2.46	1.58	13.57	2.663333333	-2.349115813	2.13E-05	0.000458544	CUT1	PREDICTED: 3-ketoacyl-CoA synthase 6 [Cucumis sativus]	ko01100//Metabolic pathways;ko01110//Biosynthesis of secondary metabolites;ko04626//Plant-pathogen interaction;ko00062//Fatty acid elongation	K15397;K15397;K15397;K15397	-	GO:0016746//transferase activity, transferring acyl groups	GO:0006631//fatty acid metabolic process
evm.TU.tig00002201.3	8.41	10.29	9.71	75.15	22.99	23.89	9.47	40.67666667	2.102765129	2.14E-05	0.000460831	INPS1	PREDICTED: inositol-3-phosphate synthase [Cucumis melo]	ko01100//Metabolic pathways;ko00562//Inositol phosphate metabolism	K01858;K01858	-	GO:0003824//catalytic activity	GO:0006020//inositol metabolic process;GO:0006644//phospholipid metabolic process
MSTRG.22721	6.15	8.1	4.35	12.88	12.67	12.47	6.2	12.67333333	1.031455911	2.18E-05	0.000468494	At4g06598	basic leucine zipper 6 [Momordica charantia]	-	-	-	-	-
MSTRG.4624	6.16	3.04	4.1	1.38	1.33	1.32	4.433333333	1.343333333	-1.722574502	2.20E-05	0.000472251	--	Tetratricopeptide-like helical [Corchorus capsularis]	-	-	-	-	-
evm.TU.tig00153057.79	24.37	27.49	37.09	47.38	95.62	99.69	29.65	80.89666667	1.448048153	2.24E-05	0.000480034	SFH13	PREDICTED: phosphatidylinositol/phosphatidylcholine transfer protein SFH13 isoform X1 [Cucumis melo]	-	-	-	-	-
evm.TU.tig00153048.95	1.71	0.84	4.42	10.63	15.48	18.24	2.323333333	14.78333333	2.669703543	2.24E-05	0.000480034	--	stress induced protein [Morella rubra]	-	-	-	-	-
evm.TU.tig00001698.2	16.54	16.97	1.31	1.49	0.71	0.47	11.60666667	0.89	-3.705004556	2.26E-05	0.000483846	PCMP-E102	PREDICTED: pentatricopeptide repeat-containing protein At5g42450, mitochondrial-like [Cucumis sativus]	-	-	-	-	-
evm.TU.tig00000892.64	160.44	128.24	48.77	35.1	23.97	27.83	112.4833333	28.96666667	-1.957245672	2.31E-05	0.000493673	pod	PREDICTED: peroxidase 2 [Cucumis melo]	ko01100//Metabolic pathways;ko01110//Biosynthesis of secondary metabolites;ko00940//Phenylpropanoid biosynthesis	K00430;K00430;K00430	-	-	-
evm.TU.tig00003737.2	20.44	12.72	19.9	32.25	42.5	41.15	17.68666667	38.63333333	1.127183986	2.31E-05	0.000493792	Os04g0590900	PREDICTED: RING-H2 finger protein ATL52-like [Cucumis sativus]	-	-	-	-	-
evm.TU.tig00002513.5	20.88	6.23	3.55	1.74	0.66	0.88	10.22	1.093333333	-3.224589977	2.32E-05	0.000495455	--	-	-	-	-	-	-
evm.TU.tig00000025.3	0.83	1.16	0.92	0.34	0.25	0.36	0.97	0.316666667	-1.615019735	2.33E-05	0.000495455	DTX19	PREDICTED: protein DETOXIFICATION 19-like [Cucumis melo]	-	-	GO:0031224//intrinsic component of membrane	GO:0015291//secondary active transmembrane transporter activity	GO:0044763//single-organism cellular process
evm.TU.tig00008342.4	7.78	7.85	8.79	11.86	19.17	19.1	8.14	16.71	1.037611034	2.34E-05	0.000497985	GTE2	PREDICTED: transcription factor GTE7 [Cucumis sativus]	-	-	-	-	-
evm.TU.tig00000892.57	14.89	30.37	55.03	122.62	129.04	131.02	33.43	127.56	1.931960743	2.39E-05	0.000506242	--	PREDICTED: transmembrane protein 45A [Cucumis melo]	-	-	-	-	-
evm.TU.tig00153210.130	25.36	34.4	5.91	4.92	2.14	1.82	21.89	2.96	-2.886602874	2.40E-05	0.000508105	PME25	PREDICTED: probable pectinesterase/pectinesterase inhibitor 25 [Cucumis sativus]	ko01100//Metabolic pathways;ko00040//Pentose and glucuronate interconversions	K01051;K01051	GO:0030312//external encapsulating structure	GO:0052689//carboxylic ester hydrolase activity	GO:0000272//polysaccharide catabolic process;GO:0009892//negative regulation of metabolic process;GO:0071555//cell wall organization
MSTRG.3939	0	0	0.07	4.84	0.57	0.69	0.023333333	2.033333333	6.44531051	2.40E-05	0.000508105	3MMP	metalloendoproteinase 2-MMP-like [Momordica charantia]	-	-	-	GO:0008233//peptidase activity;GO:0046872//metal ion binding	-
evm.TU.tig00153348.90	0	0	0	2.87	0.41	0.31	0.001	1.196666667	10.22480563	2.43E-05	0.000513972	TMEM184A	PREDICTED: transmembrane protein 184C [Cucumis sativus]	-	-	-	-	-
MSTRG.17262	5.42	5.7	7.73	17.37	10.75	11.94	6.283333333	13.35333333	1.087597898	2.45E-05	0.000518867	--	-	-	-	-	-	-
evm.TU.tig00001203.3	0.86	0.43	1.69	6.86	4.31	4.01	0.993333333	5.06	2.348787555	2.50E-05	0.000528097	NHX7	son of sevenless homolog 1 [Cucumis sativus]	-	-	GO:0031224//intrinsic component of membrane	GO:0015078//hydrogen ion transmembrane transporter activity;GO:0015291//secondary active transmembrane transporter activity	GO:0015992//proton transport;GO:0044763//single-organism cellular process
evm.TU.tig00000058.2	2.11	2.74	1.82	0.38	0.66	0.79	2.223333333	0.61	-1.865843113	2.53E-05	0.000533137	APY2	PREDICTED: apyrase 2-like [Sesamum indicum]	ko00230//Purine metabolism;ko00240//Pyrimidine metabolism	K14641;K14641	-	-	-
evm.TU.tig00010857.1	4.91	3.99	2.72	1.79	1.29	1.38	3.873333333	1.486666667	-1.381494453	2.57E-05	0.000539881	CKI1	PREDICTED: histidine kinase CKI1 [Cucumis sativus]	-	-	GO:0016020//membrane	GO:0016772//transferase activity, transferring phosphorus-containing groups	GO:0007165//signal transduction;GO:0016310//phosphorylation;GO:0032502//developmental process
evm.TU.tig00006406.29	0.17	1.13	0.35	18.41	2.62	2.5	0.55	7.843333333	3.833963391	2.61E-05	0.000548049	UTR2	PREDICTED: UDP-galactose/UDP-glucose transporter 2-like [Cucumis melo]	-	-	GO:0031224//intrinsic component of membrane	-	GO:0044763//single-organism cellular process
MSTRG.17090	4.8	6.95	8.81	2.3	2.87	2.67	6.853333333	2.613333333	-1.390914705	2.62E-05	0.000549211	--	CACTA en-spm transposon protein [Cucumis melo var. makuwa] [Cucumis melo]	-	-	-	-	-
evm.TU.tig00005803.3	2.54	3.53	4.07	0.69	0.83	1.44	3.38	0.986666667	-1.776388571	2.64E-05	0.000553442	At1g48930	PREDICTED: endoglucanase 5 [Cucumis melo]	-	-	-	GO:0004553//hydrolase activity, hydrolyzing O-glycosyl compounds;GO:0005488//binding	GO:0010053//root epidermal cell differentiation;GO:0030243//cellulose metabolic process
evm.TU.tig00000645.5	15.98	12.01	6.8	3.1	3.59	3.38	11.59666667	3.356666667	-1.788608996	2.67E-05	0.000559225	--	-	-	-	-	-	-
evm.TU.tig00153640.167	0.16	0	0	5.8	1.42	1.99	0.053333333	3.07	5.847057346	2.68E-05	0.000559349	At4g02290	PREDICTED: endoglucanase 17 [Cucumis melo]	-	-	-	-	-
evm.TU.tig00153017.158	27.6	28.67	14.08	9.63	8.56	8.23	23.45	8.806666667	-1.412919957	2.68E-05	0.000559974	PMI1	PREDICTED: mannose-6-phosphate isomerase 1 [Cucumis sativus]	ko01100//Metabolic pathways;ko01110//Biosynthesis of secondary metabolites;ko00520//Amino sugar and nucleotide sugar metabolism;ko00051//Fructose and mannose metabolism	K01809;K01809;K01809;K01809	-	GO:0003824//catalytic activity;GO:0046914//transition metal ion binding	GO:0009226//nucleotide-sugar biosynthetic process
evm.TU.tig00000423.2	10.22	10.7	1.32	62.75	38.8	43.18	7.413333333	48.24333333	2.702135305	2.71E-05	0.000564654	CPN20	PREDICTED: 20 kDa chaperonin, chloroplastic [Cucumis melo]	-	-	GO:0005576//extracellular region;GO:0009526//plastid envelope;GO:0009532//plastid stroma;GO:0044434//chloroplast part	GO:0046914//transition metal ion binding	GO:0000097//sulfur amino acid biosynthetic process;GO:0003006//developmental process involved in reproduction;GO:0006006//glucose metabolic process;GO:0006090//pyruvate metabolic process;GO:0006970//response to osmotic stress;GO:0009657//plastid organization;GO:0044267//cellular protein metabolic process;GO:2000379//positive regulation of reactive oxygen species metabolic process
evm.TU.tig00007724.38	11.36	10.19	6.93	4.43	3.74	4.33	9.493333333	4.166666667	-1.188021051	2.71E-05	0.000564654	At5g18840	PREDICTED: sugar transporter ERD6-like 16 [Cucumis melo]	-	-	-	-	-
evm.TU.tig00153204.224	25.89	11.59	8.02	3.56	3.74	3.34	15.16666667	3.546666667	-2.096368394	2.72E-05	0.000566509	WOX4	PREDICTED: WUSCHEL-related homeobox 4-like [Juglans regia]	-	-	-	-	-
MSTRG.17230	8.17	7.15	2.04	0.78	0.66	1.24	5.786666667	0.893333333	-2.695462042	2.80E-05	0.000580905	--	-	-	-	-	-	-
evm.TU.tig00153573.23	6.93	5.66	9.72	13.72	20.3	19.86	7.436666667	17.96	1.272059337	2.83E-05	0.000587182	PEX1	PREDICTED: peroxisome biogenesis protein 1 isoform X1 [Cucumis melo]	ko04146//Peroxisome	K13338	-	-	-
evm.TU.tig00153648.1	32.16	23.45	5.49	4.16	3.33	2.71	20.36666667	3.4	-2.582603228	2.84E-05	0.000587182	CHIT3	chitinase 3-like protein precursor [Trichosanthes kirilowii]	ko01100//Metabolic pathways;ko00520//Amino sugar and nucleotide sugar metabolism	K01183;K01183	GO:0044421//extracellular region part	GO:0004553//hydrolase activity, hydrolyzing O-glycosyl compounds	GO:0005976//polysaccharide metabolic process;GO:0006026//aminoglycan catabolic process
evm.TU.tig00153533.101	1.08	0.58	0.32	0.03	0.03	0.06	0.66	0.04	-4.044394119	2.84E-05	0.000587182	UGT78G1	PREDICTED: kaempferol 3-O-beta-D-galactosyltransferase-like [Cucumis melo]	-	-	-	-	-
evm.TU.tig00004836.9	8.99	9.37	4.88	2.42	3.26	3.34	7.746666667	3.006666667	-1.36541073	2.84E-05	0.000587182	RLP13	PREDICTED: LRR receptor-like serine/threonine-protein kinase GSO2 [Cucumis melo]	-	-	-	-	-
evm.TU.tig00000270.2	12.78	14.56	9.12	4.73	6.05	6.43	12.15333333	5.736666667	-1.083067464	2.84E-05	0.000587197	JAL3	Zinc finger, PHD-type [Corchorus olitorius]	-	-	-	-	-
evm.TU.tig00004479.11	0	892.09	485.36	0.13	0.82	0.42	459.15	0.456666667	-9.973608343	2.88E-05	0.000593854	--	non-specific lipid-transfer protein 2-like [Cajanus cajan]	-	-	-	-	-
evm.TU.tig00153206.94	0	0.03	0	3.65	0.17	0.36	0.01	1.393333333	7.122396631	2.89E-05	0.000596044	At5g05200	PREDICTED: uncharacterized aarF domain-containing protein kinase At5g05200, chloroplastic [Cucumis sativus]	-	-	GO:0009507//chloroplast	GO:0016772//transferase activity, transferring phosphorus-containing groups;GO:0036094//small molecule binding;GO:0097159//organic cyclic compound binding;GO:1901363//heterocyclic compound binding	GO:0044237//cellular metabolic process;GO:0071704//organic substance metabolic process
evm.TU.tig00001304.2	109.61	62.45	7.9	8.07	6.1	5.96	59.98666667	6.71	-3.160257195	2.94E-05	0.000605361	WAXY	PREDICTED: granule-bound starch synthase 1, chloroplastic/amyloplastic [Cucumis melo]	ko01100//Metabolic pathways;ko01110//Biosynthesis of secondary metabolites;ko00500//Starch and sucrose metabolism	K13679;K13679;K13679	GO:0009536//plastid	GO:0046527//glucosyltransferase activity	GO:0005982//starch metabolic process;GO:0006950//response to stress;GO:0009247//glycolipid biosynthetic process;GO:0032958//inositol phosphate biosynthetic process
evm.TU.tig00154108.2	0	0.85	1.49	8.83	13.28	11.76	0.78	11.29	3.855427552	2.95E-05	0.000606403	At1g21140	PREDICTED: vacuolar iron transporter homolog 2.1-like [Cucumis sativus]	-	-	-	-	-
evm.TU.tig00153348.95	30.28	29.21	19.89	10.5	13.57	14.35	26.46	12.80666667	-1.046918043	2.96E-05	0.000609198	NDB2	PREDICTED: external alternative NAD(P)H-ubiquinone oxidoreductase B2, mitochondrial [Cucumis melo]	-	-	-	GO:0000166//nucleotide binding;GO:0003824//catalytic activity	GO:0044710//single-organism metabolic process
MSTRG.16038	3.95	4.07	11.2	25.95	24.84	24.93	6.406666667	25.24	1.978066075	2.98E-05	0.000611954	BBX20	B-box zinc finger protein 20 isoform X1 [Momordica charantia]	-	-	GO:0005622//intracellular	GO:0046872//metal ion binding	GO:0010467//gene expression;GO:0034645//cellular macromolecule biosynthetic process
evm.TU.tig00004536.8	20.96	18.8	9.26	5.24	5.99	6.41	16.34	5.88	-1.474519923	3.04E-05	0.000621602	At2g16250	PREDICTED: probable LRR receptor-like serine/threonine-protein kinase At2g16250 [Cucumis melo]	-	-	GO:0031224//intrinsic component of membrane	GO:0016628//oxidoreductase activity, acting on the CH-CH group of donors, NAD or NADP as acceptor;GO:0016772//transferase activity, transferring phosphorus-containing groups;GO:0032550//purine ribonucleoside binding	GO:0006464//cellular protein modification process;GO:0006796//phosphate-containing compound metabolic process;GO:0044710//single-organism metabolic process
evm.TU.tig00153419.21	25.49	27.46	48.16	70.84	88.27	92.09	33.70333333	83.73333333	1.312910774	3.04E-05	0.000621602	GH3.5	PREDICTED: jasmonic acid-amido synthetase JAR1 [Theobroma cacao]	ko04075//Plant hormone signal transduction	K14506	-	GO:0003824//catalytic activity;GO:0005515//protein binding	GO:0002218//activation of innate immune response;GO:0009411//response to UV;GO:0009636//response to toxic substance;GO:0009639//response to red or far red light
evm.TU.tig00000487.1	0.35	1.03	1.12	0	0	0	0.833333333	0.001	-9.702749879	3.04E-05	0.000621602	--	nucleotide-diphospho-sugar transferase domain protein [Medicago truncatula]	-	-	-	GO:0016740//transferase activity	-
evm.TU.tig00000892.179	1.01	0.26	0.13	3.51	4.2	4.01	0.466666667	3.906666667	3.065473837	3.06E-05	0.000623708	NAC090	PREDICTED: NAC domain-containing protein 90 [Cucumis melo]	-	-	GO:0043231//intracellular membrane-bounded organelle	-	GO:0010468//regulation of gene expression;GO:0034645//cellular macromolecule biosynthetic process
evm.TU.tig00153841.10	3.45	5.58	3.2	1.55	1.73	1.8	4.076666667	1.693333333	-1.267524002	3.08E-05	0.000627846	RLP6	PREDICTED: receptor-like protein 12 isoform X1 [Cucumis melo]	-	-	-	-	-
evm.TU.tig00000564.2	15.26	11.36	7.29	3.5	4.17	4.69	11.30333333	4.12	-1.456032041	3.10E-05	0.000631154	CSE	PREDICTED: caffeoylshikimate esterase [Cucumis sativus]	ko01100//Metabolic pathways;ko00561//Glycerolipid metabolism	K01054;K01054	-	GO:0003824//catalytic activity	-
evm.TU.tig00153033.111	3.56	2.23	3.7	6.25	8.66	7.84	3.163333333	7.583333333	1.261386553	3.12E-05	0.000633405	--	Os07g0262700 [Oryza sativa Japonica Group]	-	-	-	-	-
evm.TU.tig00000589.127	16.72	10.51	4.26	2.53	1.97	1.63	10.49666667	2.043333333	-2.360934778	3.12E-05	0.000633405	At5g06060	PREDICTED: tropinone reductase homolog [Cucumis melo]	ko01100//Metabolic pathways;ko01110//Biosynthesis of secondary metabolites;ko00960//Tropane, piperidine and pyridine alkaloid biosynthesis	K08081;K08081;K08081	-	GO:0003824//catalytic activity	GO:0044710//single-organism metabolic process
evm.TU.tig00002214.2	0.87	1.32	0.21	5.91	3.91	5.95	0.8	5.256666667	2.716076349	3.25E-05	0.000657866	--	-	-	-	-	-	-
evm.TU.tig00011708.3	0.56	0.36	0.8	2.25	2.72	2.39	0.573333333	2.453333333	2.097297201	3.25E-05	0.000657866	--	-	-	-	-	-	-
evm.TU.tig00000289.62	2.6	2.97	3.4	6.21	9.07	8.53	2.99	7.936666667	1.40838773	3.26E-05	0.000658844	--	-	-	-	-	-	-
evm.TU.tig00153490.98	4.97	37.53	26.63	3.36	3.87	3.42	23.04333333	3.55	-2.698458495	3.26E-05	0.000658844	CCD4	carotenoid cleavage dioxygenase 4 [Momordica charantia]	ko01100//Metabolic pathways;ko01110//Biosynthesis of secondary metabolites;ko00906//Carotenoid biosynthesis	K09840;K09840;K09840	-	-	-
evm.TU.tig00001666.3	1.36	1.22	0.61	0.17	0.03	0.14	1.063333333	0.113333333	-3.229949773	3.28E-05	0.000661124	AZG1	PREDICTED: adenine/guanine permease AZG1 [Citrus sinensis]	-	-	-	GO:0015205//nucleobase transmembrane transporter activity	GO:0015851//nucleobase transport;GO:0044763//single-organism cellular process
evm.TU.tig00000667.2	19.11	23.14	3.26	2.08	2.25	2.58	15.17	2.303333333	-2.719425971	3.31E-05	0.000666846	PRCP	PREDICTED: lysosomal Pro-X carboxypeptidase-like [Cucumis melo]	-	-	-	GO:0070011//peptidase activity, acting on L-amino acid peptides	GO:0019538//protein metabolic process
evm.TU.tig00002486.28	0.1	6.04	5.09	0.03	0.03	0.18	3.743333333	0.08	-5.548179712	3.35E-05	0.000674865	CER1	PREDICTED: protein ECERIFERUM 1-like isoform X3 [Capsicum annuum]	ko01110//Biosynthesis of secondary metabolites;ko00073//Cutin, suberine and wax biosynthesis	K15404;K15404	-	-	-
evm.TU.tig00153145.89	4.42	1.83	6.28	11.59	19.5	19.19	4.176666667	16.76	2.004598235	3.36E-05	0.000674865	LECRKS5	PREDICTED: probable L-type lectin-domain containing receptor kinase S.5 [Cucumis melo]	-	-	-	GO:0016301//kinase activity	-
evm.TU.tig00006453.2	4.72	3.61	7.08	12.16	12.08	16.57	5.136666667	13.60333333	1.405055849	3.36E-05	0.000674865	GH3.5	PREDICTED: jasmonic acid-amido synthetase JAR1 [Cucumis melo]	ko04075//Plant hormone signal transduction	K14506	-	-	-
evm.TU.tig00003503.3	3.3	5.67	2.8	0.72	1.11	0.82	3.923333333	0.883333333	-2.151050056	3.39E-05	0.000678584	RE1	PREDICTED: uncharacterized mitochondrial protein AtMg00810-like [Malus domestica]	-	-	-	-	-
evm.TU.tig00003444.2	59.91	48.85	35.37	23.97	22.86	22.17	48.04333333	23	-1.06270239	3.39E-05	0.000678584	--	High-affinity nickel-transport family protein [Theobroma cacao]	-	-	GO:0031224//intrinsic component of membrane	GO:0043169//cation binding	GO:0015675//nickel cation transport
evm.TU.tig00153204.242	0.78	1.25	0.63	0.05	0.19	0.19	0.886666667	0.143333333	-2.629017681	3.42E-05	0.000683924	At3g47570	PREDICTED: probable LRR receptor-like serine/threonine-protein kinase At3g47570 [Cucumis sativus]	-	-	GO:0016020//membrane	GO:0004672//protein kinase activity;GO:0016491//oxidoreductase activity	GO:0006796//phosphate-containing compound metabolic process
evm.TU.tig00153346.8	38.24	38.34	23.57	16.7	12.61	12.81	33.38333333	14.04	-1.24958508	3.44E-05	0.000688047	--	DUF538 domain-containing protein [Cephalotus follicularis]	-	-	-	-	-
evm.TU.tig00001225.2	11.95	10.68	0.31	0.22	0.49	0.52	7.646666667	0.41	-4.221135171	3.45E-05	0.000688846	At3g19850	PREDICTED: BTB/POZ domain-containing protein At3g19850 [Cucumis melo]	-	-	-	-	-
evm.TU.tig00153049.3	403	331.9	620.88	877.16	1160.15	1194.38	451.9266667	1077.23	1.25316572	3.46E-05	0.000690796	EIN3	PREDICTED: protein ETHYLENE INSENSITIVE 3 [Cucumis melo]	ko04075//Plant hormone signal transduction;ko04016//MAPK signaling pathway - plant	K14514;K14514	GO:0043231//intracellular membrane-bounded organelle	-	GO:0010468//regulation of gene expression
evm.TU.tig00003412.206	9.38	6.51	7.44	3.15	3.76	3.25	7.776666667	3.386666667	-1.199285905	3.49E-05	0.000694192	WRKY69	PREDICTED: probable WRKY transcription factor 69 isoform X1 [Cucumis melo]	-	-	-	-	-
evm.TU.tig00001981.4	38.79	25.88	60.79	91.32	138.39	136.89	41.82	122.2	1.546979318	3.51E-05	0.000698016	HSF30	PREDICTED: heat stress transcription factor A-2 [Cucumis sativus]	-	-	GO:0043231//intracellular membrane-bounded organelle	GO:0001071//nucleic acid binding transcription factor activity;GO:0003677//DNA binding	GO:0006355//regulation of transcription, DNA-templated;GO:0009404//toxin metabolic process;GO:0009408//response to heat;GO:0033554//cellular response to stress;GO:0044267//cellular protein metabolic process
evm.TU.tig00000987.1	3.84	4.13	2.51	1.32	0.67	0.74	3.493333333	0.91	-1.940665861	3.54E-05	0.000701359	CXE18	PREDICTED: probable carboxylesterase 18 [Cucumis melo]	-	-	-	GO:0003824//catalytic activity	-
evm.TU.tig00153346.38	3.84	4.13	2.51	1.32	0.67	0.74	3.493333333	0.91	-1.940665861	3.54E-05	0.000701359	CXE18	PREDICTED: probable carboxylesterase 18 [Cucumis melo]	-	-	-	GO:0003824//catalytic activity	-
evm.TU.tig00000563.4	0.29	1.03	2.08	5.17	7.76	8.32	1.133333333	7.083333333	2.64385619	3.57E-05	0.000705079	GLC1	PREDICTED: glucan endo-1,3-beta-glucosidase [Cucumis sativus]	-	-	-	GO:0016798//hydrolase activity, acting on glycosyl bonds	GO:0008152//metabolic process
evm.TU.tig00001291.231	133.23	116.12	33.88	14.44	24.53	24.76	94.41	21.24333333	-2.151929519	3.57E-05	0.000705079	IQD14	PREDICTED: protein IQ-DOMAIN 14 isoform X1 [Cucumis sativus]	-	-	-	-	-
evm.TU.tig00153057.101	17.45	14.38	5.36	3.44	2.64	3.02	12.39666667	3.033333333	-2.030976298	3.60E-05	0.000710811	--	hypothetical protein Csa_6G421800 [Cucumis sativus]	-	-	-	-	-
evm.TU.tig00153640.262	7.5	6.16	10.44	2.62	2.92	2.79	8.033333333	2.776666667	-1.532644746	3.61E-05	0.000711394	--	-	-	-	-	-	-
evm.TU.tig00005308.1	14.94	13.7	10.37	6.48	6.27	4.67	13.00333333	5.806666667	-1.163099374	3.61E-05	0.000711848	--	DUF538 domain-containing protein [Cephalotus follicularis]	-	-	-	-	-
MSTRG.23990	17.93	21.57	12.27	8.23	8.15	7.11	17.25666667	7.83	-1.140069605	3.63E-05	0.000713693	SPCC777.06c	Lactamase_B_2 domain-containing protein [Cephalotus follicularis]	-	-	-	GO:0003824//catalytic activity	-
evm.TU.tig00007125.10	101.21	89.18	32.05	21.58	20.94	20.83	74.14666667	21.11666667	-1.811999718	3.69E-05	0.000725797	ASAT1	PREDICTED: acyl-CoA--sterol O-acyltransferase 1-like [Cucumis sativus]	-	-	-	-	-
evm.TU.tig00153841.69	37.47	24.58	20.85	10.79	10.3	12.8	27.63333333	11.29666667	-1.290512465	3.79E-05	0.000741682	TCP20	PREDICTED: transcription factor TCP20-like [Cucumis sativus]	-	-	-	-	-
evm.TU.tig00000739.5	0.03	0.11	0	1.14	1.73	1.25	0.046666667	1.373333333	4.879145605	3.84E-05	0.000750355	--	PREDICTED: ribonuclease MC-like [Cucumis sativus]	-	-	-	-	-
evm.TU.tig00153446.79	20.2	26.83	10.69	6.9	4.29	4.78	19.24	5.323333333	-1.853706987	3.85E-05	0.000750355	--	DUF538 domain-containing protein [Cephalotus follicularis]	-	-	-	-	-
evm.TU.tig00001291.372	5.76	3.2	10.84	20.06	31.7	39.48	6.6	30.41333333	2.204166016	3.86E-05	0.000751935	--	Avr9/Cf-9 rapidly elicited protein [Jatropha curcas]	-	-	-	-	-
evm.TU.tig00001291.166	35.07	22.89	10.26	5.04	6.62	6.13	22.74	5.93	-1.939128244	3.90E-05	0.000757816	--	-	-	-	-	-	-
evm.TU.tig00153640.12	2.93	2.19	2.84	0.22	0.75	0.74	2.653333333	0.57	-2.218772106	3.92E-05	0.000760891	PMAT1	PREDICTED: phenolic glucoside malonyltransferase 2-like [Cucumis sativus]	-	-	-	-	-
evm.TU.tig00153204.132	0.16	0.1	0.13	0.54	1.05	0.85	0.13	0.813333333	2.645335119	3.97E-05	0.000770044	CYP707A4	PREDICTED: abscisic acid 8'-hydroxylase 2 isoform X1 [Cucumis sativus]	-	-	-	GO:0016491//oxidoreductase activity;GO:0046872//metal ion binding	-
MSTRG.23189	0.64	1.41	10.59	0.23	0.17	0.24	4.213333333	0.213333333	-4.303780748	3.99E-05	0.000773349	--	Ankyrin repeat family protein [Prunus dulcis]	-	-	-	-	-
evm.TU.tig00000862.4	16	7.5	1.85	1.52	0.86	0.92	8.45	1.1	-2.941447818	3.99E-05	0.000773349	CYP72A68	cytochrome P450 [Siraitia grosvenorii]	ko00905//Brassinosteroid biosynthesis	K15639	-	-	-
evm.TU.tig00153419.37	109.66	46.1	5.1	5.42	4.69	4.1	53.62	4.736666667	-3.500827165	4.00E-05	0.000773881	TCA	trichoanguin [Trichosanthes cucumerina]	-	-	-	-	-
evm.TU.tig00000622.3	3.7	0.83	3.21	11.07	11.71	11.96	2.58	11.58	2.166192283	4.01E-05	0.000774107	NHL10	PREDICTED: protein YLS9-like [Cucumis sativus]	-	-	-	-	GO:0002376//immune system process;GO:0006952//defense response;GO:0007165//signal transduction;GO:0008152//metabolic process;GO:0009719//response to endogenous stimulus;GO:0043067//regulation of programmed cell death;GO:0051707//response to other organism;GO:0071229//cellular response to acid chemical;GO:0071310//cellular response to organic substance;GO:1901701//cellular response to oxygen-conta…
evm.TU.tig00153047.25	1.74	1.6	1.28	2.33	4.25	4.03	1.54	3.536666667	1.199459899	4.01E-05	0.000774107	--	PREDICTED: uncharacterized protein LOC103502291 [Cucumis melo]	-	-	-	-	-
evm.TU.tig00002194.4	1.44	0.26	1.08	2.89	7.8	9.09	0.926666667	6.593333333	2.830885638	4.04E-05	0.000778837	LBD1	PREDICTED: LOB domain-containing protein 1-like [Cucumis melo]	-	-	-	-	-
evm.TU.tig00001050.2	0.34	0	0.17	1.11	8.01	11.51	0.17	6.876666667	5.338102764	4.11E-05	0.000792661	--	hypothetical protein [Cucumis melo subsp. melo] [Cucumis melo]	-	-	-	-	-
evm.TU.tig00000589.286	0.02	0.01	0.01	0.12	0.3	0.24	0.013333333	0.22	4.044394119	4.12E-05	0.000792661	ABCG39	PREDICTED: ABC transporter G family member 39-like [Cucumis melo]	-	-	-	GO:0017111//nucleoside-triphosphatase activity;GO:0032550//purine ribonucleoside binding	-
evm.TU.tig00005177.4	161.52	142.94	68.74	44.29	47.5	46.33	124.4	46.04	-1.434026747	4.14E-05	0.00079639	At4g20840	PREDICTED: reticuline oxidase-like protein [Cucumis melo]	-	-	-	GO:0000166//nucleotide binding;GO:0016616//oxidoreductase activity, acting on the CH-OH group of donors, NAD or NADP as acceptor;GO:0046993//oxidoreductase activity, acting on X-H and Y-H to form an X-Y bond, with oxygen as acceptor	GO:0044710//single-organism metabolic process
evm.TU.tig00153552.125	15.99	15.09	7.76	4.57	4.82	5.19	12.94666667	4.86	-1.413552481	4.19E-05	0.000804172	MMT1	PREDICTED: methionine S-methyltransferase [Cucumis melo]	ko00450//Selenocompound metabolism	K08247	-	GO:0008757//S-adenosylmethionine-dependent methyltransferase activity;GO:0043168//anion binding	GO:0008152//metabolic process
evm.TU.tig00001870.5	1.69	1.87	2.73	6.22	5.59	5.65	2.096666667	5.82	1.472921637	4.22E-05	0.000809891	--	PREDICTED: NDR1/HIN1-Like protein 3-like isoform X2 [Cucumis melo]	-	-	-	-	-
evm.TU.tig00003277.1	36.87	47.51	28.21	16.66	18.52	18.8	37.53	17.99333333	-1.060581814	4.22E-05	0.000809891	Os01g0813400	PREDICTED: ADP-ribosylation factor 1-like isoform X1 [Cucumis melo]	ko04144//Endocytosis	K07937	GO:0043231//intracellular membrane-bounded organelle	GO:0032550//purine ribonucleoside binding;GO:0060229//lipase activator activity	GO:0006498//N-terminal protein lipidation;GO:0009893//positive regulation of metabolic process;GO:0035556//intracellular signal transduction
evm.TU.tig00001291.66	43.76	36.38	31.09	52.96	86.47	87.87	37.07666667	75.76666667	1.031051732	4.25E-05	0.000813235	PKP3	PREDICTED: pyruvate kinase isozyme G, chloroplastic [Cucumis sativus]	ko01100//Metabolic pathways;ko01110//Biosynthesis of secondary metabolites;ko01200//Carbon metabolism;ko01230//Biosynthesis of amino acids;ko00230//Purine metabolism;ko00010//Glycolysis / Gluconeogenesis;ko00620//Pyruvate metabolism	K00873;K00873;K00873;K00873;K00873;K00873;K00873	-	GO:0016301//kinase activity;GO:0031420//alkali metal ion binding	GO:0006090//pyruvate metabolic process;GO:0006796//phosphate-containing compound metabolic process
MSTRG.13756	7.36	11.45	16.99	4.03	3.83	3.85	11.93333333	3.903333333	-1.612218512	4.26E-05	0.000814534	--	-	-	-	-	-	-
evm.TU.tig00003737.1	9.6	11.3	13.77	17.29	31.52	32.1	11.55666667	26.97	1.222630186	4.26E-05	0.000814534	NPC4	AMP-binding domain-containing protein/PQQ_2 domain-containing protein, partial [Cephalotus follicularis]	ko01100//Metabolic pathways;ko01110//Biosynthesis of secondary metabolites;ko00564//Glycerophospholipid metabolism;ko00562//Inositol phosphate metabolism;ko00565//Ether lipid metabolism	K01114;K01114;K01114;K01114;K01114	-	-	GO:0008152//metabolic process;GO:0044763//single-organism cellular process;GO:0050896//response to stimulus;GO:0065007//biological regulation
MSTRG.11941	0.07	0	0.07	1.6	1.16	1.53	0.046666667	1.43	4.937478915	4.26E-05	0.000814534	--	hypothetical protein Csa_011296 [Cucumis sativus]	-	-	-	-	-
evm.TU.tig00009630.3	11.39	16.39	20.06	29.28	47.29	47.46	15.94666667	41.34333333	1.374399823	4.29E-05	0.00081951	--	hypothetical protein POPTR_0005s00400g [Populus trichocarpa]	-	-	-	-	-
evm.TU.tig00003063.76	3.76	3.49	2.94	1.69	1.77	1.6	3.396666667	1.686666667	-1.009944761	4.39E-05	0.00083619	PCMP-E10	PREDICTED: pentatricopeptide repeat-containing protein At1g62260, mitochondrial [Cucumis melo]	-	-	GO:0043231//intracellular membrane-bounded organelle	-	GO:0016553//base conversion or substitution editing
evm.TU.tig00153206.154	1.71	1.89	2.68	4.35	6.28	7.04	2.093333333	5.89	1.492465576	4.48E-05	0.000851192	At5g05600	Leucoanthocyanidin dioxygenase [Morus notabilis]	-	-	-	GO:0016705//oxidoreductase activity, acting on paired donors, with incorporation or reduction of molecular oxygen;GO:0043169//cation binding	GO:0044710//single-organism metabolic process
evm.TU.tig00153010.92	13.69	9.13	6.03	3.18	1.01	0.91	9.616666667	1.7	-2.500002167	4.49E-05	0.000852203	--	PREDICTED: putative UPF0481 protein At3g02645 [Cucumis sativus]	-	-	-	-	-
evm.TU.tig00153349.28	0.38	0.34	2.07	4.64	9.61	9.4	0.93	7.883333333	3.083503156	4.54E-05	0.000860157	GA2OX8	PREDICTED: gibberellin 2-beta-dioxygenase 8 isoform X2 [Cucumis melo]	ko01110//Biosynthesis of secondary metabolites;ko00904//Diterpenoid biosynthesis	K04125;K04125	-	GO:0016706//oxidoreductase activity, acting on paired donors, with incorporation or reduction of molecular oxygen, 2-oxoglutarate as one donor, and incorporation of one atom each of oxygen into both donors;GO:0043169//cation binding	GO:0044710//single-organism metabolic process
evm.TU.tig00153037.56	6.4	10.11	18.16	30.57	40.7	37.12	11.55666667	36.13	1.644471919	4.54E-05	0.000861185	CHLH	PREDICTED: magnesium-chelatase subunit ChlH, chloroplastic [Cucumis melo]	ko01100//Metabolic pathways;ko01110//Biosynthesis of secondary metabolites;ko00860//Porphyrin and chlorophyll metabolism	K03403;K03403;K03403	GO:0009528//plastid inner membrane;GO:0009532//plastid stroma;GO:0044434//chloroplast part	GO:0032550//purine ribonucleoside binding;GO:0051003//ligase activity, forming nitrogen-metal bonds, forming coordination complexes	GO:0006091//generation of precursor metabolites and energy;GO:0006779//porphyrin-containing compound biosynthetic process
evm.TU.tig00153204.310	6.9	3.81	7.61	13.15	19.19	17.22	6.106666667	16.52	1.435756684	4.55E-05	0.000861693	--	-	-	-	-	-	-
evm.TU.tig00001047.50	0	0	0	0.12	0.93	1.08	0.001	0.71	9.471675214	4.57E-05	0.00086464	AGD2	PREDICTED: probable LL-diaminopimelate aminotransferase, chloroplastic isoform X2 [Cucumis melo]	ko01100//Metabolic pathways;ko01110//Biosynthesis of secondary metabolites;ko01230//Biosynthesis of amino acids;ko00300//Lysine biosynthesis	K10206;K10206;K10206;K10206	-	GO:0008483//transaminase activity;GO:0043168//anion binding	GO:0006950//response to stress;GO:0009085//lysine biosynthetic process;GO:0051707//response to other organism
evm.TU.tig00153031.167	31.72	13.57	5.26	3.27	3.06	2.81	16.85	3.046666667	-2.467445022	4.62E-05	0.000873099	SAMT	PREDICTED: salicylate carboxymethyltransferase-like isoform X1 [Cucumis melo]	-	-	-	-	-
evm.TU.tig00002486.151	8.97	10.72	15.93	24.71	32.3	27.55	11.87333333	28.18666667	1.24728786	4.63E-05	0.000874078	Dctpp1	PREDICTED: dCTP pyrophosphatase 1-like [Cucumis sativus]	ko01100//Metabolic pathways;ko00240//Pyrimidine metabolism	K16904;K16904	-	-	-
MSTRG.10823	3.31	4.69	5.96	7.75	14.37	14.56	4.653333333	12.22666667	1.393694697	4.64E-05	0.000874657	PPH1	protein phosphatase 2C 57-like isoform X1 [Cucurbita pepo subsp. pepo] [Cucurbita pepo]	-	-	GO:0009532//plastid stroma;GO:0031224//intrinsic component of membrane;GO:0043232//intracellular non-membrane-bounded organelle	GO:0004721//phosphoprotein phosphatase activity;GO:0043169//cation binding	GO:0006464//cellular protein modification process;GO:0006796//phosphate-containing compound metabolic process;GO:0010109//regulation of photosynthesis;GO:0022900//electron transport chain
evm.TU.tig00153204.309	28.68	17.53	44.09	66.99	102.28	104.29	30.1	91.18666667	1.599059402	4.64E-05	0.000874657	HSF30	PREDICTED: heat stress transcription factor A-2 [Cucumis sativus]	-	-	GO:0043231//intracellular membrane-bounded organelle	GO:0001071//nucleic acid binding transcription factor activity;GO:0003677//DNA binding	GO:0006355//regulation of transcription, DNA-templated;GO:0009404//toxin metabolic process;GO:0009408//response to heat;GO:0033554//cellular response to stress;GO:0044267//cellular protein metabolic process
MSTRG.10468	32.97	59.1	24.47	261.08	100.16	98.17	38.84666667	153.1366667	1.978957044	4.81E-05	0.000903884	TUBA	tubulin alpha chain [Momordica charantia]	ko04145//Phagosome	K07374	GO:0005911//cell-cell junction;GO:0009532//plastid stroma;GO:0015630//microtubule cytoskeleton;GO:0030312//external encapsulating structure;GO:0031090//organelle membrane;GO:0043234//protein complex	GO:0005198//structural molecule activity;GO:0017111//nucleoside-triphosphatase activity;GO:0032550//purine ribonucleoside binding	GO:0006006//glucose metabolic process;GO:0006637//acyl-CoA metabolic process;GO:0006970//response to osmotic stress;GO:0006996//organelle organization;GO:0007017//microtubule-based process;GO:0009629//response to gravity;GO:0010038//response to metal ion;GO:0016192//vesicle-mediated transport;GO:0032989//cellular component morphogenesis;GO:0040007//growth;GO:0043623//cellular protein complex asse…
evm.TU.tig00003866.1	22.87	4.43	1.72	0.96	0.09	0.3	9.673333333	0.45	-4.426016207	4.92E-05	0.000922281	--	PREDICTED: glutelin type-B 5 [Cucumis melo]	-	-	-	-	-
evm.TU.tig00153348.84	2.59	3.67	2.43	1.28	0.92	0.87	2.896666667	1.023333333	-1.501117521	4.96E-05	0.000928745	--	PREDICTED: uncharacterized protein LOC103486098 [Cucumis melo]	-	-	-	-	-
MSTRG.14329	10.16	6.23	0.08	0.08	0	0	5.49	0.026666667	-7.68562484	4.98E-05	0.000930661	CPQ	cucurbitadienol synthase [Siraitia grosvenorii]	ko01100//Metabolic pathways;ko01110//Biosynthesis of secondary metabolites;ko00100//Steroid biosynthesis	K01853;K01853;K01853	GO:0043231//intracellular membrane-bounded organelle	GO:0031559//oxidosqualene cyclase activity	GO:0006090//pyruvate metabolic process;GO:0006355//regulation of transcription, DNA-templated;GO:0006633//fatty acid biosynthetic process;GO:0006694//steroid biosynthetic process;GO:0006779//porphyrin-containing compound biosynthetic process;GO:0009668//plastid membrane organization;GO:0016104//triterpenoid biosynthetic process;GO:0016109//tetraterpenoid biosynthetic process;GO:0046471//phosphati…
evm.TU.tig00153031.165	400.6	322.13	16.28	23.92	20.8	21.88	246.3366667	22.2	-3.471999804	4.98E-05	0.000930661	SAMT	PREDICTED: salicylate carboxymethyltransferase [Theobroma cacao]	-	-	-	-	-
evm.TU.tig00000234.4	0.83	1.07	5.85	15.29	24.08	24.2	2.583333333	21.19	3.036077873	5.12E-05	0.000955325	ERF011	PREDICTED: ethylene-responsive transcription factor ERF011-like [Cucumis melo]	-	-	GO:0043231//intracellular membrane-bounded organelle	GO:0001071//nucleic acid binding transcription factor activity	GO:0000160//phosphorelay signal transduction system;GO:0006355//regulation of transcription, DNA-templated;GO:0006950//response to stress
evm.TU.tig00153552.122	0.66	1.04	1.79	1.85	11.8	10.98	1.163333333	8.21	2.819117686	5.15E-05	0.00095975	NPF4.3	PREDICTED: protein NRT1/ PTR FAMILY 4.3 [Cucumis sativus]	-	-	GO:0031224//intrinsic component of membrane	-	GO:0015833//peptide transport
evm.TU.tig00153056.6	5.61	3.37	4.52	8.29	10.75	9.83	4.5	9.623333333	1.0966117	5.15E-05	0.00095975	KNAT3	PREDICTED: homeobox protein knotted-1-like 3 isoform X1 [Cucumis sativus]	-	-	-	-	-
evm.TU.tig00153017.163	0	0.04	0	0.73	0.71	0.57	0.013333333	0.67	5.651051691	5.17E-05	0.000961987	IPT1	PREDICTED: adenylate isopentenyltransferase-like [Cucumis melo]	ko01100//Metabolic pathways;ko01110//Biosynthesis of secondary metabolites;ko00908//Zeatin biosynthesis	K10760;K10760;K10760	-	-	-
evm.TU.tig00153535.43	24.27	20.8	14.42	5.27	6.87	9.88	19.83	7.34	-1.433832709	5.18E-05	0.000963385	At5g36290	GDT1-like protein 3 [Morus notabilis]	-	-	-	-	-
MSTRG.27580	0.08	0.23	0.6	2.6	2.43	2.95	0.303333333	2.66	3.132450296	5.23E-05	0.000970043	LBD36	ASYMMETRIC LEAVES 2-like 1 [Prunus dulcis]	-	-	GO:0031981//nuclear lumen	GO:0005488//binding	GO:0009887//organ morphogenesis;GO:0009943//adaxial/abaxial axis specification;GO:0010468//regulation of gene expression;GO:0048437//floral organ development
evm.TU.tig00002409.1	32.16	35.23	16.23	9.07	10.89	10.12	27.87333333	10.02666667	-1.475043476	5.24E-05	0.000970594	--	DUF538 domain-containing protein [Cephalotus follicularis]	-	-	-	-	-
evm.TU.tig00000892.752	25.18	30.07	14.12	10.35	8.73	8.59	23.12333333	9.223333333	-1.325989241	5.28E-05	0.000977284	Os07g0201100	PREDICTED: coatomer subunit gamma-like [Cucumis sativus]	-	-	GO:0030120//vesicle coat;GO:0030660//Golgi-associated vesicle membrane;GO:0044423//virion part	-	GO:0015031//protein transport
evm.TU.tig00000729.224	13.59	11.25	5.28	3.55	2.56	2.53	10.04	2.88	-1.801618553	5.31E-05	0.000981992	AP180	clathrin assembly family protein [Populus trichocarpa]	-	-	-	-	-
evm.TU.tig00003043.4	0.23	0	0	1.05	3.3	2.43	0.076666667	2.26	4.881579507	5.32E-05	0.000981992	TIC32	PREDICTED: short-chain dehydrogenase TIC 32, chloroplastic-like [Cucumis sativus]	-	-	-	-	-
evm.TU.tig00153449.17	3.07	1.96	2.38	5.75	4.52	5.68	2.47	5.316666667	1.106010976	5.32E-05	0.000981992	--	Glycogenin-2 [Gossypium arboreum]	-	-	-	-	-
evm.TU.tig00003817.1	15.33	18.59	10.82	7.33	7.5	7.29	14.91333333	7.373333333	-1.016213871	5.46E-05	0.001006474	--	PREDICTED: LOW QUALITY PROTEIN: uncharacterized protein LOC103497681 [Cucumis melo]	-	-	-	-	-
evm.TU.tig00153347.75	0	0	0	73.58	3.99	0.78	0.001	26.11666667	14.67268315	5.58E-05	0.00102769	RPL18A	PREDICTED: 60S ribosomal protein L18a [Juglans regia]	-	-	GO:0030529//intracellular ribonucleoprotein complex	-	GO:0010467//gene expression
evm.TU.tig00000688.5	0.33	0.15	0.37	1.94	1.15	1.15	0.283333333	1.413333333	2.318529518	5.60E-05	0.00103171	--	PREDICTED: ESF1 homolog [Cucumis melo]	-	-	-	-	GO:0007389//pattern specification process;GO:0019222//regulation of metabolic process;GO:0044237//cellular metabolic process;GO:0048507//meristem development;GO:0050794//regulation of cellular process
evm.TU.tig00153031.495	0.61	1.44	2.66	4.16	9.5	11.01	1.57	8.223333333	2.388958751	5.71E-05	0.001049189	GUX1	PREDICTED: UDP-glucuronate:xylan alpha-glucuronosyltransferase 1 [Cucumis sativus]	-	-	GO:0031090//organelle membrane;GO:0031224//intrinsic component of membrane;GO:0043231//intracellular membrane-bounded organelle	GO:0015020//glucuronosyltransferase activity;GO:0043169//cation binding	GO:0009832//plant-type cell wall biogenesis;GO:0010413//glucuronoxylan metabolic process
evm.TU.tig00003681.2	94.93	50.99	23.34	7.26	12.61	15.09	56.42	11.65333333	-2.275463982	5.73E-05	0.001052404	Dctpp1	PREDICTED: dCTP pyrophosphatase 1 [Cucumis sativus]	ko01100//Metabolic pathways;ko00240//Pyrimidine metabolism	K16904;K16904	-	-	-
MSTRG.24785	2.15	3.44	0.45	0.18	0.26	0.34	2.013333333	0.26	-2.95300252	5.77E-05	0.001059622	--	hypothetical protein F511_14549 [Dorcoceras hygrometricum]	-	-	-	-	-
evm.TU.tig00000162.5	1.53	1.97	3.27	0.41	0.08	0.43	2.256666667	0.306666667	-2.879450068	5.89E-05	0.001080689	UGT85A24	PREDICTED: 7-deoxyloganetin glucosyltransferase [Cucumis sativus]	ko01100//Metabolic pathways;ko01110//Biosynthesis of secondary metabolites	K21374;K21374	-	GO:0035251//UDP-glucosyltransferase activity	-
evm.TU.tig00003075.1	1.4	0.89	2.04	6.32	4.46	3.92	1.443333333	4.9	1.763377225	5.92E-05	0.00108405	--	-	-	-	-	-	-
evm.TU.tig00001521.6	4.62	4.62	0.67	0.46	0.04	0.08	3.303333333	0.193333333	-4.094760252	6.03E-05	0.001098566	RLP6	PREDICTED: probable leucine-rich repeat receptor-like protein kinase At1g35710 [Cucumis sativus]	-	-	-	GO:0016628//oxidoreductase activity, acting on the CH-CH group of donors, NAD or NADP as acceptor	GO:0006796//phosphate-containing compound metabolic process;GO:0044710//single-organism metabolic process
evm.TU.tig00001855.1	1.22	1.85	0.07	0	0.03	0	1.046666667	0.01	-6.709658248	6.07E-05	0.001104188	AS1	polyphenol oxidase 3 [Luffa aegyptiaca]	ko01100//Metabolic pathways;ko01110//Biosynthesis of secondary metabolites;ko00350//Tyrosine metabolism;ko00950//Isoquinoline alkaloid biosynthesis	K00422;K00422;K00422;K00422	-	-	GO:0044710//single-organism metabolic process
evm.TU.tig00000729.54	8.21	4.89	3	1.87	1.55	1.33	5.366666667	1.583333333	-1.76106127	6.15E-05	0.001116142	RDR6	PREDICTED: RNA-dependent RNA polymerase 6 [Cucumis melo]	-	-	-	GO:0003676//nucleic acid binding;GO:0016779//nucleotidyltransferase activity	GO:0002252//immune effector process;GO:0006952//defense response;GO:0030422//production of siRNA involved in RNA interference;GO:0048438//floral whorl development;GO:0048827//phyllome development
evm.TU.tig00001047.281	172.1	161.2	57.87	29.21	40.8	42.12	130.39	37.37666667	-1.802623412	6.24E-05	0.001131641	MIF2	PREDICTED: mini zinc finger protein 2 [Cucumis melo]	-	-	-	-	-
evm.TU.tig00000236.6	21.44	12.93	5.11	3.35	2.74	1.87	13.16	2.653333333	-2.310281654	6.28E-05	0.001137913	BBX21	PREDICTED: B-box zinc finger protein 20 [Prunus mume]	-	-	-	-	-
evm.TU.tig00011384.5	2.9	2.87	3.08	0	0	0.26	2.95	0.086666667	-5.089093927	6.29E-05	0.001138722	--	-	-	-	-	-	-
evm.TU.tig00001843.2	1.97	1.99	1.26	0.43	0.65	0.65	1.74	0.576666667	-1.593277769	6.30E-05	0.001138722	SIGF	PREDICTED: RNA polymerase sigma factor sigF, chloroplastic isoform X1 [Cucumis melo]	-	-	-	-	-
evm.TU.tig00009607.3	1.44	1.61	1.09	2.18	4.12	4.1	1.38	3.466666667	1.328880856	6.39E-05	0.001154647	SOQ1	PREDICTED: NHL repeat-containing protein 2 isoform X2 [Cucumis sativus]	-	-	GO:0009532//plastid stroma;GO:0031976//plastid thylakoid	GO:0003824//catalytic activity	GO:0005982//starch metabolic process;GO:0006090//pyruvate metabolic process;GO:0009658//chloroplast organization;GO:0009668//plastid membrane organization;GO:0009767//photosynthetic electron transport chain;GO:0016070//RNA metabolic process;GO:0016109//tetraterpenoid biosynthetic process
evm.TU.tig00002642.1	27.61	26.56	19.59	34.55	57.1	60.71	24.58666667	50.78666667	1.046573632	6.45E-05	0.001163263	--	Alpha/beta-Hydrolases superfamily protein isoform 1 [Theobroma cacao]	-	-	-	GO:0003824//catalytic activity	-
evm.TU.tig00153210.391	55.8	61.86	55.62	76.48	198.28	196.23	57.76	156.9966667	1.442591281	6.72E-05	0.001207483	R1	PREDICTED: alpha-glucan water dikinase, chloroplastic isoform X1 [Cucumis melo]	-	-	-	GO:0016772//transferase activity, transferring phosphorus-containing groups;GO:0032550//purine ribonucleoside binding	GO:0006796//phosphate-containing compound metabolic process
evm.TU.tig00000589.52	1.05	1.59	1.96	4.13	3.4	4.25	1.533333333	3.926666667	1.356633773	6.73E-05	0.001207483	ERDJ3A	PREDICTED: dnaJ protein ERDJ3A [Cucumis sativus]	-	-	-	-	GO:0009408//response to heat;GO:0044237//cellular metabolic process;GO:0044238//primary metabolic process;GO:0044710//single-organism metabolic process;GO:0044763//single-organism cellular process;GO:0071704//organic substance metabolic process
evm.TU.tig00153403.47	3.32	2.03	2.3	4.94	5.72	5.64	2.55	5.433333333	1.091340312	6.88E-05	0.001231774	--	Oxoglutarate/iron-dependent dioxygenase [Corchorus capsularis]	-	-	-	-	-
evm.TU.tig00153057.164	0	0	0.07	0.78	1.14	0.66	0.023333333	0.86	5.203872333	6.90E-05	0.001233986	ABCG25	PREDICTED: ABC transporter G family member 25 isoform X1 [Cucumis melo]	-	-	-	GO:0017111//nucleoside-triphosphatase activity;GO:0032550//purine ribonucleoside binding	-
evm.TU.tig00000729.15	19.83	17.5	17.72	6.01	5.71	9.93	18.35	7.216666667	-1.346375539	6.94E-05	0.001240059	--	-	-	-	-	-	-
evm.TU.tig00001651.1	9.84	7.35	5.76	2.83	3.41	3.7	7.65	3.313333333	-1.207176397	7.00E-05	0.00124859	PIX7	PREDICTED: probable receptor-like protein kinase At3g55450 [Cucumis sativus]	-	-	-	GO:0016772//transferase activity, transferring phosphorus-containing groups	GO:0006796//phosphate-containing compound metabolic process
MSTRG.4901	0	0	0	0.8	0.82	1.45	0.001	1.023333333	9.99906044	7.01E-05	0.001249733	--	uncharacterized protein LOC111015315 [Momordica charantia]	-	-	-	-	-
evm.TU.tig00000892.39	1.03	2.23	2.33	4.72	5.4	5.88	1.863333333	5.333333333	1.517151717	7.02E-05	0.001250003	UGT94E5	PREDICTED: beta-D-glucosyl crocetin beta-1,6-glucosyltransferase-like [Cucumis sativus]	ko01110//Biosynthesis of secondary metabolites	K21354	-	-	-
evm.TU.tig00004915.7	51.79	33.03	41.63	14.36	18.38	22.53	42.15	18.42333333	-1.193998519	7.07E-05	0.001257186	NRT3.1	high-affinity nitrate transporter 3.1-like precursor [Cucumis sativus]	-	-	-	-	GO:0015698//inorganic anion transport
evm.TU.tig00008047.2	264.31	99.04	9.78	15.58	5.41	8.44	124.3766667	9.81	-3.664318911	7.07E-05	0.001257186	TCA	trichoanguin [Trichosanthes cucumerina]	-	-	-	-	-
evm.TU.tig00001086.2	11.29	13.29	5.21	2.76	3.75	2.95	9.93	3.153333333	-1.654916035	7.12E-05	0.00126344	PMI1	PREDICTED: mannose-6-phosphate isomerase 1 [Cucumis sativus]	ko01100//Metabolic pathways;ko01110//Biosynthesis of secondary metabolites;ko00520//Amino sugar and nucleotide sugar metabolism;ko00051//Fructose and mannose metabolism	K01809;K01809;K01809;K01809	-	-	GO:0044238//primary metabolic process;GO:0071704//organic substance metabolic process
MSTRG.18477	3.65	4.27	9.58	14.24	22.43	21.94	5.833333333	19.53666667	1.743791915	7.15E-05	0.001267555	GLCAT14A	PREDICTED: beta-glucuronosyltransferase GlcAT14A [Cucumis melo]	-	-	-	GO:0035252//UDP-xylosyltransferase activity	GO:0003006//developmental process involved in reproduction;GO:0009566//fertilization;GO:0044711//single-organism biosynthetic process
evm.TU.tig00153403.172	1.14	1.4	2.1	3.49	7.08	10.25	1.546666667	6.94	2.165773358	7.15E-05	0.001267555	--	PREDICTED: pectinesterase inhibitor [Theobroma cacao]	-	-	-	-	-
evm.TU.tig00153210.249	3.02	4.03	1.62	0.73	0.91	0.5	2.89	0.713333333	-2.018421197	7.16E-05	0.001267555	UPS1	PREDICTED: ureide permease 1-like isoform X1 [Cucumis melo]	-	-	-	-	-
MSTRG.13509	0	0	0	4.26	0.42	0.27	0.001	1.65	10.68825031	7.17E-05	0.00126863	--	-	-	-	-	-	-
evm.TU.tig00001209.2	28.27	17.16	9.19	5.49	4.34	5.3	18.20666667	5.043333333	-1.852017327	7.17E-05	0.00126863	ZFP4	PREDICTED: zinc finger protein 7-like [Cucumis melo]	-	-	-	-	-
evm.TU.tig00001047.422	28.56	32.7	12.79	8.47	9.03	8.82	24.68333333	8.773333333	-1.492340246	7.18E-05	0.00126926	ogdh	PREDICTED: 2-oxoglutarate dehydrogenase, mitochondrial-like [Cucumis melo]	ko01100//Metabolic pathways;ko01110//Biosynthesis of secondary metabolites;ko01200//Carbon metabolism;ko00020//Citrate cycle (TCA cycle);ko00380//Tryptophan metabolism;ko00310//Lysine degradation	K00164;K00164;K00164;K00164;K00164;K00164	-	GO:0016903//oxidoreductase activity, acting on the aldehyde or oxo group of donors;GO:0019842//vitamin binding	GO:0006101//citrate metabolic process
evm.TU.tig00153057.6	4.01	7.56	10.96	2.45	1.46	1.97	7.51	1.96	-1.937959253	7.26E-05	0.001279239	--	DUF3537 domain-containing protein [Cephalotus follicularis]	-	-	-	-	GO:0001101//response to acid chemical;GO:0006972//hyperosmotic response
evm.TU.tig00153048.113	3.36	4.41	1.02	0.27	0.6	0.53	2.93	0.466666667	-2.650436338	7.44E-05	0.001309075	YML018C	PREDICTED: uncharacterized vacuolar membrane protein YML018C-like [Cucumis sativus]	-	-	-	-	-
evm.TU.tig00009644.3	2.07	2.19	1.71	3.98	4.67	3.64	1.99	4.096666667	1.041682079	7.65E-05	0.001341038	FEN1	PREDICTED: flap endonuclease 1 isoform X2 [Cucumis sativus]	ko03030//DNA replication;ko03410//Base excision repair;ko03450//Non-homologous end-joining	K04799;K04799;K04799	GO:0031981//nuclear lumen;GO:0043232//intracellular non-membrane-bounded organelle;GO:0044444//cytoplasmic part	GO:0004518//nuclease activity;GO:0043169//cation binding	GO:0003006//developmental process involved in reproduction;GO:0006259//DNA metabolic process;GO:0033554//cellular response to stress
evm.TU.tig00153047.230	18.45	18.45	5.95	3.67	4.29	3.99	14.28333333	3.983333333	-1.842284586	7.70E-05	0.00134931	SPL6	PREDICTED: squamosa promoter-binding-like protein 6 [Cucumis sativus]	-	-	-	-	-
evm.TU.tig00001291.147	7.73	5.58	6.92	21.09	12.71	13.61	6.743333333	15.80333333	1.228695073	7.71E-05	0.00134931	--	PREDICTED: uncharacterized protein LOC101215943 [Cucumis sativus]	-	-	-	-	-
evm.TU.tig00153552.126	24.26	18.99	9.48	6.75	5.48	5.83	17.57666667	6.02	-1.545826104	7.86E-05	0.001372738	MMT1	PREDICTED: methionine S-methyltransferase [Cucumis sativus]	ko00450//Selenocompound metabolism	K08247	GO:0044444//cytoplasmic part	GO:0008757//S-adenosylmethionine-dependent methyltransferase activity;GO:0043168//anion binding	GO:0006790//sulfur compound metabolic process
MSTRG.23933	1.58	0.55	0.91	0	0.05	0	1.013333333	0.016666667	-5.925999419	7.88E-05	0.001374627	--	-	-	-	-	-	-
evm.TU.tig00007290.2	66.83	49.99	31.39	21.19	17.56	20.37	49.40333333	19.70666667	-1.325924618	7.89E-05	0.00137666	TET2	PREDICTED: tetraspanin-2 [Cucumis sativus]	-	-	GO:0031224//intrinsic component of membrane	-	-
evm.TU.tig00153343.65	2.24	3.65	3.47	5.62	8.33	8.95	3.12	7.633333333	1.290767163	7.94E-05	0.001382807	tlyA	PREDICTED: hemolysin A isoform X3 [Theobroma cacao]	-	-	-	GO:0016741//transferase activity, transferring one-carbon groups	GO:0008152//metabolic process
evm.TU.tig00153055.215	6.82	5.55	4.09	2.53	1.56	1.84	5.486666667	1.976666667	-1.472860326	7.94E-05	0.001382807	AMY1.1	alpha-amylase-like [Cajanus cajan]	ko01100//Metabolic pathways;ko00500//Starch and sucrose metabolism	K01176;K01176	-	GO:0016798//hydrolase activity, acting on glycosyl bonds;GO:0043169//cation binding	GO:0008152//metabolic process
evm.TU.tig00153639.5	2.36	2.77	3.52	4.8	6.48	6.94	2.883333333	6.073333333	1.074750921	7.95E-05	0.001383398	--	zf-4CXXC_R1 domain-containing protein [Cephalotus follicularis]	-	-	-	-	-
evm.TU.tig00001047.273	4.93	2.72	8.24	10.87	32.89	31.6	5.296666667	25.12	2.24567984	7.99E-05	0.001387514	CML46	PREDICTED: probable calcium-binding protein CML30 [Cucumis melo]	ko04626//Plant-pathogen interaction;ko04016//MAPK signaling pathway - plant;ko04070//Phosphatidylinositol signaling system	K02183;K02183;K02183	-	-	-
evm.TU.tig00004284.1	0.14	0.21	1.53	6.71	6.17	5.92	0.626666667	6.266666667	3.321928095	8.00E-05	0.001387514	--	calcium-dependent lipid-binding (CaLB domain) family protein [Medicago truncatula]	-	-	-	-	-
evm.TU.tig00000818.4	10.88	13.38	2.16	1.67	0.42	0.77	8.806666667	0.953333333	-3.207543414	8.06E-05	0.001397	PME25	PREDICTED: probable pectinesterase/pectinesterase inhibitor 25 [Cucumis sativus]	ko01100//Metabolic pathways;ko00040//Pentose and glucuronate interconversions	K01051;K01051	-	-	-
evm.TU.tig00153554.146	2.55	1.89	1.31	0.33	0.4	0.75	1.916666667	0.493333333	-1.95796478	8.09E-05	0.001400804	RPT3	PREDICTED: root phototropism protein 3-like isoform X1 [Cucumis sativus]	-	-	-	-	-
evm.TU.tig00153633.36	35.2	25.49	21.73	13.37	14.75	12.69	27.47333333	13.60333333	-1.014071753	8.19E-05	0.001415859	EXO70E2	PREDICTED: exocyst complex component EXO70B1 [Cucumis sativus]	-	-	-	-	-
MSTRG.8157	2.36	7.32	7.69	1.59	1.13	1.43	5.79	1.383333333	-2.065414512	8.23E-05	0.00142042	--	retrotransposon protein [Cucumis melo var. makuwa] [Cucumis melo]	-	-	-	-	-
evm.TU.tig00153054.127	34.23	28.65	6.96	6.01	4.06	3.71	23.28	4.593333333	-2.341477671	8.24E-05	0.00142042	--	PREDICTED: cell division cycle-associated protein 7 [Cucumis sativus]	-	-	-	-	-
evm.TU.tig00001585.3	24.76	31.6	47.87	68.61	84.83	81.24	34.74333333	78.22666667	1.170924316	8.34E-05	0.00143594	lhcA-P4	PREDICTED: chlorophyll a-b binding protein P4, chloroplastic [Cucumis melo]	ko00196//Photosynthesis - antenna proteins	K08910	GO:0009521//photosystem;GO:0031224//intrinsic component of membrane	GO:0043169//cation binding;GO:0046906//tetrapyrrole binding	GO:0006091//generation of precursor metabolites and energy;GO:0006464//cellular protein modification process
evm.TU.tig00004836.162	4.04	3.76	2.95	6.81	14.85	16.9	3.583333333	12.85333333	1.842768392	8.43E-05	0.001448213	--	-	-	-	-	-	-
evm.TU.tig00153055.290	23.57	14.91	8.75	5.65	4.66	5.19	15.74333333	5.166666667	-1.60743532	8.43E-05	0.001448213	PUB30	PREDICTED: U-box domain-containing protein 30-like [Cucumis melo]	-	-	-	GO:0003824//catalytic activity	GO:0032446//protein modification by small protein conjugation
MSTRG.6825	2.82	8.73	8.75	20.19	24.54	22.01	6.766666667	22.24666667	1.717071959	8.56E-05	0.001468713	LHCB3	chlorophyll a-b binding protein 13, chloroplastic [Momordica charantia]	ko01100//Metabolic pathways;ko00196//Photosynthesis - antenna proteins	K08914;K08914	GO:0009521//photosystem;GO:0031224//intrinsic component of membrane;GO:0031976//plastid thylakoid;GO:0044434//chloroplast part	GO:0043169//cation binding;GO:0046906//tetrapyrrole binding	GO:0006091//generation of precursor metabolites and energy;GO:0006464//cellular protein modification process
evm.TU.tig00005561.1	2.4	4.12	1.78	30.79	7.04	7.27	2.766666667	15.03333333	2.441944192	8.57E-05	0.001468713	ABCC10	PREDICTED: ABC transporter C family member 10 [Cucumis melo]	ko02010//ABC transporters	K05666	GO:0031224//intrinsic component of membrane	GO:0015405//P-P-bond-hydrolysis-driven transmembrane transporter activity;GO:0017111//nucleoside-triphosphatase activity;GO:0032550//purine ribonucleoside binding	GO:0044763//single-organism cellular process;GO:0051234//establishment of localization
evm.TU.tig00153349.115	270.69	294.48	157.28	122.14	88.82	93.93	240.8166667	101.63	-1.244608911	8.58E-05	0.001469682	ADK-B	PREDICTED: adenylate kinase 4 [Cucumis sativus]	ko01100//Metabolic pathways;ko01110//Biosynthesis of secondary metabolites;ko00230//Purine metabolism;ko00730//Thiamine metabolism	K00939;K00939;K00939;K00939	-	-	-
evm.TU.tig00153055.122	43.34	87.99	73.43	125.68	166.39	160.14	68.25333333	150.7366667	1.143058984	8.59E-05	0.001469823	BZIP2	PREDICTED: bZIP transcription factor 53-like [Cucumis melo]	-	-	-	GO:0003677//DNA binding	GO:0010468//regulation of gene expression
evm.TU.tig00000892.753	0	0	0	0.67	2.96	1.97	0.001	1.866666667	10.86624861	8.60E-05	0.001469823	--	PREDICTED: organ-specific protein P4-like [Arachis duranensis]	-	-	-	-	-
evm.TU.tig00153033.204	5.38	3.71	12.02	22.8	28.54	31.16	7.036666667	27.5	1.966467541	8.60E-05	0.001469823	--	hypothetical protein EUTSA_v10013927mg [Eutrema salsugineum]	-	-	-	-	-
evm.TU.tig00008039.6	2.18	2.59	3.49	4.82	6.4	5.84	2.753333333	5.686666667	1.04640396	8.61E-05	0.001470014	APM1	PREDICTED: aminopeptidase M1-like [Cucumis sativus]	-	-	-	-	-
evm.TU.tig00153017.116	1.43	0.42	3.98	12.22	13.68	14.9	1.943333333	13.6	2.807001364	8.83E-05	0.001504986	--	PREDICTED: uncharacterized protein LOC101213469 [Cucumis sativus]	-	-	-	-	-
evm.TU.tig00009149.6	11.39	6.75	2.3	1.32	1.19	0.9	6.813333333	1.136666667	-2.583551552	8.96E-05	0.001522202	DSP3	PREDICTED: probable tyrosine-protein phosphatase At1g05000 [Cucumis melo]	-	-	-	-	-
evm.TU.tig00152909.33	21.83	17.71	5.87	4.03	3.69	4.4	15.13666667	4.04	-1.905620338	9.18E-05	0.001554904	--	PREDICTED: uncharacterized protein LOC103504669 isoform X1 [Cucumis melo]	-	-	-	-	-
evm.TU.tig00005336.5	10.34	5.85	0.67	0.15	0.73	0.45	5.62	0.443333333	-3.664106385	9.20E-05	0.001555912	CYP80B2	PREDICTED: probable (S)-N-methylcoclaurine 3'-hydroxylase isozyme 2 [Cucumis melo]	-	-	-	GO:0016705//oxidoreductase activity, acting on paired donors, with incorporation or reduction of molecular oxygen;GO:0046872//metal ion binding	-
evm.TU.tig00153145.102	18.38	19.38	9.6	6.74	5.96	5.92	15.78666667	6.206666667	-1.346816008	9.23E-05	0.001560451	TBR	PREDICTED: protein trichome birefringence [Cucumis melo]	-	-	-	-	-
evm.TU.tig00006144.33	35.45	23.77	32.26	13.76	14.13	13.06	30.49333333	13.65	-1.159592914	9.27E-05	0.001564456	--	-	-	-	-	-	-
evm.TU.tig00153874.60	32.24	33.26	17.76	167.39	59.75	65.21	27.75333333	97.45	1.812001128	9.38E-05	0.0015811	HSC80	PREDICTED: heat shock cognate protein 80 [Cucumis sativus]	ko04626//Plant-pathogen interaction;ko04141//Protein processing in endoplasmic reticulum	K04079;K04079	-	GO:0005515//protein binding	GO:0044267//cellular protein metabolic process;GO:0050896//response to stimulus
evm.TU.tig00000892.608	2.72	3.24	4.06	5.25	7.85	7.56	3.34	6.886666667	1.043957746	9.44E-05	0.001588575	At2g04740	PREDICTED: BTB/POZ domain-containing protein At2g04740 isoform X2 [Cucumis melo]	-	-	-	-	GO:0003006//developmental process involved in reproduction;GO:0032446//protein modification by small protein conjugation
evm.TU.tig00001785.1	3.35	4.74	3.56	13.95	8.48	9.27	3.883333333	10.56666667	1.444152885	9.47E-05	0.001593753	ADIPOR1	PREDICTED: heptahelical transmembrane protein ADIPOR1 [Cucumis melo]	-	-	-	-	-
evm.TU.tig00004582.1	26.92	22.54	5.53	3.73	2.56	3.62	18.33	3.303333333	-2.472212324	9.52E-05	0.001597828	--	hypothetical protein Csa_4G131140 [Cucumis sativus]	-	-	-	-	-
evm.TU.tig00153489.34	6.42	5.93	4.34	2.5	1.89	2.08	5.563333333	2.156666667	-1.367146337	9.55E-05	0.001600702	--	PREDICTED: monoacylglycerol lipase ABHD6 [Ziziphus jujuba]	-	-	-	GO:0003824//catalytic activity	-
evm.TU.tig00153054.31	4.21	9.42	18.69	32.85	48.47	49.08	10.77333333	43.46666667	2.012444766	9.61E-05	0.001609549	GRXC1	PREDICTED: LRR receptor-like serine/threonine-protein kinase GSO1 [Cucumis melo]	-	-	-	-	GO:0044237//cellular metabolic process;GO:0044238//primary metabolic process;GO:0044699//single-organism process;GO:0071704//organic substance metabolic process
evm.TU.tig00153031.536	15.99	18.42	37.6	54.06	75.6	74.21	24.00333333	67.95666667	1.501380323	9.62E-05	0.001610667	NHL1	PREDICTED: NDR1/HIN1-like protein 12 [Cucumis melo]	-	-	GO:0016020//membrane	-	GO:0002252//immune effector process
evm.TU.tig00000892.303	0.04	0.09	1.02	4.76	6.57	4.99	0.383333333	5.44	3.826935291	9.65E-05	0.001613505	EXO70H1	PREDICTED: exocyst complex component EXO70B1-like [Cucumis melo]	-	-	-	-	-
evm.TU.tig00153017.142	0.26	0.85	1.43	3.65	6.07	5.23	0.846666667	4.983333333	2.557245082	9.71E-05	0.001620374	RHA2A	PREDICTED: E3 ubiquitin-protein ligase RHA2A [Vitis vinifera]	-	-	-	-	-
evm.TU.tig00006948.2	32.41	20.54	32.72	72.43	55.94	58.99	28.55666667	62.45333333	1.128950987	9.72E-05	0.001620374	rpoC2	RNA polymerase beta subunit, partial (plastid) [Fragaria moschata]	ko01100//Metabolic pathways;ko00230//Purine metabolism;ko00240//Pyrimidine metabolism;ko03020//RNA polymerase	K03046;K03046;K03046;K03046	GO:0009536//plastid	GO:0034062//RNA polymerase activity	GO:0034645//cellular macromolecule biosynthetic process
evm.TU.tig00153055.154	14.84	6.17	14.06	21.95	49.45	47.93	11.69	39.77666667	1.766647452	9.78E-05	0.001627072	At4g34480	PREDICTED: glucan endo-1,3-beta-glucosidase 7 [Cucumis melo]	-	-	GO:0031224//intrinsic component of membrane	GO:0008422//beta-glucosidase activity	GO:0044238//primary metabolic process
evm.TU.tig00153661.27	38.73	53.08	37.35	11.61	22.49	20.28	43.05333333	18.12666667	-1.24801129	9.81E-05	0.001629205	At5g55950	PREDICTED: uncharacterized membrane protein At1g06890 isoform X2 [Cucumis melo]	-	-	GO:0031224//intrinsic component of membrane	-	GO:0044763//single-organism cellular process
evm.TU.tig00000083.3	6.62	14.78	12.74	26.08	36.83	25.3	11.38	29.40333333	1.369479159	0.00010059	0.001664743	SPX2	PREDICTED: SPX domain-containing protein 2-like [Cucumis sativus]	-	-	-	-	-
evm.TU.tig00002450.1	27.63	19.12	8.91	5.24	6.12	6.09	18.55333333	5.816666667	-1.673413872	0.000102254	0.001690986	SBT3.4	PREDICTED: subtilisin-like protease SBT3.5 isoform X1 [Cucumis sativus]	-	-	-	-	-
evm.TU.tig00003838.4	8.09	13.81	14.53	20.78	31.23	30.47	12.14333333	27.49333333	1.178917338	0.000103564	0.001711319	--	PREDICTED: mastermind-like domain-containing protein 1 isoform X2 [Vitis vinifera]	-	-	-	-	-
evm.TU.tig00000030.1	13.04	17.3	24.95	34.88	46.7	50.15	18.43	43.91	1.252493463	0.000103887	0.00171401	--	-	-	-	-	-	-
MSTRG.19532	17.26	13.9	25.8	38.42	50.86	43.29	18.98666667	44.19	1.218733286	0.000104041	0.001715013	--	-	-	-	-	-	-
evm.TU.tig00153654.68	32.53	47.75	25.7	14.73	16.34	18.23	35.32666667	16.43333333	-1.104132481	0.000104107	0.001715013	CYP81E8	cytochrome P450 [Siraitia grosvenorii]	ko01110//Biosynthesis of secondary metabolites;ko00943//Isoflavonoid biosynthesis	K13260;K13260	-	GO:0016705//oxidoreductase activity, acting on paired donors, with incorporation or reduction of molecular oxygen;GO:0046906//tetrapyrrole binding;GO:0046914//transition metal ion binding	GO:0044710//single-organism metabolic process
evm.TU.tig00005931.1	7.27	5.3	5.97	2.56	2.85	3.45	6.18	2.953333333	-1.06526264	0.000104346	0.001717626	ZAT3	PREDICTED: zinc finger protein ZAT4-like [Cucumis melo]	-	-	-	-	-
evm.TU.tig00002364.6	205.45	318.25	473.66	893.9	748.34	813.56	332.4533333	818.6	1.300006824	0.000104516	0.001719097	UBQ10	PREDICTED: polyubiquitin-A isoform X3 [Vitis vinifera]	-	-	-	-	-
evm.TU.tig00001291.163	16.6	16.39	11.91	8.19	5.56	6.32	14.96666667	6.69	-1.161674828	0.000105268	0.001730146	--	PREDICTED: uncharacterized protein LOC103482648 [Cucumis melo]	-	-	-	-	-
evm.TU.tig00153054.230	0.3	6.13	1.94	19.75	24.18	25.8	2.79	23.24333333	3.058479954	0.000106311	0.001743274	At5g07800	PREDICTED: flavin-containing monooxygenase FMO GS-OX-like 9 [Ricinus communis]	-	-	-	GO:0000166//nucleotide binding;GO:0016709//oxidoreductase activity, acting on paired donors, with incorporation or reduction of molecular oxygen, NAD(P)H as one donor, and incorporation of one atom of oxygen	GO:0044710//single-organism metabolic process
evm.TU.tig00153554.10	6.02	5.61	1.93	0.93	0.52	0.62	4.52	0.69	-2.711654506	0.000106448	0.001744185	SEND33	PREDICTED: ferredoxin [Ziziphus jujuba]	ko00195//Photosynthesis	K02639	-	GO:0043169//cation binding;GO:0051536//iron-sulfur cluster binding	GO:0006091//generation of precursor metabolites and energy
evm.TU.tig00008043.8	1.93	1.95	0.81	0.24	0.16	0.35	1.563333333	0.25	-2.644625422	0.000107167	0.00175463	--	PREDICTED: protein ACCELERATED CELL DEATH 6-like [Cucumis melo]	-	-	-	-	-
evm.TU.tig00004305.2	0	0.62	0.24	1.25	6.81	7.38	0.286666667	5.146666667	4.166192283	0.000108861	0.001779634	At2g39510	PREDICTED: WAT1-related protein At2g39510-like [Cucumis sativus]	-	-	-	-	-
evm.TU.tig00002455.4	5.76	3.67	3.48	1.65	0.8	0.6	4.303333333	1.016666667	-2.081607853	0.000108985	0.001780306	--	PREDICTED: uncharacterized protein LOC103493359 [Cucumis melo]	-	-	-	-	-
evm.TU.tig00004835.39	4.76	3.78	5.79	7.7	12.63	11.64	4.776666667	10.65666667	1.157680135	0.000109944	0.001791884	mutS2	PREDICTED: endonuclease MutS2 isoform X1 [Cucumis melo]	-	-	-	-	-
evm.TU.tig00153145.71	29.68	40.06	69.97	117.53	118.53	119.85	46.57	118.6366667	1.349077181	0.000113414	0.001844221	--	PREDICTED: uncharacterized protein LOC103486737 [Cucumis melo]	-	-	-	-	-
evm.TU.tig00006406.115	44.06	58.1	63.8	79.09	130.37	135.81	55.32	115.09	1.056889424	0.000113658	0.001846788	ANR	PREDICTED: vestitone reductase-like [Cucumis melo]	-	-	-	-	-
evm.TU.tig00002219.1	37.23	49.15	42.28	15.08	25.68	22.22	42.88666667	20.99333333	-1.030597931	0.000113856	0.00184861	FLY2	PREDICTED: transmembrane E3 ubiquitin-protein ligase 1-like isoform X2 [Cucumis melo]	-	-	-	GO:0043169//cation binding	-
evm.TU.tig00005340.1	0	0.25	0.3	1.69	1.84	1.83	0.183333333	1.786666667	3.284729477	0.000116687	0.001891705	SCPL51	serine carboxypeptidase-like 51 [Nicotiana attenuata]	-	-	-	GO:0004180//carboxypeptidase activity	GO:0009814//defense response, incompatible interaction;GO:0019538//protein metabolic process;GO:0033554//cellular response to stress
evm.TU.tig00000729.125	2.41	0.7	2.62	9.36	7.3	10.36	1.91	9.006666667	2.237420631	0.000117171	0.00189811	--	PREDICTED: basic leucine zipper 9 [Cucumis melo]	-	-	-	-	-
MSTRG.128	52.89	32.75	10.8	5.38	8.56	8.14	32.14666667	7.36	-2.126891479	0.00011735	0.001899579	MLO11	MLO-like protein 11 [Momordica charantia]	-	-	GO:0031224//intrinsic component of membrane;GO:0043231//intracellular membrane-bounded organelle	-	GO:0006950//response to stress
evm.TU.tig00153031.387	130.91	94.88	18.9	15.88	15.8	15.51	81.56333333	15.73	-2.374402066	0.000117578	0.001900543	--	uncharacterized LOC8262908 [Ricinus communis]	-	-	-	-	-
evm.TU.tig00153055.89	1.45	0.73	0.46	0.2	0.21	0.18	0.88	0.196666667	-2.16175107	0.000118295	0.001908222	PUB26	Transducin/WD40 repeat-like superfamily protein [Theobroma cacao]	-	-	-	-	-
evm.TU.tig00153764.13	5.94	3.88	4.4	1.86	2.48	1.65	4.74	1.996666667	-1.247293557	0.000118336	0.001908222	CRK6	PREDICTED: CDPK-related kinase 6 [Cucumis sativus]	-	-	-	GO:0004674//protein serine/threonine kinase activity;GO:0032550//purine ribonucleoside binding	GO:0006464//cellular protein modification process;GO:0006796//phosphate-containing compound metabolic process
evm.TU.tig00003071.1	4.31	0.33	7.06	21.1	43	41.82	3.9	35.30666667	3.178394592	0.000118772	0.001912495	ERF1A	ethylene responsive transcription factor 1a [Citrullus lanatus subsp. vulgaris] [Citrullus lanatus]	-	-	-	-	-
evm.TU.tig00153033.21	3.44	4.06	2.33	1.59	1.1	1.37	3.276666667	1.353333333	-1.275711689	0.000120659	0.0019385	ABCG28	ABC_tran domain-containing protein, partial [Cephalotus follicularis]	-	-	GO:0031224//intrinsic component of membrane	GO:0017111//nucleoside-triphosphatase activity;GO:0032550//purine ribonucleoside binding	GO:0051234//establishment of localization
evm.TU.tig00153145.2	11.45	11.94	2.27	1.94	1.49	1.67	8.553333333	1.7	-2.330952018	0.000120791	0.001939166	PRCP	PREDICTED: lysosomal Pro-X carboxypeptidase-like [Cucumis melo]	-	-	-	GO:0070011//peptidase activity, acting on L-amino acid peptides	GO:0019538//protein metabolic process
evm.TU.tig00153056.476	59.55	33.59	56.49	121.54	97.54	100.78	49.87666667	106.62	1.096041131	0.000122207	0.001960435	TRAPPC3	PREDICTED: trafficking protein particle complex subunit 3 [Cucumis melo]	-	-	-	-	-
evm.TU.tig00153055.254	5.09	6.39	0.17	0.1	0.32	0.14	3.883333333	0.186666667	-4.378759317	0.000123447	0.001977362	CYCD3-3	D3-type cyclin isoform 2 [Theobroma cacao]	ko04075//Plant hormone signal transduction	K14505	-	-	-
evm.TU.tig00004836.17	42.02	3.34	0.53	0.48	0.43	0.81	15.29666667	0.573333333	-4.737699337	0.000123582	0.001978046	--	PREDICTED: cucumber peeling cupredoxin-like [Cucumis sativus]	-	-	-	-	-
evm.TU.tig00001291.384	2.88	5.68	6.15	16.5	16.62	11.43	4.903333333	14.85	1.598628185	0.000123772	0.00197961	--	PREDICTED: uncharacterized protein LOC103482883 [Cucumis melo]	-	-	-	-	-
evm.TU.tig00153554.148	107.14	85.73	5.95	6.96	7.82	8.25	66.27333333	7.676666667	-3.109876574	0.000125647	0.002008099	DLO1	PREDICTED: flavonol synthase/flavanone 3-hydroxylase-like [Cucumis sativus]	-	-	-	GO:0016706//oxidoreductase activity, acting on paired donors, with incorporation or reduction of molecular oxygen, 2-oxoglutarate as one donor, and incorporation of one atom each of oxygen into both donors	-
evm.TU.tig00000592.2	8.28	4.96	4.93	2.95	2.14	2.38	6.056666667	2.49	-1.282378271	0.000126228	0.002015888	WRKY24	RNI-like superfamily protein [Theobroma cacao]	-	-	-	-	-
evm.TU.tig00003587.1	11.54	17.68	8.18	4.79	4.86	5.45	12.46666667	5.033333333	-1.308489721	0.000126389	0.002016957	CYP81E8	cytochrome P450 [Siraitia grosvenorii]	ko01110//Biosynthesis of secondary metabolites;ko00943//Isoflavonoid biosynthesis	K13260;K13260	-	GO:0016705//oxidoreductase activity, acting on paired donors, with incorporation or reduction of molecular oxygen;GO:0046872//metal ion binding	-
MSTRG.7893	7.08	12.56	5.26	23.76	19.92	18.9	8.3	20.86	1.329555916	0.00012712	0.002026895	--	ankyrin repeat-containing protein BDA1-like [Cucurbita maxima]	-	-	-	-	-
evm.TU.tig00153554.23	2.04	1.02	0.55	0.09	0.15	0.06	1.203333333	0.1	-3.588964431	0.000128291	0.002039993	--	hexenal isomerase [Medicago sativa]	-	-	-	-	-
evm.TU.tig00000538.3	0	0	0.25	2.06	2.24	2.3	0.083333333	2.2	4.722466024	0.000128309	0.002039993	ABI3	PREDICTED: B3 domain-containing transcription factor ABI3-like [Juglans regia]	-	-	-	-	GO:0006351//transcription, DNA-templated;GO:0009725//response to hormone;GO:0044763//single-organism cellular process;GO:0050794//regulation of cellular process
evm.TU.tig00000892.593	9.83	17.63	7.34	3.14	3.72	4.41	11.6	3.756666667	-1.626599791	0.000128762	0.002044165	RAC2	PREDICTED: rac-like GTP-binding protein RAC2 [Cucumis sativus]	ko04145//Phagosome	K04392	GO:0005622//intracellular	GO:0016787//hydrolase activity	-
evm.TU.tig00153403.82	4.65	5.32	3.94	9.43	10.53	10.1	4.636666667	10.02	1.111722589	0.000129537	0.002053433	--	PREDICTED: spermatogenesis-associated protein 20-like [Ziziphus jujuba]	-	-	-	-	-
MSTRG.17281	0.25	1.11	0.53	1.59	3.97	4.78	0.63	3.446666667	2.451778046	0.000129795	0.002056004	--	PREDICTED: protein EARLY RESPONSIVE TO DEHYDRATION 15-like [Cucumis melo]	-	-	-	-	-
evm.TU.tig00003615.1	4.58	7.72	3.57	1.06	1.89	1.75	5.29	1.566666667	-1.755569466	0.000129938	0.002056737	Os04g0602400	PREDICTED: maltose excess protein 1-like, chloroplastic [Cucumis sativus]	-	-	-	-	-
MSTRG.11770	5.3	0.21	3.13	0.29	0.19	0.27	2.88	0.25	-3.526068812	0.000130213	0.002059569	--	nucleolar protein 58-like [Gossypium australe]	-	-	-	-	-
evm.TU.tig00000223.3	0.86	3.03	0.69	0.25	0.13	0.1	1.526666667	0.16	-3.254241287	0.00013088	0.002064034	CYP81D1	PREDICTED: cytochrome P450 81E8-like [Cucumis sativus]	ko01100//Metabolic pathways	K00512	-	GO:0016491//oxidoreductase activity;GO:0046906//tetrapyrrole binding;GO:0046914//transition metal ion binding	GO:0044710//single-organism metabolic process
evm.TU.tig00001120.3	1.62	0.66	1.4	3.34	5.53	6.68	1.226666667	5.183333333	2.079136909	0.000131626	0.002073455	--	-	-	-	-	-	-
evm.TU.tig00153031.330	70.71	48.07	7.67	6.4	7.33	6.76	42.15	6.83	-2.625575148	0.000131864	0.002073455	CYCD5-3	PREDICTED: cyclin-D5-1-like [Cucumis melo]	-	-	-	-	-
evm.TU.tig00154740.82	0.54	0.25	0.24	0	0	0	0.343333333	0.001	-8.423466121	0.000132345	0.002079492	--	Os04g0641250, partial [Oryza sativa Japonica Group]	-	-	-	-	-
evm.TU.tig00153203.1	0	0.73	0.77	3.03	10.24	10.5	0.5	7.923333333	3.986107497	0.000132487	0.002080186	NPF4.6	PREDICTED: protein NRT1/ PTR FAMILY 4.6-like [Cucumis sativus]	-	-	-	-	GO:0051234//establishment of localization
evm.TU.tig00153031.602	0.31	2.19	0.94	0.05	0.08	0.13	1.146666667	0.086666667	-3.725825037	0.00013355	0.002095348	UGT73D1	PREDICTED: UDP-glycosyltransferase 73D1-like [Cucumis melo]	-	-	-	GO:0035251//UDP-glucosyltransferase activity	-
evm.TU.tig00005454.3	124	106.67	3.35	6.31	7.04	6.68	78.00666667	6.676666667	-3.546397506	0.000134322	0.00210591	DLO2	PREDICTED: protein DMR6-LIKE OXYGENASE 2-like [Cucumis melo]	-	-	-	GO:0016706//oxidoreductase activity, acting on paired donors, with incorporation or reduction of molecular oxygen, 2-oxoglutarate as one donor, and incorporation of one atom each of oxygen into both donors	-
evm.TU.tig00000041.3	19.35	22.48	11.09	6.18	8.26	8.2	17.64	7.546666667	-1.224939103	0.000134475	0.002106771	TOR1	PREDICTED: microtubule-associated protein TORTIFOLIA1-like [Cucumis sativus]	-	-	-	-	-
evm.TU.tig00005390.2	0.94	0.79	0.55	0.24	0.1	0.08	0.76	0.14	-2.440572591	0.0001369	0.002136956	AAE18	PREDICTED: probable acyl-activating enzyme 18, peroxisomal [Cucumis melo]	-	-	-	-	-
MSTRG.26785	0.03	0.14	0.1	2.83	0.63	0.57	0.09	1.343333333	3.899748526	0.000137912	0.002148119	--	Retrovirus-related Pol polyprotein from transposon TNT 1-94, partial [Cajanus cajan]	-	-	-	-	-
evm.TU.tig00153031.543	14.98	17.05	7.53	27.02	31.54	31.52	13.18666667	30.02666667	1.187164401	0.000139525	0.002170032	--	uncharacterized protein LOC100305577 precursor [Glycine max]	-	-	-	-	-
MSTRG.13614	0.79	7.22	0.42	0.09	0	0.16	2.81	0.083333333	-5.075532631	0.000143813	0.002231902	--	-	-	-	-	-	-
evm.TU.tig00007301.3	1.49	1.42	1.93	6.81	6.41	3.92	1.613333333	5.713333333	1.824288157	0.00014392	0.002231902	Rnf126	PREDICTED: E3 ubiquitin-protein ligase RNF181-like [Cucumis sativus]	-	-	-	-	-
evm.TU.tig00005816.2	3.47	1.92	2.69	5.94	7.58	7.35	2.693333333	6.956666667	1.369003402	0.000144771	0.002240239	NUDT17	PREDICTED: nudix hydrolase 18, mitochondrial-like [Lupinus angustifolius]	-	-	-	-	-
evm.TU.tig00153840.28	9.08	10.38	7.25	5.08	4.03	3.78	8.903333333	4.296666667	-1.051127712	0.000144876	0.002240251	WTF1	PREDICTED: protein ROOT PRIMORDIUM DEFECTIVE 1 [Cucumis melo]	-	-	-	-	-
evm.TU.tig00153056.338	1.26	3.17	4.25	8.72	11.26	13.96	2.893333333	11.31333333	1.967219617	0.000145646	0.002250536	SRG1	PREDICTED: probable 2-oxoglutarate/Fe(II)-dependent dioxygenase [Cucumis melo]	-	-	-	GO:0016706//oxidoreductase activity, acting on paired donors, with incorporation or reduction of molecular oxygen, 2-oxoglutarate as one donor, and incorporation of one atom each of oxygen into both donors	GO:0044710//single-organism metabolic process
evm.TU.tig00006406.108	39.84	32.34	20.03	12.81	14.41	14.51	30.73666667	13.91	-1.143838296	0.000145785	0.002251049	--	DUF3133 domain-containing protein [Cephalotus follicularis]	-	-	-	-	-
evm.TU.tig00153823.18	5.43	5.02	6.47	8.19	16.86	14.16	5.64	13.07	1.212492073	0.000146097	0.00225425	GTE2	PREDICTED: transcription factor GTE7 [Cucumis sativus]	-	-	-	-	-
evm.TU.tig00006297.60	13.29	7.47	23.3	36.21	53.12	52.39	14.68666667	47.24	1.68550197	0.000146515	0.002259072	At2g30020	PREDICTED: probable protein phosphatase 2C 25 [Cucumis melo]	-	-	GO:0043231//intracellular membrane-bounded organelle	GO:0004721//phosphoprotein phosphatase activity;GO:0043169//cation binding	GO:0006464//cellular protein modification process;GO:0006950//response to stress;GO:0009620//response to fungus;GO:0009755//hormone-mediated signaling pathway
evm.TU.tig00003038.5	2.83	2.09	1.32	0.73	0.76	0.48	2.08	0.656666667	-1.663350399	0.000148156	0.002279457	DUR3	PREDICTED: urea-proton symporter DUR3 [Cucumis melo]	-	-	GO:0031224//intrinsic component of membrane	GO:0015291//secondary active transmembrane transporter activity;GO:0042887//amide transmembrane transporter activity	GO:0015840//urea transport;GO:0044763//single-organism cellular process
evm.TU.tig00152915.2	141.07	159.19	269.15	365.27	442.04	467.1	189.8033333	424.8033333	1.162289757	0.000149114	0.002292553	NFYC2	PREDICTED: nuclear transcription factor Y subunit C-2 [Cucumis sativus]	-	-	GO:0090575//RNA polymerase II transcription factor complex	GO:0001071//nucleic acid binding transcription factor activity;GO:0003677//DNA binding;GO:0046983//protein dimerization activity	GO:0006355//regulation of transcription, DNA-templated
evm.TU.tig00004492.5	0.69	1.8	1.42	3.73	4.34	3.58	1.303333333	3.883333333	1.575089442	0.000150195	0.002304722	--	PREDICTED: zinc finger protein 4-like [Cucumis melo]	-	-	-	-	-
MSTRG.23936	10.43	39.82	22.01	4.41	7.33	6.07	24.08666667	5.936666667	-2.020509738	0.000150228	0.002304722	--	-	-	-	-	-	-
evm.TU.tig00153446.49	14.98	13.16	8.9	5.94	6.37	5.04	12.34666667	5.783333333	-1.094148436	0.000151495	0.002320826	Tbc1d15	PREDICTED: TBC1 domain family member 17 [Cucumis melo]	-	-	-	-	-
evm.TU.tig00002465.3	934.31	957.55	1293.58	1465.59	3068.79	3286.81	1061.813333	2607.063333	1.295895468	0.000152474	0.002334153	--	pathogen-related protein [Siraitia grosvenorii]	-	-	-	-	-
evm.TU.tig00006297.49	7.17	3.1	7.81	12.16	23.68	24.76	6.026666667	20.2	1.744923116	0.00015341	0.002345525	--	Os02g0166875, partial [Oryza sativa Japonica Group]	-	-	-	-	-
evm.TU.tig00011079.4	5.79	10.09	5.74	3.3	3.04	3.02	7.206666667	3.12	-1.207786088	0.000153435	0.002345525	BOR4	PREDICTED: boron transporter 4-like [Cucumis melo]	-	-	GO:0031224//intrinsic component of membrane	-	GO:0006820//anion transport
evm.TU.tig00153054.24	12.18	12.2	25.73	41.27	46.64	40.74	16.70333333	42.88333333	1.360281014	0.000154517	0.00235982	RFS	PREDICTED: galactinol--sucrose galactosyltransferase-like [Cucumis sativus]	ko00052//Galactose metabolism	K06617	-	GO:0016740//transferase activity	-
MSTRG.29201	5.56	6.36	1.06	0.65	0.43	0.1	4.326666667	0.393333333	-3.459431619	0.000154591	0.00235982	--	-	-	-	-	-	-
evm.TU.tig00001291.83	14.15	15.05	27.21	38.96	46.15	51.31	18.80333333	45.47333333	1.274032326	0.00015499	0.002364235	--	-	-	-	-	-	-
evm.TU.tig00153349.58	7.02	3.34	2.16	0.85	0.37	0.82	4.173333333	0.68	-2.617593505	0.000156153	0.002380274	--	p55 [Cucumis sativus]	-	-	-	-	-
evm.TU.tig00001291.167	29.27	19.61	9.74	4.54	5.56	6.61	19.54	5.57	-1.810681235	0.000157554	0.002398222	--	-	-	-	-	-	-
evm.TU.tig00152936.314	11.41	11.42	5.31	3.66	3.4	3.17	9.38	3.41	-1.459816183	0.000157759	0.002399634	At4g01130	PREDICTED: GDSL esterase/lipase At4g01130 [Cucumis sativus]	-	-	-	-	-
evm.TU.tig00153554.355	8.92	7.2	8.33	11.13	20.3	20.92	8.15	17.45	1.098355072	0.000158051	0.00240238	SIGE	PREDICTED: RNA polymerase sigma factor sigE, chloroplastic/mitochondrial [Cucumis melo]	-	-	GO:0009536//plastid	-	GO:0006355//regulation of transcription, DNA-templated;GO:0016043//cellular component organization
evm.TU.tig00001693.1	1.74	1.72	1.55	2.84	4.25	3.21	1.67	3.433333333	1.039761829	0.000158996	0.002413311	UVR8	PREDICTED: ultraviolet-B receptor UVR8-like isoform X5 [Cucumis sativus]	-	-	-	-	-
evm.TU.tig00000904.3	38.75	59.81	116.97	180.61	244.91	232.53	71.84333333	219.35	1.610308513	0.000159897	0.002425274	--	-	-	-	-	-	-
MSTRG.17062	0	0.06	0.15	0.87	1.09	0.65	0.07	0.87	3.635588574	0.000160166	0.002427631	DTX3	protein DETOXIFICATION 14-like [Momordica charantia]	-	-	GO:0016020//membrane	GO:0022857//transmembrane transporter activity	-
evm.TU.tig00153048.194	5.96	5.9	7.73	20.76	12.72	13.08	6.53	15.52	1.248973661	0.00016067	0.002431836	--	PREDICTED: uncharacterized protein LOC103501542 [Cucumis melo]	-	-	-	-	-
evm.TU.tig00002568.1	0	0.08	0	0.47	1.73	2.99	0.026666667	1.73	6.019590728	0.000160795	0.002432006	TAC1	PREDICTED: zinc finger protein KNUCKLES-like [Cucumis sativus]	-	-	-	-	-
evm.TU.tig00153024.11	0.57	0.67	1.44	4.33	3.02	2.84	0.893333333	3.396666667	1.926849146	0.000161518	0.002441216	RAV2	PREDICTED: AP2/ERF and B3 domain-containing transcription factor RAV1-like [Cucumis sativus]	-	-	-	-	-
MSTRG.14765	1.92	5.09	2.28	0.68	0.8	0.85	3.096666667	0.776666667	-1.995348642	0.000166029	0.002500592	--	protein ALP1-like [Cucumis melo var. makuwa] [Cucumis melo]	-	-	-	-	-
evm.TU.tig00001474.1	259.01	261.05	99.39	86.91	44.92	45.79	206.4833333	59.20666667	-1.802193799	0.000166892	0.00250829	TUBA1	PREDICTED: tubulin alpha chain-like, partial [Ziziphus jujuba]	-	-	-	-	-
evm.TU.tig00001715.2	1.28	1.43	1.29	4.81	2.89	2.55	1.333333333	3.416666667	1.357552005	0.000167056	0.002509001	ASP1	PREDICTED: aspartate aminotransferase, mitochondrial-like isoform X1 [Cucumis melo]	ko01100//Metabolic pathways;ko01110//Biosynthesis of secondary metabolites;ko01200//Carbon metabolism;ko01230//Biosynthesis of amino acids;ko00270//Cysteine and methionine metabolism;ko00360//Phenylalanine metabolism;ko00710//Carbon fixation in photosynthetic organisms;ko00350//Tyrosine metabolism;ko00400//Phenylalanine, tyrosine and tryptophan biosynthesis;ko01210//2-Oxocarboxylic acid metabolis…	K14455;K14455;K14455;K14455;K14455;K14455;K14455;K14455;K14455;K14455;K14455;K14455;K14455;K14455;K14455	-	GO:0043168//anion binding;GO:0070546//L-phenylalanine aminotransferase activity	GO:0019752//carboxylic acid metabolic process
evm.TU.tig00153057.8	0	0	0.2	2.45	1.19	1.05	0.066666667	1.563333333	4.551516018	0.00016752	0.002512546	IAMT1	PREDICTED: indole-3-acetate O-methyltransferase 1 [Cucumis melo]	-	-	-	GO:0003824//catalytic activity	GO:0008152//metabolic process
evm.TU.tig00153489.7	49.57	31.09	4.35	5.76	1.65	1.47	28.33666667	2.96	-3.259000978	0.000167734	0.002512546	--	PREDICTED: receptor-like protein kinase 5 [Cucumis melo]	-	-	-	-	-
evm.TU.tig00153490.46	42.6	43.61	12.9	11.8	5.21	5.47	33.03666667	7.493333333	-2.140388594	0.000167751	0.002512546	At1g64390	PREDICTED: endoglucanase 6-like [Cucumis melo]	-	-	-	-	-
evm.TU.tig00001731.2	72.38	16.86	16.21	173.74	159.84	147.62	35.15	160.4	2.190077547	0.000167761	0.002512546	--	PREDICTED: 7-deoxyloganetin glucosyltransferase-like [Pyrus x bretschneideri]	ko01100//Metabolic pathways;ko01110//Biosynthesis of secondary metabolites	K21374;K21374	-	-	-
evm.TU.tig00154400.1	5.41	18.02	10.82	29.31	37.42	34.55	11.41666667	33.76	1.564173417	0.000168127	0.002516272	ChiC	class V chitinase [Momordica charantia]	ko01100//Metabolic pathways;ko00520//Amino sugar and nucleotide sugar metabolism	K01183;K01183	-	-	-
evm.TU.tig00153640.287	3.16	4.25	6.46	8.86	13.56	12.68	4.623333333	11.7	1.339503243	0.000169073	0.002528664	ABCC13	PREDICTED: ABC transporter C family member 13 isoform X5 [Cucumis sativus]	ko02010//ABC transporters	K05674	-	-	-
evm.TU.tig00002581.1	43.72	35.39	13.41	9.33	9.37	10.12	30.84	9.606666667	-1.68269493	0.000169982	0.002538719	PHT1-7	PREDICTED: inorganic phosphate transporter 1-4 [Cucumis sativus]	-	-	GO:0031224//intrinsic component of membrane	GO:0005215//transporter activity	GO:0015698//inorganic anion transport;GO:0044763//single-organism cellular process
evm.TU.tig00001000.4	42.67	127	2.14	3.82	4.02	5.12	57.27	4.32	-3.728676386	0.000170851	0.002549919	TYDC2	PREDICTED: LOW QUALITY PROTEIN: tyrosine/DOPA decarboxylase 2-like [Cucumis melo]	ko01100//Metabolic pathways;ko01110//Biosynthesis of secondary metabolites;ko00360//Phenylalanine metabolism;ko00350//Tyrosine metabolism;ko00380//Tryptophan metabolism;ko00950//Isoquinoline alkaloid biosynthesis;ko00901//Indole alkaloid biosynthesis;ko00965//Betalain biosynthesis	K01593;K01593;K01593;K01593;K01593;K01593;K01593;K01593	-	GO:0016830//carbon-carbon lyase activity;GO:0043168//anion binding	GO:0019752//carboxylic acid metabolic process
evm.TU.tig00003633.4	0.63	0.78	1.47	9.68	2.5	3.13	0.96	5.103333333	2.410333566	0.000171229	0.002552008	4CL3	PREDICTED: 4-coumarate--CoA ligase 2 [Cucumis melo]	ko01100//Metabolic pathways;ko01110//Biosynthesis of secondary metabolites;ko00940//Phenylpropanoid biosynthesis;ko00360//Phenylalanine metabolism;ko00130//Ubiquinone and other terpenoid-quinone biosynthesis	K01904;K01904;K01904;K01904;K01904	-	GO:0016405//CoA-ligase activity;GO:0016703//oxidoreductase activity, acting on single donors with incorporation of molecular oxygen, incorporation of one atom of oxygen (internal monooxygenases or internal mixed function oxidases);GO:0032550//purine ribonucleoside binding	GO:0006725//cellular aromatic compound metabolic process;GO:0009411//response to UV;GO:0009813//flavonoid biosynthetic process;GO:0010208//pollen wall assembly;GO:0034285//response to disaccharide;GO:0044710//single-organism metabolic process
evm.TU.tig00153033.38	6.98	10.08	2.57	1.88	0.57	0.64	6.543333333	1.03	-2.66738143	0.000171411	0.002552935	PIP2-1	aquaporin PIP2-2 [Cucumis sativus]	-	-	GO:0031224//intrinsic component of membrane	-	GO:0051234//establishment of localization
evm.TU.tig00005177.5	37.88	24	8.29	6.24	5.25	6.01	23.39	5.833333333	-2.00349944	0.00017161	0.002554127	At4g20840	PREDICTED: reticuline oxidase-like protein [Cucumis melo]	-	-	-	GO:0000166//nucleotide binding;GO:0016616//oxidoreductase activity, acting on the CH-OH group of donors, NAD or NADP as acceptor	GO:0044710//single-organism metabolic process
evm.TU.tig00001268.1	11.37	15.16	8.3	5.41	5.63	4.52	11.61	5.186666667	-1.162488413	0.000171777	0.002554845	CSLA9	PREDICTED: glucomannan 4-beta-mannosyltransferase 9 [Cucumis sativus]	-	-	GO:0031090//organelle membrane;GO:0031224//intrinsic component of membrane;GO:0043231//intracellular membrane-bounded organelle	GO:0019187//beta-1,4-mannosyltransferase activity	GO:0006970//response to osmotic stress;GO:0006996//organelle organization;GO:0009292//genetic transfer;GO:0009755//hormone-mediated signaling pathway;GO:0044085//cellular component biogenesis;GO:0051707//response to other organism;GO:0070085//glycosylation;GO:0070838//divalent metal ion transport
evm.TU.tig00153017.44	36.71	32.96	3.17	2.02	3.95	3.82	24.28	3.263333333	-2.895350157	0.000171932	0.002555371	At3g19850	PREDICTED: BTB/POZ domain-containing protein At3g19850 [Cucumis melo]	-	-	-	-	-
evm.TU.tig00009585.3	36.97	44.86	71.96	99.38	122.35	117.05	51.26333333	112.9266667	1.13938701	0.00017268	0.002563942	--	PREDICTED: pyrrolidone-carboxylate peptidase 1 [Cucumis melo]	-	-	-	GO:0008242//omega peptidase activity	GO:0019538//protein metabolic process
evm.TU.tig00000800.3	13.14	14.56	4.33	3.08	3.2	2.95	10.67666667	3.076666667	-1.795021245	0.000172748	0.002563942	At5g03250	PREDICTED: BTB/POZ domain-containing protein At5g03250-like [Cucumis melo]	-	-	-	-	-
evm.TU.tig00153024.8	32.55	14.56	1.08	1.9	1.07	0.84	16.06333333	1.27	-3.660870898	0.000173213	0.002567292	WIP6	PREDICTED: zinc finger protein WIP6 [Vitis vinifera]	-	-	GO:0043231//intracellular membrane-bounded organelle	GO:0001071//nucleic acid binding transcription factor activity;GO:0043169//cation binding	GO:0009888//tissue development;GO:0010051//xylem and phloem pattern formation;GO:0010468//regulation of gene expression
evm.TU.tig00001514.4	78.12	58.45	152.25	240.77	276.94	276.36	96.27333333	264.69	1.459095543	0.000174133	0.002579149	ERF060	PREDICTED: ethylene-responsive transcription factor ERF056 [Cucumis sativus]	-	-	-	-	-
evm.TU.tig00152913.4	17.43	9.82	12.01	20.31	34.97	37.68	13.08666667	30.98666667	1.243549896	0.000174739	0.002586325	PHO1;H3	PREDICTED: phosphate transporter PHO1 homolog 3-like [Cucumis melo]	-	-	-	-	-
evm.TU.tig00001047.139	25.67	14.95	34.76	49.97	70.82	72.7	25.12666667	64.49666667	1.360005306	0.00017502	0.002588699	HSPRO2	PREDICTED: nematode resistance protein-like HSPRO2 [Jatropha curcas]	-	-	-	-	-
evm.TU.tig00001691.2	5.56	4.21	2.86	1.85	1.26	1.53	4.21	1.546666667	-1.444657929	0.000175623	0.002595827	mcfF	PREDICTED: mitoferrin-like [Cucumis melo]	-	-	GO:0031224//intrinsic component of membrane	-	GO:0044763//single-organism cellular process
evm.TU.tig00000589.311	1.91	4.62	0.06	0	0	0	2.196666667	0.001	-11.10110025	0.000175787	0.002596467	--	-	-	-	-	-	-
evm.TU.tig00006406.106	8.58	5.83	13.6	22.97	23.13	23.53	9.336666667	23.21	1.31376704	0.000176856	0.002609026	GH3.5	PREDICTED: jasmonic acid-amido synthetase JAR1 [Cucumis melo]	ko04075//Plant hormone signal transduction	K14506	-	GO:0003824//catalytic activity;GO:0005515//protein binding	GO:0002218//activation of innate immune response;GO:0009411//response to UV;GO:0009636//response to toxic substance;GO:0009639//response to red or far red light
evm.TU.tig00153840.6	11.32	14.38	8.75	6.17	5.72	5.13	11.48333333	5.673333333	-1.017272946	0.000179123	0.002638469	At5g41760	PREDICTED: CMP-sialic acid transporter 1 isoform X1 [Cucumis melo]	-	-	GO:0031224//intrinsic component of membrane;GO:0043231//intracellular membrane-bounded organelle	GO:0005402//cation:sugar symporter activity;GO:0015215//nucleotide transmembrane transporter activity;GO:0046943//carboxylic acid transmembrane transporter activity	GO:0000097//sulfur amino acid biosynthetic process;GO:0006818//hydrogen transport;GO:0006862//nucleotide transport;GO:0008380//RNA splicing;GO:0046942//carboxylic acid transport
evm.TU.tig00006231.2	109.08	99.41	24.44	14.18	19.31	22.51	77.64333333	18.66666667	-2.05639773	0.000180911	0.002662963	--	-	-	-	-	-	-
evm.TU.tig00153031.192	120.25	112.91	69.89	42.33	55.81	49.42	101.0166667	49.18666667	-1.038254148	0.00018169	0.002670762	At4g36750	PREDICTED: probable NAD(P)H dehydrogenase (quinone) FQR1-like 2 [Cucumis melo]	ko01110//Biosynthesis of secondary metabolites;ko00130//Ubiquinone and other terpenoid-quinone biosynthesis	K03809;K03809	GO:0016020//membrane	GO:0003824//catalytic activity	GO:0006355//regulation of transcription, DNA-templated;GO:0044710//single-organism metabolic process
evm.TU.tig00153048.32	12.46	9.01	0.54	0.69	0.49	0.36	7.336666667	0.513333333	-3.837156889	0.000182386	0.002678464	IBL1	PREDICTED: transcription factor IBH1 [Cucumis sativus]	-	-	-	-	-
evm.TU.tig00153031.164	2939.09	2344.41	54.23	69.08	68.78	75.6	1779.243333	71.15333333	-4.644188676	0.000182463	0.002678464	SAMT	PREDICTED: salicylate carboxymethyltransferase-like [Gossypium arboreum]	-	-	-	GO:0003824//catalytic activity	GO:0008152//metabolic process
MSTRG.16835	0.76	2.27	1.95	0.14	0.46	0.34	1.66	0.313333333	-2.40541308	0.0001834	0.002688523	AtMg00310	PREDICTED: retrotransposon [Prunus dulcis]	-	-	-	-	-
evm.TU.tig00001325.3	1221.47	1012.8	669.26	442.89	483.75	512.02	967.8433333	479.5533333	-1.013082262	0.000183564	0.002689094	UGE5	PREDICTED: UDP-glucose 4-epimerase GEPI48 [Cucumis sativus]	ko01100//Metabolic pathways;ko00520//Amino sugar and nucleotide sugar metabolism;ko00052//Galactose metabolism	K01784;K01784;K01784	-	GO:0016857//racemase and epimerase activity, acting on carbohydrates and derivatives;GO:0048037//cofactor binding	GO:0019318//hexose metabolic process
evm.TU.tig00153403.171	4.87	4.22	3.54	6.41	11.31	13.86	4.21	10.52666667	1.322156532	0.00018384	0.002691304	--	PREDICTED: uncharacterized protein LOC103492741 [Cucumis melo]	-	-	-	-	-
evm.TU.tig00153054.251	3.78	2.93	0.29	0.1	0	0.16	2.333333333	0.086666667	-4.750771394	0.000184158	0.002694109	GSTU9	PREDICTED: glutathione S-transferase U9-like [Cucumis sativus]	ko00480//Glutathione metabolism	K00799	-	-	-
evm.TU.tig00153347.104	8.37	5.46	6.38	10.06	18.06	15.86	6.736666667	14.66	1.121778282	0.000186143	0.002721291	PUB17	PREDICTED: U-box domain-containing protein 17 [Cucumis sativus]	-	-	-	GO:0019787//ubiquitin-like protein transferase activity	GO:0032446//protein modification by small protein conjugation;GO:0045087//innate immune response;GO:0050832//defense response to fungus
evm.TU.tig00002024.4	0.85	1.71	0.08	0.03	0	0	0.88	0.01	-6.459431619	0.000193962	0.002823203	UCC3	PREDICTED: blue copper protein-like [Cucumis sativus]	-	-	-	-	-
MSTRG.2594	15.08	21.63	29.17	38.74	51.75	52.32	21.96	47.60333333	1.116184545	0.000194036	0.002823203	PYD2	RIN4, pathogenic type III effector avirulence factor Avr cleavage site [Trema orientale]	ko01100//Metabolic pathways;ko00240//Pyrimidine metabolism;ko00410//beta-Alanine metabolism;ko00770//Pantothenate and CoA biosynthesis	K01464;K01464;K01464;K01464	GO:0043231//intracellular membrane-bounded organelle	GO:0016810//hydrolase activity, acting on carbon-nitrogen (but not peptide) bonds	GO:0006208//pyrimidine nucleobase catabolic process;GO:0006625//protein targeting to peroxisome;GO:0009062//fatty acid catabolic process
evm.TU.tig00005789.2	0.52	1.09	0.08	0.03	0	0	0.563333333	0.01	-5.815916936	0.000195845	0.00284566	LOX1.5	PREDICTED: linoleate 9S-lipoxygenase 6-like [Cucumis sativus]	ko00591//Linoleic acid metabolism	K15718	-	GO:0016701//oxidoreductase activity, acting on single donors with incorporation of molecular oxygen;GO:0043169//cation binding	GO:0006633//fatty acid biosynthetic process
evm.TU.tig00008043.1	45.3	24.22	30.53	12.13	14.96	14.93	33.35	14.00666667	-1.2515731	0.000203771	0.002951929	--	-	-	-	-	-	-
evm.TU.tig00153687.3	74.64	51.27	54.34	177.11	103.06	109.87	60.08333333	130.0133333	1.113622826	0.000205204	0.002967572	PCO2	PREDICTED: plant cysteine oxidase 2 [Cucumis melo]	ko01100//Metabolic pathways;ko00430//Taurine and hypotaurine metabolism	K10712;K10712	-	-	-
evm.TU.tig00004836.65	0.25	0.17	0.2	1.06	0.73	0.9	0.206666667	0.896666667	2.117266052	0.000206387	0.002981967	--	hypothetical protein Csa_7G446750 [Cucumis sativus]	-	-	-	-	-
evm.TU.tig00001644.4	50.39	56.95	29.58	23.44	18.25	16.46	45.64	19.38333333	-1.235482101	0.000206492	0.002981967	grpE	PREDICTED: grpE protein homolog, mitochondrial [Cucumis sativus]	-	-	GO:0009532//plastid stroma;GO:0044429//mitochondrial part	GO:0046914//transition metal ion binding;GO:0046983//protein dimerization activity	GO:0019222//regulation of metabolic process;GO:0044267//cellular protein metabolic process
evm.TU.tig00153446.101	2.42	8.79	9.27	22.26	24.16	25.27	6.826666667	23.89666667	1.807556177	0.000206756	0.002981967	CAB13	PREDICTED: chlorophyll a-b binding protein 13, chloroplastic [Cucumis melo]	ko01100//Metabolic pathways;ko00196//Photosynthesis - antenna proteins	K08914;K08914	GO:0009521//photosystem;GO:0031224//intrinsic component of membrane	GO:0043169//cation binding;GO:0046906//tetrapyrrole binding	GO:0006091//generation of precursor metabolites and energy;GO:0006464//cellular protein modification process
evm.TU.tig00007383.5	0.02	0.02	0.02	0.32	0.2	0.39	0.02	0.303333333	3.922832139	0.000207067	0.002984437	PAL	PREDICTED: phenylalanine ammonia-lyase-like [Cucumis melo]	ko01100//Metabolic pathways;ko01110//Biosynthesis of secondary metabolites;ko00940//Phenylpropanoid biosynthesis;ko00360//Phenylalanine metabolism	K10775;K10775;K10775;K10775	GO:0044424//intracellular part	GO:0016841//ammonia-lyase activity	GO:0006558//L-phenylalanine metabolic process;GO:0009699//phenylpropanoid biosynthetic process
evm.TU.tig00153204.311	0.38	0.74	0.85	2.07	2.63	2.76	0.656666667	2.486666667	1.920980001	0.000207849	0.002993698	--	-	-	-	-	-	-
evm.TU.tig00153552.114	1.04	1.68	0.62	0.3	0.19	0.15	1.113333333	0.213333333	-2.383704292	0.000208188	0.002996568	CRTISO	PREDICTED: prolycopene isomerase, chloroplastic [Cucumis sativus]	-	-	-	GO:0003824//catalytic activity	GO:0016109//tetraterpenoid biosynthetic process
MSTRG.15396	5.21	6.16	5.35	1.95	2.78	3.29	5.573333333	2.673333333	-1.059900706	0.00020856	0.00299935	MAIL3	Serine/threonine-protein phosphatase 7 long form-like [Vitis vinifera]	-	-	-	-	-
evm.TU.tig00001967.4	1.31	0.38	0.53	2.91	3.37	3.32	0.74	3.2	2.112474729	0.000208661	0.00299935	MYB73	PREDICTED: transcription factor MYB44-like [Cucumis sativus]	-	-	-	-	-
evm.TU.tig00001784.5	0.26	0.15	0.45	2.66	0.98	2.08	0.286666667	1.906666667	2.733606582	0.000209812	0.003013868	--	-	-	-	-	-	-
evm.TU.tig00012264.2	12.15	6.67	7.16	3.13	4.21	3.6	8.66	3.646666667	-1.247788693	0.000215074	0.003079142	PLDBETA1	PREDICTED: phospholipase D beta 1-like [Cucumis melo]	ko01100//Metabolic pathways;ko01110//Biosynthesis of secondary metabolites;ko04144//Endocytosis;ko00564//Glycerophospholipid metabolism;ko00565//Ether lipid metabolism	K01115;K01115;K01115;K01115;K01115	-	GO:0004620//phospholipase activity;GO:0046872//metal ion binding	GO:0006650//glycerophospholipid metabolic process
evm.TU.tig00001047.127	1.16	1.76	0.23	0	0	0	1.05	0.001	-10.03617361	0.000215715	0.00308214	--	-	-	-	-	-	-
evm.TU.tig00006843.1	13.94	14.88	32.59	46.9	59.36	60.02	20.47	55.42666667	1.437069145	0.000216963	0.003095834	SKP2B	PREDICTED: F-box protein SKP2A isoform X1 [Cucumis melo]	ko04120//Ubiquitin mediated proteolysis	K03875	-	-	-
evm.TU.tig00005368.2	2.34	0.89	0.55	0.16	0.2	0.15	1.26	0.17	-2.889817082	0.000217342	0.003099188	BHLH13	PREDICTED: transcription factor bHLH13 [Citrus sinensis]	-	-	-	-	-
MSTRG.9003	2.79	0.77	2.31	5.46	7.58	7.46	1.956666667	6.833333333	1.804191501	0.000218571	0.003114635	ZIP1	zinc transporter 1-like [Cucurbita pepo subsp. pepo] [Cucurbita pepo]	-	-	GO:0031224//intrinsic component of membrane	GO:0016628//oxidoreductase activity, acting on the CH-CH group of donors, NAD or NADP as acceptor;GO:0046915//transition metal ion transmembrane transporter activity	GO:0006829//zinc II ion transport;GO:0009267//cellular response to starvation;GO:0010038//response to metal ion;GO:0042044//fluid transport;GO:0044710//single-organism metabolic process
evm.TU.tig00008765.2	0.23	1.36	0.61	0.03	0	0	0.733333333	0.01	-6.196397213	0.000219011	0.003118832	At1g23390	PREDICTED: F-box/kelch-repeat protein At1g23390 [Cucumis melo]	-	-	-	-	-
evm.TU.tig00153490.61	2.36	1.51	1.61	4.19	3.35	3.47	1.826666667	3.67	1.006566671	0.000220355	0.003133807	ARF9	PREDICTED: auxin response factor 9 [Cucumis sativus]	ko04075//Plant hormone signal transduction	K14486	GO:0043231//intracellular membrane-bounded organelle	GO:0005515//protein binding	GO:0009755//hormone-mediated signaling pathway;GO:0010468//regulation of gene expression;GO:0034645//cellular macromolecule biosynthetic process
evm.TU.tig00000892.611	0	0	0	0.23	0.22	0.47	0.001	0.306666667	8.26052755	0.000220665	0.003135981	WNK11	PREDICTED: probable serine/threonine-protein kinase WNK11 isoform X1 [Cucumis melo]	-	-	-	GO:0016772//transferase activity, transferring phosphorus-containing groups;GO:0032550//purine ribonucleoside binding	GO:0006464//cellular protein modification process;GO:0006796//phosphate-containing compound metabolic process
evm.TU.tig00153048.98	26.73	21.83	15.62	11.55	9.71	10.36	21.39333333	10.54	-1.021286422	0.0002208	0.003135981	slc37a2	glycerol-3-phosphate transporter family protein [Populus trichocarpa]	-	-	-	-	-
evm.TU.tig00153017.169	16.2	7.55	12.93	22.33	32.26	34.83	12.22666667	29.80666667	1.285603907	0.000222996	0.003165061	--	PREDICTED: suppressor protein SRP40 [Prunus mume]	ko04144//Endocytosis	K19476	-	-	-
MSTRG.24280	0	0	0.06	1.92	0.28	0.33	0.02	0.843333333	5.398031074	0.000226001	0.003203479	HSD1	PREDICTED: 11-beta-hydroxysteroid dehydrogenase 1B-like [Cucumis melo]	-	-	-	GO:0033764//steroid dehydrogenase activity, acting on the CH-OH group of donors, NAD or NADP as acceptor	GO:0001101//response to acid chemical;GO:0006629//lipid metabolic process;GO:0009725//response to hormone
evm.TU.tig00153048.74	7.85	8.59	3.02	1.93	1.77	2.33	6.486666667	2.01	-1.690281803	0.000227703	0.003225463	RTNLB21	PREDICTED: reticulon-like protein B21 [Cucumis melo]	-	-	-	-	-
evm.TU.tig00000518.3	47.31	36.98	74.03	95.85	132.22	135.07	52.77333333	121.0466667	1.197682335	0.000228345	0.00323243	--	-	-	-	-	-	-
evm.TU.tig00153343.74	24.32	13.35	7.67	2.8	3.71	4.67	15.11333333	3.726666667	-2.019864203	0.000231065	0.003268772	Dctpp1	PREDICTED: dCTP pyrophosphatase 1 [Cucumis sativus]	ko01100//Metabolic pathways;ko00240//Pyrimidine metabolism	K16904;K16904	-	-	-
evm.TU.tig00153048.57	1.46	1.81	4.15	9.62	9.13	9.07	2.473333333	9.273333333	1.906631328	0.000234271	0.003305394	--	-	-	-	-	-	-
evm.TU.tig00153429.26	13.07	19.75	5.72	4.65	3.58	3.16	12.84666667	3.796666667	-1.758588825	0.000234571	0.003307452	ERL1	PREDICTED: LRR receptor-like serine/threonine-protein kinase ERL1 [Cucumis melo]	ko04016//MAPK signaling pathway - plant	K20718	GO:0031224//intrinsic component of membrane	GO:0004672//protein kinase activity;GO:0016791//phosphatase activity;GO:0032550//purine ribonucleoside binding	GO:0006464//cellular protein modification process;GO:0006796//phosphate-containing compound metabolic process
evm.TU.tig00002440.3	28.12	29.68	29.2	18.04	10.76	10.69	29	13.16333333	-1.139528033	0.000236083	0.003326577	--	PREDICTED: uncharacterized serine-rich protein C215.13 [Cucumis sativus]	-	-	-	-	-
evm.TU.tig00001055.3	1.99	2.3	1.64	0.83	0.62	0.66	1.976666667	0.703333333	-1.490789106	0.000236847	0.003332965	--	PREDICTED: uncharacterized serine-rich protein C215.13 [Nelumbo nucifera]	-	-	-	-	-
evm.TU.tig00153033.318	30.75	30.67	12.51	8.83	8.45	9.51	24.64333333	8.93	-1.464465332	0.000237126	0.003334697	MYB94	PREDICTED: myb-related protein 306 [Cucumis melo]	ko04626//Plant-pathogen interaction	K09422	-	-	-
evm.TU.tig00007935.63	8.61	14.25	9.17	5.34	3.84	2.98	10.67666667	4.053333333	-1.397280569	0.000239219	0.003361043	HTH	PREDICTED: protein HOTHEAD [Cucumis sativus]	ko00073//Cutin, suberine and wax biosynthesis	K15403	-	GO:0000166//nucleotide binding;GO:0016614//oxidoreductase activity, acting on CH-OH group of donors;GO:0016832//aldehyde-lyase activity	GO:0007154//cell communication;GO:0019395//fatty acid oxidation;GO:0048229//gametophyte development
evm.TU.tig00153210.469	6.2	9.6	12.41	18.47	23.58	20.62	9.403333333	20.89	1.151568327	0.000241268	0.003386288	CAB7	PREDICTED: chlorophyll a-b binding protein 7, chloroplastic [Cucumis melo]	ko00196//Photosynthesis - antenna proteins	K08908	GO:0009521//photosystem;GO:0031224//intrinsic component of membrane	GO:0043169//cation binding;GO:0046906//tetrapyrrole binding	GO:0006091//generation of precursor metabolites and energy;GO:0006464//cellular protein modification process
evm.TU.tig00005930.27	4.72	5.5	1.54	1.08	0.79	0.74	3.92	0.87	-2.171766348	0.000243874	0.003416143	ADS3	PREDICTED: palmitoyl-monogalactosyldiacylglycerol delta-7 desaturase, chloroplastic-like [Cucumis melo]	-	-	GO:0031224//intrinsic component of membrane	GO:0016705//oxidoreductase activity, acting on paired donors, with incorporation or reduction of molecular oxygen	GO:0006631//fatty acid metabolic process
evm.TU.tig00008823.2	20.5	11.76	5.35	4.29	1.62	1.47	12.53666667	2.46	-2.349423585	0.000244818	0.003424891	TOR1L4	PREDICTED: microtubule-associated protein TORTIFOLIA1 [Cucumis sativus]	-	-	-	-	-
evm.TU.tig00153349.45	7.16	5.03	0.6	0.14	0.42	0.43	4.263333333	0.33	-3.691443929	0.000247034	0.003449147	--	Homer protein isoform 2 [Theobroma cacao]	-	-	-	-	-
evm.TU.tig00003469.72	5.24	5.45	8.06	15.58	11.91	11.3	6.25	12.93	1.04879418	0.00024951	0.003479178	GSVIVT00026920001	PREDICTED: probable polygalacturonase [Cucumis melo]	-	-	-	GO:0016787//hydrolase activity	GO:0044238//primary metabolic process;GO:0045229//external encapsulating structure organization
evm.TU.tig00153048.181	0.35	2.57	0.44	18.97	4.29	4.61	1.12	9.29	3.052179864	0.000251115	0.003499276	ABCG38	PREDICTED: ABC transporter G family member 38, partial [Cucumis melo]	-	-	-	GO:0017111//nucleoside-triphosphatase activity	-
MSTRG.26376	3.17	5.11	5.83	7.45	11.97	11.71	4.703333333	10.37666667	1.141587589	0.000251673	0.003504785	MSH3	DNA mismatch repair protein MSH3 [Cucurbita moschata]	ko03430//Mismatch repair	K08736	-	-	-
evm.TU.tig00003716.2	0.95	1.56	1.17	16.72	2.83	2.73	1.226666667	7.426666667	2.597971561	0.000252196	0.003507502	SPS2	probable sucrose-phosphate synthase 2 [Cucumis sativus]	ko01100//Metabolic pathways;ko00500//Starch and sucrose metabolism	K00696;K00696	-	GO:0035251//UDP-glucosyltransferase activity	GO:0005985//sucrose metabolic process;GO:0006950//response to stress;GO:0009247//glycolipid biosynthetic process
MSTRG.18955	2.37	3	3	4.14	9.11	8.33	2.79	7.193333333	1.366395337	0.000252477	0.00350914	COL16	zinc finger protein CONSTANS-LIKE 16 [Momordica charantia]	-	-	-	-	-
MSTRG.17040	0.2	1.29	2.11	0.04	0.04	0	1.2	0.026666667	-5.491853096	0.000252923	0.003513057	--	dr1-associated corepressor homolog isoform X2 [Momordica charantia]	-	-	-	-	-
evm.TU.tig00153048.125	11	6.73	4.61	3.08	2.57	2.19	7.446666667	2.613333333	-1.510703626	0.000257251	0.003559329	PIX7	PREDICTED: probable receptor-like protein kinase At5g15080 isoform X3 [Cucumis melo]	-	-	-	-	-
evm.TU.tig00153031.189	0	0.02	0.08	3.59	0.14	0.3	0.033333333	1.343333333	5.332707934	0.000257527	0.003560849	At2g18540	PREDICTED: LOW QUALITY PROTEIN: provicilin [Cucumis sativus]	-	-	-	-	-
evm.TU.tig00003588.1	336.82	241.89	279.32	40.93	120.13	121	286.01	94.02	-1.605026004	0.000258521	0.003572288	NPF3.1	probable nitrite transporter At1g68570-like [Cucumis sativus]	-	-	-	-	GO:0051234//establishment of localization
evm.TU.tig00153640.119	0	0.94	1.14	8.17	5.69	5.47	0.693333333	6.443333333	3.216186204	0.000259816	0.003587877	YUC10	PREDICTED: probable indole-3-pyruvate monooxygenase YUCCA10 [Juglans regia]	ko01100//Metabolic pathways;ko00380//Tryptophan metabolism	K11816;K11816	-	GO:0000166//nucleotide binding;GO:0016709//oxidoreductase activity, acting on paired donors, with incorporation or reduction of molecular oxygen, NAD(P)H as one donor, and incorporation of one atom of oxygen	GO:0044710//single-organism metabolic process
evm.TU.tig00005349.3	28.58	19.88	2.88	1.11	2.94	2.94	17.11333333	2.33	-2.876718935	0.000261563	0.003605023	--	PREDICTED: arp2/3 complex-activating protein rickA [Glycine max]	-	-	-	-	-
evm.TU.tig00153554.284	0.06	0	0.54	2.57	4.2	2.51	0.2	3.093333333	3.9510904	0.000263712	0.003629976	DREB1B	PREDICTED: dehydration-responsive element-binding protein 1A [Cucumis sativus]	-	-	-	-	-
evm.TU.tig00001291.447	0.92	0.11	0.13	0.01	0	0.01	0.386666667	0.006666667	-5.857980995	0.000263965	0.003631134	MIK2	PREDICTED: probable LRR receptor-like serine/threonine-protein kinase At4g08850 [Cucumis sativus]	-	-	GO:0016020//membrane	GO:0004672//protein kinase activity;GO:0016491//oxidoreductase activity;GO:0036094//small molecule binding;GO:0097159//organic cyclic compound binding;GO:1901363//heterocyclic compound binding	GO:0006468//protein phosphorylation;GO:0044710//single-organism metabolic process
evm.TU.tig00002486.224	14.55	7.11	4.37	2.38	2.25	2.67	8.676666667	2.433333333	-1.834206943	0.000264453	0.003635501	SULTR3;1	PREDICTED: sulfate transporter 3.1 [Cucumis melo]	-	-	GO:0009536//plastid;GO:0031224//intrinsic component of membrane	GO:0015103//inorganic anion transmembrane transporter activity	GO:0008272//sulfate transport;GO:0044763//single-organism cellular process
evm.TU.tig00153031.91	3.82	9.17	23.7	48.78	61.66	60.39	12.23	56.94333333	2.219102544	0.000265036	0.00364118	--	PREDICTED: uncharacterized protein LOC103485177 [Cucumis melo]	-	-	-	-	-
evm.TU.tig00002201.1	2.17	3.05	0.64	0.45	0.31	0.3	1.953333333	0.353333333	-2.4668364	0.000266128	0.003653844	SULTR2;1	PREDICTED: low affinity sulfate transporter 3-like [Cucumis sativus]	-	-	GO:0031224//intrinsic component of membrane	GO:0015103//inorganic anion transmembrane transporter activity;GO:0015291//secondary active transmembrane transporter activity	GO:0000097//sulfur amino acid biosynthetic process;GO:0006873//cellular ion homeostasis;GO:0008272//sulfate transport;GO:0009683//indoleacetic acid metabolic process;GO:0019758//glycosinolate biosynthetic process;GO:0030001//metal ion transport
evm.TU.tig00006297.71	13.91	8.08	4.03	2.31	2.86	2.26	8.673333333	2.476666667	-1.808186846	0.000266811	0.003659793	--	PREDICTED: O-glucosyltransferase rumi homolog [Cucumis melo]	-	-	-	-	-
evm.TU.tig00002486.119	3.05	1.86	1.39	0.75	0.41	0.37	2.1	0.51	-2.041820176	0.000267236	0.003661798	AMT1-1	PREDICTED: ammonium transporter 1 member 1-like [Cucumis melo]	-	-	GO:0031224//intrinsic component of membrane	GO:0015077//monovalent inorganic cation transmembrane transporter activity	GO:0015696//ammonium transport
evm.TU.tig00000589.260	0.42	0.34	0.33	2.31	1.23	0.92	0.363333333	1.486666667	2.032715575	0.000268208	0.003670644	--	PREDICTED: ESF1 homolog [Cucumis melo]	-	-	-	-	GO:0007389//pattern specification process;GO:0019222//regulation of metabolic process;GO:0044237//cellular metabolic process;GO:0048507//meristem development;GO:0050794//regulation of cellular process
evm.TU.tig00153704.2	40.23	51.35	23.73	17.6	17.43	16.46	38.43666667	17.16333333	-1.163153458	0.000270276	0.003696588	GALM	PREDICTED: 3-dehydroquinate synthase homolog [Cucumis melo]	-	-	-	-	-
evm.TU.tig00001291.364	3.28	2.66	0.48	0.06	0.25	0.28	2.14	0.196666667	-3.443786438	0.000270811	0.003699895	BLT	PREDICTED: protein BRANCHLESS TRICHOME [Cucumis melo]	-	-	-	-	-
evm.TU.tig00153293.28	17.12	35.04	47.07	70.19	95.93	96.04	33.07666667	87.38666667	1.401599319	0.000271912	0.003711857	SS4	PREDICTED: probable starch synthase 4, chloroplastic/amyloplastic isoform X1 [Cucumis melo]	ko01100//Metabolic pathways;ko01110//Biosynthesis of secondary metabolites;ko00500//Starch and sucrose metabolism	K00703;K00703;K00703	GO:0009536//plastid	GO:0046527//glucosyltransferase activity	GO:0005982//starch metabolic process;GO:0006950//response to stress;GO:0009247//glycolipid biosynthetic process;GO:0071555//cell wall organization
evm.TU.tig00153197.36	65.22	61.94	10.51	8.77	10.34	10.37	45.89	9.826666667	-2.223405783	0.000275067	0.003745382	AHK4	PREDICTED: histidine kinase 4-like [Cucumis melo]	ko04075//Plant hormone signal transduction	K14489	GO:0031224//intrinsic component of membrane;GO:0043231//intracellular membrane-bounded organelle	GO:0009784//transmembrane receptor histidine kinase activity;GO:0016791//phosphatase activity;GO:0019901//protein kinase binding;GO:0032550//purine ribonucleoside binding	GO:0006468//protein phosphorylation;GO:0009267//cellular response to starvation;GO:0009617//response to bacterium;GO:0009744//response to sucrose;GO:0009746//response to hexose;GO:0009755//hormone-mediated signaling pathway;GO:0009845//seed germination;GO:0010015//root morphogenesis;GO:0010468//regulation of gene expression;GO:0015698//inorganic anion transport;GO:0035556//intracellular signal tr…
evm.TU.tig00153210.505	9.54	11.87	5.72	4.09	3.95	3.72	9.043333333	3.92	-1.206000987	0.000277893	0.003779062	GSVIVT00026920001	polygalacturonase/glycoside hydrolase family protein [Medicago truncatula]	-	-	-	GO:0004553//hydrolase activity, hydrolyzing O-glycosyl compounds	GO:0044238//primary metabolic process;GO:0045229//external encapsulating structure organization
evm.TU.tig00153056.57	27.7	30.32	48.16	50.86	124.35	117.95	35.39333333	97.72	1.465176223	0.000278211	0.003780991	RZFP34	PREDICTED: RING finger and CHY zinc finger domain-containing protein 1 [Cucumis sativus]	ko04120//Ubiquitin mediated proteolysis	K10144	-	-	-
evm.TU.tig00003982.2	2.41	2.87	1.64	5.62	5.27	3.94	2.306666667	4.943333333	1.099674655	0.000278711	0.003785377	INT1	PREDICTED: inositol transporter 1 [Cucumis sativus]	-	-	GO:0031224//intrinsic component of membrane	GO:0022857//transmembrane transporter activity	GO:0044763//single-organism cellular process;GO:0051234//establishment of localization
evm.TU.tig00153123.7	0.29	0.77	0.19	1.82	3.15	3.41	0.416666667	2.793333333	2.745022149	0.000279742	0.003796985	--	Zinc finger, CCHC-type [Corchorus olitorius]	-	-	-	-	-
evm.TU.tig00153047.158	14.19	63.96	49.63	132.57	151.77	150.89	42.59333333	145.0766667	1.768115959	0.000282669	0.003834283	NPF2.11	PREDICTED: protein NRT1/ PTR FAMILY 2.11-like [Cucumis melo]	-	-	-	-	GO:0051234//establishment of localization
MSTRG.24118	42.62	32.59	6.69	5.15	6.74	5.78	27.3	5.89	-2.212561412	0.000284844	0.003857641	BAC1	mitochondrial arginine transporter BAC1 [Momordica charantia]	-	-	GO:0043231//intracellular membrane-bounded organelle	GO:0043169//cation binding	GO:0003333//amino acid transmembrane transport;GO:0010468//regulation of gene expression;GO:0034645//cellular macromolecule biosynthetic process;GO:0098655//cation transmembrane transport
evm.TU.tig00153056.259	0.92	1.89	2.72	4.4	6.3	5.52	1.843333333	5.406666667	1.552422434	0.000284931	0.003857641	FAO4A	PREDICTED: long-chain-alcohol oxidase FAO4A isoform X1 [Cucumis melo]	-	-	GO:0031224//intrinsic component of membrane	GO:0000166//nucleotide binding;GO:0016899//oxidoreductase activity, acting on the CH-OH group of donors, oxygen as acceptor	GO:0044710//single-organism metabolic process
evm.TU.tig00153574.152	12.88	24.02	9.46	3.29	5.93	5.07	15.45333333	4.763333333	-1.69787465	0.000285888	0.003868152	--	PREDICTED: probable DNA double-strand break repair Rad50 ATPase [Cucumis melo]	-	-	-	-	GO:0045491//xylan metabolic process
MSTRG.1020	0	15.58	11.01	0	0.13	0	8.863333333	0.043333333	-7.676228344	0.00028702	0.003881014	--	-	-	-	-	-	-
evm.TU.tig00003185.9	2.52	2.37	4.48	5.68	12.16	11.85	3.123333333	9.896666667	1.66385614	0.000287298	0.003882327	--	hypothetical protein Ccrd_006329 [Cynara cardunculus var. scolymus] [Cynara cardunculus]	-	-	-	-	-
evm.TU.tig00153403.126	13.64	15.32	3.68	2.96	2.72	2.64	10.88	2.773333333	-1.971985624	0.000289214	0.003905752	PME40	PREDICTED: pectinesterase-like [Juglans regia]	ko01100//Metabolic pathways;ko00040//Pentose and glucuronate interconversions	K01051;K01051	-	-	-
evm.TU.tig00001981.3	1.03	0.85	0.5	3.91	6.09	3.37	0.793333333	4.456666667	2.489965987	0.000290562	0.003921483	--	-	-	-	-	-	-
evm.TU.tig00001291.195	0.43	0.16	0.42	0.02	0.05	0.02	0.336666667	0.03	-3.488286481	0.000290906	0.003921643	CYP76B6	PREDICTED: geraniol 8-hydroxylase-like [Cucumis melo]	-	-	-	GO:0016491//oxidoreductase activity;GO:0046872//metal ion binding	-
evm.TU.tig00153403.28	30.89	20.45	10.14	7.49	6.13	4.92	20.49333333	6.18	-1.729475921	0.000291975	0.003930654	CYCP3-1	PREDICTED: cyclin-P3-1 [Cucumis melo]	-	-	-	GO:0016772//transferase activity, transferring phosphorus-containing groups;GO:0019900//kinase binding	GO:0006796//phosphate-containing compound metabolic process
evm.TU.tig00003218.2	5.55	4.84	3.86	2.5	2.02	2.48	4.75	2.333333333	-1.025535092	0.000292572	0.003935019	--	-	-	-	-	-	-
evm.TU.tig00153654.119	8.21	9.5	9.76	11.92	21.91	21.16	9.156666667	18.33	1.001312376	0.000292666	0.003935019	--	PREDICTED: CLK4-associating serine/arginine rich protein isoform X1 [Cucumis melo]	-	-	-	-	-
evm.TU.tig00153056.465	59.74	75.93	94.35	26.95	42.07	40.05	76.67333333	36.35666667	-1.076504968	0.000293048	0.003937685	CRLK1	PREDICTED: calcium/calmodulin-regulated receptor-like kinase 1 [Cucumis melo]	-	-	GO:0016020//membrane	GO:0004702//receptor signaling protein serine/threonine kinase activity;GO:0005515//protein binding;GO:0032550//purine ribonucleoside binding	GO:0032147//activation of protein kinase activity
evm.TU.tig00004582.7	8.03	13.69	13.18	4.27	1.5	3.58	11.63333333	3.116666667	-1.900188766	0.000294155	0.003950082	LIG6	PREDICTED: DNA ligase 1 isoform X5 [Cucumis melo]	ko03420//Nucleotide excision repair;ko03030//DNA replication;ko03430//Mismatch repair;ko03410//Base excision repair	K10747;K10747;K10747;K10747	-	-	-
evm.TU.tig00000589.118	3.57	2.37	1.75	0.27	0.89	0.79	2.563333333	0.65	-1.979509474	0.000294753	0.003955629	At1g34300	PREDICTED: putative receptor protein kinase ZmPK1 [Cucumis melo]	-	-	-	GO:0004672//protein kinase activity;GO:0005488//binding	GO:0006796//phosphate-containing compound metabolic process
MSTRG.3093	3.22	3.71	3.97	4.66	10.84	10.75	3.633333333	8.75	1.267989288	0.000295407	0.003961929	CSLH2	cellulose synthase-like protein H1 [Momordica charantia]	-	-	GO:0016020//membrane	GO:0016740//transferase activity	-
evm.TU.tig00001094.1	11.64	9.83	12.6	2.1	4.97	4.85	11.35666667	3.973333333	-1.515117712	0.000295988	0.003967233	--	PREDICTED: protein NUCLEAR FUSION DEFECTIVE 4 isoform X1 [Cucumis melo]	-	-	-	-	-
evm.TU.tig00153016.119	3.93	3.67	2.35	1	1.12	1.83	3.316666667	1.316666667	-1.332843872	0.00029666	0.003973757	At3g02060	PREDICTED: ATP-dependent DNA helicase At3g02060, chloroplastic [Cucumis melo]	-	-	-	GO:0032550//purine ribonucleoside binding;GO:0042623//ATPase activity, coupled	GO:0006779//porphyrin-containing compound biosynthetic process;GO:0006810//transport
evm.TU.tig00005930.59	5.64	5.76	5.12	2.02	3.05	2.61	5.506666667	2.56	-1.105035471	0.000298112	0.003990712	ZFP1	PREDICTED: zinc finger protein 3-like [Cucumis melo]	-	-	-	-	-
evm.TU.tig00006574.1	180.3	129.43	12.43	22.54	8.71	9.01	107.3866667	13.42	-3.0003583	0.000299879	0.00401186	Xyl1	PREDICTED: beta-xylosidase/alpha-L-arabinofuranosidase 1-like [Cucumis melo]	ko01100//Metabolic pathways;ko00520//Amino sugar and nucleotide sugar metabolism	K15920;K15920	-	GO:0015926//glucosidase activity	GO:0044238//primary metabolic process
MSTRG.25826	18.17	12.59	9.2	6.08	5.93	6.03	13.32	6.013333333	-1.147357245	0.000300685	0.004020141	BC10	glycosyltransferase BC10 [Cucumis sativus]	-	-	-	GO:0008194//UDP-glycosyltransferase activity	-
evm.TU.tig00153054.49	0.48	0.19	0.09	2.06	2.12	1.86	0.253333333	2.013333333	2.990477226	0.000301015	0.004022043	--	-	-	-	-	-	-
evm.TU.tig00001047.215	526.24	431.54	287.99	229.18	184.89	180.46	415.2566667	198.1766667	-1.06721622	0.000301306	0.004023421	At3g02360	PREDICTED: 6-phosphogluconate dehydrogenase, decarboxylating 3 [Cucumis melo]	ko01100//Metabolic pathways;ko01110//Biosynthesis of secondary metabolites;ko01200//Carbon metabolism;ko00480//Glutathione metabolism;ko00030//Pentose phosphate pathway	K00033;K00033;K00033;K00033;K00033	-	GO:0000166//nucleotide binding;GO:0016614//oxidoreductase activity, acting on CH-OH group of donors;GO:0048037//cofactor binding	GO:0006739//NADP metabolic process
evm.TU.tig00153874.16	0	0	0	3.29	0.07	0.25	0.001	1.203333333	10.23282062	0.000302199	0.004030322	RFC2	PREDICTED: replication factor C subunit 2 isoform X1 [Cucumis melo]	ko03420//Nucleotide excision repair;ko03030//DNA replication;ko03430//Mismatch repair	K10755;K10755;K10755	-	GO:0032550//purine ribonucleoside binding;GO:0034061//DNA polymerase activity	GO:0006259//DNA metabolic process
evm.TU.tig00003275.2	0.88	1.34	0.67	0.31	0.21	0.3	0.963333333	0.273333333	-1.817373678	0.000303506	0.00404524	CRK42	PREDICTED: cysteine-rich receptor-like protein kinase 42 [Cucumis melo]	-	-	-	GO:0016301//kinase activity	GO:0006796//phosphate-containing compound metabolic process
MSTRG.13468	16.44	13.67	3.87	2.88	2.81	2.3	11.32666667	2.663333333	-2.088418444	0.000304254	0.00405269	--	PREDICTED: LOW QUALITY PROTEIN [Prunus dulcis]	-	-	-	-	-
evm.TU.tig00008941.1	0.93	0.76	0.63	0.21	0.15	0.17	0.773333333	0.176666667	-2.130060541	0.000304842	0.004057998	BHLH14	PREDICTED: transcription factor MYC2 [Juglans regia]	ko04075//Plant hormone signal transduction;ko04016//MAPK signaling pathway - plant	K13422;K13422	-	-	-
evm.TU.tig00000936.2	12.43	21.73	2.21	2	1.9	2.21	12.12333333	2.036666667	-2.573504641	0.000305818	0.004065938	Bp10	PREDICTED: L-ascorbate oxidase homolog [Cucumis melo]	-	-	-	GO:0016682//oxidoreductase activity, acting on diphenols and related substances as donors, oxygen as acceptor	GO:0044710//single-organism metabolic process
evm.TU.tig00153204.52	12.43	21.73	2.21	2	1.9	2.21	12.12333333	2.036666667	-2.573504641	0.000305818	0.004065938	Bp10	PREDICTED: L-ascorbate oxidase homolog [Cucumis melo]	-	-	-	GO:0016682//oxidoreductase activity, acting on diphenols and related substances as donors, oxygen as acceptor	GO:0044710//single-organism metabolic process
evm.TU.tig00001970.2	0.81	0.71	0.73	1.63	1.77	1.51	0.75	1.636666667	1.125798023	0.000306218	0.004068731	--	t-SNARE [Corchorus olitorius]	-	-	-	-	-
evm.TU.tig00001291.5	4.34	4.93	2.78	1.9	1.61	1.92	4.016666667	1.81	-1.150009043	0.000309205	0.004105869	UGT74F2	PREDICTED: UDP-glycosyltransferase 74F2 [Cucumis sativus]	-	-	-	GO:0016757//transferase activity, transferring glycosyl groups	-
evm.TU.tig00003063.100	7.16	0.78	0.36	0.14	0	0.1	2.766666667	0.08	-5.112005026	0.000310821	0.004124778	--	PREDICTED: protein FEZ-like [Cucumis melo]	-	-	-	-	-
evm.TU.tig00153016.46	4.2	3.07	4.09	10.2	6.5	8	3.786666667	8.233333333	1.120548207	0.000312512	0.004139531	CRRSP60	PREDICTED: cysteine-rich repeat secretory protein 60 [Cucumis sativus]	-	-	-	-	-
evm.TU.tig00153206.110	0.41	0.52	6.96	22.27	33.04	31.19	2.63	28.83333333	3.454602927	0.000314162	0.004154875	LBD15	PREDICTED: LOB domain-containing protein 15 [Cucumis sativus]	-	-	-	-	-
MSTRG.21841	2.84	5.67	7.02	11.14	15.29	15.51	5.176666667	13.98	1.433269032	0.000314252	0.004154875	--	-	-	-	-	-	-
evm.TU.tig00001133.2	35.11	22.81	6.82	3.83	6.04	5.32	21.58	5.063333333	-2.091535496	0.000314604	0.004156968	--	PREDICTED: E3 ubiquitin-protein ligase RNF8-like [Cucumis sativus]	-	-	-	-	-
evm.TU.tig00153031.320	9.65	12.38	29.24	39.98	80.56	56.24	17.09	58.92666667	1.785768262	0.000315094	0.004160308	--	DUF4228 domain protein [Medicago truncatula]	-	-	-	-	-
evm.TU.tig00001079.4	17.77	19.37	12.8	9.85	6.25	7.47	16.64666667	7.856666667	-1.083244063	0.000315245	0.004160308	At2g39750	PREDICTED: probable methyltransferase PMT11 [Cucumis melo]	-	-	GO:0031090//organelle membrane;GO:0031224//intrinsic component of membrane;GO:0031984//organelle subcompartment;GO:0043231//intracellular membrane-bounded organelle	GO:0003824//catalytic activity	GO:0008152//metabolic process
evm.TU.tig00153204.2	3.98	3.48	1.32	0.94	0.49	0.42	2.926666667	0.616666667	-2.246695669	0.000318162	0.004196215	--	-	-	-	-	-	-
evm.TU.tig00153048.354	10.63	9.1	0.24	0.39	0.5	0.45	6.656666667	0.446666667	-3.897529427	0.000319604	0.004210046	PMEI3	PREDICTED: 21 kDa protein [Cucumis sativus]	-	-	-	-	GO:0008152//metabolic process
MSTRG.17030	25.59	36.33	46.54	15.16	11.76	14.14	36.15333333	13.68666667	-1.401357543	0.000321757	0.004233205	--	retrotransposon protein [Cucumis melo var. makuwa] [Cucumis melo]	-	-	-	-	-
evm.TU.tig00003519.4	14.35	17.35	16.73	5.17	9.17	8.84	16.14333333	7.726666667	-1.063020437	0.000328406	0.004310103	AP2	PREDICTED: AP2-like ethylene-responsive transcription factor TOE3 isoform X3 [Cucumis melo]	-	-	-	-	GO:0010467//gene expression;GO:0034645//cellular macromolecule biosynthetic process
MSTRG.2691	4.07	5.29	38.98	145.01	101.7	100.73	16.11333333	115.8133333	2.84547448	0.000330974	0.004333188	XTH31	PREDICTED: xyloglucan endotransglucosylase/hydrolase protein 31-like [Cucumis melo]	-	-	GO:0005576//extracellular region;GO:0030312//external encapsulating structure	GO:0016758//transferase activity, transferring hexosyl groups;GO:0052736//beta-glucanase activity	GO:0044036//cell wall macromolecule metabolic process;GO:0044042//glucan metabolic process;GO:0044085//cellular component biogenesis;GO:0045229//external encapsulating structure organization
evm.TU.tig00153056.312	7.35	10.03	15.91	21.11	28.02	27.57	11.09666667	25.56666667	1.204137707	0.000332	0.00434397	GABA-TP3	PREDICTED: LOW QUALITY PROTEIN: gamma aminobutyrate transaminase 2-like [Cucumis melo]	ko01100//Metabolic pathways;ko00250//Alanine, aspartate and glutamate metabolism;ko00650//Butanoate metabolism	K16871;K16871;K16871	-	GO:0016740//transferase activity	-
evm.TU.tig00001477.4	46.34	39.68	8.15	7.19	6.32	6.98	31.39	6.83	-2.200347545	0.000333077	0.004355402	--	Lipase, class 3 [Corchorus olitorius]	-	-	-	-	-
evm.TU.tig00001840.7	1.87	0.09	2.57	11.71	13.35	12.54	1.51	12.53333333	3.053149707	0.00033694	0.004397874	XTH23	PREDICTED: probable xyloglucan endotransglucosylase/hydrolase protein 23 [Cucumis melo]	-	-	GO:0005576//extracellular region;GO:0030312//external encapsulating structure	GO:0016758//transferase activity, transferring hexosyl groups;GO:0016787//hydrolase activity	GO:0044042//glucan metabolic process;GO:0045229//external encapsulating structure organization
evm.TU.tig00153047.164	1.92	2.87	1.76	0.53	1.02	0.49	2.183333333	0.68	-1.682925754	0.000341024	0.00444846	--	PREDICTED: probable WRKY transcription factor 61 isoform X2 [Cucumis sativus]	-	-	-	-	-
evm.TU.tig00006144.34	2.09	2.17	1.92	1.08	0.9	0.7	2.06	0.893333333	-1.205373837	0.000348737	0.004540787	--	LOW QUALITY PROTEIN: NAD_binding_8 domain-containing protein, partial [Cephalotus follicularis]	-	-	-	-	-
evm.TU.tig00153031.446	5.93	11.96	22.46	47.85	38.77	43.39	13.45	43.33666667	1.687982017	0.000349168	0.004543633	CYP96A15	PREDICTED: alkane hydroxylase MAH1-like [Cucumis sativus]	-	-	-	-	-
MSTRG.9886	2.54	4.85	3.65	0.83	1.62	1.51	3.68	1.32	-1.479167837	0.000351729	0.00457409	Os05g0239150	zinc finger BED domain-containing protein RICESLEEPER 2-like [Cucumis sativus]	-	-	-	-	-
evm.TU.tig00003864.1	1.41	1.56	1.45	4.83	2.93	2.55	1.473333333	3.436666667	1.221926058	0.000351935	0.00457409	SBP1	PREDICTED: selenium-binding protein 2 [Cucumis melo]	-	-	-	-	-
evm.TU.tig00000658.3	263.07	418.54	566.47	1731.8	853.59	871.84	416.0266667	1152.41	1.469906174	0.000355445	0.004604654	FBA6	PREDICTED: fructose-bisphosphate aldolase cytoplasmic isozyme isoform X2 [Cucumis melo]	ko01100//Metabolic pathways;ko01110//Biosynthesis of secondary metabolites;ko01200//Carbon metabolism;ko01230//Biosynthesis of amino acids;ko00010//Glycolysis / Gluconeogenesis;ko00710//Carbon fixation in photosynthetic organisms;ko00051//Fructose and mannose metabolism;ko00030//Pentose phosphate pathway	K01623;K01623;K01623;K01623;K01623;K01623;K01623;K01623	-	GO:0016832//aldehyde-lyase activity	GO:0006090//pyruvate metabolic process
evm.TU.tig00002754.4	4.39	2.95	2.42	1.16	1.5	1.41	3.253333333	1.356666667	-1.261852353	0.000355576	0.004604654	ATG1A	PREDICTED: serine/threonine-protein kinase ATG1a isoform X5 [Cucumis melo]	ko04136//Autophagy - other eukaryotes	K08269	-	GO:0004674//protein serine/threonine kinase activity;GO:0036094//small molecule binding;GO:0097159//organic cyclic compound binding;GO:1901363//heterocyclic compound binding	GO:0006796//phosphate-containing compound metabolic process
evm.TU.tig00000797.4	7.51	5.42	0.4	0.15	0.26	0.32	4.443333333	0.243333333	-4.190636506	0.000358755	0.00464022	--	PREDICTED: cyclin-dependent protein kinase inhibitor SMR1-like [Cucumis melo]	-	-	-	-	-
evm.TU.tig00153210.84	7.51	5.42	0.4	0.15	0.26	0.32	4.443333333	0.243333333	-4.190636506	0.000358755	0.00464022	--	PREDICTED: cyclin-dependent protein kinase inhibitor SMR1-like [Cucumis melo]	-	-	-	-	-
evm.TU.tig00153653.8	0	1.79	4.11	40.53	21.15	18.72	1.966666667	26.8	3.768408642	0.000365725	0.00471897	HBII	PREDICTED: plastid division protein PDV2 [Cucumis melo]	-	-	-	GO:0005488//binding	-
MSTRG.15828	1.19	0.75	0.37	0.08	0.16	0.14	0.77	0.126666667	-2.603821528	0.0003678	0.0047407	--	Integrase [Actinidia chinensis var. chinensis] [Actinidia chinensis]	-	-	-	-	-
evm.TU.tig00004431.2	0.14	1.8	3.05	10.4	13.67	12.29	1.663333333	12.12	2.865240479	0.000367851	0.0047407	PCS1	Aspartic proteinase nepenthesin-2 [Morus notabilis]	-	-	-	GO:0016787//hydrolase activity	GO:0019538//protein metabolic process
evm.TU.tig00153640.28	1.61	1.16	1.01	0.38	0.3	0.42	1.26	0.366666667	-1.780882711	0.000368787	0.004745169	--	-	-	-	-	-	-
evm.TU.tig00153962.13	0.02	0.01	0.05	0.2	0.22	0.16	0.026666667	0.193333333	2.857980995	0.000369086	0.004745169	LOX1.5	PREDICTED: seed linoleate 9S-lipoxygenase-2-like [Vigna radiata var. radiata] [Vigna radiata]	ko00591//Linoleic acid metabolism	K15718	-	-	-
evm.TU.tig00002633.4	2.41	2.22	1.57	0.96	0.79	0.54	2.066666667	0.763333333	-1.436920617	0.000375238	0.004812742	--	-	-	-	-	-	-
evm.TU.tig00007724.13	11.49	9.69	7.19	5	3.9	4.78	9.456666667	4.56	-1.05229792	0.00037598	0.004816111	RHF1A	PREDICTED: E3 ubiquitin-protein ligase RHF1A [Cucumis sativus]	-	-	-	-	-
evm.TU.tig00002109.4	1.09	1.05	0.63	0.27	0.38	0.28	0.923333333	0.31	-1.574583355	0.000376174	0.004816111	--	LOW QUALITY PROTEIN: NYN domain-containing protein/OST-HTH domain-containing protein/OHA domain-containing protein [Cephalotus follicularis]	-	-	-	-	GO:0008152//metabolic process
evm.TU.tig00003690.3	0.28	0.15	0.42	1.17	1.06	1.24	0.283333333	1.156666667	2.029400916	0.000376511	0.004817539	ERF062	PREDICTED: ethylene-responsive transcription factor ERF062 [Cucumis sativus]	-	-	-	-	-
evm.TU.tig00000589.262	43.01	41.33	17.41	15.25	6.21	6.95	33.91666667	9.47	-1.840558058	0.000379093	0.004847692	PXC1	PREDICTED: leucine-rich repeat receptor-like protein kinase PXC1 [Cucumis melo]	-	-	GO:0031224//intrinsic component of membrane	GO:0016772//transferase activity, transferring phosphorus-containing groups;GO:0032550//purine ribonucleoside binding	GO:0006464//cellular protein modification process;GO:0006796//phosphate-containing compound metabolic process
evm.TU.tig00001368.2	0	0	0.06	2.66	0.17	0.3	0.02	1.043333333	5.705056346	0.000384097	0.004908749	SBP	PREDICTED: sucrose-binding protein-like [Cucumis melo]	-	-	-	-	-
evm.TU.tig00007850.2	64.3	28.85	33.54	14.73	16.4	18.22	42.23	16.45	-1.360180663	0.000387546	0.004949876	ARR4	PREDICTED: two-component response regulator ARR5-like [Cucumis melo]	ko04075//Plant hormone signal transduction	K14492	-	-	-
evm.TU.tig00001087.2	26.36	16.89	17.9	11.38	7.55	6.04	20.38333333	8.323333333	-1.292156677	0.000389596	0.004970128	IRK	PREDICTED: probable LRR receptor-like serine/threonine-protein kinase IRK [Cucumis melo]	-	-	GO:0031224//intrinsic component of membrane	GO:0004674//protein serine/threonine kinase activity;GO:0016628//oxidoreductase activity, acting on the CH-CH group of donors, NAD or NADP as acceptor;GO:0032550//purine ribonucleoside binding	GO:0003006//developmental process involved in reproduction;GO:0006073//cellular glucan metabolic process;GO:0006464//cellular protein modification process;GO:0006796//phosphate-containing compound metabolic process;GO:0009653//anatomical structure morphogenesis;GO:0032535//regulation of cellular component size;GO:0042546//cell wall biogenesis;GO:0044710//single-organism metabolic process;GO:00485…
evm.TU.tig00001758.3	27.34	21.21	15.01	8.82	8.97	9.76	21.18666667	9.183333333	-1.206066806	0.000392867	0.005005903	--	unknown [Medicago truncatula]	-	-	-	-	-
evm.TU.tig00153056.420	91.44	78.7	38.8	23.83	29.41	32.34	69.64666667	28.52666667	-1.287743128	0.00039349	0.005010866	Herc6	PREDICTED: ultraviolet-B receptor UVR8 [Cucumis sativus]	-	-	-	-	GO:0006464//cellular protein modification process
evm.TU.tig00000589.81	34.54	70.75	26.59	10.42	17.88	17.49	43.96	15.26333333	-1.526121322	0.00039403	0.005011777	At3g47570	PREDICTED: probable LRR receptor-like serine/threonine-protein kinase At3g47570 [Cucumis sativus]	-	-	-	-	-
evm.TU.tig00153841.9	1.01	0.11	0.35	2.42	3.63	2.78	0.49	2.943333333	2.586597283	0.000395984	0.005033641	--	PREDICTED: uncharacterized protein LOC100241465 [Vitis vinifera]	-	-	-	-	-
evm.TU.tig00153033.19	1.02	1.28	0.84	0.45	0.35	0.31	1.046666667	0.37	-1.500204883	0.000397284	0.005047173	SIGF	PREDICTED: RNA polymerase sigma factor sigF, chloroplastic isoform X2 [Cucumis melo]	-	-	-	-	-
evm.TU.tig00003412.93	1.57	1.07	1.19	2.74	3.4	3.23	1.276666667	3.123333333	1.290704656	0.000399415	0.005071241	SPBC1703.11	PREDICTED: OPA3-like protein [Cucumis sativus]	-	-	-	-	-
evm.TU.tig00007291.3	49.63	31.53	6.9	6.45	3.84	1.84	29.35333333	4.043333333	-2.859907294	0.000403139	0.005112475	APS1	PREDICTED: acid phosphatase 1-like [Cucumis sativus]	-	-	-	-	-
evm.TU.tig00152936.232	51.08	31.07	4.68	4.49	5.72	4.82	28.94333333	5.01	-2.530348575	0.000405686	0.005138694	At2g45590	PREDICTED: receptor-like serine/threonine-protein kinase At2g45590 [Cucumis melo]	-	-	GO:0031224//intrinsic component of membrane	GO:0004672//protein kinase activity;GO:0032550//purine ribonucleoside binding	GO:0006464//cellular protein modification process;GO:0006796//phosphate-containing compound metabolic process
evm.TU.tig00153048.151	0.16	0.14	0.32	0.45	1.14	1.51	0.206666667	1.033333333	2.321928095	0.00040803	0.005161924	NPF6.2	PREDICTED: protein NRT1/ PTR FAMILY 6.2-like [Cucumis sativus]	-	-	-	-	-
evm.TU.tig00153349.18	8.13	6.14	5.07	3.16	2.55	3.4	6.446666667	3.036666667	-1.086064836	0.000408263	0.005161924	CRK29	PREDICTED: cysteine-rich receptor-like protein kinase 29 [Cucumis melo]	-	-	-	-	-
evm.TU.tig00000303.8	2.95	5.42	6.44	11	10.53	11.65	4.936666667	11.06	1.163742246	0.000408484	0.005161924	RPN5A	PREDICTED: 26S proteasome non-ATPase regulatory subunit 12 homolog A [Juglans regia]	ko03050//Proteasome	K03035	-	-	-
evm.TU.tig00153048.222	11.68	13.71	6.5	3.55	4.6	5.06	10.63	4.403333333	-1.271473631	0.000410432	0.005174339	PRORP1	PREDICTED: proteinaceous RNase P 1, chloroplastic/mitochondrial-like [Cucumis sativus]	ko03013//RNA transport	K18213	-	-	-
evm.TU.tig00153054.40	5.69	7.25	14.5	27.92	22.46	23.29	9.146666667	24.55666667	1.424796761	0.000411819	0.005188772	SRO5	PREDICTED: probable inactive poly [ADP-ribose] polymerase SRO5 isoform X1 [Cucumis melo]	-	-	-	-	-
evm.TU.tig00153446.128	18.1	19.47	10.85	6.89	7.06	7.08	16.14	7.01	-1.203154229	0.000414563	0.005219079	--	-	-	-	-	-	-
evm.TU.tig00153056.402	7.19	3.81	6.53	13.1	15.71	11.16	5.843333333	13.32333333	1.189091577	0.000414844	0.005219079	At4g27520	PREDICTED: early nodulin-like protein 2 [Ziziphus jujuba]	ko01100//Metabolic pathways;ko00230//Purine metabolism;ko00240//Pyrimidine metabolism;ko03020//RNA polymerase	K03006;K03006;K03006;K03006	-	-	-
evm.TU.tig00001540.3	0	0	0	0.79	0.37	0.88	0.001	0.68	9.409390936	0.000414955	0.005219079	ERF109	PREDICTED: ethylene-responsive transcription factor ERF109-like [Cucumis melo]	-	-	-	-	-
evm.TU.tig00153031.313	1.07	0.86	0.78	0.33	0.16	0.25	0.903333333	0.246666667	-1.872695676	0.000415745	0.005225955	PP2A10	PREDICTED: protein PHLOEM PROTEIN 2-LIKE A10-like [Cucumis sativus]	-	-	-	-	-
evm.TU.tig00153031.169	79.39	42.55	18.32	12.64	14.67	12.95	46.75333333	13.42	-1.800684556	0.000419406	0.005265788	MAN7	PREDICTED: mannan endo-1,4-beta-mannosidase 7 isoform X2 [Cucumis melo]	ko00051//Fructose and mannose metabolism	K19355	-	GO:0016787//hydrolase activity	GO:0044238//primary metabolic process
evm.TU.tig00002539.2	0.75	2.01	1.2	0.28	0.44	0.35	1.32	0.356666667	-1.887889634	0.000422381	0.005294816	--	PREDICTED: serine-aspartate repeat-containing protein F isoform X2 [Cucumis melo]	-	-	-	-	-
evm.TU.tig00153449.63	0	0.14	0.02	2.34	0.48	0.44	0.053333333	1.086666667	4.348728154	0.000422459	0.005294816	BAM3	PREDICTED: beta-amylase 3, chloroplastic [Cucumis melo]	ko00500//Starch and sucrose metabolism	K01177	GO:0009532//plastid stroma	GO:0016160//amylase activity	GO:0000023//maltose metabolic process;GO:0005982//starch metabolic process
evm.TU.tig00007831.3	14.25	11.72	2.52	1.88	1.96	2.42	9.496666667	2.086666667	-2.186221059	0.000422965	0.005295449	CPQ	cucurbitadienol synthase [Siraitia grosvenorii]	ko01100//Metabolic pathways;ko01110//Biosynthesis of secondary metabolites;ko00100//Steroid biosynthesis	K01853;K01853;K01853	-	GO:0016853//isomerase activity	-
evm.TU.tig00001983.3	0.39	0.19	1.13	2.54	2.76	3.48	0.57	2.926666667	2.360224615	0.000430351	0.005374323	At1g19340	PREDICTED: methyltransferase-like protein 2 isoform X2 [Cucumis melo]	-	-	-	-	-
evm.TU.tig00153554.64	18.86	15.96	12.11	8.66	7.75	6.93	15.64333333	7.78	-1.007705899	0.000430808	0.005374323	--	guanine nucleotide exchange factor DBS [Corchorus capsularis]	-	-	-	-	-
evm.TU.tig00000892.51	2.16	3	5.24	6.6	11.33	11.38	3.466666667	9.77	1.49480944	0.00043129	0.005377202	At3g13620	PREDICTED: probable polyamine transporter At3g13620 [Juglans regia]	-	-	GO:0031224//intrinsic component of membrane	GO:0046943//carboxylic acid transmembrane transporter activity	-
evm.TU.tig00001729.1	20.61	17.39	7.4	3.97	6.11	5.08	15.13333333	5.053333333	-1.582422544	0.00043298	0.005391994	mcfF	PREDICTED: mitoferrin-like [Cucumis melo]	-	-	GO:0031224//intrinsic component of membrane	-	GO:0044763//single-organism cellular process
evm.TU.tig00154401.20	0	0.06	0	0.81	0.53	1.01	0.02	0.783333333	5.291554446	0.00043519	0.005416377	--	PREDICTED: uncharacterized protein LOC103483355 [Cucumis melo]	-	-	-	-	-
MSTRG.12170	3.17	3.66	3.61	8.22	7.56	5.72	3.48	7.166666667	1.042214948	0.000440093	0.005464697	--	reverse transcriptase [Corchorus capsularis]	-	-	-	-	-
evm.TU.tig00007724.127	2.13	1.52	2.85	3.7	8.26	6.99	2.166666667	6.316666667	1.543686225	0.000441364	0.005470979	WRKY48	PREDICTED: LOW QUALITY PROTEIN: probable WRKY transcription factor 48 [Cucumis melo]	-	-	-	-	-
evm.TU.tig00004455.10	3.36	4.15	2.57	1.49	1.44	0.88	3.36	1.27	-1.403632736	0.000442041	0.005476196	TPPF	PREDICTED: probable trehalose-phosphate phosphatase F [Cucumis melo]	ko01100//Metabolic pathways;ko00500//Starch and sucrose metabolism	K01087;K01087	-	GO:0019203//carbohydrate phosphatase activity	GO:0005991//trehalose metabolic process;GO:0006796//phosphate-containing compound metabolic process
evm.TU.tig00002269.3	4.02	3.46	1.7	1.19	1.04	1.13	3.06	1.12	-1.450032921	0.000443954	0.005496715	HSFA4C	PREDICTED: heat stress transcription factor A-4d [Cucumis sativus]	-	-	-	-	-
evm.TU.tig00154130.17	13.05	13.95	5.59	4.5	4.29	4.01	10.86333333	4.266666667	-1.348285542	0.000445241	0.005506291	MCM5	PREDICTED: leucine-rich repeat receptor-like protein kinase TDR [Cucumis melo]	ko03030//DNA replication	K02209	GO:0043231//intracellular membrane-bounded organelle;GO:0043234//protein complex	GO:0003676//nucleic acid binding;GO:0004386//helicase activity;GO:0032550//purine ribonucleoside binding	GO:0006259//DNA metabolic process;GO:0032392//DNA geometric change
evm.TU.tig00000729.109	8.64	5.89	22.24	36.4	44.08	49.67	12.25666667	43.38333333	1.82357423	0.000445989	0.005512359	--	-	-	-	-	-	-
evm.TU.tig00153048.143	5.6	6.74	1.23	15.76	17.54	16.17	4.523333333	16.49	1.866133179	0.000450554	0.005562369	EBF2	PREDICTED: EIN3-binding F-box protein 1-like [Cucumis melo]	ko04075//Plant hormone signal transduction;ko04016//MAPK signaling pathway - plant	K14515;K14515	-	-	-
evm.TU.tig00153113.56	19.82	13	3.13	3.61	1.33	1.2	11.98333333	2.046666667	-2.54968121	0.000454686	0.005610149	TMK4	PREDICTED: receptor-like kinase TMK4 [Cucumis melo]	-	-	GO:0031224//intrinsic component of membrane	GO:0004672//protein kinase activity;GO:0032550//purine ribonucleoside binding	GO:0006464//cellular protein modification process;GO:0006796//phosphate-containing compound metabolic process
evm.TU.tig00153033.150	112.1	66.72	47.96	24.91	34.12	33.27	75.59333333	30.76666667	-1.29689086	0.000455611	0.00561833	UGT709C2	PREDICTED: 7-deoxyloganetic acid glucosyltransferase-like [Cucumis sativus]	ko01110//Biosynthesis of secondary metabolites	K21373	-	GO:0016740//transferase activity	-
evm.TU.tig00003457.1	0	0.05	0.11	0.65	0.59	0.41	0.053333333	0.55	3.366322214	0.000458043	0.005641826	AIR3	PREDICTED: subtilisin-like protease SBT5.3 [Cucumis sativus]	-	-	-	GO:0016787//hydrolase activity	GO:0019538//protein metabolic process
MSTRG.26864	0.65	0.21	2.33	0.1	0.02	0	1.063333333	0.04	-4.732450113	0.00045856	0.005644953	--	transposase [Cucumis melo var. makuwa] [Cucumis melo]	-	-	-	-	-
evm.TU.tig00153403.93	6.39	0.5	0.93	0.18	0.34	0.25	2.606666667	0.256666667	-3.344238257	0.00045963	0.005654877	HAK5	PREDICTED: potassium transporter 5-like [Cucumis sativus]	-	-	GO:0031224//intrinsic component of membrane	GO:0046873//metal ion transmembrane transporter activity	GO:0030001//metal ion transport;GO:0034220//ion transmembrane transport
evm.TU.tig00004553.1	0.06	0.09	0.03	0.23	0.73	0.68	0.06	0.546666667	3.187627003	0.000460519	0.005662565	TOGT1	PREDICTED: scopoletin glucosyltransferase-like [Cucumis melo]	-	-	-	GO:0016757//transferase activity, transferring glycosyl groups	-
evm.TU.tig00153870.45	10.02	9.99	40.89	156.67	64.42	75.36	20.3	98.81666667	2.283274663	0.000461306	0.005665737	--	-	-	-	-	-	-
evm.TU.tig00153056.487	23.29	26.13	12.25	8.57	10.25	8.68	20.55666667	9.166666667	-1.165137228	0.000464108	0.005696883	TOR1	PREDICTED: microtubule-associated protein TORTIFOLIA1-like [Cucumis sativus]	-	-	-	-	-
evm.TU.tig00001047.256	46.92	44.35	81.14	91.79	150.14	155.03	57.47	132.32	1.203150185	0.000466148	0.005718645	WRKY3	probable WRKY transcription factor 3-like [Cucumis sativus]	-	-	-	GO:0003677//DNA binding	GO:0010468//regulation of gene expression
evm.TU.tig00005930.31	0.45	4.81	0.62	0.04	0.14	0.12	1.96	0.1	-4.292781749	0.0004665	0.005719701	ADS3	PREDICTED: palmitoyl-monogalactosyldiacylglycerol delta-7 desaturase, chloroplastic-like [Cucumis melo]	-	-	-	-	-
evm.TU.tig00153033.167	0.06	0.11	1.76	8.37	7.51	8.27	0.643333333	8.05	3.645350436	0.000467751	0.005728485	DCR	PREDICTED: BAHD acyltransferase DCR-like [Cucumis melo]	-	-	-	-	-
evm.TU.tig00153962.17	0.58	0.3	0.06	0.01	0	0	0.313333333	0.003333333	-6.554588852	0.000468415	0.00573334	LOX1.5	PREDICTED: linoleate 9S-lipoxygenase 6-like [Cucumis sativus]	ko00591//Linoleic acid metabolism	K15718	-	GO:0016701//oxidoreductase activity, acting on single donors with incorporation of molecular oxygen;GO:0043169//cation binding	GO:0006633//fatty acid biosynthetic process
evm.TU.tig00001291.214	60.72	70.81	28.86	19.42	23.45	22.71	53.46333333	21.86	-1.290256389	0.000471557	0.005768498	FZR2	PREDICTED: protein FIZZY-RELATED 2 [Cucumis melo]	ko04120//Ubiquitin mediated proteolysis	K03364	-	-	-
evm.TU.tig00005439.3	0	0	0	0.63	0.31	0.64	0.001	0.526666667	9.040746342	0.000475008	0.005800784	--	PREDICTED: UPF0695 membrane protein C977.11/PB8B6.06c [Cucumis sativus]	-	-	-	-	-
MSTRG.19632	0	13.28	16.22	0.09	0.02	0.02	9.833333333	0.043333333	-7.826059521	0.00047653	0.005816056	--	pectinesterase-like [Momordica charantia]	ko01100//Metabolic pathways;ko00040//Pentose and glucuronate interconversions	K01051;K01051	-	-	-
evm.TU.tig00002541.6	4.54	5.02	0.98	0.44	0.68	0.92	3.513333333	0.68	-2.36923381	0.000480005	0.005841837	--	PREDICTED: protein NUCLEAR FUSION DEFECTIVE 4-like [Cucumis sativus]	-	-	-	-	-
evm.TU.tig00153033.185	6.44	12.29	1.55	1.31	1.11	1.2	6.76	1.206666667	-2.48599605	0.000484251	0.005877169	At5g05600	Isopenicillin N synthase [Corchorus capsularis]	-	-	-	GO:0016705//oxidoreductase activity, acting on paired donors, with incorporation or reduction of molecular oxygen;GO:0043169//cation binding	GO:0009404//toxin metabolic process;GO:0014070//response to organic cyclic compound
evm.TU.tig00007338.2	21.42	19.86	11.86	8.73	8.5	9.29	17.71333333	8.84	-1.002717452	0.000484456	0.005877169	NPF6.1	PREDICTED: protein NRT1/ PTR FAMILY 6.1 [Cucumis melo]	-	-	GO:0031224//intrinsic component of membrane	-	GO:0015833//peptide transport
evm.TU.tig00153207.69	18.16	14.21	8.89	5.53	6.68	6.23	13.75333333	6.146666667	-1.161905165	0.000484554	0.005877169	PP2C38	PREDICTED: probable protein phosphatase 2C 38 isoform X1 [Cucumis melo]	-	-	-	GO:0004721//phosphoprotein phosphatase activity;GO:0043169//cation binding	GO:0006464//cellular protein modification process
evm.TU.tig00007724.5	37.07	25.68	4.16	4.47	3.52	4.02	22.30333333	4.003333333	-2.477985693	0.000485422	0.005883599	--	-	-	-	-	-	-
evm.TU.tig00009638.1	2.5	3.32	7.4	1.18	1.6	1.25	4.406666667	1.343333333	-1.713870433	0.000485633	0.005883599	HASPIN	PREDICTED: serine/threonine-protein kinase haspin [Cucumis melo]	-	-	-	GO:0016772//transferase activity, transferring phosphorus-containing groups	GO:0006796//phosphate-containing compound metabolic process
evm.TU.tig00000233.5	4.62	5.78	2.65	7.44	10.55	10.34	4.35	9.443333333	1.118280795	0.000487158	0.005895405	CYP82C4	PREDICTED: cytochrome P450 CYP82D47-like [Cucumis melo]	-	-	-	GO:0016491//oxidoreductase activity;GO:0046872//metal ion binding	-
evm.TU.tig00000806.2	1.13	2.39	2.65	6.02	5.21	4.57	2.056666667	5.266666667	1.356582164	0.000488256	0.005905357	UGT94E5	UDPGT domain-containing protein [Cephalotus follicularis]	ko01110//Biosynthesis of secondary metabolites	K21354	-	-	-
evm.TU.tig00000103.2	14.11	3.76	4.58	1.47	2.11	2.11	7.483333333	1.896666667	-1.980214887	0.000488775	0.00590831	PXC3	PREDICTED: leucine-rich repeat receptor-like tyrosine-protein kinase PXC3 [Cucumis melo]	-	-	-	GO:0003824//catalytic activity	GO:0008152//metabolic process
evm.TU.tig00153148.7	20.32	18.29	11.07	6.07	8.85	5.59	16.56	6.836666667	-1.276337682	0.000491637	0.005939547	--	PREDICTED: Werner Syndrome-like exonuclease [Cucumis sativus]	-	-	-	GO:0004527//exonuclease activity	GO:0006139//nucleobase-containing compound metabolic process
evm.TU.tig00008773.1	24.59	25.05	22.69	28.67	61.37	62.61	24.11	50.88333333	1.077561533	0.000493241	0.005952214	R1	PREDICTED: alpha-glucan water dikinase, chloroplastic isoform X1 [Cucumis melo]	-	-	-	-	-
MSTRG.25730	1.12	1.39	1.24	0.09	0	0	1.25	0.03	-5.380821784	0.000493849	0.005953497	--	-	-	-	-	-	-
evm.TU.tig00001637.2	7.64	8.28	13.97	18.55	21.13	21.57	9.963333333	20.41666667	1.035046947	0.000493902	0.005953497	ALMT9	PREDICTED: aluminum-activated malate transporter 9 [Cucumis melo]	-	-	-	-	-
MSTRG.505	9.55	9.56	15.42	19.24	25.36	24.69	11.51	23.09666667	1.004796822	0.000495008	0.005963469	--	PREDICTED: large proline-rich protein bag6-B isoform X1 [Cucumis melo]	-	-	-	-	-
evm.TU.tig00153533.47	1.2	5.78	1.56	0.16	0.24	0.41	2.846666667	0.27	-3.398242257	0.000495985	0.005971885	MYB61	PREDICTED: transcription factor MYB86-like [Cucumis melo]	ko04626//Plant-pathogen interaction	K09422	-	GO:0005488//binding	-
evm.TU.tig00001291.398	7.39	5.7	14.09	26.91	23.19	22.75	9.06	24.28333333	1.422383516	0.000498255	0.005993837	--	-	-	-	-	-	-
evm.TU.tig00001150.3	9.48	5.8	2.53	1.55	1.79	1.81	5.936666667	1.716666667	-1.790043179	0.000501294	0.006025654	Os07g0682400	PREDICTED: zinc finger CCCH domain-containing protein 46 [Cucumis sativus]	-	-	-	-	-
evm.TU.tig00153031.506	3.06	2.93	6.29	10.18	10.4	9.95	4.093333333	10.17666667	1.313917029	0.000511367	0.006129541	ndhO	PREDICTED: NAD(P)H-quinone oxidoreductase subunit O, chloroplastic [Cucumis melo]	-	-	-	-	-
evm.TU.tig00153210.258	1.87	1.48	0.21	0.16	0.08	0.08	1.186666667	0.106666667	-3.475733431	0.000512366	0.0061376	At5g61250	PREDICTED: heparanase-like protein 1 [Cucumis melo]	ko01100//Metabolic pathways;ko00531//Glycosaminoglycan degradation	K07964;K07964	-	-	-
evm.TU.tig00000729.379	1.13	2.83	0.13	0	0	0	1.363333333	0.001	-10.41292263	0.000514393	0.006152052	YAB4	PREDICTED: axial regulator YABBY 4-like [Cucumis sativus]	-	-	-	-	GO:0007275//multicellular organism development
MSTRG.4112	15.57	12.93	39.87	38.82	114.45	121.96	22.79	91.74333333	2.009202402	0.000516578	0.006171296	--	hypothetical protein Csa_004141 [Cucumis sativus]	-	-	-	-	-
evm.TU.tig00001585.2	0.48	1.15	0.24	13.1	1.56	2.51	0.623333333	5.723333333	3.198779864	0.000521205	0.006219635	EXPA1	PREDICTED: expansin-A1 isoform X1 [Nelumbo nucifera]	-	-	GO:0030312//external encapsulating structure	-	GO:0071555//cell wall organization
evm.TU.tig00000589.53	0.82	1.27	1.25	3.69	4.14	3.49	1.113333333	3.773333333	1.76095395	0.000521703	0.006222117	ERDJ3A	PREDICTED: dnaJ protein ERDJ3A [Cucumis sativus]	-	-	-	-	-
evm.TU.tig00002674.1	0	0	0	1	0.15	0.15	0.001	0.433333333	8.759333407	0.000522669	0.006230173	PEX1	PREDICTED: peroxisome biogenesis protein 1, partial [Cucumis sativus]	ko04146//Peroxisome	K13338	GO:0005737//cytoplasm	-	GO:0007031//peroxisome organization;GO:0015031//protein transport;GO:0044763//single-organism cellular process
evm.TU.tig00153206.152	74.91	32.35	125.11	183.29	283.61	286.6	77.45666667	251.1666667	1.697183689	0.000525196	0.006256806	At2g40140	zinc finger CCCH domain-containing protein 29-like [Cucumis melo]	-	-	-	-	-
evm.TU.tig00153048.187	1.62	4.07	21.55	61.49	61.94	62.68	9.08	62.03666667	2.772356967	0.000527374	0.006275783	IAA17	PREDICTED: auxin-induced protein AUX22-like [Cucumis sativus]	ko04075//Plant hormone signal transduction	K14484	-	-	-
evm.TU.tig00153054.104	1.28	0.96	0.59	0.31	0.24	0.34	0.943333333	0.296666667	-1.668924812	0.000529152	0.006293441	N	TMV resistance protein N-like [Cajanus cajan]	-	-	-	-	-
evm.TU.tig00007831.1	4.36	2.94	0.12	0	0.11	0.17	2.473333333	0.093333333	-4.727920455	0.000530415	0.006304969	CYP81E8	PREDICTED: cytochrome P450 81E8 [Cucumis sativus]	-	-	-	GO:0016491//oxidoreductase activity;GO:0046872//metal ion binding	-
evm.TU.tig00153210.22	4.27	4.89	12	22.98	19.39	20.21	7.053333333	20.86	1.564362031	0.000532514	0.006320723	ANN4	PREDICTED: annexin D4 [Cucumis melo]	-	-	GO:0005911//cell-cell junction	GO:0005543//phospholipid binding	GO:0001101//response to acid chemical;GO:0006950//response to stress
evm.TU.tig00153048.267	10.82	6.67	6.44	2.88	1.94	0.71	7.976666667	1.843333333	-2.113469011	0.000532625	0.006320723	--	-	-	-	-	-	-
evm.TU.tig00001955.4	7.05	6.26	3.82	2.7	2.45	2.61	5.71	2.586666667	-1.142396594	0.000533032	0.006322046	UGT74E2	UDP-glucosyltransferase [Siraitia grosvenorii]	-	-	-	-	-
evm.TU.tig00000871.7	2.5	2.74	2.2	1.44	1.05	0.9	2.48	1.13	-1.134017348	0.000537331	0.006369517	PIP5K6	PREDICTED: phosphatidylinositol 4-phosphate 5-kinase 6-like [Cucumis sativus]	ko01100//Metabolic pathways;ko04144//Endocytosis;ko04070//Phosphatidylinositol signaling system;ko00562//Inositol phosphate metabolism	K00889;K00889;K00889;K00889	-	-	-
evm.TU.tig00003747.6	17.87	9.69	24.29	33.88	54.69	51.5	17.28333333	46.69	1.4337321	0.000541199	0.006407097	--	ethphon-induced protein [Medicago truncatula]	-	-	-	-	-
evm.TU.tig00152936.178	17.87	9.69	24.29	33.88	54.69	51.5	17.28333333	46.69	1.4337321	0.000541199	0.006407097	--	ethphon-induced protein [Medicago truncatula]	-	-	-	-	-
evm.TU.tig00153056.419	98.35	69.82	35.46	16.82	28.56	27.51	67.87666667	24.29666667	-1.482157318	0.000543967	0.006433937	MLO11	MLO-like protein 11 [Momordica charantia]	-	-	GO:0031224//intrinsic component of membrane	-	GO:0006950//response to stress
evm.TU.tig00003114.1	0.66	0.88	1.43	2.12	3.52	2.74	0.99	2.793333333	1.496487313	0.000555593	0.006551615	--	-	-	-	-	-	-
evm.TU.tig00153293.61	20.16	22.86	1.18	2.79	0.86	0.79	14.73333333	1.48	-3.315414788	0.000556046	0.006551615	--	PREDICTED: IRK-interacting protein [Juglans regia]	-	-	-	-	-
evm.TU.tig00153113.32	2.87	3.7	0.27	0.24	0.07	0	2.28	0.103333333	-4.463656204	0.000556286	0.006551615	SPL8	PREDICTED: squamosa promoter-binding-like protein 8 [Cucumis melo]	-	-	-	-	-
evm.TU.tig00153054.123	26.36	17.08	48.86	62.21	97.86	101.44	30.76666667	87.17	1.502463562	0.000556327	0.006551615	MKK9	MAP kinase Kinase 4 [Cucumis sativus]	ko04016//MAPK signaling pathway - plant	K20604	-	-	-
evm.TU.tig00000729.158	4.19	4.66	5.81	1.42	2.06	1.64	4.886666667	1.706666667	-1.517669388	0.000557859	0.006565643	--	PREDICTED: lachrymatory-factor synthase [Cucumis sativus]	-	-	-	-	-
evm.TU.tig00000892.534	37.42	51.11	26.11	21.27	13.61	14.16	38.21333333	16.34666667	-1.225079631	0.000562856	0.006609938	PVA42	PREDICTED: vesicle-associated protein 4-2-like [Cucumis sativus]	-	-	-	-	-
evm.TU.tig00153033.227	19.32	14.76	30.91	42.7	49.44	48.41	21.66333333	46.85	1.112793801	0.000567826	0.006644775	CIPK14	PREDICTED: CBL-interacting serine/threonine-protein kinase 14-like [Cucumis sativus]	-	-	-	GO:0004672//protein kinase activity;GO:0032550//purine ribonucleoside binding	GO:0006464//cellular protein modification process;GO:0006796//phosphate-containing compound metabolic process;GO:0050794//regulation of cellular process
evm.TU.tig00153666.2	0	0.11	0.43	1.54	2.31	1.95	0.18	1.933333333	3.425021588	0.000568752	0.006646392	--	-	-	-	-	-	-
evm.TU.tig00005440.6	2.35	2.17	1.74	1.02	1.08	0.91	2.086666667	1.003333333	-1.05639917	0.000572146	0.006682412	--	PREDICTED: bromodomain-containing protein DDB_G0270170 isoform X1 [Cucumis sativus]	-	-	-	-	-
evm.TU.tig00002231.3	4.29	5.01	4.44	1.54	1.31	0.87	4.58	1.24	-1.885007478	0.000577419	0.006729335	--	PREDICTED: transcription factor UPBEAT1 [Zea mays]	-	-	-	-	-
evm.TU.tig00153533.82	4.29	5.01	4.44	1.54	1.31	0.87	4.58	1.24	-1.885007478	0.000577419	0.006729335	--	PREDICTED: transcription factor UPBEAT1 [Zea mays]	-	-	-	-	-
evm.TU.tig00153490.37	1.11	1.06	2.53	3.04	5.3	5.6	1.566666667	4.646666667	1.568497899	0.000580666	0.0067635	CIP1	PREDICTED: myosin-11 [Cucumis sativus]	-	-	-	-	-
MSTRG.20026	160.05	181.23	301.55	293.01	740.33	748.62	214.2766667	593.9866667	1.470955788	0.00058211	0.006771232	NPC1	Niemann-Pick C1 protein [Momordica charantia]	-	-	GO:0005911//cell-cell junction;GO:0009536//plastid;GO:0031090//organelle membrane;GO:0031224//intrinsic component of membrane	GO:0004888//transmembrane signaling receptor activity	GO:0015918//sterol transport
evm.TU.tig00002832.2	2.69	5.47	5.44	1.45	1.66	1.8	4.533333333	1.636666667	-1.469811722	0.000582529	0.006771232	CXE18	PREDICTED: probable carboxylesterase 18 [Cucumis melo]	-	-	-	-	-
evm.TU.tig00000200.1	16.4	6.79	6.62	2.78	3.12	3.63	9.936666667	3.176666667	-1.645248256	0.000582594	0.006771232	--	PREDICTED: bromodomain-containing protein DDB_G0278469 [Theobroma cacao]	-	-	-	-	-
evm.TU.tig00153206.165	1.07	1.43	0.68	14.99	1.76	3.21	1.06	6.653333333	2.65001305	0.000585848	0.00680536	LAX2	PREDICTED: auxin transporter-like protein 1 [Cucumis sativus]	ko04075//Plant hormone signal transduction	K13946	GO:0031224//intrinsic component of membrane	-	-
evm.TU.tig00001291.28	30.78	32.23	17.44	10.83	13.53	14.29	26.81666667	12.88333333	-1.057624007	0.000587051	0.006811954	ATS1	glycerol-3-phosphate acyltransferase, partial [Cucurbita moschata]	ko01100//Metabolic pathways;ko00564//Glycerophospholipid metabolism;ko00561//Glycerolipid metabolism	K00630;K00630;K00630	-	-	-
evm.TU.tig00153017.82	12.17	5.17	6.17	3.43	2	2.28	7.836666667	2.57	-1.608471774	0.000589098	0.006831862	At1g14780	PREDICTED: LOW QUALITY PROTEIN: MACPF domain-containing protein At1g14780-like [Cucumis melo]	-	-	-	-	GO:0006812//cation transport;GO:0006952//defense response;GO:0033554//cellular response to stress
evm.TU.tig00001758.2	61.67	44.46	34.34	16.26	22.56	25.64	46.82333333	21.48666667	-1.123785955	0.000589404	0.006831862	--	hypothetical protein Ccrd_012103, partial [Cynara cardunculus var. scolymus] [Cynara cardunculus]	-	-	-	-	-
evm.TU.tig00153031.445	2.48	6.54	13.01	28.46	26.47	26.02	7.343333333	26.98333333	1.877561585	0.00059135	0.006850714	CYP96A15	PREDICTED: alkane hydroxylase MAH1-like [Cucumis sativus]	-	-	-	-	-
evm.TU.tig00005466.8	0	0	0.43	3.26	2.78	1.89	0.143333333	2.643333333	4.204912301	0.00059728	0.006900763	--	PREDICTED: uncharacterized protein LOC103499309 [Cucumis melo]	-	-	-	-	-
evm.TU.tig00152977.108	10.36	9.5	11.91	3.33	6.1	5.6	10.59	5.01	-1.079820081	0.000598931	0.006910095	MKK3	PREDICTED: mitogen-activated protein kinase kinase 3 [Cucumis sativus]	ko04016//MAPK signaling pathway - plant	K20607	-	GO:0004702//receptor signaling protein serine/threonine kinase activity;GO:0004712//protein serine/threonine/tyrosine kinase activity;GO:0032550//purine ribonucleoside binding	GO:0032147//activation of protein kinase activity;GO:0045087//innate immune response
evm.TU.tig00000589.216	36.67	47.23	91.57	100.75	197.14	192.39	58.49	163.4266667	1.482381516	0.000603735	0.00695275	HIPP05	PREDICTED: heavy metal-associated isoprenylated plant protein 3-like [Cucumis melo]	-	-	-	-	-
MSTRG.24961	5.37	1.46	2.7	0.99	0.63	0.64	3.176666667	0.753333333	-2.076153441	0.00060578	0.006968911	--	PREDICTED: uncharacterized protein LOC109135517 [Beta vulgaris subsp. vulgaris] [Beta vulgaris]	-	-	-	-	-
evm.TU.tig00153049.7	0.64	2.01	0.02	0.03	0	0	0.89	0.01	-6.475733431	0.000606472	0.006973129	AAO	ascorbate oxidase [Fragaria x ananassa]	ko01100//Metabolic pathways;ko00053//Ascorbate and aldarate metabolism	K00423;K00423	-	-	-
evm.TU.tig00000589.82	27.38	34.68	32.34	9	18.25	16.45	31.46666667	14.56666667	-1.11115358	0.000609182	0.007000534	A4galt	PREDICTED: lactosylceramide 4-alpha-galactosyltransferase [Cucumis melo]	ko01100//Metabolic pathways;ko00603//Glycosphingolipid biosynthesis - globo and isoglobo series;ko00601//Glycosphingolipid biosynthesis - lacto and neolacto series	K01988;K01988;K01988	-	GO:0016757//transferase activity, transferring glycosyl groups	-
evm.TU.tig00006471.2	0.48	0.14	0.22	1.05	1.34	2.18	0.28	1.523333333	2.443732932	0.000610636	0.007013483	WRKY53	PREDICTED: probable WRKY transcription factor 46 [Cucumis sativus]	-	-	-	-	-
evm.TU.tig00000892.690	142.36	114.31	59.63	49.25	42.54	43.18	105.4333333	44.99	-1.228654783	0.000612342	0.007029311	SBT1.6	PREDICTED: subtilisin-like protease SBT1.6 [Cucumis sativus]	-	-	-	GO:0004175//endopeptidase activity;GO:0005515//protein binding	GO:0000226//microtubule cytoskeleton organization;GO:0006073//cellular glucan metabolic process;GO:0009664//plant-type cell wall organization;GO:0009892//negative regulation of metabolic process;GO:0019538//protein metabolic process;GO:0019758//glycosinolate biosynthetic process;GO:0042546//cell wall biogenesis;GO:0048509//regulation of meristem development;GO:1901605//alpha-amino acid metabolic …
evm.TU.tig00003771.4	2.15	0.62	1.6	5.5	4.43	5.58	1.456666667	5.17	1.827493502	0.000613859	0.007032701	--	hypothetical protein BRADI_3g06471 [Brachypodium distachyon]	-	-	-	-	-
MSTRG.8543	25.97	23.1	1.41	2.73	1.91	1.58	16.82666667	2.073333333	-3.020725425	0.000613887	0.007032701	--	-	-	-	-	-	-
evm.TU.tig00002486.138	7.97	5.96	3.5	2.55	2.44	1.96	5.81	2.316666667	-1.326487687	0.00061395	0.007032701	NPF5.2	PREDICTED: protein NRT1/ PTR FAMILY 5.2-like [Cucumis sativus]	-	-	-	-	-
evm.TU.tig00005466.6	34.47	22.81	11.98	8.9	7.71	4.64	23.08666667	7.083333333	-1.704559546	0.000615711	0.007049104	NUDT18	PREDICTED: nudix hydrolase 18, mitochondrial [Cucumis sativus]	-	-	-	GO:0003824//catalytic activity	-
evm.TU.tig00153054.43	0.73	0.54	1.5	1.85	4.9	4.88	0.923333333	3.876666667	2.069893215	0.000619842	0.007073178	SIS3	PREDICTED: E3 ubiquitin-protein ligase SIS3-like isoform X1 [Cucumis melo]	-	-	GO:0016020//membrane	GO:0003824//catalytic activity;GO:0046872//metal ion binding	GO:0044763//single-organism cellular process;GO:0045491//xylan metabolic process;GO:1901700//response to oxygen-containing compound
evm.TU.tig00153204.16	11.52	10.59	6.17	4.98	3.75	4.22	9.426666667	4.316666667	-1.126830022	0.000620386	0.007073178	MSSP2	PREDICTED: monosaccharide-sensing protein 2-like [Cucumis sativus]	-	-	GO:0016020//membrane	GO:0016491//oxidoreductase activity;GO:0022857//transmembrane transporter activity	GO:0044765//single-organism transport
evm.TU.tig00153016.101	14.45	7.75	3.28	2.21	2.5	2.26	8.493333333	2.323333333	-1.870134716	0.000621078	0.007073178	Os07g0682400	PREDICTED: zinc finger CCCH domain-containing protein 46 [Cucumis sativus]	-	-	-	-	-
evm.TU.tig00002990.3	2.1	3.04	2.12	0.89	1.25	1.18	2.42	1.106666667	-1.128786307	0.000621114	0.007073178	MSSP2	Sugar/inositol transporter [Corchorus capsularis]	-	-	GO:0016020//membrane	GO:0016491//oxidoreductase activity;GO:0022857//transmembrane transporter activity	GO:0044765//single-organism transport
evm.TU.tig00004246.1	3.3	0.99	0.21	0.07	0.05	0	1.5	0.04	-5.22881869	0.000624155	0.007104031	BHLH55	PREDICTED: transcription factor bHLH36-like [Cucumis melo]	-	-	-	-	-
MSTRG.26215	9.86	11.09	15.65	17.55	33.6	35.37	12.2	28.84	1.241190017	0.0006313	0.007170119	SQE1	squalene monooxygenase-like [Momordica charantia]	ko01100//Metabolic pathways;ko01110//Biosynthesis of secondary metabolites;ko00909//Sesquiterpenoid and triterpenoid biosynthesis;ko00100//Steroid biosynthesis	K00511;K00511;K00511;K00511	-	-	GO:0044710//single-organism metabolic process
evm.TU.tig00152936.61	0.13	0	0	0.52	1.55	0.86	0.043333333	0.976666667	4.494317136	0.000633192	0.007187804	At1g06620	PREDICTED: 1-aminocyclopropane-1-carboxylate oxidase homolog 1 [Vitis vinifera]	-	-	-	-	-
evm.TU.tig00153552.29	2.43	2.38	2.7	2.71	11.86	12.1	2.503333333	8.89	1.828333012	0.000635718	0.007212658	INPS1	PREDICTED: inositol-3-phosphate synthase [Cucumis melo]	ko01100//Metabolic pathways;ko00562//Inositol phosphate metabolism	K01858;K01858	-	GO:0003824//catalytic activity	GO:0006020//inositol metabolic process;GO:0006644//phospholipid metabolic process
evm.TU.tig00000892.755	9.87	14.31	3.41	2.71	2.32	2.36	9.196666667	2.463333333	-1.900499187	0.000645802	0.007315451	USPL1	PREDICTED: BURP domain-containing protein 17-like [Cucumis sativus]	-	-	-	-	-
evm.TU.tig00153048.262	34.55	29.87	4.78	5.74	4.42	4.44	23.06666667	4.866666667	-2.244803669	0.000654225	0.00740695	DER1	PREDICTED: leucine-rich repeat extensin-like protein 4 [Cucumis sativus]	ko04141//Protein processing in endoplasmic reticulum	K13989	-	-	-
evm.TU.tig00153031.83	1.39	1.08	0.61	0.35	0.24	0.2	1.026666667	0.263333333	-1.963005793	0.000655295	0.007415143	AAE2	PREDICTED: probable acyl-activating enzyme 2 [Cucumis sativus]	-	-	-	GO:0016405//CoA-ligase activity	GO:0019752//carboxylic acid metabolic process;GO:0044255//cellular lipid metabolic process
evm.TU.tig00007026.3	11.25	6.52	2.18	1.21	1.42	1.67	6.65	1.433333333	-2.213980182	0.000659127	0.007450643	--	hypothetical protein Csa_5G169620 [Cucumis sativus]	-	-	-	-	-
MSTRG.24415	0.39	9.38	0.05	0	0	0	3.273333333	0.001	-11.67654481	0.000662915	0.007485558	--	Integrase, catalytic core [Cucumis melo var. makuwa] [Cucumis melo]	-	-	-	-	GO:0006260//DNA replication
evm.TU.tig00153055.230	0.24	0	0.35	1.4	2.74	1.4	0.196666667	1.846666667	3.231099117	0.000666381	0.007520739	--	-	-	-	-	-	-
evm.TU.tig00153343.27	9.43	9.4	14.2	14.81	33.07	31.85	11.01	26.57666667	1.271345699	0.000682388	0.007685203	OXI1	PREDICTED: serine/threonine-protein kinase OXI1-like [Cucumis melo]	ko04016//MAPK signaling pathway - plant	K20714	-	GO:0004672//protein kinase activity;GO:0032550//purine ribonucleoside binding	GO:0006464//cellular protein modification process;GO:0006796//phosphate-containing compound metabolic process
evm.TU.tig00000892.219	0	0.31	0.55	2.67	3.11	2.7	0.286666667	2.826666667	3.3016557	0.000685174	0.007712521	SCPL51	serine carboxypeptidase-like 51 [Nicotiana attenuata]	-	-	-	GO:0004180//carboxypeptidase activity	GO:0009814//defense response, incompatible interaction;GO:0019538//protein metabolic process;GO:0033554//cellular response to stress
evm.TU.tig00000636.1	0	162.88	180.56	0.96	0.16	0.23	114.48	0.45	-7.99095486	0.000686115	0.007719069	--	PREDICTED: thaumatin-like protein 1b [Juglans regia]	-	-	-	-	-
evm.TU.tig00002854.69	1.6	1.04	1.06	3.32	2.52	2.61	1.233333333	2.816666667	1.191426071	0.000688632	0.007736866	SETH3	PREDICTED: probable arabinose 5-phosphate isomerase [Cucumis sativus]	ko01100//Metabolic pathways	K06041	-	GO:0016861//intramolecular oxidoreductase activity, interconverting aldoses and ketoses;GO:0017076//purine nucleotide binding;GO:0032550//purine ribonucleoside binding	GO:0006089//lactate metabolic process;GO:0044238//primary metabolic process
evm.TU.tig00007724.80	38.77	34.61	6.9	8.65	2.82	3.94	26.76	5.136666667	-2.381173755	0.000706192	0.007899329	--	PREDICTED: sericin 1-like [Populus euphratica]	-	-	-	-	-
evm.TU.tig00001047.288	4.02	2.87	0.27	0	0	0	2.386666667	0.001	-11.22078137	0.000711153	0.007946523	PRE6	PREDICTED: transcription factor PRE6 [Cucumis melo]	-	-	-	-	-
evm.TU.tig00002539.6	2.6	7.11	6.21	14.81	13.53	13.29	5.306666667	13.87666667	1.386783223	0.000712855	0.007961386	AGO10	PREDICTED: protein argonaute 10 [Cucumis melo]	-	-	GO:0032991//macromolecular complex	GO:0003723//RNA binding;GO:0003824//catalytic activity	GO:0003006//developmental process involved in reproduction;GO:0006342//chromatin silencing;GO:0007154//cell communication;GO:0009791//post-embryonic development;GO:0009799//specification of symmetry;GO:0009933//meristem structural organization;GO:0009943//adaxial/abaxial axis specification;GO:0019827//stem cell population maintenance;GO:0030422//production of siRNA involved in RNA interference;GO…
evm.TU.tig00003424.1	10.28	1.57	14.64	34.29	45.68	47.79	8.83	42.58666667	2.269916469	0.000714629	0.007972895	ACA12	PREDICTED: calcium-transporting ATPase 12, plasma membrane-type-like [Cucumis sativus]	-	-	-	-	-
evm.TU.tig00001321.2	2.15	2.03	0.6	0.28	0.09	0.28	1.593333333	0.216666667	-2.878498995	0.000716546	0.007990122	BLT	PREDICTED: protein BRANCHLESS TRICHOME [Cucumis melo]	-	-	-	-	-
evm.TU.tig00005943.3	4.34	4.01	6.3	11.17	8.84	9.89	4.883333333	9.966666667	1.02924482	0.000719316	0.008012677	ABCB25	PREDICTED: ABC transporter B family member 25 [Cucumis sativus]	-	-	-	-	-
evm.TU.tig00004393.3	3.43	3.09	2.28	13.24	5.88	5.11	2.933333333	8.076666667	1.461218976	0.000721794	0.008036094	--	FMN-binding split barrel [Corchorus capsularis]	-	-	-	GO:0003824//catalytic activity;GO:0032553//ribonucleotide binding	GO:0044710//single-organism metabolic process
evm.TU.tig00153490.85	1.84	1.03	0.85	0.22	0.31	0.38	1.24	0.303333333	-2.031364171	0.000723747	0.00805366	HSR201	PREDICTED: anthranilate N-benzoyltransferase protein 1 [Cucumis melo]	-	-	-	GO:0016746//transferase activity, transferring acyl groups	-
evm.TU.tig00153055.125	10.47	9.42	13.57	14.68	28.97	29.24	11.15333333	24.29666667	1.123283455	0.000726511	0.008080215	BHLH110	PREDICTED: transcription factor bHLH110 isoform X1 [Vitis vinifera]	-	-	-	-	-
evm.TU.tig00153446.93	0.21	11.08	12.84	209.46	122.57	118	8.043333333	150.01	4.221121357	0.00074113	0.008221475	DFRA	PREDICTED: dihydroflavonol-4-reductase [Cucumis sativus]	-	-	-	-	-
evm.TU.tig00004083.5	0.17	0.33	0.23	0.77	0.83	0.97	0.243333333	0.856666667	1.81579999	0.000744825	0.008248131	GCN2	PREDICTED: eIF-2-alpha kinase GCN2 isoform X4 [Cucumis melo]	ko04141//Protein processing in endoplasmic reticulum	K16196	-	GO:0004672//protein kinase activity	GO:0016310//phosphorylation
evm.TU.tig00153055.233	0.03	0.06	0.18	0.74	0.55	0.68	0.09	0.656666667	2.867164317	0.000744878	0.008248131	HHT1	PREDICTED: uncharacterized acetyltransferase At3g50280-like [Cucumis sativus]	-	-	-	GO:0016746//transferase activity, transferring acyl groups	-
evm.TU.tig00153826.58	0.21	0	0.21	1.42	1.15	1.03	0.14	1.2	3.099535674	0.000747782	0.008273863	TL1	thaumatin-like protein [Citrullus lanatus]	-	-	-	-	-
evm.TU.tig00152977.46	74.02	46.72	33.48	23.55	23.8	20.57	51.40666667	22.64	-1.183081509	0.000749661	0.008290363	TCP20	PREDICTED: transcription factor TCP20-like [Juglans regia]	-	-	-	-	-
evm.TU.tig00153633.21	2939.24	2938.08	1453.94	1250.61	1063	1080.54	2443.753333	1131.383333	-1.111010847	0.000751088	0.008299084	UGD1	PREDICTED: UDP-glucose 6-dehydrogenase 1 [Cucumis melo]	ko01100//Metabolic pathways;ko00520//Amino sugar and nucleotide sugar metabolism;ko00040//Pentose and glucuronate interconversions;ko00053//Ascorbate and aldarate metabolism	K00012;K00012;K00012;K00012	-	GO:0000166//nucleotide binding;GO:0016614//oxidoreductase activity, acting on CH-OH group of donors	GO:0009226//nucleotide-sugar biosynthetic process
MSTRG.24472	0.48	1.89	0.47	14.04	3.22	2.18	0.946666667	6.48	2.775065384	0.000751224	0.008299084	--	LRR receptor-like serine/threonine-protein kinase ERL2 [Cucurbita maxima]	-	-	-	GO:0016491//oxidoreductase activity	GO:0008152//metabolic process;GO:0044699//single-organism process;GO:0050794//regulation of cellular process
evm.TU.tig00000480.3	55.03	49.11	110.36	147.27	180.45	172.28	71.5	166.6666667	1.220950447	0.000752928	0.008313625	At2g19810	PREDICTED: zinc finger CCCH domain-containing protein 20-like [Cucumis sativus]	-	-	-	-	-
evm.TU.tig00153048.156	28.35	20.85	18.32	13.17	10.28	9.37	22.50666667	10.94	-1.040739665	0.000759613	0.008383124	At1g55270	PREDICTED: F-box/kelch-repeat protein At1g55270-like [Cucumis melo]	-	-	-	-	-
evm.TU.tig00001047.131	182.27	137.9	73.31	54.93	51.98	59.5	131.16	55.47	-1.241548176	0.000761365	0.008398133	WLIM2B	PREDICTED: LIM domain-containing protein WLIM2b [Cucumis sativus]	-	-	-	GO:0043169//cation binding	-
evm.TU.tig00007213.1	0.74	1.51	0.98	0.45	0.44	0.33	1.076666667	0.406666667	-1.404653017	0.00076207	0.008401585	IRE	PREDICTED: probable serine/threonine protein kinase IRE [Cucumis melo]	-	-	-	-	-
evm.TU.tig00007724.10	0.12	1.83	0.11	10.06	5.5	5.85	0.686666667	7.136666667	3.377568553	0.00076636	0.008435866	--	-	-	-	-	-	-
evm.TU.tig00002014.3	4.6	0.98	1.45	10.63	12.46	7.94	2.343333333	10.34333333	2.142067102	0.000779215	0.008562912	--	PREDICTED: probable calcium-binding protein CML36 [Cucumis melo]	-	-	-	-	-
evm.TU.tig00153699.18	1.18	0.51	1.66	2.99	4.81	3.34	1.116666667	3.713333333	1.733516232	0.000779899	0.008562912	--	hypothetical protein L484_003492 [Morus notabilis]	-	-	-	-	-
evm.TU.tig00153349.60	16.07	10.84	4.61	3.98	2.83	2.98	10.50666667	3.263333333	-1.68688677	0.000783728	0.008597903	--	PREDICTED: protein ENL-like [Cucumis sativus]	-	-	-	-	-
evm.TU.tig00153640.222	3.71	3.36	1.02	0.77	0.28	0.6	2.696666667	0.55	-2.293673678	0.000784948	0.008600718	SCPL35	PREDICTED: serine carboxypeptidase-like 35 [Cucumis melo]	-	-	-	GO:0004180//carboxypeptidase activity	GO:0019538//protein metabolic process
evm.TU.tig00008743.3	19.02	8.38	2.35	2.06	2.06	1.69	9.916666667	1.936666667	-2.3562796	0.000790554	0.008653298	At1g54200	PREDICTED: protein BIG GRAIN 1-like B [Cucumis melo]	-	-	-	-	-
evm.TU.tig00153449.95	3.12	2.27	5.89	8.2	11.88	12.73	3.76	10.93666667	1.540368526	0.000794996	0.008688607	--	hypothetical protein VIGAN_09187900, partial [Vigna angularis var. angularis] [Vigna angularis]	-	-	-	-	-
evm.TU.tig00003412.218	29.25	7.37	2.35	2.08	1.68	1.32	12.99	1.693333333	-2.939463529	0.000795706	0.008691937	LSH10	PREDICTED: protein LIGHT-DEPENDENT SHORT HYPOCOTYLS 10 [Prunus mume]	-	-	-	-	-
evm.TU.tig00010721.2	15.69	43.65	33.11	58.76	84.2	79.44	30.81666667	74.13333333	1.266411563	0.000796116	0.008691982	ChiC	class V chitinase [Momordica charantia]	ko01100//Metabolic pathways;ko00520//Amino sugar and nucleotide sugar metabolism	K01183;K01183	-	-	-
evm.TU.tig00153699.32	1.57	1.27	4.08	4.96	9.95	9.28	2.306666667	8.063333333	1.805566826	0.000798419	0.008708257	At3g28510	PREDICTED: probable mitochondrial chaperone BCS1-B [Cucumis sativus]	-	-	-	GO:0003824//catalytic activity;GO:0032550//purine ribonucleoside binding	-
evm.TU.tig00006321.3	27.29	15.72	17.76	8.26	10.11	10.75	20.25666667	9.706666667	-1.061348936	0.000799211	0.008709507	--	PREDICTED: uncharacterized protein LOC101218094 [Cucumis sativus]	-	-	-	-	-
evm.TU.tig00000289.183	18.69	25.89	71.51	110.5	131.27	142.14	38.69666667	127.97	1.725524436	0.000800402	0.008716577	--	-	-	-	-	-	-
evm.TU.tig00000711.2	2.62	4.78	0.81	8.32	10.96	11.61	2.736666667	10.29666667	1.911685744	0.000800886	0.00871741	CSA	PREDICTED: transcription factor MYB44 [Cucumis sativus]	ko04626//Plant-pathogen interaction	K09422	-	-	-
evm.TU.tig00004246.6	11.36	12.11	0.19	0.61	0.33	0.7	7.886666667	0.546666667	-3.850682354	0.000802045	0.008725603	--	PREDICTED: uncharacterized protein LOC103482688 [Cucumis melo]	-	-	-	-	-
evm.TU.tig00004961.2	7.42	7.07	6.72	23.55	11.11	12.8	7.07	15.82	1.16196748	0.000805501	0.008758755	asd	PREDICTED: aspartate-semialdehyde dehydrogenase [Cucumis melo]	ko01100//Metabolic pathways;ko01110//Biosynthesis of secondary metabolites;ko01230//Biosynthesis of amino acids;ko00270//Cysteine and methionine metabolism;ko00260//Glycine, serine and threonine metabolism;ko01210//2-Oxocarboxylic acid metabolism;ko00300//Lysine biosynthesis;ko00261//Monobactam biosynthesis	K00133;K00133;K00133;K00133;K00133;K00133;K00133;K00133	GO:0009532//plastid stroma	GO:0000166//nucleotide binding;GO:0005515//protein binding;GO:0016620//oxidoreductase activity, acting on the aldehyde or oxo group of donors, NAD or NADP as acceptor	GO:0000097//sulfur amino acid biosynthetic process;GO:0006163//purine nucleotide metabolic process;GO:0006549//isoleucine metabolic process;GO:0006566//threonine metabolic process;GO:0009085//lysine biosynthetic process
evm.TU.tig00005408.5	1.3	0.89	0.22	0.1	0.01	0.07	0.803333333	0.06	-3.742964335	0.000805985	0.008759569	LOX2.1	linoleate 13S-lipoxygenase 2-1, chloroplastic-like [Cucumis melo]	ko01100//Metabolic pathways;ko01110//Biosynthesis of secondary metabolites;ko00592//alpha-Linolenic acid metabolism;ko00591//Linoleic acid metabolism	K00454;K00454;K00454;K00454	-	GO:0016491//oxidoreductase activity	GO:0044710//single-organism metabolic process
evm.TU.tig00153033.202	2.43	4.09	5.69	9.28	8.91	9.7	4.07	9.296666667	1.191684734	0.000812791	0.008811198	TBL34	PREDICTED: protein trichome birefringence-like 34 [Cucumis melo]	-	-	-	-	GO:0044085//cellular component biogenesis;GO:0045491//xylan metabolic process
evm.TU.tig00001047.251	100.32	72.06	8.23	12.9	9.81	9.49	60.20333333	10.73333333	-2.487745181	0.000813318	0.008812455	CNGC2	PREDICTED: cyclic nucleotide-gated ion channel 2 [Cucumis sativus]	ko04626//Plant-pathogen interaction	K05391	-	-	-
evm.TU.tig00003639.1	0.6	0.89	0.96	1.73	1.47	1.94	0.816666667	1.713333333	1.06898661	0.000813738	0.008812546	KIN7O	PREDICTED: centromere-associated protein E isoform X3 [Cucumis sativus]	-	-	-	-	-
evm.TU.tig00153031.364	36.56	32.13	10.5	8.46	9.67	8.31	26.39666667	8.813333333	-1.582596083	0.000815986	0.008825235	At5g24010	PREDICTED: probable receptor-like protein kinase At5g24010 [Cucumis melo]	-	-	-	GO:0005488//binding;GO:0016772//transferase activity, transferring phosphorus-containing groups	GO:0008152//metabolic process
evm.TU.tig00153108.5	1.16	1.23	0.83	0.35	0.33	0.38	1.073333333	0.353333333	-1.602996424	0.00082378	0.008899008	At1g05600	PREDICTED: pentatricopeptide repeat-containing protein At1g05600 isoform X1 [Cucumis melo]	-	-	-	-	-
evm.TU.tig00003412.265	3.04	2.82	1.21	25.43	5	7.15	2.356666667	12.52666667	2.410182947	0.000823798	0.008899008	--	PREDICTED: transcription factor PAR2-like [Cucumis melo]	-	-	-	-	-
evm.TU.tig00153640.248	34.47	19.87	6.65	6.84	3.97	4.61	20.33	5.14	-1.983769951	0.00082684	0.00892288	CYP705A5	PREDICTED: cytochrome P450 705A5-like [Cucumis melo]	ko01100//Metabolic pathways	K00512	-	-	-
evm.TU.tig00001988.3	7.24	6.12	5.25	3.25	1.75	2.67	6.203333333	2.556666667	-1.278779573	0.000836074	0.009004969	--	PREDICTED: uncharacterized protein LOC103487823 [Cucumis melo]	-	-	-	-	-
evm.TU.tig00153348.69	0	0	0	1.74	0.1	0.14	0.001	0.66	9.366322214	0.000839368	0.009035327	CRPK1	PREDICTED: probable LRR receptor-like serine/threonine-protein kinase At1g56140 isoform X2 [Ziziphus jujuba]	-	-	-	GO:0004672//protein kinase activity;GO:0032550//purine ribonucleoside binding	GO:0006464//cellular protein modification process;GO:0006796//phosphate-containing compound metabolic process;GO:0010646//regulation of cell communication
evm.TU.tig00000589.136	0	0.04	0	2.22	0.14	0.36	0.013333333	0.906666667	6.087462841	0.000847247	0.009110989	RDUF1	PREDICTED: E3 ubiquitin-protein ligase RING1-like [Cucumis melo]	-	-	-	-	-
evm.TU.tig00010085.1	31.51	31.85	51.07	15.55	20.94	19.22	38.14333333	18.57	-1.038457111	0.000848348	0.00911659	--	vacuolar protein sorting-associated protein 62 [Cajanus cajan]	-	-	-	-	-
MSTRG.14043	2.97	3.35	1.86	1.05	1.27	1.09	2.726666667	1.136666667	-1.262329104	0.000849664	0.009118676	ABCC9	ATP-binding cassette [Vigna unguiculata]	-	-	GO:0031224//intrinsic component of membrane	GO:0015405//P-P-bond-hydrolysis-driven transmembrane transporter activity;GO:0017111//nucleoside-triphosphatase activity;GO:0032550//purine ribonucleoside binding	GO:0044763//single-organism cellular process;GO:0051234//establishment of localization
evm.TU.tig00153340.3	0	4.32	4.5	0	0	0	2.94	0.001	-11.52160044	0.000852092	0.009140158	--	PREDICTED: pectinesterase inhibitor-like [Cucumis melo]	-	-	-	-	-
evm.TU.tig00153348.32	6.44	6.93	0.71	0.71	0.37	0.07	4.693333333	0.383333333	-3.613941568	0.000853226	0.009147742	PER19	PREDICTED: peroxidase 19 [Cucumis sativus]	ko01100//Metabolic pathways;ko01110//Biosynthesis of secondary metabolites;ko00940//Phenylpropanoid biosynthesis	K00430;K00430;K00430	-	GO:0003824//catalytic activity;GO:0043169//cation binding;GO:0046906//tetrapyrrole binding	GO:0006950//response to stress;GO:0044710//single-organism metabolic process
evm.TU.tig00153554.344	0.13	0.25	0.1	0.29	0.84	0.92	0.16	0.683333333	2.094517599	0.00085861	0.009191673	ABCC10	PREDICTED: ABC transporter C family member 10 [Cucumis melo]	ko02010//ABC transporters	K05666	-	GO:0016491//oxidoreductase activity;GO:0017111//nucleoside-triphosphatase activity	GO:0044699//single-organism process;GO:0051234//establishment of localization
MSTRG.20777	25.77	28.23	5.84	6.15	5.12	5.12	19.94666667	5.463333333	-1.868294321	0.000863331	0.009223781	At4g18260	Alpha/beta-Hydrolases superfamily protein [Hibiscus syriacus]	-	-	GO:0031224//intrinsic component of membrane;GO:0044434//chloroplast part	GO:0016741//transferase activity, transferring one-carbon groups	GO:0044710//single-organism metabolic process
evm.TU.tig00153055.205	23.86	57.53	45.53	20.85	14.87	13.8	42.30666667	16.50666667	-1.357836207	0.000865202	0.009239162	CXE2	PREDICTED: probable carboxylesterase 2 [Cucumis sativus]	-	-	-	-	-
evm.TU.tig00004303.11	4.81	1.33	0.16	0.17	0.13	0.09	2.1	0.13	-4.0138058	0.000874354	0.009315662	CYP80B2	PREDICTED: probable (S)-N-methylcoclaurine 3'-hydroxylase isozyme 2 [Cucumis melo]	-	-	-	GO:0005488//binding;GO:0016705//oxidoreductase activity, acting on paired donors, with incorporation or reduction of molecular oxygen	-
evm.TU.tig00001047.183	36.26	18.53	18.3	8.29	10.48	9.38	24.36333333	9.383333333	-1.376539111	0.000874384	0.009315662	--	-	-	-	-	-	-
evm.TU.tig00001047.426	0	0.17	0	0.26	1.79	1.82	0.056666667	1.29	4.508726915	0.000882836	0.009390047	At2g39510	PREDICTED: WAT1-related protein At2g39510-like [Cucumis sativus]	-	-	-	-	-
evm.TU.tig00153033.137	0.08	0.23	0.06	0.21	2.8	2.35	0.123333333	1.786666667	3.856635825	0.000883812	0.00939111	GSTU8	PREDICTED: probable glutathione S-transferase [Cucumis sativus]	ko00480//Glutathione metabolism	K00799	-	-	-
evm.TU.tig00000171.4	0.56	2.27	0.99	0.27	0.29	0.31	1.273333333	0.29	-2.134485332	0.000888658	0.009433244	OFUT7	heme peroxidase, plant/fungal/bacterial [Corchorus capsularis]	-	-	-	-	-
evm.TU.tig00153210.449	0.06	0	0.41	2.98	1.58	1.54	0.156666667	2.033333333	3.698076581	0.000897129	0.009509037	LHT2	PREDICTED: lysine histidine transporter 1 [Cucumis sativus]	-	-	GO:0031224//intrinsic component of membrane	-	-
evm.TU.tig00000892.46	3.61	2.32	2.2	0.93	1.28	1.32	2.71	1.176666667	-1.203587169	0.000901898	0.009551578	IQM2	PREDICTED: IQ domain-containing protein IQM2 [Cucumis melo]	-	-	-	-	-
evm.TU.tig00154130.15	119.24	122.59	65.89	58	45.49	44.55	102.5733333	49.34666667	-1.055631173	0.000902034	0.009551578	TMN11	PREDICTED: transmembrane 9 superfamily member 11 [Cucumis melo]	-	-	-	-	-
MSTRG.15431	3.51	4.3	17.58	13.52	64.98	63.95	8.463333333	47.48333333	2.488123322	0.000908763	0.00961333	TY3B-I	reverse transcriptase [Cucumis melo var. makuwa] [Cucumis melo]	-	-	-	GO:0046872//metal ion binding	GO:0043170//macromolecule metabolic process;GO:0044238//primary metabolic process
MSTRG.2162	266	333.43	120	80.2	104.67	103.71	239.81	96.19333333	-1.317883003	0.00091158	0.00963797	ACLA-1	ATP-citrate synthase alpha chain protein 1-like [Momordica charantia]	ko01100//Metabolic pathways;ko01110//Biosynthesis of secondary metabolites;ko00020//Citrate cycle (TCA cycle)	K01648;K01648;K01648	GO:0043234//protein complex;GO:0044444//cytoplasmic part	GO:0032550//purine ribonucleoside binding;GO:0046912//transferase activity, transferring acyl groups, acyl groups converted into alkyl on transfer	GO:0000097//sulfur amino acid biosynthetic process;GO:0005982//starch metabolic process;GO:0006084//acetyl-CoA metabolic process;GO:0006605//protein targeting;GO:0006631//fatty acid metabolic process;GO:0006779//porphyrin-containing compound biosynthetic process;GO:0008361//regulation of cell size;GO:0009826//unidimensional cell growth;GO:0009909//regulation of flower development;GO:0016109//tetr…
evm.TU.tig00000892.517	2.64	2	0.25	0.14	0.26	0.15	1.63	0.183333333	-3.152330941	0.000914961	0.009659829	ERF053	PREDICTED: ethylene-responsive transcription factor ERF054-like [Cucumis melo]	-	-	-	-	-
evm.TU.tig00000892.481	7.31	10.27	6.12	4.12	2.49	1.79	7.9	2.8	-1.496425826	0.000918246	0.009689494	TCP4	PREDICTED: transcription factor TCP4-like [Cucumis melo]	-	-	-	-	-
evm.TU.tig00000729.93	22.06	16.48	13.66	4.43	9.29	8.37	17.4	7.363333333	-1.240656388	0.000919125	0.009689494	MARD1	PREDICTED: uncharacterized protein LOC103488251 [Cucumis melo]	-	-	-	-	-
evm.TU.tig00153934.2	27.93	48.03	18.16	11.87	12.81	12.42	31.37333333	12.36666667	-1.343082134	0.000926887	0.009766486	At3g57200	PREDICTED: glycosyltransferase-like At2g41451 [Cucumis melo]	-	-	-	-	-
evm.TU.tig00000239.6	1.02	0.92	1.19	0.2	0.3	0.38	1.043333333	0.293333333	-1.830587228	0.000928155	0.009771867	IP5P11	PREDICTED: type IV inositol polyphosphate 5-phosphatase 11-like [Gossypium hirsutum]	ko01100//Metabolic pathways;ko04070//Phosphatidylinositol signaling system;ko00562//Inositol phosphate metabolism	K01106;K01106;K01106	-	GO:0034593//phosphatidylinositol bisphosphate phosphatase activity;GO:0034594//phosphatidylinositol trisphosphate phosphatase activity;GO:0046030//inositol trisphosphate phosphatase activity;GO:0052743//inositol tetrakisphosphate phosphatase activity	GO:0006661//phosphatidylinositol biosynthetic process
MSTRG.16482	22.81	17.97	38.83	52.36	60.26	59.02	26.53666667	57.21333333	1.108364239	0.000936393	0.009847286	ATJ20	chaperone protein dnaJ 20, chloroplastic-like [Cucurbita pepo subsp. pepo] [Cucurbita pepo]	-	-	GO:0009536//plastid	GO:0005488//binding	GO:0006457//protein folding;GO:0006787//porphyrin-containing compound catabolic process;GO:0010565//regulation of cellular ketone metabolic process;GO:0051338//regulation of transferase activity
evm.TU.tig00000425.2	18.55	14.16	10.8	8.68	6.03	5.65	14.50333333	6.786666667	-1.095609455	0.000938666	0.009866356	LHW	PREDICTED: transcription factor LHW [Cucumis sativus]	-	-	-	-	-
evm.TU.tig00000941.1	7.48	7.27	4.2	3.16	3.32	2.82	6.316666667	3.1	-1.026895227	0.000941989	0.009881893	MSSP2	PREDICTED: monosaccharide-sensing protein 2-like [Cucumis sativus]	-	-	GO:0031224//intrinsic component of membrane	GO:0016628//oxidoreductase activity, acting on the CH-CH group of donors, NAD or NADP as acceptor;GO:0022857//transmembrane transporter activity	GO:0044710//single-organism metabolic process;GO:0044763//single-organism cellular process;GO:0044765//single-organism transport
evm.TU.tig00001583.4	1.52	1.48	1.01	0.6	0.45	0.46	1.336666667	0.503333333	-1.409053687	0.000943264	0.009890423	NPF4.6	PREDICTED: protein NRT1/ PTR FAMILY 4.6-like [Cucumis melo]	-	-	GO:0031224//intrinsic component of membrane	-	GO:0051234//establishment of localization
evm.TU.tig00001870.2	13.81	11.2	7.77	6.18	4.71	4.85	10.92666667	5.246666667	-1.058380314	0.000947608	0.009926261	CRK25	PREDICTED: cysteine-rich receptor-like protein kinase 25 [Cucumis sativus]	-	-	-	-	-
evm.TU.tig00153640.66	192.16	136.36	78.03	69.93	34.33	32.97	135.5166667	45.74333333	-1.56683689	0.000951575	0.009948211	GAI	DELLA protein RGL1 [Hevea brasiliensis subsp. brasiliensis] [Hevea brasiliensis]	ko04075//Plant hormone signal transduction	K14494	GO:0043231//intracellular membrane-bounded organelle	-	GO:0010468//regulation of gene expression;GO:0034645//cellular macromolecule biosynthetic process
evm.TU.tig00153347.34	10.78	21.72	12.45	4.83	7.2	7.41	14.98333333	6.48	-1.209292897	0.000951947	0.009948211	--	PREDICTED: outer dense fiber protein 2 [Cucumis melo]	-	-	-	-	-
evm.TU.tig00000055.2	4.27	5.89	6.99	6.77	21.45	20.42	5.716666667	16.21333333	1.503934652	0.000954146	0.009961365	LRR-RLK	PREDICTED: probable leucine-rich repeat receptor-like serine/threonine-protein kinase At3g14840 [Cucumis melo]	-	-	-	GO:0016772//transferase activity, transferring phosphorus-containing groups	-
evm.TU.tig00153654.47	16.27	18.95	14.84	5.59	8.39	10.88	16.68666667	8.286666667	-1.009831995	0.000955291	0.009967768	SIGA	PREDICTED: RNA polymerase sigma factor sigA [Cucumis melo]	-	-	GO:0009536//plastid	GO:0000996//core DNA-dependent RNA polymerase binding promoter specificity activity;GO:0001071//nucleic acid binding transcription factor activity;GO:0003676//nucleic acid binding	GO:0006970//response to osmotic stress;GO:0009746//response to hexose;GO:0010109//regulation of photosynthesis;GO:0010468//regulation of gene expression;GO:0010556//regulation of macromolecule biosynthetic process;GO:0032774//RNA biosynthetic process;GO:0034645//cellular macromolecule biosynthetic process;GO:0042044//fluid transport;GO:0051775//response to redox state
evm.TU.tig00153207.9	2.11	0.87	2.17	3.54	5.9	4.99	1.716666667	4.81	1.486426962	0.000955857	0.009968819	DAR2	PREDICTED: protein DA1-related 2 [Cucumis sativus]	-	-	-	-	-
MSTRG.14079	0.05	0.17	1.37	0	0	0	0.53	0.001	-9.049848549	0.000959464	0.01000157	--	nuclear envelope integral membrane protein 1 isoform X1 [Cucumis melo var. makuwa] [Cucumis melo]	-	-	-	-	-
evm.TU.tig00153031.256	0.15	0.23	0.52	6.37	0.74	1	0.3	2.703333333	3.171705008	0.000960881	0.010011474	ZHD1	PREDICTED: zinc-finger homeodomain protein 1-like [Cucumis melo]	-	-	-	-	GO:0010467//gene expression;GO:0034645//cellular macromolecule biosynthetic process
evm.TU.tig00008731.1	1.65	0.85	0.4	0.18	0.13	0.19	0.966666667	0.166666667	-2.5360529	0.000966348	0.010063541	PLA2	PREDICTED: protein terminal ear1 homolog [Cucumis melo]	-	-	-	-	-
MSTRG.4249	17.28	13.83	8.09	6.25	5.53	5.74	13.06666667	5.84	-1.161850879	0.00097155	0.010107888	WLIM2B	LIM domain-containing protein WLIM2b [Cucurbita pepo subsp. pepo] [Cucurbita pepo]	-	-	-	GO:0043169//cation binding	-
evm.TU.tig00007493.2	2.96	8.92	0	0	0	0.1	3.96	0.033333333	-6.892391026	0.000972468	0.010112537	--	hypothetical protein Csa_3G134950 [Cucumis sativus]	-	-	-	-	-
[truncated: 640 more rows]
