# Supplementary material for: Genome-scale transcriptomic insights into the gene co-expression network of seed abortion in triploid Siraitia grosvenorii
Source: BMC Plant Biol. 2022 Apr 5;22:173. doi: 10.1186/s12870-022-03562-4 (PMC8981669; doi:10.1186/s12870-022-03562-4)
Supplement: Supplementary file 6 — Additional file 6: Table S6. The identifed DEGs between consecutive stages (30DAF vs 25DAF). [file 12870_2022_3562_MOESM6_ESM.xls]

Table S6. The identifed DEGs between consecutive stages (30DAF vs 25DAF).
id	25DAF_1_fpkm	25DAF_2_fpkm	25DAF_3_fpkm	30DAF_1_fpkm	30DAF_2_fpkm	30DAF_3_fpkm	25DAF_mean	30DAF_mean	log2(fc)	PValue	FDR	Symbol	Description	Pathway	K_ID	GO Component	GO Function	GO Process
evm.TU.tig00001047.414	1442.25	1177.8	1138.69	79.27	63.64	77.27	1252.913333	73.39333333	-4.093493791	1.85E-74	3.97E-70	HSP70	PREDICTED: heat shock cognate 70 kDa protein [Cucumis melo]	ko04141//Protein processing in endoplasmic reticulum;ko04144//Endocytosis;ko03040//Spliceosome	K03283;K03283;K03283	-	GO:0032550//purine ribonucleoside binding	-
evm.TU.tig00152985.39	410.06	449.73	443.4	44.99	36.29	45.52	434.3966667	42.26666667	-3.361420788	1.35E-65	1.45E-61	DNAJ1	PREDICTED: dnaJ protein homolog [Cucumis melo]	ko04141//Protein processing in endoplasmic reticulum	K09503	-	GO:0005515//protein binding;GO:0043169//cation binding	GO:0006950//response to stress;GO:0044267//cellular protein metabolic process
evm.TU.tig00007315.6	36.62	33.59	32.86	2.2	1.98	2.51	34.35666667	2.23	-3.945474456	1.24E-60	8.84E-57	MBF1C	PREDICTED: multiprotein-bridging factor 1c [Cucumis sativus]	-	-	-	GO:0003677//DNA binding	-
MSTRG.8441	25.82	28.14	29.99	3.26	4.35	2.76	27.98333333	3.456666667	-3.017114431	1.72E-59	9.22E-56	--	-	-	-	-	-	-
evm.TU.tig00153145.69	31.57	31.98	32.72	6.76	6.49	6.96	32.09	6.736666667	-2.252016969	2.99E-56	1.28E-52	RMS3	PREDICTED: strigolactone esterase D14-like [Cucumis melo]	-	-	-	GO:0016787//hydrolase activity	-
evm.TU.tig00153293.121	70.36	62.05	69.54	10.62	10.98	11.9	67.31666667	11.16666667	-2.591765145	3.37E-49	1.21E-45	--	-	-	-	-	-	-
evm.TU.tig00000289.138	71.2	66.5	66.66	19.91	19.98	19	68.12	19.63	-1.795018262	8.98E-47	2.75E-43	FUT13	PREDICTED: alpha-(1,4)-fucosyltransferase [Cucumis melo]	-	-	GO:0016020//membrane	GO:0016757//transferase activity, transferring glycosyl groups	GO:0034645//cellular macromolecule biosynthetic process;GO:0044763//single-organism cellular process;GO:0070085//glycosylation
evm.TU.tig00153048.143	15.76	17.54	16.17	1.95	1.37	1.69	16.49	1.67	-3.303671391	6.28E-45	1.68E-41	EBF2	PREDICTED: EIN3-binding F-box protein 1-like [Cucumis melo]	ko04075//Plant hormone signal transduction;ko04016//MAPK signaling pathway - plant	K14515;K14515	-	-	-
evm.TU.tig00153056.35	593.71	673.32	653.2	171.06	225.28	168.81	640.0766667	188.3833333	-1.764573385	2.54E-43	6.05E-40	EBF2	EIN3-binding F-box protein 1-like [Cucumis sativus]	ko04075//Plant hormone signal transduction;ko04016//MAPK signaling pathway - plant	K14515;K14515	-	-	-
evm.TU.tig00010320.1	94.7	123.75	116.73	6.76	13.23	9.1	111.7266667	9.696666667	-3.526340865	3.05E-43	6.55E-40	--	PREDICTED: protein AUXIN-REGULATED GENE INVOLVED IN ORGAN SIZE-like [Daucus carota subsp. sativus] [Daucus carota]	-	-	-	-	-
evm.TU.tig00000729.250	150.88	158.64	168.02	63.03	70.17	63.09	159.18	65.43	-1.282634906	1.23E-41	2.39E-38	--	PREDICTED: uncharacterized protein LOC101215119 [Cucumis sativus]	-	-	-	-	-
evm.TU.tig00002486.452	72.71	84.59	86.59	13.57	11.48	14.1	81.29666667	13.05	-2.639146393	4.14E-41	7.41E-38	FKBP65	PREDICTED: 70 kDa peptidyl-prolyl isomerase-like [Cucumis sativus]	-	-	-	-	-
evm.TU.tig00001731.3	183.14	137.33	139.9	23.22	28.34	23.79	153.4566667	25.11666667	-2.611114406	8.20E-41	1.36E-37	--	Os03g0276850, partial [Oryza sativa Japonica Group]	-	-	-	-	-
evm.TU.tig00001731.2	173.74	159.84	147.62	34.62	35.72	36.27	160.4	35.53666667	-2.174293874	2.57E-38	3.94E-35	--	PREDICTED: 7-deoxyloganetin glucosyltransferase-like [Pyrus x bretschneideri]	ko01100//Metabolic pathways;ko01110//Biosynthesis of secondary metabolites	K21374;K21374	-	-	-
evm.TU.tig00001291.235	37.76	53.17	51.03	7.94	7.63	6.36	47.32	7.31	-2.694506762	3.73E-36	5.34E-33	HSFB2B	PREDICTED: heat stress transcription factor B-2b [Cucumis sativus]	-	-	-	-	GO:0006355//regulation of transcription, DNA-templated;GO:0006950//response to stress;GO:0009628//response to abiotic stimulus
evm.TU.tig00003577.2	36.99	34.89	33.42	3.94	3.68	4.14	35.1	3.92	-3.162545471	8.53E-36	1.15E-32	--	PREDICTED: uncharacterized protein LOC103486890 [Cucumis melo]	-	-	-	-	-
evm.TU.tig00153145.134	82.63	85.75	87.15	30.24	37.18	28.76	85.17666667	32.06	-1.409683847	4.05E-35	5.12E-32	ABHD18	PREDICTED: protein ABHD18 [Cucumis melo]	-	-	-	-	-
evm.TU.tig00001047.418	1913.01	1524.78	1514.71	121.48	69.89	119.08	1650.833333	103.4833333	-3.995724138	7.58E-35	9.05E-32	HSP70	Heat shock protein 70 [Cucumis sativus]	ko04141//Protein processing in endoplasmic reticulum;ko04144//Endocytosis;ko03040//Spliceosome	K03283;K03283;K03283	-	GO:0032550//purine ribonucleoside binding	-
evm.TU.tig00003673.8	58.95	60.73	61.05	366.08	288.15	372.96	60.24333333	342.3966667	2.506795153	1.88E-34	2.12E-31	--	PREDICTED: trypsin inhibitor 1-like [Cucumis sativus]	ko01100//Metabolic pathways;ko00040//Pentose and glucuronate interconversions	K01213;K01213	-	-	-
evm.TU.tig00153347.65	26.73	22.8	23.7	6.79	7.78	6.97	24.41	7.18	-1.765416546	4.16E-33	4.47E-30	At2g27500	PREDICTED: glucan endo-1,3-beta-glucosidase 14-like [Cucumis melo]	-	-	-	-	-
evm.TU.tig00153204.158	18.76	25.05	25.47	3.85	4.55	3.41	23.09333333	3.936666667	-2.552429965	6.33E-33	6.48E-30	At1g19340	PREDICTED: methyltransferase-like protein 2 isoform X2 [Cucumis melo]	-	-	-	-	-
evm.TU.tig00002364.6	893.9	748.34	813.56	257.06	281.31	252.85	818.6	263.74	-1.634042273	1.40E-32	1.37E-29	UBQ10	PREDICTED: polyubiquitin-A isoform X3 [Vitis vinifera]	-	-	-	-	-
MSTRG.22721	12.88	12.67	12.47	3.51	4.37	3.26	12.67333333	3.713333333	-1.771009299	3.32E-32	3.10E-29	At4g06598	basic leucine zipper 6 [Momordica charantia]	-	-	-	-	-
evm.TU.tig00003412.177	4.81	6.36	6.65	0.52	0.73	0.68	5.94	0.643333333	-3.206824584	1.41E-30	1.26E-27	--	IST1-like protein [Glycine soja]	ko04144//Endocytosis	K19476	-	-	-
evm.TU.tig00154107.144	68.12	89.45	94.72	15.92	22.22	17.08	84.09666667	18.40666667	-2.19182023	8.86E-29	7.61E-26	--	-	-	-	-	-	-
evm.TU.tig00000289.63	6.97	8.07	7.88	0.51	0.19	0.4	7.64	0.366666667	-4.381031615	1.23E-28	1.01E-25	ATJ10	PREDICTED: chaperone protein dnaJ 10 [Cucumis sativus]	-	-	-	-	-
evm.TU.tig00007935.20	83.91	101.8	102.59	30.84	37.47	30	96.1	32.77	-1.552160758	1.95E-28	1.55E-25	GATA9	PREDICTED: GATA transcription factor 4-like [Cucumis melo]	-	-	-	GO:0005488//binding	GO:0006355//regulation of transcription, DNA-templated
evm.TU.tig00001209.3	3.17	3.91	3.4	10.35	13.23	10.12	3.493333333	11.23333333	1.685109875	3.53E-28	2.71E-25	AHK4	PREDICTED: histidine kinase 4-like [Cucumis melo]	ko04075//Plant hormone signal transduction	K14489	GO:0031224//intrinsic component of membrane;GO:0043231//intracellular membrane-bounded organelle	GO:0009784//transmembrane receptor histidine kinase activity;GO:0016791//phosphatase activity;GO:0019901//protein kinase binding;GO:0032550//purine ribonucleoside binding	GO:0006468//protein phosphorylation;GO:0009267//cellular response to starvation;GO:0009617//response to bacterium;GO:0009744//response to sucrose;GO:0009746//response to hexose;GO:0009755//hormone-mediated signaling pathway;GO:0009845//seed germination;GO:0010015//root morphogenesis;GO:0010468//regulation of gene expression;GO:0015698//inorganic anion transport;GO:0035556//intracellular signal tr…
evm.TU.tig00002188.5	34.72	65.15	56.72	3.15	1.78	3.17	52.19666667	2.7	-4.272926365	8.91E-28	6.59E-25	MYB53	PREDICTED: transcription factor MYB39-like [Sesamum indicum]	ko04626//Plant-pathogen interaction	K09422	-	-	-
evm.TU.tig00001981.4	91.32	138.39	136.89	19.71	26.47	18.19	122.2	21.45666667	-2.509746412	1.75E-27	1.25E-24	HSF30	PREDICTED: heat stress transcription factor A-2 [Cucumis sativus]	-	-	GO:0043231//intracellular membrane-bounded organelle	GO:0001071//nucleic acid binding transcription factor activity;GO:0003677//DNA binding	GO:0006355//regulation of transcription, DNA-templated;GO:0009404//toxin metabolic process;GO:0009408//response to heat;GO:0033554//cellular response to stress;GO:0044267//cellular protein metabolic process
evm.TU.tig00153033.167	8.37	7.51	8.27	0.08	0.06	0	8.05	0.046666667	-7.430452552	1.55E-26	1.07E-23	DCR	PREDICTED: BAHD acyltransferase DCR-like [Cucumis melo]	-	-	-	-	-
MSTRG.17023	22.34	26.11	27.72	1.75	0.66	1.57	25.39	1.326666667	-4.25838256	3.70E-25	2.49E-22	--	uncharacterized protein E6C27_scaffold285G00220 [Cucumis melo var. makuwa] [Cucumis melo]	-	-	-	-	-
evm.TU.tig00153572.2	138.03	143.56	139.15	47.76	42.77	46.86	140.2466667	45.79666667	-1.614651982	4.22E-25	2.75E-22	HSP70	PREDICTED: stromal 70 kDa heat shock-related protein, chloroplastic [Cucumis melo]	ko04141//Protein processing in endoplasmic reticulum;ko04144//Endocytosis;ko03040//Spliceosome	K03283;K03283;K03283	-	GO:0005515//protein binding;GO:0032550//purine ribonucleoside binding	GO:0044267//cellular protein metabolic process
evm.TU.tig00001291.398	26.91	23.19	22.75	4.5	5.1	4.09	24.28333333	4.563333333	-2.411806526	7.34E-25	4.64E-22	--	-	-	-	-	-	-
evm.TU.tig00153014.24	79.22	46.2	47.51	4.9	7.52	4.88	57.64333333	5.766666667	-3.321344227	1.48E-24	9.05E-22	DESI1	PREDICTED: desumoylating isopeptidase 1 [Cucumis melo]	-	-	-	-	-
evm.TU.tig00003318.5	89.09	119.8	120.57	25.05	35.07	25.94	109.82	28.68666667	-1.936688572	1.63E-24	9.74E-22	Os06g0170500	PREDICTED: zinc finger CCCH domain-containing protein 40-like [Cucumis melo]	ko03040//Spliceosome	K12872	-	-	-
evm.TU.tig00153554.122	11.89	14.91	16.07	2.34	1.81	2.4	14.29	2.183333333	-2.710401605	4.00E-24	2.32E-21	XTH10	PREDICTED: probable xyloglucan endotransglucosylase/hydrolase protein 10 [Cucumis melo]	-	-	GO:0005576//extracellular region;GO:0030312//external encapsulating structure	GO:0016758//transferase activity, transferring hexosyl groups;GO:0016787//hydrolase activity	GO:0044042//glucan metabolic process;GO:0045229//external encapsulating structure organization
evm.TU.tig00007136.2	76.48	65.83	64.55	19.09	25.5	18.85	68.95333333	21.14666667	-1.705190026	1.23E-23	6.97E-21	FKBP65	PREDICTED: peptidyl-prolyl cis-trans isomerase FKBP62-like [Cucumis melo]	-	-	GO:0043231//intracellular membrane-bounded organelle;GO:0044444//cytoplasmic part	GO:0016859//cis-trans isomerase activity;GO:1902936//phosphatidylinositol bisphosphate binding	GO:0000302//response to reactive oxygen species;GO:0006498//N-terminal protein lipidation;GO:0009642//response to light intensity;GO:0033554//cellular response to stress;GO:0044707//single-multicellular organism process
evm.TU.tig00153145.86	65.09	50.82	47.18	7.75	5.62	8.29	54.36333333	7.22	-2.912563177	1.30E-23	7.16E-21	AHSA1	PREDICTED: activator of 90 kDa heat shock protein ATPase homolog 1 [Cucumis sativus]	-	-	GO:0044444//cytoplasmic part	GO:0005515//protein binding	GO:0000302//response to reactive oxygen species;GO:0009642//response to light intensity;GO:0033554//cellular response to stress;GO:0043462//regulation of ATPase activity;GO:0044267//cellular protein metabolic process
evm.TU.tig00153204.309	66.99	102.28	104.29	17.65	22.16	17.76	91.18666667	19.19	-2.248468177	1.38E-23	7.40E-21	HSF30	PREDICTED: heat stress transcription factor A-2 [Cucumis sativus]	-	-	GO:0043231//intracellular membrane-bounded organelle	GO:0001071//nucleic acid binding transcription factor activity;GO:0003677//DNA binding	GO:0006355//regulation of transcription, DNA-templated;GO:0009404//toxin metabolic process;GO:0009408//response to heat;GO:0033554//cellular response to stress;GO:0044267//cellular protein metabolic process
evm.TU.tig00002486.236	205.83	291.81	274.04	68.9	66.48	67.82	257.2266667	67.73333333	-1.925102313	5.31E-23	2.78E-20	yoaA	PREDICTED: uncharacterized N-acetyltransferase p20-like [Cucumis melo]	-	-	-	GO:0003824//catalytic activity	-
evm.TU.tig00153048.350	61.54	62.15	64.82	29.79	31.54	30.49	62.83666667	30.60666667	-1.03776072	1.91E-22	9.76E-20	CPN20	PREDICTED: 20 kDa chaperonin, chloroplastic [Cucumis melo]	-	-	GO:0005576//extracellular region;GO:0009526//plastid envelope;GO:0009532//plastid stroma;GO:0044434//chloroplast part	GO:0046914//transition metal ion binding	GO:0000097//sulfur amino acid biosynthetic process;GO:0003006//developmental process involved in reproduction;GO:0006006//glucose metabolic process;GO:0006090//pyruvate metabolic process;GO:0006970//response to osmotic stress;GO:0009657//plastid organization;GO:0044267//cellular protein metabolic process;GO:2000379//positive regulation of reactive oxygen species metabolic process
evm.TU.tig00002486.180	144.9	232.89	240.65	38.65	33.87	37.58	206.1466667	36.7	-2.489819165	6.75E-22	3.37E-19	ETR2	ethylene receptor [Cucumis melo var. cantalupo] [Cucumis melo]	ko04075//Plant hormone signal transduction;ko04016//MAPK signaling pathway - plant	K14509;K14509	GO:0031090//organelle membrane	GO:0004672//protein kinase activity;GO:0060089//molecular transducer activity	GO:0000160//phosphorelay signal transduction system;GO:0006468//protein phosphorylation
evm.TU.tig00001984.4	126.1	208.54	217.9	34.57	34.81	33	184.18	34.12666667	-2.432144998	1.21E-21	5.92E-19	COL4	PREDICTED: zinc finger protein CONSTANS-LIKE 4 [Cucumis melo]	-	-	GO:0043231//intracellular membrane-bounded organelle	GO:0046914//transition metal ion binding	-
evm.TU.tig00153349.71	32.22	30.92	30.49	62.64	64.32	62.14	31.21	63.03333333	1.0141066	2.31E-21	1.10E-18	POT10	PREDICTED: potassium transporter 11-like [Cucumis melo]	-	-	GO:0031224//intrinsic component of membrane	GO:0046873//metal ion transmembrane transporter activity	GO:0030001//metal ion transport;GO:0034220//ion transmembrane transport
evm.TU.tig00005513.2	23.91	14.93	15.28	2.87	2.51	2.58	18.04	2.653333333	-2.765321503	5.38E-21	2.51E-18	RVE6	PREDICTED: protein REVEILLE 6-like isoform X4 [Cucumis melo]	-	-	-	-	-
evm.TU.tig00002049.2	12.45	15.87	16.25	2.58	4.26	2.63	14.85666667	3.156666667	-2.23463663	5.70E-21	2.60E-18	WAV3	Zinc finger, RING-type [Corchorus olitorius]	-	-	-	GO:0046872//metal ion binding	-
evm.TU.tig00153054.95	20.72	24.24	24.66	50.52	67.41	51.96	23.20666667	56.63	1.287027216	7.26E-21	3.25E-18	--	PREDICTED: uncharacterized protein LOC101213420 [Cucumis sativus]	-	-	-	-	-
evm.TU.tig00007587.7	8.24	11.45	10.29	0.92	0.57	0.78	9.993333333	0.756666667	-3.723236181	1.40E-20	6.13E-18	--	Pectinesterase inhibitor [Corchorus capsularis]	-	-	-	-	-
evm.TU.tig00153552.48	37.79	54.55	63.56	3.72	1.28	2.96	51.96666667	2.653333333	-4.291708687	1.44E-20	6.18E-18	MYB53	PREDICTED: transcription factor MYB39-like [Sesamum indicum]	ko04626//Plant-pathogen interaction	K09422	-	-	-
evm.TU.tig00004455.38	208.88	241.31	224.11	98.44	99.66	98.56	224.7666667	98.88666667	-1.184580183	1.50E-20	6.30E-18	At1g12500	PREDICTED: probable sugar phosphate/phosphate translocator At1g12500 [Cucumis sativus]	-	-	GO:0031224//intrinsic component of membrane	-	-
evm.TU.tig00153031.13	204.25	148	151.92	35.19	28.12	35	168.0566667	32.77	-2.358500196	3.98E-20	1.64E-17	Os05g0567100	Aspartic proteinase [Cucumis sativus]	-	-	-	-	-
evm.TU.tig00153047.272	305.01	302.92	317.73	126.5	166.97	126.4	308.5533333	139.9566667	-1.140539671	9.00E-20	3.65E-17	LBD41	PREDICTED: LOB domain-containing protein 41-like [Cucumis sativus]	-	-	-	-	-
MSTRG.29005	2.42	4.82	4.47	0.35	0.28	0.35	3.903333333	0.326666667	-3.578815516	2.44E-19	9.72E-17	--	non-LTR retroelement reverse transcriptase-like protein [Cucumis melo var. makuwa] [Cucumis melo]	-	-	-	-	-
MSTRG.15396	1.95	2.78	3.29	0.42	0.34	0.29	2.673333333	0.35	-2.933212909	2.91E-19	1.14E-16	MAIL3	Serine/threonine-protein phosphatase 7 long form-like [Vitis vinifera]	-	-	-	-	-
evm.TU.tig00006734.1	101	89.65	85.96	16.79	28.43	16.41	92.20333333	20.54333333	-2.166148617	4.29E-19	1.64E-16	MPSR1	PREDICTED: E3 ubiquitin-protein ligase RNF181-like [Ziziphus jujuba]	-	-	-	-	-
evm.TU.tig00008157.4	0.23	0.17	0.2	1.58	2.48	1.56	0.2	1.873333333	3.227535725	8.70E-19	3.28E-16	EIX2	PREDICTED: LRR receptor-like serine/threonine-protein kinase FLS2 [Cucumis melo]	-	-	-	-	-
evm.TU.tig00002568.2	163.83	127.65	121.36	31.63	25.53	32.77	137.6133333	29.97666667	-2.198708386	1.58E-18	5.84E-16	ETR2	ethylene receptor [Cucumis melo var. cantalupo] [Cucumis melo]	ko04075//Plant hormone signal transduction;ko04016//MAPK signaling pathway - plant	K14509;K14509	GO:0031090//organelle membrane	GO:0004672//protein kinase activity;GO:0060089//molecular transducer activity	GO:0000160//phosphorelay signal transduction system;GO:0006468//protein phosphorylation
evm.TU.tig00003704.4	11.63	14.92	15.12	4.23	4.05	4.29	13.89	4.19	-1.72902445	2.19E-18	7.97E-16	At2g45590	PREDICTED: receptor-like serine/threonine-protein kinase At2g45590 [Cucumis melo]	-	-	GO:0031224//intrinsic component of membrane	GO:0004672//protein kinase activity;GO:0032550//purine ribonucleoside binding	GO:0006464//cellular protein modification process;GO:0006796//phosphate-containing compound metabolic process
evm.TU.tig00001981.2	13.93	18.29	16.25	5.13	5.44	5.34	16.15666667	5.303333333	-1.607158247	2.57E-18	9.19E-16	IQM4	PREDICTED: IQ domain-containing protein IQM4 [Cucumis melo]	-	-	-	-	-
evm.TU.tig00000222.2	12.31	8.71	8.08	1.07	1.31	0.72	9.7	1.033333333	-3.230679033	3.59E-18	1.26E-15	HSP70-6	PREDICTED: stromal 70 kDa heat shock-related protein, chloroplastic-like [Cucumis melo]	ko04141//Protein processing in endoplasmic reticulum;ko04144//Endocytosis;ko03040//Spliceosome	K03283;K03283;K03283	-	-	-
evm.TU.tig00153293.169	51.34	74.47	76.23	4.97	11.5	4.97	67.34666667	7.146666667	-3.236264136	4.29E-18	1.49E-15	--	Uncharacterized protein TCM_029960 [Theobroma cacao]	-	-	-	-	-
evm.TU.tig00005030.2	5.12	5.36	5.73	12.28	12.39	12.63	5.403333333	12.43333333	1.20229154	9.29E-18	3.17E-15	WDL7	PREDICTED: protein WVD2-like 7 isoform X2 [Cucumis melo]	-	-	-	-	-
evm.TU.tig00000729.256	327.07	475.48	474.74	80.1	129.38	78.55	425.7633333	96.01	-2.148795127	1.07E-17	3.59E-15	SPBC2A9.03	PREDICTED: uncharacterized WD repeat-containing protein C2A9.03-like [Cucumis melo]	-	-	-	-	-
MSTRG.11735	36.1	39.15	34.9	11.69	9.87	12.07	36.71666667	11.21	-1.711648811	1.62E-17	5.31E-15	--	-	-	-	-	-	-
evm.TU.tig00153016.71	93.02	77.21	81.51	18.96	13.86	19.72	83.91333333	17.51333333	-2.260446365	1.63E-17	5.31E-15	HSP15.7	HSP15.9 [Citrullus lanatus]	ko04141//Protein processing in endoplasmic reticulum	K13993	GO:0044439//peroxisomal part	-	GO:0000302//response to reactive oxygen species;GO:0009642//response to light intensity;GO:0044267//cellular protein metabolic process
MSTRG.15969	4.11	10.24	9.17	0.57	0.77	0.38	7.84	0.573333333	-3.77340759	1.76E-17	5.63E-15	MAIL3	serine/threonine-protein phosphatase 7 long form homolog [Momordica charantia]	-	-	-	-	-
evm.TU.tig00006406.163	4.33	4.79	5.04	0.95	1.17	0.92	4.72	1.013333333	-2.219678037	2.47E-17	7.80E-15	4MMP	PREDICTED: metalloendoproteinase 1 [Cucumis sativus]	-	-	-	GO:0008233//peptidase activity;GO:0046872//metal ion binding	-
evm.TU.tig00000892.690	49.25	42.54	43.18	99.63	139.24	100.56	44.99	113.1433333	1.330475308	2.60E-17	8.08E-15	SBT1.6	PREDICTED: subtilisin-like protease SBT1.6 [Cucumis sativus]	-	-	-	GO:0004175//endopeptidase activity;GO:0005515//protein binding	GO:0000226//microtubule cytoskeleton organization;GO:0006073//cellular glucan metabolic process;GO:0009664//plant-type cell wall organization;GO:0009892//negative regulation of metabolic process;GO:0019538//protein metabolic process;GO:0019758//glycosinolate biosynthetic process;GO:0042546//cell wall biogenesis;GO:0048509//regulation of meristem development;GO:1901605//alpha-amino acid metabolic …
evm.TU.tig00004757.5	227.82	201.49	208.2	55.55	40.49	56.07	212.5033333	50.70333333	-2.067332971	4.41E-17	1.35E-14	HSP23.6	PREDICTED: small heat shock protein, chloroplastic isoform X2 [Cucumis melo]	ko04141//Protein processing in endoplasmic reticulum	K13993	-	-	-
evm.TU.tig00153293.28	70.19	95.93	96.04	31.2	32.35	30.54	87.38666667	31.36333333	-1.478334273	9.02E-17	2.69E-14	SS4	PREDICTED: probable starch synthase 4, chloroplastic/amyloplastic isoform X1 [Cucumis melo]	ko01100//Metabolic pathways;ko01110//Biosynthesis of secondary metabolites;ko00500//Starch and sucrose metabolism	K00703;K00703;K00703	GO:0009536//plastid	GO:0046527//glucosyltransferase activity	GO:0005982//starch metabolic process;GO:0006950//response to stress;GO:0009247//glycolipid biosynthetic process;GO:0071555//cell wall organization
evm.TU.tig00154107.143	43.04	61.11	63.55	11.89	17.52	12.08	55.9	13.83	-2.015047127	1.19E-16	3.50E-14	--	-	-	-	-	-	-
evm.TU.tig00154107.115	11.63	13.27	13.44	5.87	7.15	5.93	12.78	6.316666667	-1.016652489	1.60E-16	4.58E-14	ABCG32	PREDICTED: ABC transporter G family member 32 [Cucumis sativus]	-	-	GO:0031224//intrinsic component of membrane	GO:0017111//nucleoside-triphosphatase activity;GO:0032550//purine ribonucleoside binding	GO:0007275//multicellular organism development;GO:0015893//drug transport
evm.TU.tig00153204.310	13.15	19.19	17.22	3.6	4.72	3.17	16.52	3.83	-2.108797389	2.16E-16	6.11E-14	--	-	-	-	-	-	-
evm.TU.tig00153201.1	9.22	12.76	12.59	1.26	2.37	0.97	11.52333333	1.533333333	-2.909814837	2.52E-16	7.02E-14	HSFA6b	PREDICTED: heat stress transcription factor A-6b-like isoform X1 [Cucumis sativus]	-	-	GO:0043231//intracellular membrane-bounded organelle	GO:0001071//nucleic acid binding transcription factor activity;GO:0003677//DNA binding	GO:0006950//response to stress;GO:0010468//regulation of gene expression
evm.TU.tig00002486.173	6.11	7.24	7.27	1.64	1.58	1.69	6.873333333	1.636666667	-2.070249403	4.23E-16	1.17E-13	At1g06620	PREDICTED: 1-aminocyclopropane-1-carboxylate oxidase homolog 1-like [Cucumis sativus]	-	-	-	GO:0016705//oxidoreductase activity, acting on paired donors, with incorporation or reduction of molecular oxygen;GO:0043169//cation binding	GO:0044710//single-organism metabolic process
evm.TU.tig00153031.362	30.92	39.6	37.88	10.27	11.35	11.63	36.13333333	11.08333333	-1.704938511	4.55E-16	1.24E-13	--	-	-	-	-	-	-
evm.TU.tig00153343.46	21.03	30.62	30.99	8.09	8.33	8.05	27.54666667	8.156666667	-1.755826153	7.93E-16	2.13E-13	BHLH62	PREDICTED: transcription factor bHLH62 isoform X1 [Cucumis sativus]	-	-	-	-	-
MSTRG.17228	15.68	12.79	12.26	3.99	3.72	4.25	13.57666667	3.986666667	-1.767874425	9.14E-16	2.42E-13	RING1	E3 ubiquitin-protein ligase RING1 [Momordica charantia]	-	-	-	GO:0046872//metal ion binding	GO:0010243//response to organonitrogen compound
evm.TU.tig00153201.3	3.43	3.93	3.37	0.37	0.32	0.2	3.576666667	0.296666667	-3.59170093	1.05E-15	2.75E-13	HSFA6b	PREDICTED: heat stress transcription factor A-6b-like isoform X1 [Cucumis sativus]	-	-	-	-	-
evm.TU.tig00002864.6	8.75	9.86	9.72	4.1	5.18	4.16	9.443333333	4.48	-1.075797464	1.11E-15	2.88E-13	RBK2	PREDICTED: receptor-like protein 12 [Cucumis melo]	-	-	-	GO:0016628//oxidoreductase activity, acting on the CH-CH group of donors, NAD or NADP as acceptor	GO:0006796//phosphate-containing compound metabolic process;GO:0044710//single-organism metabolic process
evm.TU.tig00153033.112	51.87	86.64	80.37	15.52	12.44	16.22	72.96	14.72666667	-2.308674812	1.42E-15	3.64E-13	--	-	-	-	-	-	-
evm.TU.tig00000892.413	194.88	220.75	225.72	70.85	60.38	76.53	213.7833333	69.25333333	-1.626193966	1.65E-15	4.18E-13	UBC8	PREDICTED: ubiquitin-conjugating enzyme E2 28 [Lupinus angustifolius]	ko04141//Protein processing in endoplasmic reticulum;ko04120//Ubiquitin mediated proteolysis	K06689;K06689	-	GO:0003824//catalytic activity	-
evm.TU.tig00000729.304	62.01	77.97	82.84	23.79	33.17	24.89	74.27333333	27.28333333	-1.444824411	2.44E-15	6.09E-13	UGD1	PREDICTED: UDP-glucose 6-dehydrogenase 3 [Vitis vinifera]	ko01100//Metabolic pathways;ko00520//Amino sugar and nucleotide sugar metabolism;ko00040//Pentose and glucuronate interconversions;ko00053//Ascorbate and aldarate metabolism	K00012;K00012;K00012;K00012	-	GO:0000166//nucleotide binding;GO:0016614//oxidoreductase activity, acting on CH-OH group of donors	GO:0009226//nucleotide-sugar biosynthetic process
evm.TU.tig00000729.193	5.41	4.36	3.96	0.31	0.53	0.27	4.576666667	0.37	-3.628700044	6.00E-15	1.45E-12	AHL17	PREDICTED: AT-hook motif nuclear-localized protein 17 [Cucumis sativus]	-	-	-	-	-
evm.TU.tig00153054.24	41.27	46.64	40.74	9.77	6.29	10.34	42.88333333	8.8	-2.284841622	7.38E-15	1.73E-12	RFS	PREDICTED: galactinol--sucrose galactosyltransferase-like [Cucumis sativus]	ko00052//Galactose metabolism	K06617	-	GO:0016740//transferase activity	-
evm.TU.tig00153210.379	15.04	39.37	38.91	2.52	1.29	2.62	31.10666667	2.143333333	-3.859295665	7.40E-15	1.73E-12	At1g80170	PREDICTED: probable polygalacturonase At1g80170 [Cucumis melo]	ko01100//Metabolic pathways;ko00040//Pentose and glucuronate interconversions	K01213;K01213	-	GO:0016787//hydrolase activity	GO:0044238//primary metabolic process;GO:0045229//external encapsulating structure organization
MSTRG.14037	10.28	13.45	11.59	2.12	2.43	2.42	11.77333333	2.323333333	-2.341254782	7.66E-15	1.77E-12	--	-	-	-	-	-	-
evm.TU.tig00000892.560	18.05	20.35	20.03	5.2	3.4	4.9	19.47666667	4.5	-2.113749882	8.71E-15	1.99E-12	--	DUF604 domain-containing protein [Cephalotus follicularis]	-	-	-	GO:0003824//catalytic activity	-
evm.TU.tig00153572.24	19.71	31.1	25.9	3.01	1.01	1.91	25.57	1.976666667	-3.693310651	1.01E-14	2.27E-12	--	-	-	-	-	-	-
evm.TU.tig00153347.26	20.73	29.71	27.33	8.72	9.51	9.21	25.92333333	9.146666667	-1.502933257	1.20E-14	2.69E-12	--	DUF632 domain-containing protein/DUF630 domain-containing protein [Cephalotus follicularis]	-	-	-	-	-
evm.TU.tig00153031.360	112.1	138.14	127.45	40.78	30.4	37.84	125.8966667	36.34	-1.792609761	1.33E-14	2.94E-12	CYP81E1	PREDICTED: cytochrome P450 81E8-like [Cucumis sativus]	ko01110//Biosynthesis of secondary metabolites;ko00943//Isoflavonoid biosynthesis	K13260;K13260	-	GO:0016491//oxidoreductase activity;GO:0046906//tetrapyrrole binding;GO:0046914//transition metal ion binding	GO:0044710//single-organism metabolic process
evm.TU.tig00152936.243	19.11	20.87	19.29	8.9	10.2	8.98	19.75666667	9.36	-1.077759122	1.53E-14	3.36E-12	TCP9	PREDICTED: transcription factor TCP9 [Cucumis melo]	-	-	-	-	GO:0009987//cellular process;GO:0044699//single-organism process;GO:0065007//biological regulation
MSTRG.15149	7.08	8.73	10.42	1.38	2.22	1.01	8.743333333	1.536666667	-2.508379152	1.83E-14	3.94E-12	--	-	-	-	-	-	-
evm.TU.tig00153033.85	493.08	334.3	341.34	96.32	74.87	95.09	389.5733333	88.76	-2.133913354	2.53E-14	5.38E-12	HSC-2	Heat shock protein 70 [Cucumis sativus]	ko04141//Protein processing in endoplasmic reticulum;ko04144//Endocytosis;ko03040//Spliceosome	K03283;K03283;K03283	-	GO:0016628//oxidoreductase activity, acting on the CH-CH group of donors, NAD or NADP as acceptor;GO:0032550//purine ribonucleoside binding	GO:0044710//single-organism metabolic process
evm.TU.tig00001291.259	9.67	16.09	17.77	54.28	53.71	54.1	14.51	54.03	1.896713163	2.88E-14	6.06E-12	HMA5	probable copper-transporting ATPase HMA5 [Cucumis sativus]	ko04016//MAPK signaling pathway - plant	K17686	GO:0031224//intrinsic component of membrane	GO:0032550//purine ribonucleoside binding;GO:0043682//copper-transporting ATPase activity;GO:0046914//transition metal ion binding	GO:0010038//response to metal ion;GO:0035434//copper ion transmembrane transport;GO:0061687//detoxification of inorganic compound
evm.TU.tig00153210.440	34.18	27.84	25.55	2.59	1.01	3.3	29.19	2.3	-3.665768445	3.32E-14	6.92E-12	HSP21	PREDICTED: small heat shock protein, chloroplastic-like [Cucumis melo]	ko04141//Protein processing in endoplasmic reticulum	K13993	-	-	-
evm.TU.tig00153049.8	7.77	10.91	10.54	1.23	1.6	1.69	9.74	1.506666667	-2.6925615	5.08E-14	1.05E-11	YLS3	PREDICTED: protein YLS3-like [Cucumis melo]	-	-	-	-	GO:0042546//cell wall biogenesis;GO:0044699//single-organism process
evm.TU.tig00153017.72	1.67	1.68	1.43	4.96	8.35	4.85	1.593333333	6.053333333	1.925681679	5.40E-14	1.10E-11	AHK4	PREDICTED: histidine kinase 4-like [Cucumis melo]	ko04075//Plant hormone signal transduction	K14489	GO:0031224//intrinsic component of membrane;GO:0043231//intracellular membrane-bounded organelle	GO:0009784//transmembrane receptor histidine kinase activity;GO:0016791//phosphatase activity;GO:0019901//protein kinase binding;GO:0032550//purine ribonucleoside binding	GO:0006468//protein phosphorylation;GO:0009267//cellular response to starvation;GO:0009617//response to bacterium;GO:0009744//response to sucrose;GO:0009746//response to hexose;GO:0009755//hormone-mediated signaling pathway;GO:0009845//seed germination;GO:0010015//root morphogenesis;GO:0010468//regulation of gene expression;GO:0015698//inorganic anion transport;GO:0035556//intracellular signal tr…
evm.TU.tig00153056.495	7.14	9.79	8.94	2.52	3.47	2.58	8.623333333	2.856666667	-1.593912945	5.44E-14	1.10E-11	4-Aug	PREDICTED: AUGMIN subunit 4 [Cucumis melo]	-	-	-	-	-
evm.TU.tig00000753.1	54.5	61.48	62.53	14.84	9.79	15.64	59.50333333	13.42333333	-2.148227518	6.85E-14	1.37E-11	DESI1	PREDICTED: desumoylating isopeptidase 1 [Cucumis melo]	-	-	-	-	-
evm.TU.tig00002686.4	4.49	9.72	9.97	0.09	0.53	0.25	8.06	0.29	-4.796655033	6.98E-14	1.39E-11	--	PREDICTED: uncharacterized protein LOC104605685 [Nelumbo nucifera]	-	-	-	-	-
evm.TU.tig00153204.76	15.5	14.25	12.91	2.95	1.75	2.91	14.22	2.536666667	-2.486915607	9.10E-14	1.79E-11	TLP1	PREDICTED: thaumatin-like protein 1b [Cucumis sativus]	-	-	-	-	-
MSTRG.10210	0.41	0.47	0.53	2.29	3.58	1.98	0.47	2.616666667	2.476997491	9.50E-14	1.85E-11	--	T4.5 [Cucumis melo var. makuwa] [Cucumis melo]	-	-	-	-	-
evm.TU.tig00000289.20	18.86	15.28	15.68	5.42	5.73	5.68	16.60666667	5.61	-1.565689845	1.75E-13	3.31E-11	NAC002	NAC domain transcription factor 2 [Citrullus colocynthis]	-	-	GO:0043231//intracellular membrane-bounded organelle	GO:0001071//nucleic acid binding transcription factor activity	GO:0009404//toxin metabolic process;GO:0010468//regulation of gene expression;GO:0014070//response to organic cyclic compound;GO:0034645//cellular macromolecule biosynthetic process
evm.TU.tig00000892.449	33.5	37.45	36.68	12.95	10.6	10.9	35.87666667	11.48333333	-1.643504372	1.76E-13	3.31E-11	--	PREDICTED: probable BOI-related E3 ubiquitin-protein ligase 2 isoform X1 [Cucumis sativus]	-	-	-	-	-
evm.TU.tig00005030.4	31.67	26.13	25.72	2	0.44	2.34	27.84	1.593333333	-4.127039189	1.94E-13	3.63E-11	Dnajb8	PREDICTED: dnaJ homolog subfamily B member 3 [Eucalyptus grandis]	-	-	-	-	-
evm.TU.tig00000892.57	122.62	129.04	131.02	31.58	54.3	30.59	127.56	38.82333333	-1.716180106	2.03E-13	3.76E-11	--	PREDICTED: transmembrane protein 45A [Cucumis melo]	-	-	-	-	-
evm.TU.tig00006144.5	2.96	3.83	3.41	0.95	0.91	0.99	3.4	0.95	-1.839535328	2.37E-13	4.35E-11	--	Sulfate/thiosulfate import ATP-binding protein cysA [Theobroma cacao]	-	-	-	-	-
evm.TU.tig00004015.1	3.98	4.71	5.78	1.15	0.92	1	4.823333333	1.023333333	-2.236754361	5.05E-13	8.96E-11	At1g10910	PREDICTED: pentatricopeptide repeat-containing protein At1g10910, chloroplastic [Cucumis sativus]	-	-	-	-	-
evm.TU.tig00006443.4	7.55	8.2	8.76	2.62	3.9	2.81	8.17	3.11	-1.393421498	5.05E-13	8.96E-11	AS	UDP-glucosyltransferase [Siraitia grosvenorii]	-	-	-	GO:0016757//transferase activity, transferring glycosyl groups	-
evm.TU.tig00007362.4	8.24	10.75	9.87	2.19	2.22	2.89	9.62	2.433333333	-1.983102931	6.12E-13	1.08E-10	--	-	-	-	-	-	-
evm.TU.tig00154293.2	13	14.14	12.79	4.95	5.05	3.85	13.31	4.616666667	-1.527587096	7.27E-13	1.27E-10	ChiC	class V chitinase [Momordica charantia]	ko01100//Metabolic pathways;ko00520//Amino sugar and nucleotide sugar metabolism	K01183;K01183	-	-	-
evm.TU.tig00005118.5	15.78	30.93	37.52	3.11	3.43	4.02	28.07666667	3.52	-2.995724331	8.82E-13	1.53E-10	PCO4	PREDICTED: plant cysteine oxidase 4 [Vitis vinifera]	ko01100//Metabolic pathways;ko00430//Taurine and hypotaurine metabolism	K10712;K10712	-	-	GO:0044710//single-organism metabolic process
evm.TU.tig00005898.3	10.72	16.69	15.9	4.17	5.44	4.56	14.43666667	4.723333333	-1.611860414	1.06E-12	1.83E-10	DELTA-ADR	PREDICTED: AP-3 complex subunit delta [Cucumis sativus]	-	-	GO:0044424//intracellular part	-	GO:0006810//transport;GO:0006996//organelle organization
evm.TU.tig00153031.376	32.5	39.93	37.57	16.18	14.58	14.9	36.66666667	15.22	-1.268500759	1.08E-12	1.84E-10	WRKY15	WRKY transcription factor 29 [Gossypium hirsutum]	-	-	-	-	-
MSTRG.29353	2.49	4.99	4.92	0.41	0.65	0.4	4.133333333	0.486666667	-3.086299846	1.09E-12	1.84E-10	--	reverse transcriptase [Cucumis melo var. makuwa] [Cucumis melo]	-	-	-	-	-
evm.TU.tig00001687.1	40.29	58.5	54.76	9.31	5.72	10.95	51.18333333	8.66	-2.563235176	1.24E-12	2.07E-10	--	Os02g0298100 [Oryza sativa Japonica Group]	-	-	-	-	-
evm.TU.tig00003497.3	11.34	12.58	13.86	5.3	5.07	4.94	12.59333333	5.103333333	-1.303148419	1.24E-12	2.07E-10	TBL7	PREDICTED: protein trichome berefringence-like 7 [Cucumis melo]	-	-	-	-	-
evm.TU.tig00153554.182	12.58	22.57	22.29	4.02	5.45	3.83	19.14666667	4.433333333	-2.110629503	1.26E-12	2.07E-10	ASPG1	PREDICTED: aspartic proteinase CDR1-like [Lupinus angustifolius]	-	-	-	-	-
evm.TU.tig00153056.221	2.92	6.81	7.16	69.94	30.46	71.8	5.63	57.4	3.349843909	2.02E-12	3.29E-10	At1g21890	PREDICTED: WAT1-related protein At4g08300-like [Cucumis sativus]	-	-	GO:0031224//intrinsic component of membrane	GO:0005215//transporter activity	GO:0044763//single-organism cellular process
evm.TU.tig00153206.129	135.74	177.81	177.04	70.92	69.76	69.76	163.53	70.14666667	-1.221108872	2.07E-12	3.34E-10	TBL33	PREDICTED: protein trichome birefringence-like 33 [Cucumis melo]	-	-	-	-	-
evm.TU.tig00005345.3	115.98	97.98	97.19	31.51	22.84	32.47	103.7166667	28.94	-1.841510919	2.59E-12	4.15E-10	CPN60A1	PREDICTED: ruBisCO large subunit-binding protein subunit alpha [Arachis ipaensis]	-	-	GO:0044424//intracellular part	GO:0032550//purine ribonucleoside binding	GO:0006457//protein folding
evm.TU.tig00001047.478	126.7	119.86	110.45	47.85	65.49	46.86	119.0033333	53.4	-1.156090338	4.17E-12	6.54E-10	GATA8	PREDICTED: GATA transcription factor 8 [Cucumis melo]	-	-	-	GO:0005488//binding	GO:0006351//transcription, DNA-templated
evm.TU.tig00000892.241	105.01	89.89	87.65	29.04	20.74	29.6	94.18333333	26.46	-1.831658722	4.36E-12	6.78E-10	CPN60A1	PREDICTED: ruBisCO large subunit-binding protein subunit alpha [Cucumis melo]	-	-	GO:0044424//intracellular part	GO:0032550//purine ribonucleoside binding	GO:0006457//protein folding
evm.TU.tig00007144.2	71.39	58.58	61.57	27.82	32.84	27.85	63.84666667	29.50333333	-1.113733339	4.41E-12	6.82E-10	GATL7	PREDICTED: probable galacturonosyltransferase-like 7 [Cucumis sativus]	-	-	-	GO:0016740//transferase activity	-
evm.TU.tig00007804.2	21.88	23.51	20.69	9.05	8.94	8.16	22.02666667	8.716666667	-1.33740274	4.72E-12	7.23E-10	--	PREDICTED: auxin-responsive protein SAUR36 [Cucumis melo]	ko04075//Plant hormone signal transduction	K14488	-	-	-
evm.TU.tig00001967.4	2.91	3.37	3.32	0.21	0.28	0.15	3.2	0.213333333	-3.906890596	6.56E-12	9.92E-10	MYB73	PREDICTED: transcription factor MYB44-like [Cucumis sativus]	-	-	-	-	-
evm.TU.tig00153054.270	7.33	11.13	10.8	2.55	3.53	2.7	9.753333333	2.926666667	-1.736636925	6.74E-12	1.01E-09	RVE7	PREDICTED: protein REVEILLE 2-like [Cucumis melo]	-	-	-	-	-
evm.TU.tig00153871.21	6.09	10.54	11.87	0.7	1.48	0.37	9.5	0.85	-3.482392767	8.00E-12	1.19E-09	TOGT1	PREDICTED: scopoletin glucosyltransferase-like [Cucumis melo]	-	-	-	GO:0016757//transferase activity, transferring glycosyl groups	-
evm.TU.tig00008106.4	61.3	75.01	78.87	16.13	28.45	14.61	71.72666667	19.73	-1.86211863	8.89E-12	1.31E-09	GATA9	PREDICTED: GATA transcription factor 4-like [Cucumis melo]	-	-	-	GO:0005488//binding	GO:0006355//regulation of transcription, DNA-templated
evm.TU.tig00000729.253	3.59	5.37	5.92	0.44	0.28	0.73	4.96	0.483333333	-3.359249721	9.64E-12	1.40E-09	TPPD	PREDICTED: probable trehalose-phosphate phosphatase J isoform X1 [Cucumis sativus]	ko01100//Metabolic pathways;ko00500//Starch and sucrose metabolism	K01087;K01087	-	GO:0019203//carbohydrate phosphatase activity	GO:0005991//trehalose metabolic process;GO:0006796//phosphate-containing compound metabolic process
evm.TU.tig00002052.1	3.59	5.37	5.92	0.44	0.28	0.73	4.96	0.483333333	-3.359249721	9.64E-12	1.40E-09	TPPD	PREDICTED: probable trehalose-phosphate phosphatase J isoform X1 [Cucumis sativus]	ko01100//Metabolic pathways;ko00500//Starch and sucrose metabolism	K01087;K01087	-	GO:0019203//carbohydrate phosphatase activity	GO:0005991//trehalose metabolic process;GO:0006796//phosphate-containing compound metabolic process
evm.TU.tig00153293.179	2.98	3.98	3.97	0.17	0.34	0.2	3.643333333	0.236666667	-3.944330566	1.01E-11	1.46E-09	--	-	-	-	-	-	-
evm.TU.tig00153870.14	0.37	0.18	0.12	3.4	8.71	3.17	0.223333333	5.093333333	4.511339638	1.04E-11	1.48E-09	USPL1	BURP domain-containing protein 17 [Citrullus lanatus]	-	-	-	-	-
evm.TU.tig00153425.23	24.88	19.81	20.61	5.05	4.54	5.82	21.76666667	5.136666667	-2.08321613	1.54E-11	2.18E-09	--	-	-	-	-	-	-
evm.TU.tig00002854.143	5.56	6.2	6.92	2.58	3.3	2.59	6.226666667	2.823333333	-1.14106058	1.55E-11	2.18E-09	RBK2	PREDICTED: receptor-like protein 12 [Cucumis melo]	-	-	-	GO:0016628//oxidoreductase activity, acting on the CH-CH group of donors, NAD or NADP as acceptor	GO:0006796//phosphate-containing compound metabolic process;GO:0044710//single-organism metabolic process
evm.TU.tig00153419.19	112.54	160.96	168.14	45.66	64.79	47	147.2133333	52.48333333	-1.487977088	1.57E-11	2.19E-09	TBL25	PREDICTED: protein trichome birefringence-like 25 [Vitis vinifera]	-	-	-	-	-
MSTRG.22722	8.74	10.44	9.93	1.78	3.52	1.59	9.703333333	2.296666667	-2.078938951	1.69E-11	2.35E-09	--	basic leucine zipper 34 [Cucurbita maxima]	-	-	-	-	-
evm.TU.tig00153210.73	2.08	1.91	1.99	6.64	5.22	6.3	1.993333333	6.053333333	1.602546813	1.84E-11	2.53E-09	At3g53190	PREDICTED: probable pectate lyase 18 [Cucumis sativus]	ko00040//Pentose and glucuronate interconversions	K01728	-	GO:0016837//carbon-oxygen lyase activity, acting on polysaccharides;GO:0043169//cation binding	GO:0000272//polysaccharide catabolic process
evm.TU.tig00001115.1	0.79	1.19	1.23	0.05	0.02	0.02	1.07	0.03	-5.156504486	1.96E-11	2.67E-09	--	core-2/I-branching enzyme [Medicago truncatula]	-	-	-	-	-
evm.TU.tig00000892.599	53.74	62.7	67.39	22.25	31.4	21.73	61.27666667	25.12666667	-1.286118525	2.29E-11	3.09E-09	GRXC9	PREDICTED: glutaredoxin-C9-like [Cucumis melo]	-	-	-	-	GO:0044699//single-organism process
evm.TU.tig00004836.189	15.15	25.56	25.9	3.3	1.56	3.43	22.20333333	2.763333333	-3.006294775	2.31E-11	3.10E-09	dnaJ	PREDICTED: chaperone protein DnaJ isoform X2 [Arachis duranensis]	-	-	-	-	-
evm.TU.tig00004836.190	8.18	11.04	8.44	1.34	1.05	1.62	9.22	1.336666667	-2.786127015	2.75E-11	3.65E-09	SAUR77	PREDICTED: auxin-responsive protein SAUR41-like [Juglans regia]	-	-	-	-	-
evm.TU.tig00000680.2	21.23	17.71	18.61	3.64	1.59	3.46	19.18333333	2.896666667	-2.727387846	3.19E-11	4.20E-09	AHSA1	PREDICTED: activator of 90 kDa heat shock protein ATPase homolog 1 [Cucumis sativus]	-	-	GO:0044444//cytoplasmic part	GO:0005515//protein binding	GO:0000302//response to reactive oxygen species;GO:0009642//response to light intensity;GO:0033554//cellular response to stress;GO:0043462//regulation of ATPase activity;GO:0044267//cellular protein metabolic process
evm.TU.tig00153403.219	19.19	28.83	29.3	9.39	9.87	9.17	25.77333333	9.476666667	-1.443427539	3.56E-11	4.66E-09	CHX28	PREDICTED: cation/H(+) antiporter 28 [Cucumis sativus]	-	-	GO:0031224//intrinsic component of membrane	GO:0015078//hydrogen ion transmembrane transporter activity;GO:0052689//carboxylic ester hydrolase activity	GO:0015992//proton transport;GO:0044763//single-organism cellular process;GO:0071555//cell wall organization
evm.TU.tig00003717.1	274.72	373.61	387.35	133.23	171.45	136.2	345.2266667	146.96	-1.232120377	3.60E-11	4.69E-09	--	PREDICTED: uncharacterized protein LOC103491218 isoform X1 [Cucumis melo]	-	-	-	-	-
evm.TU.tig00006561.3	69.29	76.48	79.52	11.26	3.87	11.32	75.09666667	8.816666667	-3.09044365	3.72E-11	4.81E-09	FH11	PREDICTED: formin-like protein 11 [Cucumis sativus]	-	-	-	-	GO:0044699//single-organism process
evm.TU.tig00153861.2	0.23	0.27	1.12	9.35	49.74	9.33	0.54	22.80666667	5.400352386	3.79E-11	4.85E-09	CHIT3	acidic class III chitinase [Citrullus lanatus]	ko01100//Metabolic pathways;ko00520//Amino sugar and nucleotide sugar metabolism	K01183;K01183	GO:0005576//extracellular region	GO:0004553//hydrolase activity, hydrolyzing O-glycosyl compounds	GO:0005975//carbohydrate metabolic process;GO:0009057//macromolecule catabolic process
evm.TU.tig00153450.16	3.04	5.79	5.45	0.26	0	0.15	4.76	0.136666667	-5.122228259	4.04E-11	5.14E-09	LBD20	PREDICTED: LOB domain-containing protein 20 [Cucumis sativus]	-	-	-	-	-
evm.TU.tig00001983.3	2.54	2.76	3.48	0.31	0.55	0.22	2.926666667	0.36	-3.023189627	4.14E-11	5.23E-09	At1g19340	PREDICTED: methyltransferase-like protein 2 isoform X2 [Cucumis melo]	-	-	-	-	-
evm.TU.tig00153054.165	23.49	33.08	34.83	9.17	13.5	9.19	30.46666667	10.62	-1.520447898	4.31E-11	5.41E-09	DELTA-ADR	PREDICTED: AP-3 complex subunit delta [Cucumis melo]	-	-	GO:0043234//protein complex	-	GO:0015031//protein transport
MSTRG.17090	2.3	2.87	2.67	0.04	0.33	0.13	2.613333333	0.166666667	-3.970853654	4.61E-11	5.73E-09	--	CACTA en-spm transposon protein [Cucumis melo var. makuwa] [Cucumis melo]	-	-	-	-	-
evm.TU.tig00153574.161	43.85	73.14	70.28	19.22	16.32	18.36	62.42333333	17.96666667	-1.796762625	4.62E-11	5.73E-09	U2AF35A	PREDICTED: splicing factor U2af small subunit B-like [Cucumis melo]	ko03040//Spliceosome	K12836	GO:0043231//intracellular membrane-bounded organelle	GO:0003676//nucleic acid binding;GO:0043169//cation binding	-
evm.TU.tig00153056.356	35.48	51.53	49.87	17.38	19	18.6	45.62666667	18.32666667	-1.315932853	5.39E-11	6.65E-09	GIL1	PREDICTED: IRK-interacting protein-like [Cucumis melo]	-	-	-	-	-
evm.TU.tig00001049.5	1.87	1.55	2.15	4.56	5.56	4.98	1.856666667	5.033333333	1.438799317	5.92E-11	7.27E-09	PPD	hydrolase family protein [Populus trichocarpa]	-	-	-	GO:0052689//carboxylic ester hydrolase activity	-
evm.TU.tig00000049.7	187	334.93	357.99	40.78	83.51	38.95	293.3066667	54.41333333	-2.430377748	6.23E-11	7.61E-09	4-Aug	Translation initiation factor SUI1 [Corchorus capsularis]	-	-	-	-	-
evm.TU.tig00000729.366	49.72	42.83	41.46	18.25	23.99	19.65	44.67	20.63	-1.114562433	8.06E-11	9.76E-09	DLO1	PREDICTED: protein DOWNY MILDEW RESISTANCE 6-like [Ziziphus jujuba]	-	-	-	-	-
evm.TU.tig00001291.257	263.2	202.73	197.26	455.12	535.75	455.03	221.0633333	481.9666667	1.124473619	8.09E-11	9.76E-09	AAE3	PREDICTED: oxalate--CoA ligase-like [Cucumis sativus]	ko01100//Metabolic pathways;ko00630//Glyoxylate and dicarboxylate metabolism	K22133;K22133	-	-	-
evm.TU.tig00003564.6	19.13	11.98	11.28	62.96	46.2	62.04	14.13	57.06666667	2.01388683	8.31E-11	9.97E-09	HSR201	PREDICTED: benzyl alcohol O-benzoyltransferase-like [Cucumis sativus]	-	-	-	-	-
evm.TU.tig00153573.8	6.9	5.48	4.79	1.69	1.52	1.38	5.723333333	1.53	-1.903323981	1.00E-10	1.19E-08	PATL4	PREDICTED: patellin-4 [Cucumis melo]	-	-	-	-	-
evm.TU.tig00006554.3	569.57	449.05	455.5	155.6	106.3	156.04	491.3733333	139.3133333	-1.818486224	1.60E-10	1.86E-08	HSC80	PREDICTED: heat shock cognate protein 80 [Cucumis sativus]	ko04626//Plant-pathogen interaction;ko04141//Protein processing in endoplasmic reticulum	K04079;K04079	-	GO:0005515//protein binding	GO:0044267//cellular protein metabolic process;GO:0050896//response to stimulus
evm.TU.tig00007301.4	6.27	8.95	8.39	16.79	18.58	18.8	7.87	18.05666667	1.198096049	1.75E-10	2.03E-08	At3g50210	PREDICTED: probable 2-oxoglutarate-dependent dioxygenase At3g49630 isoform X2 [Cucumis sativus]	-	-	-	GO:0004672//protein kinase activity;GO:0016705//oxidoreductase activity, acting on paired donors, with incorporation or reduction of molecular oxygen;GO:0032550//purine ribonucleoside binding;GO:0046914//transition metal ion binding	GO:0006464//cellular protein modification process;GO:0006796//phosphate-containing compound metabolic process;GO:0044710//single-organism metabolic process
MSTRG.28651	1.24	2.54	2.17	0.2	0.32	0.33	1.983333333	0.283333333	-2.807354922	1.76E-10	2.03E-08	--	transcription factor MYB34 [Gossypium australe]	-	-	-	-	-
evm.TU.tig00154130.9	15.74	19.26	20.68	8.33	8.52	7.1	18.56	7.983333333	-1.217133555	1.79E-10	2.06E-08	Os02g0799000	PREDICTED: probable protein phosphatase 2C 27 isoform X1 [Cucumis sativus]	-	-	-	GO:0004721//phosphoprotein phosphatase activity	GO:0008152//metabolic process
evm.TU.tig00153640.174	26.21	23.01	21.07	10.11	11.4	10.6	23.43	10.70333333	-1.13029679	2.08E-10	2.37E-08	GATL7	PREDICTED: probable galacturonosyltransferase-like 7 [Cucumis melo]	-	-	-	GO:0016740//transferase activity	-
evm.TU.tig00153033.107	86.59	65.08	62.91	19.83	13.74	21.5	71.52666667	18.35666667	-1.962177102	2.21E-10	2.51E-08	fes1	Armadillo [Corchorus olitorius]	ko04141//Protein processing in endoplasmic reticulum	K09562	-	-	-
evm.TU.tig00002974.1	2.62	3.72	3.22	0.48	0.94	0.51	3.186666667	0.643333333	-2.308409771	2.45E-10	2.77E-08	NPF4.4	PREDICTED: protein NRT1/ PTR FAMILY 4.4 [Cucumis sativus]	-	-	-	-	GO:0051234//establishment of localization
evm.TU.tig00153754.26	52.94	79.09	78.89	26.03	24.84	26.26	70.30666667	25.71	-1.451331886	2.63E-10	2.96E-08	P4H12	PREDICTED: probable prolyl 4-hydroxylase 12 [Cucumis melo]	ko01100//Metabolic pathways;ko00330//Arginine and proline metabolism	K00472;K00472	-	-	-
evm.TU.tig00006791.2	29.3	46.19	41.23	12.95	14.19	13.91	38.90666667	13.68333333	-1.507597661	2.68E-10	3.00E-08	VIP1	PREDICTED: transcription factor VIP1-like [Cucumis melo]	ko04016//MAPK signaling pathway - plant	K20557	-	-	-
evm.TU.tig00003241.4	4.54	5.47	5.62	2.06	2.1	2.26	5.21	2.14	-1.283672576	2.70E-10	3.00E-08	CFM2	PREDICTED: CRM-domain containing factor CFM2, chloroplastic isoform X1 [Cucumis melo]	-	-	-	-	-
evm.TU.tig00153033.26	21.09	28	27.76	7.4	4.58	7.45	25.61666667	6.476666667	-1.983759359	3.19E-10	3.54E-08	PAL	PREDICTED: phenylalanine ammonia-lyase-like [Cucumis melo]	ko01100//Metabolic pathways;ko01110//Biosynthesis of secondary metabolites;ko00940//Phenylpropanoid biosynthesis;ko00360//Phenylalanine metabolism	K10775;K10775;K10775;K10775	GO:0044424//intracellular part	GO:0016841//ammonia-lyase activity	GO:0006558//L-phenylalanine metabolic process;GO:0009699//phenylpropanoid biosynthetic process
evm.TU.tig00154107.94	4.8	3.64	3.74	0.55	0.26	0.41	4.06	0.406666667	-3.31956108	3.57E-10	3.91E-08	MBF1C	PREDICTED: multiprotein-bridging factor 1c [Cucumis sativus]	-	-	-	GO:0003677//DNA binding	-
evm.TU.tig00153056.335	156.46	263.78	264.19	76.63	77.71	73.09	228.1433333	75.81	-1.589480427	4.34E-10	4.73E-08	CYP72A15	PREDICTED: cytochrome P450 CYP72A219-like [Cucumis melo]	-	-	-	-	-
evm.TU.tig00000892.51	6.6	11.33	11.38	1.61	3.01	1.86	9.77	2.16	-2.17732725	4.38E-10	4.75E-08	At3g13620	PREDICTED: probable polyamine transporter At3g13620 [Juglans regia]	-	-	GO:0031224//intrinsic component of membrane	GO:0046943//carboxylic acid transmembrane transporter activity	-
evm.TU.tig00152936.232	4.49	5.72	4.82	1.86	2.09	1.98	5.01	1.976666667	-1.341740999	4.42E-10	4.77E-08	At2g45590	PREDICTED: receptor-like serine/threonine-protein kinase At2g45590 [Cucumis melo]	-	-	GO:0031224//intrinsic component of membrane	GO:0004672//protein kinase activity;GO:0032550//purine ribonucleoside binding	GO:0006464//cellular protein modification process;GO:0006796//phosphate-containing compound metabolic process
evm.TU.tig00153403.227	16.23	16.63	15.88	4.9	2.72	4.29	16.24666667	3.97	-2.032932838	5.68E-10	6.07E-08	MYB83	PREDICTED: transcription factor MYB46-like [Lupinus angustifolius]	ko04626//Plant-pathogen interaction	K09422	-	-	-
evm.TU.tig00153056.422	4.3	5.25	6.26	19	14.25	21.53	5.27	18.26	1.792811898	7.85E-10	8.23E-08	TSJT1	PREDICTED: stem-specific protein TSJT1 isoform X2 [Cucumis melo]	-	-	GO:0005911//cell-cell junction;GO:0016020//membrane;GO:0043231//intracellular membrane-bounded organelle;GO:0044444//cytoplasmic part	GO:0005488//binding	GO:0006950//response to stress;GO:0009863//salicylic acid mediated signaling pathway;GO:0042743//hydrogen peroxide metabolic process
evm.TU.tig00003412.264	9.82	7.08	7.97	2.78	2.71	2.4	8.29	2.63	-1.656309302	8.60E-10	8.96E-08	XTH16	PREDICTED: xyloglucan endotransglucosylase/hydrolase 2-like [Cucumis sativus]	-	-	GO:0005576//extracellular region;GO:0030312//external encapsulating structure	GO:0016758//transferase activity, transferring hexosyl groups;GO:0016787//hydrolase activity	GO:0044042//glucan metabolic process;GO:0045229//external encapsulating structure organization
evm.TU.tig00153554.133	79.19	67.22	67.55	34.73	33.68	34.69	71.32	34.36666667	-1.053296776	8.64E-10	8.97E-08	HSP1	PREDICTED: heat shock 70 kDa protein, mitochondrial [Cucumis melo]	ko03018//RNA degradation	K04043	-	-	-
evm.TU.tig00001687.3	7.44	11.54	11.39	2.05	0.96	1.99	10.12333333	1.666666667	-2.602646909	1.01E-09	1.04E-07	LECRKS4	L-type lectin-domain containing receptor kinase S.4 [Glycine soja]	-	-	-	GO:0004674//protein serine/threonine kinase activity;GO:0032550//purine ribonucleoside binding	GO:0006464//cellular protein modification process;GO:0006796//phosphate-containing compound metabolic process;GO:0007049//cell cycle
evm.TU.tig00153419.21	70.84	88.27	92.09	40.99	41.13	41.6	83.73333333	41.24	-1.021757726	1.02E-09	1.05E-07	GH3.5	PREDICTED: jasmonic acid-amido synthetase JAR1 [Theobroma cacao]	ko04075//Plant hormone signal transduction	K14506	-	GO:0003824//catalytic activity;GO:0005515//protein binding	GO:0002218//activation of innate immune response;GO:0009411//response to UV;GO:0009636//response to toxic substance;GO:0009639//response to red or far red light
evm.TU.tig00154295.1	82.46	98.01	86.44	38.63	30.84	37.83	88.97	35.76666667	-1.314703282	1.06E-09	1.08E-07	ChiC	class V chitinase [Momordica charantia]	ko01100//Metabolic pathways;ko00520//Amino sugar and nucleotide sugar metabolism	K01183;K01183	-	-	-
MSTRG.17030	15.16	11.76	14.14	5.22	8.13	5.4	13.68666667	6.25	-1.130843032	1.13E-09	1.14E-07	--	retrotransposon protein [Cucumis melo var. makuwa] [Cucumis melo]	-	-	-	-	-
evm.TU.tig00154400.1	29.31	37.42	34.55	15.31	14.04	15.29	33.76	14.88	-1.181940378	1.21E-09	1.22E-07	ChiC	class V chitinase [Momordica charantia]	ko01100//Metabolic pathways;ko00520//Amino sugar and nucleotide sugar metabolism	K01183;K01183	-	-	-
evm.TU.tig00006452.7	4.47	8.69	8.77	1.28	1.67	1.13	7.31	1.36	-2.426264755	1.27E-09	1.28E-07	--	-	-	-	-	-	-
evm.TU.tig00000729.282	263.43	135.27	133.97	41.16	34.05	40.92	177.5566667	38.71	-2.197501317	1.31E-09	1.31E-07	PI4KG7	PREDICTED: phosphatidylinositol 4-kinase gamma 7 [Cucumis melo]	-	-	-	GO:0016772//transferase activity, transferring phosphorus-containing groups	GO:0006796//phosphate-containing compound metabolic process
evm.TU.tig00001687.2	6.42	11.68	12.24	1.91	1.16	1.79	10.11333333	1.62	-2.642192867	1.39E-09	1.39E-07	LECRKS4	PREDICTED: L-type lectin-domain containing receptor kinase S.4-like [Malus domestica]	-	-	-	-	-
evm.TU.tig00153414.51	6.59	4.49	4.56	1.5	1.17	1.4	5.213333333	1.356666667	-1.942139813	1.74E-09	1.72E-07	HSP70	Heat shock 70 kDa protein [Morus notabilis]	ko04141//Protein processing in endoplasmic reticulum;ko04144//Endocytosis;ko03040//Spliceosome	K03283;K03283;K03283	-	GO:0016628//oxidoreductase activity, acting on the CH-CH group of donors, NAD or NADP as acceptor;GO:0032550//purine ribonucleoside binding	GO:0044710//single-organism metabolic process
evm.TU.tig00153260.3	480.06	242.69	249.95	75.13	60.16	76.07	324.2333333	70.45333333	-2.202292546	1.84E-09	1.82E-07	HSC80	PREDICTED: heat shock cognate protein 80 [Cucumis sativus]	ko04626//Plant-pathogen interaction;ko04141//Protein processing in endoplasmic reticulum	K04079;K04079	-	GO:0005515//protein binding	GO:0044267//cellular protein metabolic process;GO:0050896//response to stimulus
evm.TU.tig00001840.11	23.42	17	17.7	2.05	5.83	2.38	19.37333333	3.42	-2.502003972	1.90E-09	1.87E-07	GALT3	PREDICTED: hydroxyproline O-galactosyltransferase GALT3 [Cucumis melo]	-	-	GO:0031224//intrinsic component of membrane	GO:0016758//transferase activity, transferring hexosyl groups	GO:0006464//cellular protein modification process
evm.TU.tig00005285.5	2.55	2.89	3.4	23.83	8.91	23.94	2.946666667	18.89333333	2.680721484	1.98E-09	1.93E-07	BASS3	PREDICTED: probable sodium/metabolite cotransporter BASS3, chloroplastic [Cucumis sativus]	-	-	-	-	-
evm.TU.tig00001758.2	16.26	22.56	25.64	6.13	4.63	6.44	21.48666667	5.733333333	-1.905995623	2.54E-09	2.45E-07	--	hypothetical protein Ccrd_012103, partial [Cynara cardunculus var. scolymus] [Cynara cardunculus]	-	-	-	-	-
evm.TU.tig00001763.1	5.17	4.72	5.14	13.29	10.59	12.99	5.01	12.29	1.294602407	2.66E-09	2.55E-07	WRKY11	PREDICTED: probable WRKY transcription factor 17 [Vitis vinifera]	-	-	GO:0043231//intracellular membrane-bounded organelle	GO:0005515//protein binding	GO:0002252//immune effector process;GO:0007165//signal transduction;GO:0009617//response to bacterium;GO:0010243//response to organonitrogen compound;GO:0010467//gene expression
evm.TU.tig00153054.108	7.45	9.65	8.97	2.95	2.27	3.16	8.69	2.793333333	-1.637368434	2.78E-09	2.66E-07	COR2	PREDICTED: aldo-keto reductase family 4 member C9-like [Cucumis melo]	-	-	-	-	GO:0044710//single-organism metabolic process
evm.TU.tig00003412.279	9.12	10.31	10.44	3.25	3.23	3.79	9.956666667	3.423333333	-1.540261056	2.81E-09	2.67E-07	LBD4	PREDICTED: LOB domain-containing protein 4-like [Cucumis sativus]	-	-	-	-	GO:0010087//phloem or xylem histogenesis;GO:0044260//cellular macromolecule metabolic process
MSTRG.19954	7.02	8.11	7.43	1.8	1.04	1.94	7.52	1.593333333	-2.238684544	2.82E-09	2.67E-07	--	-	-	-	-	-	-
evm.TU.tig00153054.47	1.71	2.36	2.33	0.26	0.62	0.32	2.133333333	0.4	-2.415037499	3.61E-09	3.40E-07	PUB19	PREDICTED: U-box domain-containing protein 19-like [Cucumis sativus]	-	-	-	GO:0003824//catalytic activity	GO:0032446//protein modification by small protein conjugation
evm.TU.tig00006406.70	17.45	41.37	39.79	5.35	8.93	5.97	32.87	6.75	-2.283812049	3.74E-09	3.50E-07	UGT91D1	PREDICTED: UDP-glycosyltransferase 91A1-like [Cucumis melo]	-	-	-	GO:0016740//transferase activity	-
evm.TU.tig00153403.216	8.96	13.92	13.34	4.4	4.62	4.78	12.07333333	4.6	-1.392118279	4.61E-09	4.27E-07	RGA2	PREDICTED: disease resistance protein RGA2 [Cucumis melo]	-	-	-	-	-
evm.TU.tig00153210.226	539.49	673.09	666.86	315.72	286.12	307.97	626.48	303.27	-1.046665662	4.79E-09	4.42E-07	PI4KG5	PREDICTED: phosphatidylinositol 4-kinase gamma 5 [Cucumis melo]	-	-	-	GO:0016772//transferase activity, transferring phosphorus-containing groups	GO:0006796//phosphate-containing compound metabolic process
evm.TU.tig00000538.3	2.06	2.24	2.3	93.71	4.8	91.86	2.2	63.45666667	4.850196311	4.81E-09	4.42E-07	ABI3	PREDICTED: B3 domain-containing transcription factor ABI3-like [Juglans regia]	-	-	-	-	GO:0006351//transcription, DNA-templated;GO:0009725//response to hormone;GO:0044763//single-organism cellular process;GO:0050794//regulation of cellular process
evm.TU.tig00153056.390	13.77	10.24	10.58	23.26	25.16	22.98	11.53	23.8	1.045569061	5.57E-09	5.07E-07	At5g53970	PREDICTED: probable aminotransferase TAT2 [Cucumis sativus]	ko01100//Metabolic pathways;ko01110//Biosynthesis of secondary metabolites;ko01230//Biosynthesis of amino acids;ko00270//Cysteine and methionine metabolism;ko00360//Phenylalanine metabolism;ko00350//Tyrosine metabolism;ko00400//Phenylalanine, tyrosine and tryptophan biosynthesis;ko00130//Ubiquinone and other terpenoid-quinone biosynthesis;ko00950//Isoquinoline alkaloid biosynthesis;ko00960//Tropa…	K00815;K00815;K00815;K00815;K00815;K00815;K00815;K00815;K00815;K00815	-	-	-
evm.TU.tig00000855.6	6.88	9.02	8.41	16.03	19.64	18.44	8.103333333	18.03666667	1.154345348	6.97E-09	6.26E-07	--	-	-	-	-	-	-
evm.TU.tig00153950.12	1.87	2.72	1.63	0	0	0	2.073333333	0.001	-11.01773636	7.45E-09	6.66E-07	RNASET2	PREDICTED: ribonuclease MC-like [Cucumis sativus]	-	-	-	-	-
evm.TU.tig00153446.10	1.91	2.41	2.21	9.26	5.76	9.21	2.176666667	8.076666667	1.891639508	7.54E-09	6.72E-07	At5g55050	PREDICTED: GDSL esterase/lipase At5g55050 [Cucumis melo]	-	-	-	GO:0016788//hydrolase activity, acting on ester bonds	GO:0006629//lipid metabolic process
evm.TU.tig00153033.111	6.25	8.66	7.84	0.99	2.26	0.7	7.583333333	1.316666667	-2.525941987	7.61E-09	6.75E-07	--	Os07g0262700 [Oryza sativa Japonica Group]	-	-	-	-	-
evm.TU.tig00153535.21	286.46	424.19	435.27	137.5	190.15	137.93	381.9733333	155.1933333	-1.299405338	7.73E-09	6.83E-07	ETR1	ethylene receptor 1 [Cucurbita pepo]	ko04075//Plant hormone signal transduction;ko04016//MAPK signaling pathway - plant	K14509;K14509	-	-	-
evm.TU.tig00153699.21	3.92	5.18	6.11	13.64	11.66	14.18	5.07	13.16	1.376101837	8.81E-09	7.69E-07	NPF5.8	PREDICTED: protein NRT1/ PTR FAMILY 5.8-like [Cucumis melo]	-	-	-	-	GO:0051234//establishment of localization
evm.TU.tig00004305.2	1.25	6.81	7.38	0.07	0.28	0.24	5.146666667	0.196666667	-4.709813988	9.36E-09	8.11E-07	At2g39510	PREDICTED: WAT1-related protein At2g39510-like [Cucumis sativus]	-	-	-	-	-
evm.TU.tig00154108.2	8.83	13.28	11.76	40.2	26.93	39.8	11.29	35.64333333	1.658586777	1.01E-08	8.72E-07	At1g21140	PREDICTED: vacuolar iron transporter homolog 2.1-like [Cucumis sativus]	-	-	-	-	-
evm.TU.tig00153533.79	131.44	131.41	145.23	65.83	54.63	65.49	136.0266667	61.98333333	-1.133937258	1.05E-08	9.04E-07	TET8	PREDICTED: tetraspanin-8 [Cucumis melo]	-	-	GO:0031224//intrinsic component of membrane	-	-
evm.TU.tig00153823.6	6.95	5.85	5.52	15.81	34.89	16.66	6.106666667	22.45333333	1.878472635	1.18E-08	1.00E-06	BHLH25	PREDICTED: transcription factor bHLH18-like isoform X2 [Cucumis melo]	-	-	-	-	-
evm.TU.tig00153010.77	3.13	4.59	3.83	7.55	8.74	7.73	3.85	8.006666667	1.056343299	1.18E-08	1.00E-06	At1g09600	PREDICTED: probable serine/threonine-protein kinase At1g09600 isoform X1 [Cucumis sativus]	-	-	-	GO:0004672//protein kinase activity	GO:0006796//phosphate-containing compound metabolic process
MSTRG.8146	9.35	12.48	12.45	4.81	5.56	4.71	11.42666667	5.026666667	-1.184730681	1.24E-08	1.04E-06	--	-	-	-	-	-	-
evm.TU.tig00153015.2	2.45	3.14	3.26	0.57	1.02	0.44	2.95	0.676666667	-2.124197728	1.25E-08	1.05E-06	--	Transducin family protein / WD-40 repeat family protein [Zea mays]	-	-	-	-	-
evm.TU.tig00000004.1	28.46	37.58	37.6	14.92	19.18	14.79	34.54666667	16.29666667	-1.08396961	1.44E-08	1.19E-06	MIP1A	PREDICTED: zinc finger protein CONSTANS-LIKE 4 [Cucumis melo]	-	-	-	-	-
evm.TU.tig00153056.450	28.46	37.58	37.6	14.92	19.18	14.79	34.54666667	16.29666667	-1.08396961	1.44E-08	1.19E-06	MIP1A	PREDICTED: zinc finger protein CONSTANS-LIKE 4 [Cucumis melo]	-	-	-	-	-
MSTRG.24961	0.99	0.63	0.64	2.53	2.74	2.64	0.753333333	2.636666667	1.807354922	1.47E-08	1.21E-06	--	PREDICTED: uncharacterized protein LOC109135517 [Beta vulgaris subsp. vulgaris] [Beta vulgaris]	-	-	-	-	-
evm.TU.tig00000812.3	0.96	1.33	1.12	4.09	3.14	4.31	1.136666667	3.846666667	1.75879958	1.56E-08	1.28E-06	At3g53190	PREDICTED: probable pectate lyase 18 [Cucumis sativus]	ko00040//Pentose and glucuronate interconversions	K01728	-	GO:0016837//carbon-oxygen lyase activity, acting on polysaccharides;GO:0043169//cation binding	GO:0000272//polysaccharide catabolic process
evm.TU.tig00000589.188	5.66	7.9	7.52	2.78	2.75	2.74	7.026666667	2.756666667	-1.349915632	1.56E-08	1.28E-06	IQD1	PREDICTED: protein IQ-DOMAIN 1-like isoform X1 [Cucumis sativus]	-	-	-	-	-
evm.TU.tig00153204.239	4.31	7.56	6.93	2.02	1.57	1.84	6.266666667	1.81	-1.791708559	1.68E-08	1.37E-06	At3g47570	PREDICTED: probable LRR receptor-like serine/threonine-protein kinase At3g47570 [Cucumis melo]	-	-	GO:0016020//membrane	GO:0004672//protein kinase activity;GO:0016491//oxidoreductase activity	GO:0006796//phosphate-containing compound metabolic process
evm.TU.tig00002442.5	14.61	18.54	24.1	6.8	8.25	7.14	19.08333333	7.396666667	-1.367366026	1.72E-08	1.40E-06	IQD1	PREDICTED: protein IQ-DOMAIN 1 [Cucumis sativus]	-	-	-	-	GO:0045491//xylan metabolic process
evm.TU.tig00153554.330	28.96	23.13	23.86	10.17	14.23	10.13	25.31666667	11.51	-1.137199631	1.87E-08	1.51E-06	RVE6	PREDICTED: protein REVEILLE 6-like isoform X4 [Cucumis melo]	-	-	-	-	-
evm.TU.tig00153210.449	2.98	1.58	1.54	0	0.12	0	2.033333333	0.04	-5.667702932	1.91E-08	1.54E-06	LHT2	PREDICTED: lysine histidine transporter 1 [Cucumis sativus]	-	-	GO:0031224//intrinsic component of membrane	-	-
evm.TU.tig00153054.35	30.15	42.91	43.02	15.82	20.71	15.31	38.69333333	17.28	-1.162981801	2.03E-08	1.62E-06	BOR2	PREDICTED: boron transporter 1-like [Cucumis melo]	-	-	GO:0031224//intrinsic component of membrane	-	GO:0006820//anion transport
evm.TU.tig00001321.4	23.1	42.48	42.72	7.75	4.12	8.57	36.1	6.813333333	-2.405566142	2.10E-08	1.67E-06	NAC012	PREDICTED: NAC domain-containing protein 12 [Cucumis melo]	-	-	-	-	GO:0006355//regulation of transcription, DNA-templated;GO:0042546//cell wall biogenesis;GO:0044711//single-organism biosynthetic process;GO:0044763//single-organism cellular process;GO:0045491//xylan metabolic process
MSTRG.6663	169.88	219.94	214.61	80.25	118.29	79.2	201.4766667	92.58	-1.1218403	2.19E-08	1.73E-06	At4g27130	Eukaryotic translation initiation factor SUI [Trema orientale]	ko03013//RNA transport	K03113	GO:0044424//intracellular part	GO:0008135//translation factor activity, RNA binding	GO:0006412//translation;GO:0010608//posttranscriptional regulation of gene expression;GO:0016192//vesicle-mediated transport;GO:0061024//membrane organization
evm.TU.tig00002660.1	0.34	4.53	4.51	0.02	0.03	0.02	3.126666667	0.023333333	-7.06608919	2.28E-08	1.79E-06	MEE23	PREDICTED: tetrahydrocannabinolic acid synthase-like [Cucumis melo]	-	-	-	-	-
evm.TU.tig00153533.131	1.37	2.54	2.3	9.11	5.65	9.13	2.07	7.963333333	1.94374168	2.45E-08	1.92E-06	HMA2	E1-E2_ATPase domain-containing protein/Hydrolase domain-containing protein [Cephalotus follicularis]	-	-	GO:0031224//intrinsic component of membrane	GO:0003824//catalytic activity;GO:0008324//cation transmembrane transporter activity;GO:0032550//purine ribonucleoside binding;GO:0043169//cation binding	GO:0006812//cation transport
evm.TU.tig00004921.7	0.2	14.81	14.48	0.06	0.08	0.15	9.83	0.096666667	-6.668029112	2.83E-08	2.21E-06	At5g63180	PREDICTED: probable pectate lyase 5 [Cucumis sativus]	ko00040//Pentose and glucuronate interconversions	K01728	-	GO:0016837//carbon-oxygen lyase activity, acting on polysaccharides;GO:0043169//cation binding	GO:0000272//polysaccharide catabolic process
evm.TU.tig00001291.153	11.28	11.35	9.53	5.34	5.07	4.99	10.72	5.133333333	-1.062337056	2.90E-08	2.26E-06	VCINV	acid beta-fructofuranosidase-like [Cucumis melo]	ko01100//Metabolic pathways;ko00500//Starch and sucrose metabolism;ko00052//Galactose metabolism	K01193;K01193;K01193	-	GO:0004564//beta-fructofuranosidase activity;GO:0016289//CoA hydrolase activity	GO:0044238//primary metabolic process
evm.TU.tig00153048.370	224.67	157.46	158.76	69.1	54.42	66.66	180.2966667	63.39333333	-1.50796969	2.92E-08	2.27E-06	CPN60B2	PREDICTED: ruBisCO large subunit-binding protein subunit beta, chloroplastic [Cucumis melo]	ko03018//RNA degradation	K04077	GO:0044424//intracellular part	GO:0032550//purine ribonucleoside binding	GO:0006457//protein folding
evm.TU.tig00005754.3	13.95	15.68	16.2	8	7.09	7.49	15.27666667	7.526666667	-1.0212468	2.95E-08	2.28E-06	At3g19810	PREDICTED: uncharacterized protein LOC103492797 isoform X2 [Cucumis melo]	-	-	-	-	-
evm.TU.tig00153554.315	19.11	30.36	35.31	6.91	10.23	6.81	28.26	7.983333333	-1.82369831	3.28E-08	2.53E-06	--	-	-	-	-	-	-
evm.TU.tig00152936.8	12.03	13.78	13.11	4.88	3.14	4.8	12.97333333	4.273333333	-1.602115448	4.19E-08	3.21E-06	WNK1	PREDICTED: probable serine/threonine-protein kinase WNK9 [Cucumis melo]	-	-	-	GO:0016301//kinase activity	GO:0006796//phosphate-containing compound metabolic process
evm.TU.tig00000798.4	6.44	9.3	9.42	2.51	3.21	2.64	8.386666667	2.786666667	-1.589557075	4.34E-08	3.32E-06	At2g39020	PREDICTED: probable acetyltransferase NATA1-like [Cucumis melo]	-	-	-	GO:0016747//transferase activity, transferring acyl groups other than amino-acyl groups	-
evm.TU.tig00005942.3	2.89	10.36	10.48	0.67	0.19	0.58	7.91	0.48	-4.042571384	5.04E-08	3.80E-06	COR2	PREDICTED: aldo-keto reductase family 4 member C9-like [Cucumis melo]	-	-	-	GO:0033764//steroid dehydrogenase activity, acting on the CH-OH group of donors, NAD or NADP as acceptor	GO:0044710//single-organism metabolic process
evm.TU.tig00000446.5	29.11	34.18	34.17	15.44	11.9	14.74	32.48666667	14.02666667	-1.211675518	5.19E-08	3.88E-06	PTC52	PREDICTED: protochlorophyllide-dependent translocon component 52, chloroplastic [Cucumis sativus]	-	-	-	-	-
evm.TU.tig00000729.367	12.4	16.69	16.78	3.31	6.12	2.52	15.29	3.983333333	-1.940540289	5.38E-08	4.01E-06	--	PB1 domain-containing protein [Cephalotus follicularis]	-	-	-	-	-
evm.TU.tig00154107.65	6.54	9.5	8.31	20.74	16.98	17.82	8.116666667	18.51333333	1.189605405	5.42E-08	4.03E-06	At3g50210	PREDICTED: probable 2-oxoglutarate-dependent dioxygenase At3g49630 isoform X2 [Cucumis sativus]	-	-	-	-	-
evm.TU.tig00153054.221	37.3	33.84	36.58	8.89	3.71	8.88	35.90666667	7.16	-2.326220237	5.49E-08	4.07E-06	--	-	-	-	-	-	-
evm.TU.tig00153031.160	38.84	86.52	85.97	14.09	23.48	13.36	70.44333333	16.97666667	-2.052909962	6.14E-08	4.52E-06	At2g18193	PREDICTED: AAA-ATPase At2g18193-like [Cucumis melo]	-	-	-	-	-
evm.TU.tig00008441.1	8.5	8.12	8.54	3.61	4.26	4.37	8.386666667	4.08	-1.039528364	6.35E-08	4.65E-06	ABC4	PREDICTED: 1,4-dihydroxy-2-naphthoate polyprenyltransferase, chloroplastic [Cucumis sativus]	ko01100//Metabolic pathways;ko01110//Biosynthesis of secondary metabolites;ko00130//Ubiquinone and other terpenoid-quinone biosynthesis	K02548;K02548;K02548	GO:0031224//intrinsic component of membrane;GO:0042170//plastid membrane	GO:0002094//polyprenyltransferase activity	GO:0006090//pyruvate metabolic process;GO:0009451//RNA modification;GO:0009767//photosynthetic electron transport chain;GO:0009886//post-embryonic morphogenesis;GO:0042374//phylloquinone metabolic process;GO:0043623//cellular protein complex assembly;GO:1901663//quinone biosynthetic process
evm.TU.tig00003673.7	126.17	167.51	167.94	836.79	350.06	943.11	153.8733333	709.9866667	2.206048701	6.53E-08	4.76E-06	--	PREDICTED: trypsin inhibitor 1-like [Cucumis sativus]	ko01100//Metabolic pathways;ko00040//Pentose and glucuronate interconversions	K01213;K01213	-	-	-
evm.TU.tig00001291.345	5.96	2.66	2.8	0.35	0.67	0.42	3.806666667	0.48	-2.987421934	6.86E-08	4.98E-06	UGE5	PREDICTED: UDP-glucose 4-epimerase GEPI48 [Cucumis sativus]	ko01100//Metabolic pathways;ko00520//Amino sugar and nucleotide sugar metabolism;ko00052//Galactose metabolism	K01784;K01784;K01784	-	GO:0016857//racemase and epimerase activity, acting on carbohydrates and derivatives;GO:0048037//cofactor binding	GO:0019318//hexose metabolic process
MSTRG.16777	3.7	4.77	6.33	0.71	1.01	0.92	4.933333333	0.88	-2.486987341	7.54E-08	5.42E-06	--	zinc finger BED domain-containing protein DAYSLEEPER-like isoform X1 [Momordica charantia]	-	-	-	-	-
evm.TU.tig00000892.70	32.89	54.6	54.07	7.46	2.11	7.98	47.18666667	5.85	-3.011870731	7.55E-08	5.42E-06	HRPN	PREDICTED: peroxidase N [Cucumis melo]	ko01100//Metabolic pathways;ko01110//Biosynthesis of secondary metabolites;ko00940//Phenylpropanoid biosynthesis	K00430;K00430;K00430	GO:0043231//intracellular membrane-bounded organelle	GO:0003824//catalytic activity;GO:0043169//cation binding;GO:0046906//tetrapyrrole binding	GO:0006950//response to stress;GO:0042743//hydrogen peroxide metabolic process;GO:0044710//single-organism metabolic process
evm.TU.tig00004456.2	76.88	91.71	88.43	31.3	51.55	32.72	85.67333333	38.52333333	-1.15311368	7.93E-08	5.66E-06	HHO6	PREDICTED: myb family transcription factor EFM-like [Pyrus x bretschneideri]	-	-	-	-	-
evm.TU.tig00005475.4	59.02	32.94	33.64	11.42	8.43	11.53	41.86666667	10.46	-2.000919207	9.22E-08	6.50E-06	--	-	-	-	-	-	-
evm.TU.tig00001758.3	8.82	8.97	9.76	2.31	3.06	2.33	9.183333333	2.566666667	-1.839121968	1.03E-07	7.22E-06	--	unknown [Medicago truncatula]	-	-	-	-	-
evm.TU.tig00153552.74	18.91	18.41	17.38	2.12	6.43	2.26	18.23333333	3.603333333	-2.33917431	1.06E-07	7.40E-06	BHLH94	PREDICTED: transcription factor bHLH96 [Nelumbo nucifera]	-	-	-	-	-
evm.TU.tig00000589.79	7.77	10.19	10.17	2.7	1.4	2.82	9.376666667	2.306666667	-2.02326561	1.10E-07	7.62E-06	XA21	PREDICTED: probable LRR receptor-like serine/threonine-protein kinase At3g47570 [Cucumis sativus]	-	-	-	-	-
evm.TU.tig00153204.209	3.39	0.58	0.68	0	0	0	1.55	0.001	-10.5980525	1.14E-07	7.87E-06	trc	PREDICTED: serine/threonine-protein kinase tricorner isoform X2 [Cucumis melo]	-	-	GO:0044444//cytoplasmic part	GO:0004672//protein kinase activity;GO:0032550//purine ribonucleoside binding	GO:0006464//cellular protein modification process;GO:0006796//phosphate-containing compound metabolic process
evm.TU.tig00153206.36	29.86	18.23	16.96	2.26	0.35	2.34	21.68333333	1.65	-3.716048627	1.16E-07	8.03E-06	Dnajb8	PREDICTED: dnaJ homolog subfamily B member 3 [Eucalyptus grandis]	-	-	-	-	-
evm.TU.tig00000729.239	13.59	33.43	37.13	6.3	4.88	6.37	28.05	5.85	-2.261492241	1.39E-07	9.51E-06	ARP1	PREDICTED: RNA-binding protein 38-like [Cucumis melo]	-	-	-	-	-
evm.TU.tig00153048.187	61.49	61.94	62.68	19.95	10.38	20.16	62.03666667	16.83	-1.882085993	1.51E-07	1.03E-05	IAA17	PREDICTED: auxin-induced protein AUX22-like [Cucumis sativus]	ko04075//Plant hormone signal transduction	K14484	-	-	-
evm.TU.tig00001983.4	6.92	12.13	10.39	0.6	2.09	1.6	9.813333333	1.43	-2.778728119	1.55E-07	1.05E-05	--	-	-	-	-	-	-
evm.TU.tig00153055.154	21.95	49.45	47.93	10.23	13.21	9.76	39.77666667	11.06666667	-1.845701641	1.64E-07	1.10E-05	At4g34480	PREDICTED: glucan endo-1,3-beta-glucosidase 7 [Cucumis melo]	-	-	GO:0031224//intrinsic component of membrane	GO:0008422//beta-glucosidase activity	GO:0044238//primary metabolic process
evm.TU.tig00153145.71	117.53	118.53	119.85	56.34	42.97	56.67	118.6366667	51.99333333	-1.190151412	1.67E-07	1.12E-05	--	PREDICTED: uncharacterized protein LOC103486737 [Cucumis melo]	-	-	-	-	-
evm.TU.tig00006684.2	0.18	0.25	0.26	5.25	0.63	5.45	0.23	3.776666667	4.037407689	1.95E-07	1.30E-05	UTR4	PREDICTED: UDP-galactose/UDP-glucose transporter 2-like [Cucumis melo]	-	-	GO:0031224//intrinsic component of membrane	-	GO:0044763//single-organism cellular process
evm.TU.tig00000892.74	0.22	0.22	0.18	104.61	0.27	108.38	0.206666667	71.08666667	8.426129462	2.01E-07	1.33E-05	--	unknown [Zea mays]	-	-	-	-	-
MSTRG.14179	0.85	0.71	1.01	2.7	4.91	2.81	0.856666667	3.473333333	2.019515013	2.05E-07	1.35E-05	RCOM_0680180	CASP-like protein 1E1 [Cucurbita maxima]	-	-	GO:0016020//membrane	-	-
evm.TU.tig00002486.329	4.52	3.87	3.65	1.26	1.16	0.71	4.013333333	1.043333333	-1.94360083	2.16E-07	1.41E-05	SRG1	PREDICTED: protein SRG1 [Cucumis melo]	-	-	-	-	-
evm.TU.tig00003412.60	107.31	164.46	163.5	54.07	76.79	55.07	145.09	61.97666667	-1.22715102	2.35E-07	1.53E-05	At5g35735	PREDICTED: cytochrome b561 and DOMON domain-containing protein At5g35735-like [Cucumis sativus]	-	-	GO:0016020//membrane	-	-
evm.TU.tig00005335.4	3.2	3.62	4.08	0.21	0.93	0.22	3.633333333	0.453333333	-3.002649578	2.42E-07	1.57E-05	CYP78A7	PREDICTED: cytochrome P450 78A7-like [Juglans regia]	-	-	-	GO:0016491//oxidoreductase activity;GO:0046906//tetrapyrrole binding;GO:0046914//transition metal ion binding	GO:0044710//single-organism metabolic process
evm.TU.tig00000234.5	11.73	20.21	18.16	6.42	6.69	6.11	16.7	6.406666667	-1.382202267	2.56E-07	1.65E-05	--	C2H2-like zinc finger protein isoform 1 [Theobroma cacao]	-	-	-	GO:0043169//cation binding	GO:0010468//regulation of gene expression
evm.TU.tig00004836.183	105.38	133.75	135.71	60.09	47.96	58.64	124.9466667	55.56333333	-1.169107357	2.59E-07	1.67E-05	--	PREDICTED: uncharacterized protein LOC101211274 isoform X1 [Cucumis sativus]	-	-	-	-	-
evm.TU.tig00153206.159	5.56	3.8	3.97	16.53	11.97	14.64	4.443333333	14.38	1.694349396	2.65E-07	1.70E-05	EFL1	PREDICTED: protein EARLY FLOWERING 4-like [Cucumis sativus]	-	-	GO:0043231//intracellular membrane-bounded organelle	GO:0046983//protein dimerization activity	GO:0007602//phototransduction;GO:0009639//response to red or far red light;GO:0009648//photoperiodism;GO:0042752//regulation of circadian rhythm;GO:0048580//regulation of post-embryonic development;GO:0090567//reproductive shoot system development
evm.TU.tig00153293.75	19.42	30.02	27.41	9.88	6.77	9.3	25.61666667	8.65	-1.566310721	2.70E-07	1.73E-05	PCO5	PREDICTED: plant cysteine oxidase 4 [Vitis vinifera]	ko01100//Metabolic pathways;ko00430//Taurine and hypotaurine metabolism	K10712;K10712	-	-	-
evm.TU.tig00005792.7	1.01	2.15	2.04	0.04	0	0.08	1.733333333	0.04	-5.437405312	2.71E-07	1.73E-05	--	60S ribosomal protein L44 [Morus notabilis]	-	-	-	-	-
evm.TU.tig00153031.191	2.5	6.3	6.85	0.71	0.28	0.39	5.216666667	0.46	-3.503422485	2.77E-07	1.76E-05	ATHB-40	PREDICTED: homeobox-leucine zipper protein ATHB-40 [Cucumis sativus]	-	-	-	-	-
evm.TU.tig00005270.5	7.13	1.23	1.5	0	0	0	3.286666667	0.001	-11.68240943	2.82E-07	1.78E-05	AMMECR1L	AMMECR1 family [Theobroma cacao]	-	-	-	-	-
evm.TU.tig00001291.366	43.69	64.24	58.75	14.11	5.32	13.28	55.56	10.90333333	-2.349277341	2.88E-07	1.82E-05	NAC012	PREDICTED: NAC domain-containing protein 12 [Cucumis melo]	-	-	-	-	GO:0006351//transcription, DNA-templated;GO:0044699//single-organism process;GO:0071554//cell wall organization or biogenesis
evm.TU.tig00153204.115	34.85	24.12	23.87	54.32	70.42	55.04	27.61333333	59.92666667	1.117833075	3.38E-07	2.13E-05	PAP12	PREDICTED: purple acid phosphatase 2 [Cucumis sativus]	-	-	GO:0044464//cell part	-	GO:0008152//metabolic process
evm.TU.tig00005515.3	0.19	0.3	0.28	11.42	0.32	10.83	0.256666667	7.523333333	4.873404162	3.47E-07	2.18E-05	At1g09620	PREDICTED: leucine--tRNA ligase, cytoplasmic [Cucumis melo]	ko00970//Aminoacyl-tRNA biosynthesis	K01869	GO:0005911//cell-cell junction;GO:0009536//plastid	GO:0004812//aminoacyl-tRNA ligase activity;GO:0032550//purine ribonucleoside binding;GO:0052689//carboxylic ester hydrolase activity	GO:0006418//tRNA aminoacylation for protein translation;GO:0006448//regulation of translational elongation;GO:0006596//polyamine biosynthetic process
MSTRG.14079	0	0	0	3.42	0.08	3.93	0.001	2.476666667	11.27418399	3.94E-07	2.46E-05	--	nuclear envelope integral membrane protein 1 isoform X1 [Cucumis melo var. makuwa] [Cucumis melo]	-	-	-	-	-
evm.TU.tig00004836.96	16.58	17.98	17.17	5.43	3.19	6.01	17.24333333	4.876666667	-1.822071422	4.19E-07	2.61E-05	--	DUF761 domain-containing protein, partial [Cephalotus follicularis]	-	-	-	-	-
MSTRG.28937	0.99	1.29	0.96	0.21	0.34	0.24	1.08	0.263333333	-2.036069255	4.27E-07	2.64E-05	MAIL3	serine/threonine-protein phosphatase 7 long form homolog isoform X1 [Momordica charantia]	-	-	-	-	-
evm.TU.tig00154044.11	2.01	2.78	2	5.1	4.85	5.01	2.263333333	4.986666667	1.139626696	4.58E-07	2.80E-05	SLC37A1	MFS_1 domain-containing protein [Cephalotus follicularis]	-	-	GO:0031224//intrinsic component of membrane	-	GO:0044763//single-organism cellular process;GO:0051234//establishment of localization
evm.TU.tig00001514.4	240.77	276.94	276.36	97.3	162.84	92.89	264.69	117.6766667	-1.169475405	4.77E-07	2.90E-05	ERF060	PREDICTED: ethylene-responsive transcription factor ERF056 [Cucumis sativus]	-	-	-	-	-
evm.TU.tig00153033.27	11.26	15.68	15.04	5.39	3.59	5.38	13.99333333	4.786666667	-1.547646417	4.84E-07	2.93E-05	PAL	PREDICTED: phenylalanine ammonia-lyase-like [Cucumis melo]	ko01100//Metabolic pathways;ko01110//Biosynthesis of secondary metabolites;ko00940//Phenylpropanoid biosynthesis;ko00360//Phenylalanine metabolism	K10775;K10775;K10775;K10775	GO:0044424//intracellular part	GO:0016841//ammonia-lyase activity	GO:0006558//L-phenylalanine metabolic process;GO:0009699//phenylpropanoid biosynthetic process
evm.TU.tig00003637.1	16.82	21.16	20.25	7.04	4.02	6.85	19.41	5.97	-1.700997281	4.87E-07	2.94E-05	CYP89A9	PREDICTED: cytochrome P450 89A2 [Cucumis melo]	-	-	-	GO:0016491//oxidoreductase activity;GO:0046906//tetrapyrrole binding;GO:0046914//transition metal ion binding	GO:0044710//single-organism metabolic process
evm.TU.tig00007747.1	130.88	188.77	180.65	67.24	47.84	68.89	166.7666667	61.32333333	-1.443322927	5.01E-07	3.01E-05	CHUP1	PREDICTED: protein CHUP1, chloroplastic [Cucumis sativus]	-	-	-	-	-
evm.TU.tig00003412.178	8.89	11.82	11.98	4.23	6.01	3.96	10.89666667	4.733333333	-1.202958447	5.14E-07	3.08E-05	ERF053	PREDICTED: ethylene-responsive transcription factor ERF053 [Cucumis sativus]	-	-	-	-	-
evm.TU.tig00004020.4	15.05	25.84	27.37	8.46	6.99	7.25	22.75333333	7.566666667	-1.588348117	5.35E-07	3.19E-05	P4H12	PREDICTED: probable prolyl 4-hydroxylase 12 [Cucumis melo]	ko01100//Metabolic pathways;ko00330//Arginine and proline metabolism	K00472;K00472	-	-	-
evm.TU.tig00006179.4	1	0.7	0.98	0.09	0	0.06	0.893333333	0.05	-4.159198595	5.67E-07	3.36E-05	--	Ist1 domain-containing protein [Cephalotus follicularis]	ko04144//Endocytosis	K19476	-	-	-
evm.TU.tig00153037.44	4.3	6.05	6.21	2.08	2.44	2.36	5.52	2.293333333	-1.267222203	6.12E-07	3.59E-05	--	PREDICTED: EGF domain-specific O-linked N-acetylglucosamine transferase-like [Cucumis sativus]	-	-	-	GO:0016740//transferase activity	-
evm.TU.tig00003043.4	1.05	3.3	2.43	0	0.21	0.06	2.26	0.09	-4.650253961	6.19E-07	3.61E-05	TIC32	PREDICTED: short-chain dehydrogenase TIC 32, chloroplastic-like [Cucumis sativus]	-	-	-	-	-
evm.TU.tig00153871.9	2.28	2	1.67	0.17	0	0	1.983333333	0.056666667	-5.129283017	6.41E-07	3.73E-05	BHLH95	PREDICTED: transcription factor bHLH95 [Vitis vinifera]	-	-	-	-	-
evm.TU.tig00007427.10	1.63	0.95	1	0.03	0	0	1.193333333	0.01	-6.898853277	6.47E-07	3.76E-05	CDR1	PREDICTED: probable aspartic protease At2g35615 [Cucumis sativus]	-	-	-	-	-
evm.TU.tig00000892.58	34.46	35.12	33.62	19.42	16.76	15.38	34.4	17.18666667	-1.001118802	6.51E-07	3.77E-05	--	hypothetical protein CISIN_1g032485mg [Citrus sinensis]	-	-	-	-	-
evm.TU.tig00153841.105	0.65	0.61	0.3	16.22	0.84	16.45	0.52	11.17	4.424973752	6.68E-07	3.86E-05	CPQ	cucurbitadienol synthase [Siraitia grosvenorii]	ko01100//Metabolic pathways;ko01110//Biosynthesis of secondary metabolites;ko00100//Steroid biosynthesis	K01853;K01853;K01853	-	GO:0016853//isomerase activity	-
evm.TU.tig00000892.450	36.59	40.46	39.5	17.37	11.94	17.51	38.85	15.60666667	-1.315752165	6.88E-07	3.96E-05	At2g42960	PREDICTED: probable receptor-like protein kinase At2g42960 [Cucumis melo]	-	-	-	GO:0004702//receptor signaling protein serine/threonine kinase activity;GO:0032550//purine ribonucleoside binding	GO:0032147//activation of protein kinase activity
evm.TU.tig00153048.4	1.72	2.47	2.93	0.04	0.28	0	2.373333333	0.106666667	-4.475733431	7.10E-07	4.07E-05	XTH23	PREDICTED: probable xyloglucan endotransglucosylase/hydrolase protein 23 [Cucumis sativus]	ko04075//Plant hormone signal transduction	K14504	GO:0005576//extracellular region;GO:0030312//external encapsulating structure	GO:0016758//transferase activity, transferring hexosyl groups;GO:0016787//hydrolase activity	GO:0044042//glucan metabolic process;GO:0045229//external encapsulating structure organization
evm.TU.tig00153048.140	57.13	44.36	41.24	22.18	19.6	20.99	47.57666667	20.92333333	-1.185141488	8.34E-07	4.75E-05	--	PREDICTED: uncharacterized protein LOC101218093 [Cucumis sativus]	-	-	-	-	-
evm.TU.tig00153057.30	0.04	1.07	0.89	0	0	0	0.666666667	0.001	-9.380821784	8.34E-07	4.75E-05	ABCC3	PREDICTED: ABC transporter C family member 3-like [Cucumis sativus]	ko02010//ABC transporters	K05666	-	-	-
evm.TU.tig00002284.2	0.67	1.1	0.87	4.66	2.11	4.21	0.88	3.66	2.05626822	8.51E-07	4.83E-05	--	PREDICTED: uncharacterized protein LOC101205619 [Cucumis sativus]	-	-	-	-	-
evm.TU.tig00153031.361	11.23	21.35	21.85	5.42	4.99	4.98	18.14333333	5.13	-1.822408804	8.76E-07	4.96E-05	--	-	-	-	-	-	-
evm.TU.tig00005792.8	2.02	3.53	3.51	0.82	0.76	0.54	3.02	0.706666667	-2.095446785	8.83E-07	4.99E-05	--	PREDICTED: uncharacterized protein LOC103499969 [Cucumis melo]	-	-	-	-	-
evm.TU.tig00153016.82	5.75	5.47	7.6	2.31	3.05	1.94	6.273333333	2.433333333	-1.366298259	9.33E-07	5.23E-05	PSY	phytoene synthase [Citrullus lanatus]	ko01100//Metabolic pathways;ko01110//Biosynthesis of secondary metabolites;ko00906//Carotenoid biosynthesis	K02291;K02291;K02291	GO:0009536//plastid	GO:0004337//geranyltranstransferase activity	GO:0016109//tetraterpenoid biosynthetic process
evm.TU.tig00000589.185	6.13	6.69	6.12	2.29	3.66	2.27	6.313333333	2.74	-1.204226032	1.02E-06	5.67E-05	ICR3	PREDICTED: interactor of constitutive active ROPs 3 isoform X1 [Cucumis sativus]	-	-	-	-	-
evm.TU.tig00153343.65	5.62	8.33	8.95	1.9	3.33	1.89	7.633333333	2.373333333	-1.685398452	1.15E-06	6.33E-05	tlyA	PREDICTED: hemolysin A isoform X3 [Theobroma cacao]	-	-	-	GO:0016741//transferase activity, transferring one-carbon groups	GO:0008152//metabolic process
evm.TU.tig00153699.18	2.99	4.81	3.34	1.24	1.21	1.1	3.713333333	1.183333333	-1.649858303	1.23E-06	6.73E-05	--	hypothetical protein L484_003492 [Morus notabilis]	-	-	-	-	-
evm.TU.tig00154117.2	5.14	10.72	11.22	1.86	2.76	1.97	9.026666667	2.196666667	-2.038877369	1.36E-06	7.41E-05	--	-	-	-	-	-	-
evm.TU.tig00153346.56	2.47	1.06	1.8	0.05	0	0	1.776666667	0.016666667	-6.736063628	1.44E-06	7.79E-05	ADS3	PREDICTED: palmitoyl-monogalactosyldiacylglycerol delta-7 desaturase, chloroplastic-like [Cucumis melo]	-	-	-	-	-
evm.TU.tig00002622.1	0.63	0.23	0.5	0	0	0	0.453333333	0.001	-8.824428435	1.57E-06	8.44E-05	At1g03370	PREDICTED: C2 and GRAM domain-containing protein At1g03370 isoform X2 [Prunus mume]	-	-	-	-	-
evm.TU.tig00001943.7	3.04	1.33	2.23	0.24	0.22	0.2	2.2	0.22	-3.321928095	1.61E-06	8.58E-05	--	-	-	-	-	-	-
evm.TU.tig00153016.46	10.2	6.5	8	2.42	3.5	1.93	8.233333333	2.616666667	-1.653746483	1.66E-06	8.86E-05	CRRSP60	PREDICTED: cysteine-rich repeat secretory protein 60 [Cucumis sativus]	-	-	-	-	-
evm.TU.tig00003673.6	10.6	6.96	6.72	102.65	16.37	119.03	8.093333333	79.35	3.293424302	1.73E-06	9.17E-05	--	-	-	-	-	-	-
evm.TU.tig00001291.176	13.03	19.58	18.93	7.66	6.03	7.14	17.18	6.943333333	-1.307029698	1.77E-06	9.31E-05	--	PREDICTED: glycine-rich RNA-binding protein GRP1A-like [Malus domestica]	-	-	-	-	-
MSTRG.13461	4.84	5.64	7.17	1.54	2.34	1.36	5.883333333	1.746666667	-1.752029467	1.84E-06	9.64E-05	--	transcription factor bHLH62 [Cucumis sativus]	-	-	-	-	-
evm.TU.tig00153031.330	6.4	7.33	6.76	12.19	22.24	12.97	6.83	15.8	1.209967075	1.95E-06	0.000101302	CYCD5-3	PREDICTED: cyclin-D5-1-like [Cucumis melo]	-	-	-	-	-
evm.TU.tig00153203.25	74.91	83.92	87.67	38.46	29.52	40.2	82.16666667	36.06	-1.188153844	1.95E-06	0.000101302	--	PREDICTED: CLAVATA3/ESR (CLE)-related protein 25 [Ziziphus jujuba]	-	-	-	-	-
evm.TU.tig00003744.2	15.23	15.32	16.11	5.93	3.48	6.22	15.55333333	5.21	-1.577868529	1.96E-06	0.000101302	WNK1	PREDICTED: probable serine/threonine-protein kinase WNK9 [Cucumis sativus]	-	-	-	GO:0016301//kinase activity	GO:0006796//phosphate-containing compound metabolic process
evm.TU.tig00002541.6	0.44	0.68	0.92	5.33	1.85	4.73	0.68	3.97	2.545532356	2.00E-06	0.000103489	--	PREDICTED: protein NUCLEAR FUSION DEFECTIVE 4-like [Cucumis sativus]	-	-	-	-	-
evm.TU.tig00153056.283	16.01	18.2	19.19	8.68	8.3	8.58	17.8	8.52	-1.062951906	2.06E-06	0.000105704	SAUR76	PREDICTED: auxin-responsive protein SAUR71 [Prunus mume]	-	-	-	-	-
evm.TU.tig00153056.37	4.84	4.91	5.26	2.05	2.33	2.2	5.003333333	2.193333333	-1.189764488	2.07E-06	0.000105822	CXE17	PREDICTED: probable carboxylesterase 17 [Juglans regia]	-	-	-	GO:0003824//catalytic activity	-
evm.TU.tig00002389.4	16.48	13.32	16.64	45.19	29.44	41.55	15.48	38.72666667	1.322921858	2.12E-06	0.000108018	At1g51060	PREDICTED: probable histone H2A.1 [Juglans regia]	-	-	GO:0043231//intracellular membrane-bounded organelle;GO:0043232//intracellular non-membrane-bounded organelle	GO:0003676//nucleic acid binding;GO:0046983//protein dimerization activity	-
evm.TU.tig00153056.129	185.29	201.53	215.12	84.72	50.29	82.63	200.6466667	72.54666667	-1.467675956	2.20E-06	0.000111083	SRF3	PREDICTED: 31 kDa ribonucleoprotein, chloroplastic [Cucumis melo]	-	-	-	-	-
evm.TU.tig00153047.335	22.56	31.66	31.14	13.21	10.9	13.41	28.45333333	12.50666667	-1.185900348	2.28E-06	0.000114165	GALAK	PREDICTED: galacturonokinase [Cucumis sativus]	ko00520//Amino sugar and nucleotide sugar metabolism	K18677	GO:0044444//cytoplasmic part	GO:0016301//kinase activity;GO:0016773//phosphotransferase activity, alcohol group as acceptor;GO:0032550//purine ribonucleoside binding;GO:0043169//cation binding	GO:0016310//phosphorylation;GO:0019318//hexose metabolic process;GO:0019586//galacturonate metabolic process
MSTRG.16164	4.37	1.91	2.54	14.51	9.51	12.55	2.94	12.19	2.051810066	2.29E-06	0.000114464	--	-	-	-	-	-	-
evm.TU.tig00000837.2	0.02	0.11	0.03	6.6	0.05	6.29	0.053333333	4.313333333	6.337621902	2.29E-06	0.000114464	NPF2.13	PREDICTED: LOW QUALITY PROTEIN: protein NRT1/ PTR FAMILY 2.13-like [Cucumis melo]	-	-	-	-	-
evm.TU.tig00000969.1	0.57	0.92	1.45	3.92	3.45	2.88	0.98	3.416666667	1.80173585	2.43E-06	0.000120661	SKU5	PREDICTED: monocopper oxidase-like protein SKU5 isoform X1 [Cucumis melo]	-	-	-	GO:0003824//catalytic activity	GO:0044710//single-organism metabolic process
evm.TU.tig00153037.40	10.69	10.45	9.63	31.46	18.22	30.66	10.25666667	26.78	1.384594018	2.50E-06	0.000123883	ZOX1	PREDICTED: zeatin O-glucosyltransferase-like [Cucumis melo]	ko00908//Zeatin biosynthesis	K13495	-	-	-
evm.TU.tig00153375.10	3.36	2.67	2.23	0.51	0.25	0.56	2.753333333	0.44	-2.645603852	2.54E-06	0.000125882	ERF034	PREDICTED: ethylene-responsive transcription factor ERF034 [Prunus mume]	-	-	-	-	-
evm.TU.tig00004508.3	675.19	526.55	535.1	253.67	174.89	253.08	578.9466667	227.2133333	-1.349382954	2.63E-06	0.000129866	HSC80	PREDICTED: heat shock cognate protein 80 [Cucumis sativus]	ko04626//Plant-pathogen interaction;ko04141//Protein processing in endoplasmic reticulum	K04079;K04079	-	GO:0005515//protein binding	GO:0044267//cellular protein metabolic process;GO:0050896//response to stimulus
evm.TU.tig00000892.438	55.96	57.53	54.79	30.35	23.66	28.68	56.09333333	27.56333333	-1.025078948	2.79E-06	0.000137169	--	PREDICTED: uncharacterized protein LOC101202760 [Cucumis sativus]	-	-	-	-	-
evm.TU.tig00002607.1	2.89	3.11	3.87	1.33	1.18	1.28	3.29	1.263333333	-1.380852236	2.85E-06	0.000139819	SCPL48	PREDICTED: serine carboxypeptidase-like [Cucumis sativus]	-	-	-	GO:0004180//carboxypeptidase activity	GO:0019538//protein metabolic process
evm.TU.tig00153653.38	8.69	10.11	9.32	3.86	2.59	3.95	9.373333333	3.466666667	-1.435013066	3.26E-06	0.000158419	CYP40	Peptidyl-prolyl cis-trans isomerase CYP40 [Morus notabilis]	-	-	-	GO:0016859//cis-trans isomerase activity	GO:0044267//cellular protein metabolic process
evm.TU.tig00153439.10	51.68	91.22	98.58	15.85	36.05	16.13	80.49333333	22.67666667	-1.827660712	3.27E-06	0.000158419	RBOHB	PREDICTED: respiratory burst oxidase homolog protein B isoform X1 [Cucumis melo]	ko04626//Plant-pathogen interaction;ko04016//MAPK signaling pathway - plant	K13447;K13447	GO:0031224//intrinsic component of membrane	GO:0046872//metal ion binding;GO:0050664//oxidoreductase activity, acting on NAD(P)H, oxygen as acceptor	GO:0000041//transition metal ion transport;GO:0001101//response to acid chemical;GO:0009267//cellular response to starvation;GO:0015698//inorganic anion transport;GO:0044707//single-multicellular organism process;GO:0044710//single-organism metabolic process
MSTRG.13730	24.21	15.01	13.07	1.15	0.02	1.18	17.43	0.783333333	-4.475802408	3.27E-06	0.000158419	At4g02290	endoglucanase 17-like [Cucurbita pepo subsp. pepo] [Cucurbita pepo]	-	-	GO:0009536//plastid	GO:0004553//hydrolase activity, hydrolyzing O-glycosyl compounds	GO:0009799//specification of symmetry;GO:0009825//multidimensional cell growth;GO:0009933//meristem structural organization;GO:0009943//adaxial/abaxial axis specification;GO:0010087//phloem or xylem histogenesis;GO:0030243//cellulose metabolic process;GO:0048437//floral organ development;GO:0051707//response to other organism;GO:0071555//cell wall organization
evm.TU.tig00000892.502	1.34	1.37	1.44	0.12	0.05	0.21	1.383333333	0.126666667	-3.449040013	3.28E-06	0.000158419	--	PREDICTED: uncharacterized protein LOC103490536 [Cucumis melo]	-	-	-	-	-
evm.TU.tig00007724.82	13.43	11.13	12.06	3.85	1.71	3.36	12.20666667	2.973333333	-2.037516176	3.30E-06	0.000159343	--	senescence-associated family protein [Populus trichocarpa]	-	-	-	-	-
evm.TU.tig00153490.108	45.34	40.03	40.14	72.46	132.32	72.02	41.83666667	92.26666667	1.141041628	3.48E-06	0.000167378	GABA-TP1	PREDICTED: gamma aminobutyrate transaminase 1, mitochondrial-like [Cucumis sativus]	ko01100//Metabolic pathways;ko00250//Alanine, aspartate and glutamate metabolism;ko00650//Butanoate metabolism	K16871;K16871;K16871	-	GO:0016769//transferase activity, transferring nitrogenous groups;GO:0043168//anion binding	-
evm.TU.tig00153401.1	18.68	27.97	27.29	299.98	37.01	295.53	24.64666667	210.84	3.096684149	3.62E-06	0.000173208	FATA2	PREDICTED: oleoyl-acyl carrier protein thioesterase 1, chloroplastic [Cucumis melo]	ko00061//Fatty acid biosynthesis	K10782	-	GO:0016788//hydrolase activity, acting on ester bonds	-
evm.TU.tig00153554.266	20.5	11.1	10.22	35.56	53.76	35.06	13.94	41.46	1.572489555	3.73E-06	0.000178135	SBT1.3	PREDICTED: subtilisin-like protease SBT1.7 [Cucumis sativus]	-	-	-	GO:0005515//protein binding;GO:0070011//peptidase activity, acting on L-amino acid peptides	GO:0009892//negative regulation of metabolic process;GO:0019538//protein metabolic process;GO:0051301//cell division
evm.TU.tig00003063.52	2.36	1.18	1.08	7.94	4.35	8.18	1.54	6.823333333	2.147546346	3.74E-06	0.000178135	NFD4	PREDICTED: protein NUCLEAR FUSION DEFECTIVE 4-like [Malus domestica]	-	-	-	-	-
evm.TU.tig00153048.103	149.51	120.67	123.47	52.53	28.11	47.49	131.2166667	42.71	-1.619305174	3.76E-06	0.000178646	--	PREDICTED: uncharacterized serine-rich protein C215.13-like [Cucumis sativus]	-	-	-	-	-
evm.TU.tig00000062.6	48.32	90.33	88.28	29.12	21.87	27.43	75.64333333	26.14	-1.532953798	3.82E-06	0.000180884	SFH13	PREDICTED: phosphatidylinositol/phosphatidylcholine transfer protein SFH13 isoform X1 [Cucumis melo]	-	-	-	-	-
evm.TU.tig00153048.378	126.52	160.65	162.25	69.05	50.13	71.66	149.8066667	63.61333333	-1.235700737	3.85E-06	0.000182254	--	Calcium ion binding [Theobroma cacao]	-	-	GO:0016020//membrane;GO:0043231//intracellular membrane-bounded organelle	-	-
MSTRG.3766	0.15	0.32	0.29	0.88	1.14	1.01	0.253333333	1.01	1.99524647	3.86E-06	0.000182354	LAC12	diphenol oxidase laccase precursor [Glycine max]	-	-	GO:0005576//extracellular region	GO:0016682//oxidoreductase activity, acting on diphenols and related substances as donors, oxygen as acceptor;GO:0043169//cation binding	GO:0009808//lignin metabolic process
evm.TU.tig00006630.8	6.23	5.94	5.23	0.44	0	0.8	5.8	0.413333333	-3.81067528	4.33E-06	0.000202553	--	-	-	-	-	-	-
evm.TU.tig00153054.82	47.19	47.99	40.47	15.7	9.68	18.21	45.21666667	14.53	-1.637819939	4.34E-06	0.000202553	--	-	-	-	-	-	-
evm.TU.tig00153056.470	16.42	13.39	11.54	4.75	3.19	4.6	13.78333333	4.18	-1.721349981	4.43E-06	0.000206515	CXXS1	PREDICTED: thioredoxin-like protein CXXS1 [Cucumis melo]	-	-	-	GO:0015036//disulfide oxidoreductase activity	GO:0019725//cellular homeostasis;GO:0044710//single-organism metabolic process
evm.TU.tig00000892.39	4.72	5.4	5.88	2.23	1.79	2.35	5.333333333	2.123333333	-1.328706628	4.55E-06	0.000210161	UGT94E5	PREDICTED: beta-D-glucosyl crocetin beta-1,6-glucosyltransferase-like [Cucumis sativus]	ko01110//Biosynthesis of secondary metabolites	K21354	-	-	-
evm.TU.tig00000040.3	171.16	334.59	332.4	105.76	94.35	104.24	279.3833333	101.45	-1.461477094	4.55E-06	0.000210161	CYP72A67	PREDICTED: cytochrome P450 CYP72A219-like [Cucumis melo]	-	-	-	GO:0016491//oxidoreductase activity;GO:0046906//tetrapyrrole binding;GO:0046914//transition metal ion binding	GO:0044710//single-organism metabolic process
evm.TU.tig00002375.5	1.46	1.59	1.21	3.23	5.66	3.16	1.42	4.016666667	1.500107811	4.55E-06	0.000210161	4-Oct	PREDICTED: organic cation/carnitine transporter 4-like [Cucumis melo]	-	-	GO:0005774//vacuolar membrane;GO:0031224//intrinsic component of membrane;GO:0044434//chloroplast part	GO:0005215//transporter activity;GO:0032550//purine ribonucleoside binding	GO:0009062//fatty acid catabolic process;GO:0009072//aromatic amino acid family metabolic process;GO:0009404//toxin metabolic process;GO:0014070//response to organic cyclic compound;GO:0015698//inorganic anion transport
evm.TU.tig00153033.350	13.28	13.16	19.99	6.65	6.99	6.46	15.47666667	6.7	-1.20786178	4.62E-06	0.000212413	fabG	PREDICTED: 3-oxoacyl-[acyl-carrier-protein] reductase FabG-like [Cucumis melo]	-	-	-	GO:0003824//catalytic activity	GO:0044710//single-organism metabolic process
evm.TU.tig00153206.188	0.87	0.51	1.29	3.5	3.7	4.21	0.89	3.803333333	2.095387145	4.64E-06	0.000212413	--	PREDICTED: GATA zinc finger domain-containing protein 8 isoform X1 [Theobroma cacao]	-	-	-	-	-
evm.TU.tig00005832.3	3.96	6.42	6.26	1.83	1.78	1.76	5.546666667	1.79	-1.63166144	4.70E-06	0.000214208	At4g00390	PREDICTED: probable transcription factor At1g61730 [Juglans regia]	-	-	-	-	-
evm.TU.tig00153403.108	2.16	3.16	2.82	7.59	4.94	7.87	2.713333333	6.8	1.325468453	4.83E-06	0.00021959	ABCC14	PREDICTED: ABC transporter C family member 4-like [Cucumis melo]	ko02010//ABC transporters	K05666	GO:0031224//intrinsic component of membrane	GO:0015405//P-P-bond-hydrolysis-driven transmembrane transporter activity;GO:0017111//nucleoside-triphosphatase activity;GO:0032550//purine ribonucleoside binding	GO:0044763//single-organism cellular process;GO:0051234//establishment of localization
evm.TU.tig00153446.50	0.16	0.63	0.59	0	0	0	0.46	0.001	-8.845490051	4.96E-06	0.000224505	COBL10	PREDICTED: COBRA-like protein 10 [Cucumis melo]	-	-	GO:0031224//intrinsic component of membrane	-	GO:0040007//growth
evm.TU.tig00002378.5	1.77	1.89	2.21	0.72	0.51	0.61	1.956666667	0.613333333	-1.673654737	5.38E-06	0.000241208	At1g63430	PREDICTED: LOW QUALITY PROTEIN: probable LRR receptor-like serine/threonine-protein kinase At1g63430 [Cucumis sativus]	-	-	-	-	-
evm.TU.tig00153640.223	3.97	3.84	3.7	10.71	6.63	10.95	3.836666667	9.43	1.297404343	5.51E-06	0.000246682	SCPL35	PREDICTED: serine carboxypeptidase-like 35 [Cucumis melo]	-	-	-	GO:0008233//peptidase activity	-
MSTRG.23193	0.06	0.08	0.07	0.21	0.37	0.19	0.07	0.256666667	1.874469118	5.65E-06	0.000251877	Tf2-12	Transposon Ty3-I Gag-Pol polyprotein [Cucumis melo var. makuwa] [Cucumis melo]	-	-	-	-	-
evm.TU.tig00003596.2	3.08	2.25	1.81	0.63	0.73	0.8	2.38	0.72	-1.724892762	5.97E-06	0.000264184	--	hypothetical protein GLYMA_10G095700 [Glycine max]	-	-	-	-	-
evm.TU.tig00005930.39	2.02	1.34	1.27	13.39	3.24	12.72	1.543333333	9.783333333	2.664276405	5.99E-06	0.000264761	PV42A	PREDICTED: SNF1-related protein kinase regulatory subunit gamma-like PV42a [Cucumis sativus]	-	-	-	-	GO:0006796//phosphate-containing compound metabolic process
evm.TU.tig00000892.448	81.74	120.35	118.22	37.11	19.41	38.55	106.77	31.69	-1.752406774	6.43E-06	0.000281601	BRG2	zf-C3HC4_3 domain-containing protein [Cephalotus follicularis]	-	-	-	-	-
evm.TU.tig00153702.4	58.42	34.88	39.14	18.8	16.66	17.5	44.14666667	17.65333333	-1.322363889	6.49E-06	0.000283665	PCO2	PREDICTED: plant cysteine oxidase 2 [Cucumis melo]	ko01100//Metabolic pathways;ko00430//Taurine and hypotaurine metabolism	K10712;K10712	-	-	-
evm.TU.tig00002195.2	0.66	0.89	0.87	3.12	1.66	3.26	0.806666667	2.68	1.732188454	6.74E-06	0.000294062	HMA2	E1-E2_ATPase domain-containing protein/Hydrolase domain-containing protein [Cephalotus follicularis]	-	-	GO:0031224//intrinsic component of membrane	GO:0003824//catalytic activity;GO:0008324//cation transmembrane transporter activity;GO:0032550//purine ribonucleoside binding;GO:0043169//cation binding	GO:0006812//cation transport
MSTRG.24855	1.94	2.84	2.72	0.96	0.6	0.96	2.5	0.84	-1.573466862	6.80E-06	0.00029581	MAIL3	Serine/threonine-protein phosphatase 7 long form-like [Vitis vinifera]	-	-	-	-	-
MSTRG.29	8.07	5.18	5.27	0.47	1.8	0.62	6.173333333	0.963333333	-2.679942701	6.95E-06	0.000301004	--	-	-	-	-	-	-
evm.TU.tig00000892.694	12.49	47.78	49.03	2.93	0.2	3.17	36.43333333	2.1	-4.116797762	7.04E-06	0.000304116	xynA	PREDICTED: endo-1,4-beta-xylanase B [Cucumis melo]	-	-	-	GO:0016787//hydrolase activity	GO:0000272//polysaccharide catabolic process
evm.TU.tig00003412.252	8.61	10.34	12.2	4.79	6.27	4.51	10.38333333	5.19	-1.000463219	7.08E-06	0.000305503	At1g06470	PREDICTED: probable sugar phosphate/phosphate translocator At1g06470 isoform X1 [Cucumis sativus]	-	-	GO:0031224//intrinsic component of membrane	-	-
evm.TU.tig00000563.1	77.16	48.04	46.39	238.1	112.89	233.33	57.19666667	194.7733333	1.767793193	7.18E-06	0.000309191	At2g39510	PREDICTED: WAT1-related protein At2g39510-like isoform X2 [Cucumis melo]	-	-	GO:0031224//intrinsic component of membrane	GO:0005215//transporter activity	GO:0044763//single-organism cellular process
evm.TU.tig00153031.229	34.98	50.88	53.11	13.52	5.02	13.01	46.32333333	10.51666667	-2.139061566	7.95E-06	0.000339952	--	PREDICTED: uncharacterized protein LOC105435926 [Cucumis sativus]	-	-	-	-	-
evm.TU.tig00008069.10	16.28	22.08	22.75	8.86	5.76	8.67	20.37	7.763333333	-1.391697841	8.29E-06	0.000353209	PCMP-E81	PREDICTED: pentatricopeptide repeat-containing protein At3g04750, mitochondrial [Cucumis sativus]	-	-	-	-	-
evm.TU.tig00153037.11	341.96	418.63	441.47	145.04	255.9	142.7	400.6866667	181.2133333	-1.144785393	8.35E-06	0.000353705	CML35	PREDICTED: probable calcium-binding protein CML36 [Prunus mume]	ko04626//Plant-pathogen interaction	K13448	-	-	-
evm.TU.tig00153055.262	0.55	2.24	2.04	0.06	0.23	0.11	1.61	0.133333333	-3.593951284	8.40E-06	0.00035509	CYP81E9	PREDICTED: LOW QUALITY PROTEIN: cytochrome P450 81E8-like [Cucumis melo]	-	-	-	GO:0016705//oxidoreductase activity, acting on paired donors, with incorporation or reduction of molecular oxygen;GO:0046872//metal ion binding	-
evm.TU.tig00001291.101	345.11	197.55	203.5	98.87	96.06	96.23	248.72	97.05333333	-1.357672853	8.65E-06	0.000363487	BI-1	PREDICTED: bax inhibitor 1-like [Cucumis melo]	-	-	GO:0031224//intrinsic component of membrane	-	GO:0042981//regulation of apoptotic process
evm.TU.tig00002566.6	1.16	2.13	2.28	4.33	6.41	4.22	1.856666667	4.986666667	1.425360943	8.89E-06	0.000372288	TRAF1A	PREDICTED: MATH domain-containing protein At5g43560 isoform X2 [Cucumis melo]	-	-	-	-	-
evm.TU.tig00001883.2	1.32	0.84	1.09	4.13	37.64	4.02	1.083333333	15.26333333	3.816520942	9.23E-06	0.000384091	ENDO1	endonuclease 1 [Cajanus cajan]	-	-	-	GO:0004521//endoribonuclease activity;GO:0043169//cation binding;GO:0097159//organic cyclic compound binding	GO:0006308//DNA catabolic process;GO:0090501//RNA phosphodiester bond hydrolysis
evm.TU.tig00000892.73	3.36	3.27	3.06	520.35	1.61	516.37	3.23	346.11	6.74355265	9.30E-06	0.000386175	FAC	fatty acid conjugase [Trichosanthes kirilowii]	ko01212//Fatty acid metabolism;ko01040//Biosynthesis of unsaturated fatty acids	K10256;K10256	-	-	-
evm.TU.tig00153554.268	16.01	24.37	22.5	8.54	12.57	8.83	20.96	9.98	-1.070526996	9.67E-06	0.000399483	At4g25390	PREDICTED: receptor-like serine/threonine-protein kinase At4g25390 isoform X2 [Cucumis melo]	-	-	-	GO:0016301//kinase activity	-
evm.TU.tig00001969.11	0.39	0.35	0.34	0.02	0.06	0	0.36	0.026666667	-3.754887502	9.74E-06	0.000401636	At3g47570	PREDICTED: probable LRR receptor-like serine/threonine-protein kinase At3g47570 [Cucumis melo]	-	-	GO:0016020//membrane	GO:0004672//protein kinase activity;GO:0016491//oxidoreductase activity	GO:0006796//phosphate-containing compound metabolic process
evm.TU.tig00153054.197	59.08	29.44	35.3	142.71	91.62	141.07	41.27333333	125.1333333	1.600184286	9.84E-06	0.000403999	RISBZ5	PREDICTED: basic leucine zipper 43-like [Cucumis sativus]	-	-	-	GO:0003677//DNA binding	GO:0010468//regulation of gene expression
evm.TU.tig00153207.88	1.22	2.78	2.22	0.5	0.3	0.56	2.073333333	0.453333333	-2.193307929	9.91E-06	0.000405355	FRO2	PREDICTED: ferric reduction oxidase 2-like [Cucumis sativus]	-	-	GO:0031224//intrinsic component of membrane	GO:0016491//oxidoreductase activity	GO:0044710//single-organism metabolic process
evm.TU.tig00006298.4	0.09	0.03	0.06	2.75	0.14	3.15	0.06	2.013333333	5.068479738	1.02E-05	0.000416657	At1g06840	PREDICTED: probable LRR receptor-like serine/threonine-protein kinase At1g06840 [Cucumis melo]	-	-	-	-	-
MSTRG.17027	6.9	8.81	8.81	2.55	0.97	2.25	8.173333333	1.923333333	-2.087315755	1.03E-05	0.000419246	RE1	Luminal-binding protein 2 [Morus notabilis]	-	-	-	GO:0032550//purine ribonucleoside binding	-
evm.TU.tig00001863.8	4.94	9.31	8.69	1.61	3.25	1.45	7.646666667	2.103333333	-1.862153481	1.04E-05	0.000421144	UFO	PREDICTED: protein UNUSUAL FLORAL ORGANS [Cucumis sativus]	-	-	GO:0043231//intracellular membrane-bounded organelle	GO:0005515//protein binding	GO:0010468//regulation of gene expression;GO:0032446//protein modification by small protein conjugation;GO:0034645//cellular macromolecule biosynthetic process;GO:0043161//proteasome-mediated ubiquitin-dependent protein catabolic process;GO:0048869//cellular developmental process;GO:0090567//reproductive shoot system development
evm.TU.tig00153210.285	1.81	3.49	3.89	0.2	0.11	0.31	3.063333333	0.206666667	-3.889724741	1.14E-05	0.000459564	--	hypothetical protein Csa_5G605220 [Cucumis sativus]	-	-	-	-	-
evm.TU.tig00000157.3	1.71	1.6	2.41	0.21	0.08	0.07	1.906666667	0.12	-3.989946335	1.18E-05	0.000471714	FAM32A	PREDICTED: protein FAM32A-like [Cucumis melo]	-	-	-	-	-
MSTRG.24937	6.57	4.75	4.8	21.3	9.82	20.78	5.373333333	17.3	1.686882795	1.21E-05	0.000482009	AtMg00300	Retrovirus-related Pol polyprotein from transposon TNT 1-94 [Cucumis melo var. makuwa] [Cucumis melo]	-	-	-	-	-
evm.TU.tig00004625.4	1.22	0.63	0.76	4.91	3.97	4.67	0.87	4.516666667	2.37617114	1.25E-05	0.000496527	--	PREDICTED: uncharacterized protein LOC103495298 [Cucumis melo]	-	-	-	-	-
evm.TU.tig00153031.403	35.83	35.36	37.91	17.37	10.56	16.18	36.36666667	14.70333333	-1.306473436	1.30E-05	0.000513363	CRK5	PREDICTED: CDPK-related kinase 5 isoform X2 [Cucumis melo]	-	-	-	-	-
evm.TU.tig00152936.65	1.7	4.44	3.78	0.32	0.75	0.21	3.306666667	0.426666667	-2.95419631	1.35E-05	0.000532132	ERF1B	PREDICTED: ethylene-responsive transcription factor 1B-like [Cucumis melo]	ko04075//Plant hormone signal transduction;ko04016//MAPK signaling pathway - plant	K14516;K14516	-	-	GO:0009755//hormone-mediated signaling pathway;GO:0010467//gene expression;GO:0034645//cellular macromolecule biosynthetic process
evm.TU.tig00001923.4	2.01	0.22	0.18	0	0.02	0	0.803333333	0.006666667	-6.912889336	1.38E-05	0.000540042	O1	PREDICTED: myosin-15 isoform X1 [Cucumis sativus]	-	-	-	-	-
evm.TU.tig00153047.334	62.83	76.88	76.29	29.26	16.25	30.36	72	25.29	-1.50942987	1.43E-05	0.000556483	ISA1	PREDICTED: isoamylase 1, chloroplastic [Cucumis sativus]	ko01100//Metabolic pathways;ko01110//Biosynthesis of secondary metabolites;ko00500//Starch and sucrose metabolism	K01214;K01214;K01214	GO:0009536//plastid;GO:0043033//isoamylase complex	GO:0004133//glycogen debranching enzyme activity;GO:0016798//hydrolase activity, acting on glycosyl bonds;GO:0043167//ion binding	GO:0005982//starch metabolic process;GO:0005984//disaccharide metabolic process;GO:0009059//macromolecule biosynthetic process;GO:0009893//positive regulation of metabolic process
evm.TU.tig00002389.3	0.95	0.97	0.61	1.79	2.97	1.95	0.843333333	2.236666667	1.407175382	1.54E-05	0.00059233	At4g27290	PREDICTED: G-type lectin S-receptor-like serine/threonine-protein kinase At4g27290 [Cucumis melo]	-	-	-	GO:0005488//binding;GO:0016301//kinase activity	GO:0006796//phosphate-containing compound metabolic process;GO:0044267//cellular protein metabolic process
evm.TU.tig00002531.2	0.98	4.23	4.5	0.08	0	0.08	3.236666667	0.053333333	-5.923327485	1.67E-05	0.000640305	--	PREDICTED: uncharacterized protein LOC103483746 [Cucumis melo]	-	-	-	-	-
evm.TU.tig00153048.55	2064.91	2471.18	2451.23	1189.94	849.75	1192.98	2329.106667	1077.556667	-1.112012973	1.68E-05	0.000640305	CESA7	PREDICTED: cellulose synthase A catalytic subunit 7 [UDP-forming] [Cucumis melo]	-	-	-	-	-
evm.TU.tig00001047.333	3.37	4.43	4.66	27.67	6.93	27.42	4.153333333	20.67333333	2.315429458	1.68E-05	0.000642233	At3g28050	PREDICTED: WAT1-related protein At3g28050-like isoform X1 [Cucumis melo]	-	-	-	-	-
evm.TU.tig00004013.1	7.05	10.98	9.69	3.91	5.27	4.08	9.24	4.42	-1.063846482	1.69E-05	0.000642259	--	PREDICTED: pentatricopeptide repeat-containing protein At5g65560-like isoform X1 [Cucumis melo]	-	-	-	-	-
evm.TU.tig00153554.367	108.34	190.23	178.07	72.61	70.01	71.72	158.88	71.44666667	-1.152998919	1.70E-05	0.00064764	GLT1	PREDICTED: glutamate synthase [NADH], amyloplastic isoform X1 [Cucumis melo]	ko01100//Metabolic pathways;ko01110//Biosynthesis of secondary metabolites;ko01230//Biosynthesis of amino acids;ko00250//Alanine, aspartate and glutamate metabolism;ko00910//Nitrogen metabolism	K00264;K00264;K00264;K00264;K00264	GO:0009532//plastid stroma	GO:0032553//ribonucleotide binding;GO:0045181//glutamate synthase activity, NAD(P)H as acceptor;GO:0046914//transition metal ion binding;GO:0051536//iron-sulfur cluster binding	GO:0006006//glucose metabolic process;GO:0006090//pyruvate metabolic process;GO:0006537//glutamate biosynthetic process;GO:0006970//response to osmotic stress;GO:0040007//growth
evm.TU.tig00001819.3	62.7	77.78	76.17	268.89	117.21	276.54	72.21666667	220.88	1.612859057	1.71E-05	0.000647769	EIF-5A2	PREDICTED: eukaryotic translation initiation factor 5A-2 [Cucumis sativus]	-	-	-	GO:0008135//translation factor activity, RNA binding;GO:0043021//ribonucleoprotein complex binding	GO:0006448//regulation of translational elongation;GO:0006449//regulation of translational termination
MSTRG.5955	23.74	26.94	38.28	11.63	15.31	12.7	29.65333333	13.21333333	-1.166199826	1.74E-05	0.000656096	--	C-type lectin receptor-like tyrosine-protein kinase At1g52310 isoform X3 [Cucurbita moschata]	-	-	-	-	-
evm.TU.tig00000289.105	104.53	176.73	180.91	56.78	85.16	54.64	154.0566667	65.52666667	-1.233307066	1.75E-05	0.000658223	--	Myb_DNA-bind_4 domain-containing protein [Cephalotus follicularis]	-	-	-	-	-
evm.TU.tig00153348.2	352.13	411.72	427.16	144.79	264.48	148.6	397.0033333	185.9566667	-1.09418465	1.78E-05	0.000666872	--	DUF1685 domain-containing protein [Cephalotus follicularis]	-	-	-	-	-
evm.TU.tig00153057.8	2.45	1.19	1.05	0.16	0.03	0.22	1.563333333	0.136666667	-3.515892108	1.85E-05	0.000688596	IAMT1	PREDICTED: indole-3-acetate O-methyltransferase 1 [Cucumis melo]	-	-	-	GO:0003824//catalytic activity	GO:0008152//metabolic process
evm.TU.tig00003853.4	1.56	2.22	2.39	0.47	0.7	0.36	2.056666667	0.51	-2.011738836	2.01E-05	0.000741314	--	PREDICTED: uncharacterized protein LOC101211523 [Cucumis sativus]	-	-	-	-	-
evm.TU.tig00002741.3	656.66	791.97	786.36	360.17	231.65	354.89	744.9966667	315.57	-1.23927391	2.10E-05	0.000772494	--	PREDICTED: uncharacterized protein LOC103498828 [Cucumis melo]	-	-	-	-	GO:0045491//xylan metabolic process
evm.TU.tig00153449.14	10.2	9.7	10.07	4.23	2.57	3.68	9.99	3.493333333	-1.515880367	2.14E-05	0.000784726	--	-	-	-	-	-	-
evm.TU.tig00004383.6	4.65	0.39	0.23	0	0	0	1.756666667	0.001	-10.77862475	2.15E-05	0.000788589	spg21	PREDICTED: maspardin [Cucumis sativus]	ko04144//Endocytosis	K19367	-	GO:0003824//catalytic activity	-
evm.TU.tig00006406.22	1.16	1.21	1.12	0.4	0.39	0.19	1.163333333	0.326666667	-1.832373382	2.16E-05	0.000791394	GAUT1	PREDICTED: polygalacturonate 4-alpha-galacturonosyltransferase-like isoform X1 [Cucumis melo]	ko00520//Amino sugar and nucleotide sugar metabolism	K13648	-	GO:0016757//transferase activity, transferring glycosyl groups	-
evm.TU.tig00000536.18	4.42	4.61	6.84	9.94	12.53	11.94	5.29	11.47	1.116525764	2.24E-05	0.000816655	--	PREDICTED: acyl-coenzyme A thioesterase 13 [Cucumis melo]	-	-	-	-	-
MSTRG.27796	1.86	2.34	2.5	0.65	0.89	0.35	2.233333333	0.63	-1.825774861	2.40E-05	0.000865534	--	Retrovirus-related Pol polyprotein from transposon TNT 1-94 [Vitis vinifera]	-	-	-	-	-
evm.TU.tig00003063.60	6.74	8.26	9.14	2.76	4.52	2.43	8.046666667	3.236666667	-1.313882475	2.41E-05	0.000865534	--	PREDICTED: probable BOI-related E3 ubiquitin-protein ligase 2 [Cucumis melo]	-	-	-	-	-
evm.TU.tig00006579.4	1.3	2.56	1.82	5.06	4.79	4.09	1.893333333	4.646666667	1.295267726	2.42E-05	0.000867568	Slc37a2	MFS_1 domain-containing protein [Cephalotus follicularis]	-	-	GO:0031224//intrinsic component of membrane	-	GO:0044763//single-organism cellular process;GO:0051234//establishment of localization
MSTRG.1091	14.83	23.05	24.63	9.74	9.57	8.83	20.83666667	9.38	-1.151464674	2.58E-05	0.00091902	--	uncharacterized protein LOC101213947 [Cucumis sativus]	-	-	-	-	-
evm.TU.tig00005348.1	37.09	52.26	50.86	23.29	17.15	22.9	46.73666667	21.11333333	-1.146400476	2.65E-05	0.000943137	NCRK	PREDICTED: receptor-like serine/threonine-protein kinase NCRK isoform X2 [Cucumis sativus]	-	-	-	GO:0016301//kinase activity	-
evm.TU.tig00004516.2	1.86	1.66	1.5	5.11	7.92	4.81	1.673333333	5.946666667	1.829356346	2.72E-05	0.000962726	--	PREDICTED: protein GLUTAMINE DUMPER 4 [Cucumis sativus]	-	-	-	-	-
evm.TU.tig00153639.12	1.86	1.66	1.5	5.11	7.92	4.81	1.673333333	5.946666667	1.829356346	2.72E-05	0.000962726	--	PREDICTED: protein GLUTAMINE DUMPER 4 [Cucumis sativus]	-	-	-	-	-
evm.TU.tig00004383.4	1.89	0.25	0.08	0	0	0	0.74	0.001	-9.531381461	2.85E-05	0.001004005	At1g62810	PREDICTED: primary amine oxidase-like [Cucumis sativus]	ko01100//Metabolic pathways;ko01110//Biosynthesis of secondary metabolites;ko00360//Phenylalanine metabolism;ko00260//Glycine, serine and threonine metabolism;ko00350//Tyrosine metabolism;ko00410//beta-Alanine metabolism;ko00950//Isoquinoline alkaloid biosynthesis;ko00960//Tropane, piperidine and pyridine alkaloid biosynthesis	K00276;K00276;K00276;K00276;K00276;K00276;K00276;K00276	-	GO:0016641//oxidoreductase activity, acting on the CH-NH2 group of donors, oxygen as acceptor;GO:0043169//cation binding;GO:0048037//cofactor binding	GO:0044710//single-organism metabolic process;GO:1901564//organonitrogen compound metabolic process
evm.TU.tig00153348.5	908.01	1181.1	1169.52	524.87	350.09	526.75	1086.21	467.2366667	-1.21707765	2.88E-05	0.001013226	CESA8	PREDICTED: cellulose synthase A catalytic subunit 8 [UDP-forming] [Cucumis sativus]	-	-	GO:0031224//intrinsic component of membrane	GO:0016759//cellulose synthase activity;GO:0043169//cation binding	GO:0006950//response to stress;GO:0009617//response to bacterium;GO:0009620//response to fungus;GO:0009832//plant-type cell wall biogenesis;GO:0010115//regulation of abscisic acid biosynthetic process;GO:0030243//cellulose metabolic process;GO:0045229//external encapsulating structure organization;GO:0045491//xylan metabolic process
evm.TU.tig00000892.310	6.96	9.47	9.47	4.07	2.93	3.87	8.633333333	3.623333333	-1.252600158	3.06E-05	0.001070581	MtrDRAFT_AC149210g1v1	PREDICTED: histone H2A [Cucumis melo]	-	-	GO:0043231//intracellular membrane-bounded organelle;GO:0043232//intracellular non-membrane-bounded organelle	GO:0003676//nucleic acid binding;GO:0046983//protein dimerization activity	-
evm.TU.tig00153057.146	22.45	55.6	56.83	14.59	12.13	14.74	44.96	13.82	-1.70188442	3.22E-05	0.001123197	SCPL42	PREDICTED: serine carboxypeptidase-like 42 isoform X1 [Cucumis melo]	-	-	-	-	-
evm.TU.tig00006406.189	1.26	1.34	1.26	12.89	2.24	11.24	1.286666667	8.79	2.772224819	3.29E-05	0.001144125	NHL26	PREDICTED: NDR1/HIN1-like protein 12 [Cucumis melo]	-	-	GO:0005911//cell-cell junction	-	-
evm.TU.tig00004284.1	6.71	6.17	5.92	1.27	0.3	1.52	6.266666667	1.03	-2.605053919	3.30E-05	0.001144125	--	calcium-dependent lipid-binding (CaLB domain) family protein [Medicago truncatula]	-	-	-	-	-
evm.TU.tig00003999.3	9.8	8	7.98	33.38	13.93	33.45	8.593333333	26.92	1.647388647	3.34E-05	0.001154606	AAE3	PREDICTED: oxalate--CoA ligase-like [Cucumis melo]	ko01100//Metabolic pathways;ko00630//Glyoxylate and dicarboxylate metabolism	K22133;K22133	GO:0005576//extracellular region;GO:0005911//cell-cell junction;GO:0009532//plastid stroma	GO:0016405//CoA-ligase activity;GO:0016878//acid-thiol ligase activity;GO:0032550//purine ribonucleoside binding	GO:0001101//response to acid chemical;GO:0003006//developmental process involved in reproduction;GO:0009072//aromatic amino acid family metabolic process;GO:0009620//response to fungus;GO:0010029//regulation of seed germination;GO:0015698//inorganic anion transport;GO:0033609//oxalate metabolic process
evm.TU.tig00000729.176	0.56	0.69	1.17	2.8	1.99	3.01	0.806666667	2.6	1.688467076	3.37E-05	0.001162733	DTX48	PREDICTED: protein DETOXIFICATION 48 [Cucumis melo]	-	-	GO:0031224//intrinsic component of membrane	GO:0015291//secondary active transmembrane transporter activity	GO:0044763//single-organism cellular process
evm.TU.tig00153348.90	2.87	0.41	0.31	0	0	0	1.196666667	0.001	-10.22480563	3.41E-05	0.00117226	TMEM184A	PREDICTED: transmembrane protein 184C [Cucumis sativus]	-	-	-	-	-
evm.TU.tig00153024.11	4.33	3.02	2.84	0.61	1.41	0.61	3.396666667	0.876666667	-1.954019347	3.43E-05	0.001177644	RAV2	PREDICTED: AP2/ERF and B3 domain-containing transcription factor RAV1-like [Cucumis sativus]	-	-	-	-	-
evm.TU.tig00002378.3	0.9	1.26	1.31	0.48	0.4	0.41	1.156666667	0.43	-1.427564597	3.59E-05	0.001229065	--	PREDICTED: early endosome antigen 1-like isoform X2 [Cucumis melo]	-	-	-	-	-
evm.TU.tig00001947.5	1.08	1	1	2.27	2.26	2.45	1.026666667	2.326666667	1.180296686	3.62E-05	0.001236328	--	PREDICTED: receptor-like protein kinase 5 [Cucumis melo]	-	-	-	-	-
MSTRG.27870	0.71	1.2	1.13	2.35	4	2.29	1.013333333	2.88	1.506959989	3.63E-05	0.001236582	--	Retrovirus-related Pol polyprotein from transposon TNT 1-94 [Cajanus cajan]	-	-	-	-	-
evm.TU.tig00153204.121	19.71	37.83	38.22	12.85	12.54	13.45	31.92	12.94666667	-1.301879952	3.87E-05	0.001309393	CKX5	PREDICTED: cytokinin dehydrogenase 5 [Cucumis sativus]	ko00908//Zeatin biosynthesis	K00279	GO:0005576//extracellular region	GO:0016614//oxidoreductase activity, acting on CH-OH group of donors	GO:0009690//cytokinin metabolic process;GO:0044710//single-organism metabolic process
evm.TU.tig00004455.10	1.49	1.44	0.88	9.56	2.27	9.65	1.27	7.16	2.49513109	3.93E-05	0.001315175	TPPF	PREDICTED: probable trehalose-phosphate phosphatase F [Cucumis melo]	ko01100//Metabolic pathways;ko00500//Starch and sucrose metabolism	K01087;K01087	-	GO:0019203//carbohydrate phosphatase activity	GO:0005991//trehalose metabolic process;GO:0006796//phosphate-containing compound metabolic process
evm.TU.tig00000223.9	0.17	3.24	3.57	0.13	0	0.05	2.326666667	0.06	-5.277158225	3.94E-05	0.001317644	CYP81E9	PREDICTED: LOW QUALITY PROTEIN: cytochrome P450 81E8-like [Cucumis melo]	-	-	-	GO:0016705//oxidoreductase activity, acting on paired donors, with incorporation or reduction of molecular oxygen;GO:0046872//metal ion binding	-
evm.TU.tig00003215.3	1.71	2.68	2.12	7.45	4.01	6.4	2.17	5.953333333	1.456002632	4.00E-05	0.001334332	NPF5.9	PREDICTED: protein NRT1/ PTR FAMILY 5.8-like [Cucumis melo]	-	-	-	-	-
evm.TU.tig00001981.3	3.91	6.09	3.37	0.16	0.36	0.65	4.456666667	0.39	-3.514419031	4.06E-05	0.00135348	--	-	-	-	-	-	-
evm.TU.tig00001291.186	63.84	96.1	92.38	42.68	35.29	43.01	84.10666667	40.32666667	-1.060485999	4.07E-05	0.001356507	KINUB	PREDICTED: armadillo repeat-containing kinesin-like protein 3 isoform X1 [Cucumis sativus]	ko04144//Endocytosis	K10396	GO:0005875//microtubule associated complex	GO:0003774//motor activity;GO:0015631//tubulin binding;GO:0032550//purine ribonucleoside binding	GO:0007017//microtubule-based process
evm.TU.tig00153210.336	0.42	1.37	1.37	0.14	0.1	0.12	1.053333333	0.12	-3.133855747	4.11E-05	0.00136484	GPAT6	HAD-like domain-containing protein [Cynara cardunculus var. scolymus] [Cynara cardunculus]	-	-	-	GO:0016740//transferase activity	-
evm.TU.tig00153092.66	4.79	8.94	8.56	2.56	3.62	2.97	7.43	3.05	-1.284552968	4.24E-05	0.001402485	At5g49770	PREDICTED: probable leucine-rich repeat receptor-like protein kinase At5g49770 isoform X1 [Cucumis melo]	-	-	GO:0031224//intrinsic component of membrane	GO:0004672//protein kinase activity;GO:0032550//purine ribonucleoside binding	GO:0006464//cellular protein modification process;GO:0006796//phosphate-containing compound metabolic process;GO:0044085//cellular component biogenesis;GO:0045491//xylan metabolic process
evm.TU.tig00002074.3	1.79	3.1	3.32	0.62	0.93	0.36	2.736666667	0.636666667	-2.103809584	4.31E-05	0.001423237	PNSB3	PREDICTED: photosynthetic NDH subunit of subcomplex B 3, chloroplastic isoform X2 [Cucumis sativus]	-	-	-	GO:0043169//cation binding;GO:0051540//metal cluster binding	GO:0009687//abscisic acid metabolic process
evm.TU.tig00001496.1	217.15	268.07	262.29	122.27	79.39	122.77	249.17	108.1433333	-1.204185648	4.38E-05	0.001439803	IRX15	PREDICTED: protein IRX15-LIKE [Cucumis melo]	-	-	-	-	-
evm.TU.tig00153031.91	48.78	61.66	60.39	15.84	4.9	17.18	56.94333333	12.64	-2.171530484	4.54E-05	0.001486317	--	PREDICTED: uncharacterized protein LOC103485177 [Cucumis melo]	-	-	-	-	-
evm.TU.tig00154189.7	3.18	4.69	2.91	9.39	22.08	8.55	3.593333333	13.34	1.892363989	4.99E-05	0.001623176	--	phloem filament protein [Cucurbita maxima]	-	-	-	-	-
evm.TU.tig00000289.175	19.38	17.82	17.8	109.04	25.15	106.5	18.33333333	80.23	2.129672679	5.04E-05	0.001633605	CAT7	PREDICTED: cationic amino acid transporter 6, chloroplastic [Cucumis melo]	-	-	GO:0031224//intrinsic component of membrane	GO:0046943//carboxylic acid transmembrane transporter activity	-
evm.TU.tig00000157.4	0	0	0	2.15	0.09	2.06	0.001	1.433333333	10.48515844	5.08E-05	0.001644136	FLA14	PREDICTED: fasciclin-like arabinogalactan protein 14 [Cucumis sativus]	-	-	-	-	-
evm.TU.tig00001590.2	1.41	2.11	1.92	3.54	4.55	3.05	1.813333333	3.713333333	1.034070676	5.19E-05	0.00167995	HHT1	PREDICTED: omega-hydroxypalmitate O-feruloyl transferase [Cucumis melo]	ko00073//Cutin, suberine and wax biosynthesis	K15400	-	GO:0016747//transferase activity, transferring acyl groups other than amino-acyl groups	-
evm.TU.tig00006443.3	8.49	8.72	8.86	4.08	2.97	3.92	8.69	3.656666667	-1.248827057	5.28E-05	0.00170596	AS	UDP-glucosyltransferase [Siraitia grosvenorii]	-	-	-	GO:0016757//transferase activity, transferring glycosyl groups	-
MSTRG.18689	2.06	2.73	2.54	1.2	1.17	1.29	2.443333333	1.22	-1.00196955	5.29E-05	0.00170596	--	ribosomal RNA-processing protein 14-C-like [Momordica charantia]	-	-	GO:0031224//intrinsic component of membrane	-	GO:0019538//protein metabolic process
evm.TU.tig00001236.3	61.91	92.83	88.3	38.61	26.97	38.35	81.01333333	34.64333333	-1.225581618	5.41E-05	0.001738862	CYP20-3	PREDICTED: peptidyl-prolyl cis-trans isomerase A1 [Cucumis melo]	-	-	GO:0005576//extracellular region;GO:0005840//ribosome;GO:0009526//plastid envelope;GO:0009532//plastid stroma;GO:0044434//chloroplast part;GO:0044436//thylakoid part	GO:0016859//cis-trans isomerase activity;GO:0033218//amide binding	GO:0000097//sulfur amino acid biosynthetic process;GO:0006090//pyruvate metabolic process;GO:0006091//generation of precursor metabolites and energy;GO:0006355//regulation of transcription, DNA-templated;GO:0006544//glycine metabolic process;GO:0006605//protein targeting;GO:0006633//fatty acid biosynthetic process;GO:0006732//coenzyme metabolic process;GO:0006753//nucleoside phosphate metabolic p…
evm.TU.tig00153874.91	3.7	3.61	3.17	0.82	1.62	0.88	3.493333333	1.106666667	-1.65838357	5.58E-05	0.001779822	UGT75L6	PREDICTED: crocetin glucosyltransferase, chloroplastic-like [Juglans regia]	ko01110//Biosynthesis of secondary metabolites	K21371	-	GO:0016740//transferase activity	-
MSTRG.28712	0.15	0.2	0.07	0.45	1.17	0.54	0.14	0.72	2.362570079	5.78E-05	0.001834843	Os03g0733400	zinc finger BED domain-containing protein RICESLEEPER 2 [Arachis hypogaea]	-	-	-	-	-
MSTRG.6760	3.72	4.18	4.74	1.52	1.24	2.04	4.213333333	1.6	-1.396890153	5.82E-05	0.001845793	--	-	-	-	-	-	-
evm.TU.tig00000989.4	5.23	3.36	4.27	1.52	0.58	1.17	4.286666667	1.09	-1.975528102	6.13E-05	0.001927953	PME50	Pectinesterase domain-containing protein, partial [Cephalotus follicularis]	ko01100//Metabolic pathways;ko00040//Pentose and glucuronate interconversions	K01051;K01051	-	-	-
evm.TU.tig00153489.31	8.58	8.03	7.94	4.13	2.9	3.92	8.183333333	3.65	-1.164792155	6.21E-05	0.001949234	SAMT	PREDICTED: salicylate carboxymethyltransferase [Cucumis melo]	-	-	-	GO:0008168//methyltransferase activity	GO:0008152//metabolic process
evm.TU.tig00007724.18	37.03	30.29	30.3	11.96	21.47	11.45	32.54	14.96	-1.121104076	6.31E-05	0.001973506	--	PREDICTED: basic 7S globulin-like [Cucumis melo]	-	-	-	-	-
evm.TU.tig00003775.2	37.36	26.84	29.22	16.69	13.5	15.47	31.14	15.22	-1.032800586	6.42E-05	0.002001923	CPN60-2	TCP-1/cpn60 chaperonin family protein [Medicago truncatula]	ko03018//RNA degradation	K04077	GO:0044424//intracellular part	GO:0032550//purine ribonucleoside binding	GO:0006457//protein folding
MSTRG.26468	12.81	22.42	19.35	7.09	4.3	7.62	18.19333333	6.336666667	-1.521613863	6.45E-05	0.00200756	CBDAS	berberine bridge enzyme-like 8 [Momordica charantia]	-	-	-	GO:0016614//oxidoreductase activity, acting on CH-OH group of donors	-
MSTRG.13079	2.22	5.53	5.11	1.05	0.77	1.32	4.286666667	1.046666667	-2.034054178	6.52E-05	0.002022242	--	RNA-binding protein 25-like [Gossypium australe]	-	-	-	-	-
evm.TU.tig00153347.75	73.58	3.99	0.78	0	0	0	26.11666667	0.001	-14.67268315	6.57E-05	0.002031666	RPL18A	PREDICTED: 60S ribosomal protein L18a [Juglans regia]	-	-	GO:0030529//intracellular ribonucleoprotein complex	-	GO:0010467//gene expression
evm.TU.tig00153057.79	47.38	95.62	99.69	32.48	23.96	31.58	80.89666667	29.34	-1.463211387	6.73E-05	0.002077416	SFH13	PREDICTED: phosphatidylinositol/phosphatidylcholine transfer protein SFH13 isoform X1 [Cucumis melo]	-	-	-	-	-
evm.TU.tig00000729.365	0.19	2.83	2.81	0.07	0.12	0.04	1.943333333	0.076666667	-4.663790117	7.32E-05	0.002246068	COR2	PREDICTED: non-functional NADPH-dependent codeinone reductase 2-like [Gossypium hirsutum]	-	-	-	-	GO:0044710//single-organism metabolic process
evm.TU.tig00001047.368	1.34	0	0.18	794.91	0.11	781.49	0.506666667	525.5033333	10.01844728	7.34E-05	0.002248293	MATP6-A	PREDICTED: oleosin 18.2 kDa-like [Cucumis melo]	-	-	GO:0016020//membrane	-	-
evm.TU.tig00008353.4	1.54	0.46	0.77	0	0	0.03	0.923333333	0.01	-6.528779665	7.43E-05	0.002269431	Rnf181	PREDICTED: RING finger protein 141-like [Cucumis sativus]	-	-	-	-	-
evm.TU.tig00153429.14	2.48	2.32	2.48	0.41	0.11	0.1	2.426666667	0.206666667	-3.55359833	7.50E-05	0.002287804	--	-	-	-	-	-	-
evm.TU.tig00153145.131	9.37	12.1	9.83	4.48	5.73	4.35	10.43333333	4.853333333	-1.104152302	7.58E-05	0.002306155	--	hypothetical protein [Arabidopsis thaliana]	-	-	-	-	-
MSTRG.5008	5.23	8.4	8.18	2.37	4.39	2.54	7.27	3.1	-1.229687149	7.64E-05	0.002318291	pol	Ty3/gypsy retrotransposon protein [Beta vulgaris subsp. vulgaris] [Beta vulgaris]	-	-	-	-	-
evm.TU.tig00153809.41	6.89	13.31	13.8	1.28	4.74	1.38	11.33333333	2.466666667	-2.199937571	7.85E-05	0.002370717	AZF1	PREDICTED: zinc finger protein ZAT10-like [Cucumis melo]	-	-	-	-	-
evm.TU.tig00153149.3	1.63	2.88	4	0.22	0.12	0.36	2.836666667	0.233333333	-3.603732305	8.04E-05	0.002425647	--	-	-	-	-	-	-
evm.TU.tig00153033.73	85.82	89.58	90.33	252.48	127.98	251.1	88.57666667	210.52	1.248958688	8.08E-05	0.002432939	At2g37460	PREDICTED: WAT1-related protein At2g37460-like [Cucumis sativus]	-	-	-	-	-
evm.TU.tig00000729.374	1.86	1.57	1.84	0.48	0.63	0.64	1.756666667	0.583333333	-1.59044804	8.13E-05	0.002445301	KNAT6	PREDICTED: homeobox protein knotted-1-like 6 [Cucumis sativus]	-	-	-	-	-
evm.TU.tig00153552.112	3.22	1.17	0.96	8.63	8.79	6.21	1.783333333	7.876666667	2.143008833	8.19E-05	0.002457745	--	hypothetical protein Csa_3G110030 [Cucumis sativus]	-	-	-	-	-
evm.TU.tig00002486.241	1	0.4	0.37	8.29	0.79	7.65	0.59	5.576666667	3.24061618	8.21E-05	0.002457745	LOI1	PREDICTED: pentatricopeptide repeat-containing protein At4g14850 [Cucumis sativus]	-	-	-	-	GO:0008152//metabolic process;GO:0044699//single-organism process
evm.TU.tig00005466.6	8.9	7.71	4.64	13.68	19.2	17.13	7.083333333	16.67	1.234753764	8.23E-05	0.002460742	NUDT18	PREDICTED: nudix hydrolase 18, mitochondrial [Cucumis sativus]	-	-	-	GO:0003824//catalytic activity	-
MSTRG.24342	0.7	0.81	0.93	2.42	3.19	1.79	0.813333333	2.466666667	1.600644123	8.58E-05	0.002559076	--	Transposon TX1 uncharacterized [Cucumis melo var. makuwa] [Cucumis melo]	-	-	-	-	-
evm.TU.tig00008353.3	28.86	17.37	18.85	8.1	11.5	8.44	21.69333333	9.346666667	-1.214727902	8.82E-05	0.002615835	RNF165	PREDICTED: RING finger protein 141-like [Cucumis melo]	-	-	-	-	-
evm.TU.tig00007935.27	13.94	26.84	28.04	8.58	11.49	9.22	22.94	9.763333333	-1.232419699	8.98E-05	0.002660048	ABCG36	PREDICTED: ABC transporter G family member 29-like [Cucumis melo]	-	-	-	GO:0017111//nucleoside-triphosphatase activity;GO:0032550//purine ribonucleoside binding	-
evm.TU.tig00153016.124	24.05	26.99	28.02	12.49	6.7	11.79	26.35333333	10.32666667	-1.351610811	9.15E-05	0.002706127	RPK2	PREDICTED: LRR receptor-like serine/threonine-protein kinase RPK2 [Cucumis melo]	-	-	-	-	-
evm.TU.tig00000563.4	5.17	7.76	8.32	1.9	3.9	1.66	7.083333333	2.486666667	-1.510215306	9.17E-05	0.002710103	GLC1	PREDICTED: glucan endo-1,3-beta-glucosidase [Cucumis sativus]	-	-	-	GO:0016798//hydrolase activity, acting on glycosyl bonds	GO:0008152//metabolic process
MSTRG.1508	7.26	11.54	11.6	4.1	4.41	4.39	10.13333333	4.3	-1.236700258	9.30E-05	0.002744526	SIEL	protein SIEL isoform X2 [Momordica charantia]	-	-	-	-	-
evm.TU.tig00002074.4	16	26.25	26.44	8.79	13.58	8.25	22.89666667	10.20666667	-1.165625802	9.34E-05	0.002749024	TIFY8	PREDICTED: protein TIFY 8-like isoform X1 [Cucumis sativus]	-	-	-	-	-
evm.TU.tig00153348.89	0.34	0.35	0.1	1.33	8.14	1.1	0.263333333	3.523333333	3.741978913	9.42E-05	0.002767203	ENDO1	endonuclease 1 [Cajanus cajan]	-	-	-	GO:0004521//endoribonuclease activity;GO:0043169//cation binding;GO:0097159//organic cyclic compound binding	GO:0006308//DNA catabolic process;GO:0090501//RNA phosphodiester bond hydrolysis
evm.TU.tig00153055.255	2.38	1.8	1.75	10.31	3.27	12.3	1.976666667	8.626666667	2.125733607	9.74E-05	0.002848374	At3g16150	PREDICTED: probable isoaspartyl peptidase/L-asparaginase 2 [Lupinus angustifolius]	-	-	-	GO:0003824//catalytic activity	-
evm.TU.tig00153554.329	9.49	5.8	3.07	1.19	0.24	0.54	6.12	0.656666667	-3.220298524	0.000102053	0.002967494	--	-	-	-	-	-	-
evm.TU.tig00153055.89	0.2	0.21	0.18	0.5	1.64	0.52	0.196666667	0.886666667	2.172639386	0.000102113	0.002967494	PUB26	Transducin/WD40 repeat-like superfamily protein [Theobroma cacao]	-	-	-	-	-
evm.TU.tig00153210.225	12.96	21.54	21.38	9.24	9.55	8.65	18.62666667	9.146666667	-1.026051539	0.000105011	0.003035298	--	LOW QUALITY PROTEIN: PPR domain-containing protein/PPR_1 domain-containing protein/PPR_2 domain-containing protein, partial [Cephalotus follicularis]	-	-	-	-	-
evm.TU.tig00010838.1	6.88	9.46	8.71	17.78	53.38	17.46	8.35	29.54	1.822821723	0.000105925	0.003057591	--	phloem filament protein [Cucurbita maxima]	-	-	-	-	-
evm.TU.tig00007724.11	16.92	13.09	13.88	5.64	2.46	5.65	14.63	4.583333333	-1.674460652	0.000107672	0.003095534	NPK1	PREDICTED: mitogen-activated protein kinase kinase kinase NPK1 isoform X2 [Cucumis sativus]	ko04016//MAPK signaling pathway - plant	K20606	-	GO:0004672//protein kinase activity;GO:0016628//oxidoreductase activity, acting on the CH-CH group of donors, NAD or NADP as acceptor;GO:0032550//purine ribonucleoside binding	GO:0006464//cellular protein modification process;GO:0006796//phosphate-containing compound metabolic process;GO:0044710//single-organism metabolic process
evm.TU.tig00153048.367	5.91	3.64	3.86	8.65	9.98	8.52	4.47	9.05	1.017642961	0.000108012	0.003101148	BCDH	PREDICTED: 2-oxoisovalerate dehydrogenase subunit beta 1, mitochondrial [Ziziphus jujuba]	ko01100//Metabolic pathways;ko01110//Biosynthesis of secondary metabolites;ko00280//Valine, leucine and isoleucine degradation;ko00640//Propanoate metabolism	K00167;K00167;K00167;K00167	-	GO:0004738//pyruvate dehydrogenase activity	GO:0044710//single-organism metabolic process
evm.TU.tig00153640.66	69.93	34.33	32.97	118.56	109.34	117.3	45.74333333	115.0666667	1.330836559	0.000108769	0.003118719	GAI	DELLA protein RGL1 [Hevea brasiliensis subsp. brasiliensis] [Hevea brasiliensis]	ko04075//Plant hormone signal transduction	K14494	GO:0043231//intracellular membrane-bounded organelle	-	GO:0010468//regulation of gene expression;GO:0034645//cellular macromolecule biosynthetic process
evm.TU.tig00153403.8	3.19	7.23	7.32	1.85	2.39	1.76	5.913333333	2	-1.563971604	0.000109664	0.003132394	IP5P7	PREDICTED: type I inositol 1,4,5-trisphosphate 5-phosphatase CVP2 [Cucumis sativus]	-	-	-	GO:0004518//nuclease activity;GO:0046030//inositol trisphosphate phosphatase activity;GO:0052743//inositol tetrakisphosphate phosphatase activity	GO:0043647//inositol phosphate metabolic process;GO:0044723//single-organism carbohydrate metabolic process;GO:0046488//phosphatidylinositol metabolic process;GO:0090304//nucleic acid metabolic process
evm.TU.tig00000289.101	4.71	7.75	6.79	2.36	1.79	2.56	6.416666667	2.236666667	-1.520473774	0.000109683	0.003132394	--	-	-	-	-	-	-
evm.TU.tig00000632.9	218.38	229.9	233.54	114.32	70.8	116.05	227.2733333	100.39	-1.178812851	0.000110687	0.003156865	IRX9	PREDICTED: probable beta-1,4-xylosyltransferase IRX9 isoform X1 [Cucumis sativus]	-	-	GO:0016020//membrane	GO:0016757//transferase activity, transferring glycosyl groups	GO:0009832//plant-type cell wall biogenesis;GO:0010413//glucuronoxylan metabolic process
evm.TU.tig00154107.52	0.06	0	0.02	2.69	0.02	2.47	0.026666667	1.726666667	6.016808288	0.000112008	0.003185129	APS1	PREDICTED: acid phosphatase 1-like [Cucumis melo]	-	-	-	-	-
evm.TU.tig00000812.5	0.27	0.16	0.29	0.92	1.83	0.68	0.24	1.143333333	2.252139765	0.000112123	0.003185129	NFD4	PREDICTED: protein NUCLEAR FUSION DEFECTIVE 4-like [Cucumis sativus]	-	-	-	-	GO:0044763//single-organism cellular process
evm.TU.tig00153204.218	0.38	0.08	0.24	1.95	0.91	2.2	0.233333333	1.686666667	2.853710558	0.000113271	0.003205017	HEC1	PREDICTED: transcription factor HEC1 [Vitis vinifera]	-	-	-	-	-
MSTRG.15123	1.15	1.18	1.4	0.37	0.45	0.46	1.243333333	0.426666667	-1.54303182	0.000115286	0.003253452	--	-	-	-	-	-	-
evm.TU.tig00153055.300	0.73	0.97	0.94	1.58	2.63	1.8	0.88	2.003333333	1.186827061	0.000116879	0.00328545	ANT	PREDICTED: AP2-like ethylene-responsive transcription factor AIL1 isoform X1 [Cucumis melo]	-	-	-	-	-
evm.TU.tig00153640.167	5.8	1.42	1.99	0.22	0	0.23	3.07	0.15	-4.35520425	0.000117525	0.003299316	At4g02290	PREDICTED: endoglucanase 17 [Cucumis melo]	-	-	-	-	-
evm.TU.tig00003003.4	0.5	0.24	0.13	5.94	0.26	6.67	0.29	4.29	3.886852842	0.000119608	0.003338827	HMG3	HMG-CoA_red domain-containing protein [Cephalotus follicularis]	ko01100//Metabolic pathways;ko01110//Biosynthesis of secondary metabolites;ko00900//Terpenoid backbone biosynthesis	K00021;K00021;K00021	GO:0043231//intracellular membrane-bounded organelle;GO:0044425//membrane part	GO:0016491//oxidoreductase activity;GO:0048037//cofactor binding	GO:0044237//cellular metabolic process;GO:0044238//primary metabolic process;GO:0044710//single-organism metabolic process;GO:0044763//single-organism cellular process;GO:0071704//organic substance metabolic process
evm.TU.tig00153870.25	0.05	0.02	0.01	1.1	0.04	0.91	0.026666667	0.683333333	4.6794801	0.00011971	0.003338827	PLT5	PREDICTED: polyol transporter 5-like [Cucumis sativus]	-	-	GO:0031224//intrinsic component of membrane	GO:0016628//oxidoreductase activity, acting on the CH-CH group of donors, NAD or NADP as acceptor;GO:0022857//transmembrane transporter activity	GO:0044710//single-organism metabolic process;GO:0044763//single-organism cellular process;GO:0044765//single-organism transport
evm.TU.tig00153210.218	7.08	8.66	8.8	2.81	5.31	2.68	8.18	3.6	-1.184103937	0.000120917	0.003368114	BHLH49	PREDICTED: transcription factor bHLH49 isoform X1 [Cucumis sativus]	-	-	-	-	-
evm.TU.tig00153449.211	0.68	0.24	0.6	7.33	0.59	6.93	0.506666667	4.95	3.288319702	0.000121859	0.003389947	HMG3	HMG-CoA_red domain-containing protein [Cephalotus follicularis]	ko01100//Metabolic pathways;ko01110//Biosynthesis of secondary metabolites;ko00900//Terpenoid backbone biosynthesis	K00021;K00021;K00021	GO:0031090//organelle membrane;GO:0031224//intrinsic component of membrane;GO:0043231//intracellular membrane-bounded organelle	GO:0000166//nucleotide binding;GO:0016614//oxidoreductase activity, acting on CH-OH group of donors;GO:0048037//cofactor binding	GO:0006720//isoprenoid metabolic process;GO:0006732//coenzyme metabolic process
evm.TU.tig00000589.249	1.19	0.69	0.85	2.04	2.3	2.13	0.91	2.156666667	1.244864761	0.000122055	0.003391001	NCS1	PREDICTED: uncharacterized permease C29B12.14c [Cucumis sativus]	-	-	-	-	-
evm.TU.tig00000857.3	4.24	3.97	5.04	0.56	1.96	0.53	4.416666667	1.016666667	-2.119111212	0.000125994	0.003477962	RAV1	PREDICTED: AP2/ERF and B3 domain-containing transcription repressor RAV2-like [Cucumis melo]	-	-	GO:0043231//intracellular membrane-bounded organelle	GO:0001071//nucleic acid binding transcription factor activity	GO:0010468//regulation of gene expression;GO:0034645//cellular macromolecule biosynthetic process
evm.TU.tig00003412.187	1.27	0.26	0.4	10.47	1.87	11.3	0.643333333	7.88	3.614557283	0.000127076	0.003498835	--	PREDICTED: MLP-like protein 423 isoform X1 [Nelumbo nucifera]	-	-	-	-	GO:0050896//response to stimulus
evm.TU.tig00153654.13	1.65	1.88	1.44	0.53	0.44	0.16	1.656666667	0.376666667	-2.136923079	0.000127484	0.003505574	CYP89A9	PREDICTED: cytochrome P450 89A2-like [Cucumis melo]	-	-	-	GO:0016491//oxidoreductase activity;GO:0046906//tetrapyrrole binding;GO:0046914//transition metal ion binding	GO:0044710//single-organism metabolic process
evm.TU.tig00153870.10	34.57	44.67	42.07	88.58	533.01	82.01	40.43666667	234.5333333	2.536057001	0.000127893	0.003510752	--	PREDICTED: proteoglycan 4-like isoform X1 [Cucumis sativus]	-	-	-	-	-
evm.TU.tig00153055.135	2.1	2.38	2.07	0.84	0.57	0.93	2.183333333	0.78	-1.484986377	0.000128	0.003510752	JAL23	PREDICTED: agglutinin-like [Cucumis melo]	-	-	-	-	-
MSTRG.3082	6.48	18.25	18.39	3.67	5.59	3.42	14.37333333	4.226666667	-1.765802433	0.000128305	0.003514005	--	-	-	-	-	-	-
evm.TU.tig00000495.2	17.42	13.49	11.71	4.49	7.88	5.03	14.20666667	5.8	-1.292443287	0.000129642	0.003537736	IAA8	PREDICTED: auxin-responsive protein IAA27 [Cucumis sativus]	ko04075//Plant hormone signal transduction	K14484	GO:0043231//intracellular membrane-bounded organelle	GO:0005515//protein binding;GO:0034062//RNA polymerase activity	GO:0009755//hormone-mediated signaling pathway;GO:0010468//regulation of gene expression;GO:0034645//cellular macromolecule biosynthetic process
evm.TU.tig00000729.7	3.77	0.58	1.02	0.19	0.11	0.05	1.79	0.116666667	-3.939495261	0.00013004	0.003544081	COL4	PREDICTED: zinc finger protein CONSTANS-LIKE 4 [Cucumis melo]	-	-	GO:0043231//intracellular membrane-bounded organelle	GO:0046914//transition metal ion binding	-
evm.TU.tig00153756.5	15.93	11.07	9.7	45.63	19.31	45.07	12.23333333	36.67	1.583782704	0.000140671	0.00379528	AAE3	PREDICTED: oxalate--CoA ligase-like [Cucumis melo]	ko01100//Metabolic pathways;ko00630//Glyoxylate and dicarboxylate metabolism	K22133;K22133	GO:0005576//extracellular region;GO:0005911//cell-cell junction;GO:0009532//plastid stroma	GO:0016405//CoA-ligase activity;GO:0016878//acid-thiol ligase activity;GO:0032550//purine ribonucleoside binding	GO:0001101//response to acid chemical;GO:0003006//developmental process involved in reproduction;GO:0009072//aromatic amino acid family metabolic process;GO:0009620//response to fungus;GO:0010029//regulation of seed germination;GO:0015698//inorganic anion transport;GO:0033609//oxalate metabolic process
evm.TU.tig00001206.1	10.77	22.09	21.63	4.34	9.33	4.9	18.16333333	6.19	-1.553017676	0.00014196	0.003825252	PSY	phytoene synthase [Citrullus lanatus]	ko01100//Metabolic pathways;ko01110//Biosynthesis of secondary metabolites;ko00906//Carotenoid biosynthesis	K02291;K02291;K02291	GO:0009536//plastid	GO:0004337//geranyltranstransferase activity	GO:0016109//tetraterpenoid biosynthetic process
evm.TU.tig00153293.107	87.65	125.84	127.16	34.63	9.93	35.78	113.55	26.78	-2.08409984	0.000143362	0.003853375	RAC13	PREDICTED: rac-like GTP-binding protein RAC13 [Cucumis melo]	ko04145//Phagosome	K04392	GO:0044464//cell part	GO:0004620//phospholipase activity;GO:0032550//purine ribonucleoside binding	GO:0035556//intracellular signal transduction
evm.TU.tig00153348.82	5.82	4.28	4.58	13.59	8.1	13.81	4.893333333	11.83333333	1.273967056	0.000146905	0.003943675	CSE	PREDICTED: caffeoylshikimate esterase [Cucumis melo]	ko01100//Metabolic pathways;ko00561//Glycerolipid metabolism	K01054;K01054	-	-	-
evm.TU.tig00001291.289	54.16	53.86	52.15	18.71	36.8	17.66	53.39	24.39	-1.130279791	0.00014775	0.003956468	MYB61	PREDICTED: LOW QUALITY PROTEIN: transcription factor MYB86, partial [Cucumis melo]	ko04626//Plant-pathogen interaction	K09422	-	-	-
evm.TU.tig00001638.4	140.6	182.74	177.01	71.45	34.17	72.01	166.7833333	59.21	-1.494062369	0.000148349	0.003962737	QKY	PREDICTED: protein QUIRKY [Cucumis melo]	-	-	-	-	-
evm.TU.tig00153489.25	8.55	8.76	10.11	3.37	4.75	2.89	9.14	3.67	-1.316414102	0.000152435	0.004056635	--	-	-	-	-	-	-
evm.TU.tig00001687.4	2.11	2.12	1.83	0.78	0.93	0.79	2.02	0.833333333	-1.277389699	0.000161479	0.004265584	--	PREDICTED: uncharacterized protein LOC103491711, partial [Cucumis melo]	-	-	-	-	-
evm.TU.tig00153489.26	76.18	67.11	68.03	23.4	48.6	25.94	70.44	32.64666667	-1.109459214	0.000162056	0.004270318	MPK7	PREDICTED: mitogen-activated protein kinase 7 [Cucumis sativus]	ko04016//MAPK signaling pathway - plant	K20537	-	GO:0004702//receptor signaling protein serine/threonine kinase activity;GO:0032550//purine ribonucleoside binding	GO:0006464//cellular protein modification process;GO:0006796//phosphate-containing compound metabolic process
evm.TU.tig00153047.339	3.88	3.98	2.55	11.15	5.61	11.57	3.47	9.443333333	1.444360533	0.000165412	0.004348085	ATL43	PREDICTED: RING-H2 finger protein ATL43 [Cucumis sativus]	-	-	-	-	-
evm.TU.tig00005607.23	2.15	3.05	3	0.9	0.75	0.74	2.733333333	0.796666667	-1.778613292	0.000169003	0.004437042	--	-	-	-	-	-	-
evm.TU.tig00000818.5	5.83	7.89	8.17	2.9	1.38	2.81	7.296666667	2.363333333	-1.626414422	0.000171203	0.004489321	HSP18.1	PREDICTED: neurofilament heavy polypeptide-like [Cucumis melo]	-	-	-	-	-
evm.TU.tig00153055.360	4.33	6.53	6.83	2.04	2.5	1.95	5.896666667	2.163333333	-1.446643665	0.000173893	0.004552673	--	-	-	-	-	-	-
evm.TU.tig00011042.5	27.71	4.35	5.08	1.68	0.89	1.95	12.38	1.506666667	-3.038579138	0.000174043	0.004552673	ADS3	PREDICTED: palmitoyl-monogalactosyldiacylglycerol delta-7 desaturase, chloroplastic-like [Cucumis sativus]	-	-	-	-	-
evm.TU.tig00153204.246	1.78	4.29	4.41	1.09	0.76	1.1	3.493333333	0.983333333	-1.828851857	0.000176423	0.00459256	--	Armadillo-like helical [Corchorus olitorius]	-	-	-	-	-
evm.TU.tig00004649.1	0.01	0.01	0.07	1.7	0.01	1.77	0.03	1.16	5.273018494	0.000181301	0.00469677	PI4KA1	PREDICTED: phosphatidylinositol 4-kinase alpha 1-like [Cucumis melo]	ko01100//Metabolic pathways;ko04070//Phosphatidylinositol signaling system;ko00562//Inositol phosphate metabolism	K00888;K00888;K00888	-	GO:0016772//transferase activity, transferring phosphorus-containing groups	GO:0006796//phosphate-containing compound metabolic process;GO:0044763//single-organism cellular process
evm.TU.tig00001176.3	36.81	11.02	10.6	63.75	111.85	62.68	19.47666667	79.42666667	2.02787667	0.000182083	0.004711356	PMEI10	PREDICTED: 21 kDa protein [Cucumis melo]	-	-	-	GO:0052689//carboxylic ester hydrolase activity	GO:0009892//negative regulation of metabolic process
evm.TU.tig00004649.7	11.07	13.73	11.59	26.32	157.05	23.26	12.13	68.87666667	2.505435774	0.000196553	0.005055301	--	PREDICTED: proteoglycan 4-like isoform X1 [Cucumis sativus]	-	-	-	-	-
evm.TU.tig00153145.166	8.7	9.54	9.18	29.29	12.48	30.25	9.14	24.00666667	1.393169028	0.000197005	0.005060865	PDR3	PREDICTED: pleiotropic drug resistance protein 3-like isoform X1 [Cucumis melo]	-	-	-	GO:0017111//nucleoside-triphosphatase activity;GO:0032550//purine ribonucleoside binding	-
MSTRG.18204	69.08	119.76	121.08	18.66	55.84	17.79	103.3066667	30.76333333	-1.74764962	0.000209125	0.005340283	AP2-3	APETALA2-like protein 2 [Cucumis sativus]	-	-	-	-	GO:0010467//gene expression;GO:0034645//cellular macromolecule biosynthetic process
evm.TU.tig00153057.6	2.45	1.46	1.97	4.33	4.3	3.72	1.96	4.116666667	1.070622982	0.000211028	0.005363349	--	DUF3537 domain-containing protein [Cephalotus follicularis]	-	-	-	-	GO:0001101//response to acid chemical;GO:0006972//hyperosmotic response
evm.TU.tig00000892.611	0.23	0.22	0.47	0	0	0	0.306666667	0.001	-8.26052755	0.000213168	0.005411339	WNK11	PREDICTED: probable serine/threonine-protein kinase WNK11 isoform X1 [Cucumis melo]	-	-	-	GO:0016772//transferase activity, transferring phosphorus-containing groups;GO:0032550//purine ribonucleoside binding	GO:0006464//cellular protein modification process;GO:0006796//phosphate-containing compound metabolic process
evm.TU.tig00153056.12	544.61	546.37	547.46	253.17	124.6	250.16	546.1466667	209.31	-1.383647197	0.000215923	0.005468357	--	PREDICTED: dual specificity tyrosine-phosphorylation-regulated kinase 1A-like [Malus domestica]	-	-	GO:0043231//intracellular membrane-bounded organelle	-	-
evm.TU.tig00001637.4	2.39	2.45	2.59	0.7	1.11	0.71	2.476666667	0.84	-1.559938477	0.000217409	0.005486576	--	PREDICTED: uncharacterized protein LOC103494333 [Cucumis melo]	-	-	-	-	-
evm.TU.tig00005074.32	40.15	64.07	60.89	27.57	23.22	29.4	55.03666667	26.73	-1.041933257	0.00021859	0.005509902	PVA22	PREDICTED: vesicle-associated protein 2-2 isoform X1 [Cucumis sativus]	-	-	-	-	-
evm.TU.tig00153578.3	0.71	0.4	0.49	5.61	0.91	6.21	0.533333333	4.243333333	2.992088609	0.000220098	0.005534918	LBD1	PREDICTED: LOB domain-containing protein 1-like [Cucumis melo]	-	-	-	-	-
evm.TU.tig00153031.159	3.34	2.69	2.77	1.37	1.41	1.39	2.933333333	1.39	-1.07745614	0.000221798	0.00556649	At2g18193	PREDICTED: AAA-ATPase At2g18193-like [Cucumis melo]	-	-	-	-	-
evm.TU.tig00001291.182	7.24	9.54	9.25	3.26	5.88	3.06	8.676666667	4.066666667	-1.093294164	0.000221872	0.00556649	ACR8	PREDICTED: ACT domain-containing protein ACR8-like [Cucumis melo]	-	-	-	GO:0016772//transferase activity, transferring phosphorus-containing groups;GO:0031406//carboxylic acid binding	-
evm.TU.tig00002075.8	2.03	0.31	0.13	0	0	0	0.823333333	0.001	-9.685332826	0.000231269	0.005788123	HPAT1	hydroxyproline O-arabinosyltransferase 1 [Cajanus cajan]	ko00514//Other types of O-glycan biosynthesis	K20782	-	-	-
evm.TU.tig00153017.97	24.26	9.3	10.58	36.82	57.24	37.01	14.71333333	43.69	1.570178977	0.000232201	0.005798536	PMEI10	PREDICTED: 21 kDa protein [Cucumis melo]	-	-	-	GO:0052689//carboxylic ester hydrolase activity	GO:0009892//negative regulation of metabolic process
evm.TU.tig00002391.1	7.45	15.01	13.12	5.48	4.01	4.71	11.86	4.733333333	-1.325175581	0.000233068	0.005807552	At1g63430	PREDICTED: probable LRR receptor-like serine/threonine-protein kinase At1g63430 [Cucumis melo]	-	-	GO:0016020//membrane	GO:0016491//oxidoreductase activity;GO:0016772//transferase activity, transferring phosphorus-containing groups	GO:0006796//phosphate-containing compound metabolic process
MSTRG.12450	5.14	10.68	0.06	0.01	0.06	0.26	5.293333333	0.11	-5.588601078	0.000236577	0.005867544	F3GGT1	UDP-glycosyltransferase 79B30-like [Momordica charantia]	ko00944//Flavone and flavonol biosynthesis	K22794	-	GO:0016757//transferase activity, transferring glycosyl groups	-
evm.TU.tig00153841.27	72.4	57.1	57.97	29.46	16.26	29.33	62.49	25.01666667	-1.320735769	0.000236603	0.005867544	--	PREDICTED: uncharacterized protein LOC101208463 [Cucumis sativus]	-	-	-	-	-
evm.TU.tig00153554.25	0.03	0.07	0.04	0.37	0.82	0.58	0.046666667	0.59	3.660250628	0.000238723	0.005911495	--	-	-	-	-	-	-
evm.TU.tig00153439.12	151.02	214.01	230.04	74.55	134.64	73.09	198.3566667	94.09333333	-1.075932472	0.000256915	0.006304899	At3g05500	PREDICTED: REF/SRPP-like protein At3g05500 [Cucumis melo]	-	-	GO:0043231//intracellular membrane-bounded organelle	-	GO:0010243//response to organonitrogen compound;GO:0034645//cellular macromolecule biosynthetic process;GO:0046942//carboxylic acid transport
evm.TU.tig00153343.27	14.81	33.07	31.85	10.75	8.43	10.65	26.57666667	9.943333333	-1.418358691	0.000257175	0.006304899	OXI1	PREDICTED: serine/threonine-protein kinase OXI1-like [Cucumis melo]	ko04016//MAPK signaling pathway - plant	K20714	-	GO:0004672//protein kinase activity;GO:0032550//purine ribonucleoside binding	GO:0006464//cellular protein modification process;GO:0006796//phosphate-containing compound metabolic process
evm.TU.tig00153056.114	68.26	53.42	52.83	141.05	83.79	141.11	58.17	121.9833333	1.068336836	0.000258611	0.006325653	--	Dynein assembly factor 1 [Morus notabilis]	-	-	-	-	-
evm.TU.tig00153403.143	5.04	4.11	2.99	29.52	4.63	28.68	4.046666667	20.94333333	2.371685158	0.000260418	0.006362611	PDIL2-1	PREDICTED: probable protein disulfide-isomerase A6 [Cucumis melo]	ko04141//Protein processing in endoplasmic reticulum	K09584	GO:0043231//intracellular membrane-bounded organelle	GO:0003824//catalytic activity	GO:0019725//cellular homeostasis;GO:0044267//cellular protein metabolic process
MSTRG.12571	12.86	5.94	6.12	1.26	0.05	1.1	8.306666667	0.803333333	-3.370199017	0.000264882	0.006442359	TBL43	protein trichome birefringence-like 43 [Momordica charantia]	-	-	-	-	-
evm.TU.tig00002854.20	5.91	6.14	6.27	2.11	4.14	2.39	6.106666667	2.88	-1.084316286	0.000273482	0.00662154	PED1	PREDICTED: 3-ketoacyl-CoA thiolase 2, peroxisomal [Prunus mume]	ko01100//Metabolic pathways;ko01110//Biosynthesis of secondary metabolites;ko04146//Peroxisome;ko01212//Fatty acid metabolism;ko00592//alpha-Linolenic acid metabolism;ko00280//Valine, leucine and isoleucine degradation;ko00071//Fatty acid degradation;ko01040//Biosynthesis of unsaturated fatty acids	K07513;K07513;K07513;K07513;K07513;K07513;K07513;K07513	-	-	-
MSTRG.2983	186.74	171.56	187.06	42.07	116.55	44.07	181.7866667	67.56333333	-1.427933975	0.000279289	0.006754507	ACO	LOW QUALITY PROTEIN: 1-aminocyclopropane-1-carboxylate oxidase-like [Hevea brasiliensis]	ko01100//Metabolic pathways;ko01110//Biosynthesis of secondary metabolites;ko00270//Cysteine and methionine metabolism	K05933;K05933;K05933	-	GO:0016641//oxidoreductase activity, acting on the CH-NH2 group of donors, oxygen as acceptor;GO:0016705//oxidoreductase activity, acting on paired donors, with incorporation or reduction of molecular oxygen;GO:0019842//vitamin binding;GO:0043169//cation binding	GO:0006605//protein targeting;GO:0006873//cellular ion homeostasis;GO:0006952//defense response;GO:0007275//multicellular organism development;GO:0009617//response to bacterium;GO:0009620//response to fungus;GO:0009692//ethylene metabolic process;GO:0009696//salicylic acid metabolic process;GO:0009755//hormone-mediated signaling pathway;GO:0009863//salicylic acid mediated signaling pathway;GO:001…
evm.TU.tig00007935.41	0.92	0	0	31.6	0.32	29.63	0.306666667	20.51666667	6.063981185	0.000280457	0.006765781	--	-	-	-	-	-	-
evm.TU.tig00153578.26	15.47	8.13	11.79	4.2	5.47	4.42	11.79666667	4.696666667	-1.32867015	0.000283504	0.006818061	--	PREDICTED: classical arabinogalactan protein 9 [Cucumis melo]	-	-	-	-	-
evm.TU.tig00001291.381	8.16	2.75	3.91	40.61	6.65	41.23	4.94	29.49666667	2.577968982	0.000284119	0.006825215	At4g01440	PREDICTED: WAT1-related protein At3g30340-like [Cucumis sativus]	-	-	-	-	-
evm.TU.tig00153668.8	0.8	0.75	1.1	0.21	0.07	0.15	0.883333333	0.143333333	-2.623583795	0.000285048	0.006832234	At2g43860	PREDICTED: polygalacturonase-like [Cucumis sativus]	ko01100//Metabolic pathways;ko00040//Pentose and glucuronate interconversions	K01184;K01184	-	GO:0004553//hydrolase activity, hydrolyzing O-glycosyl compounds	GO:0044238//primary metabolic process;GO:0045229//external encapsulating structure organization
evm.TU.tig00011146.4	20.26	8.82	11	45.87	24.7	45.21	13.36	38.59333333	1.530431648	0.000289062	0.006898674	At3g15720	PREDICTED: probable polygalacturonase At3g15720 [Cucumis melo]	ko01100//Metabolic pathways;ko00040//Pentose and glucuronate interconversions	K01184;K01184	GO:0005618//cell wall;GO:0031225//anchored component of membrane	-	-
evm.TU.tig00153204.311	2.07	2.63	2.76	0.86	0.82	0.76	2.486666667	0.813333333	-1.612294483	0.000295524	0.007036223	--	-	-	-	-	-	-
evm.TU.tig00153210.390	1.16	3.72	4.68	0.46	0	0.13	3.186666667	0.196666667	-4.018223759	0.000297115	0.007063246	--	PREDICTED: pectinesterase inhibitor-like [Cucumis melo]	-	-	-	-	-
evm.TU.tig00001291.400	0.59	0.85	1.04	0.13	0.07	0.16	0.826666667	0.12	-2.784271309	0.000297317	0.007063246	NIP3-1	PREDICTED: probable aquaporin NIP5-1 [Cucumis melo]	-	-	GO:0031224//intrinsic component of membrane;GO:0044459//plasma membrane part	GO:0005372//water transmembrane transporter activity;GO:0015103//inorganic anion transmembrane transporter activity;GO:0015563//uptake transmembrane transporter activity	GO:0000041//transition metal ion transport;GO:0001101//response to acid chemical;GO:0009267//cellular response to starvation;GO:0015698//inorganic anion transport;GO:0034220//ion transmembrane transport;GO:0042044//fluid transport
evm.TU.tig00006144.34	1.08	0.9	0.7	5.34	1.26	5.5	0.893333333	4.033333333	2.174702142	0.000301507	0.007139112	--	LOW QUALITY PROTEIN: NAD_binding_8 domain-containing protein, partial [Cephalotus follicularis]	-	-	-	-	-
evm.TU.tig00153074.11	28.86	24.01	21	9.77	16.8	10.31	24.62333333	12.29333333	-1.002149922	0.000302101	0.007145278	RBL14	PREDICTED: rhomboid-like protein 14, mitochondrial [Cucumis melo]	-	-	GO:0031224//intrinsic component of membrane	GO:0046914//transition metal ion binding	GO:0019538//protein metabolic process
evm.TU.tig00003011.1	37.79	22.02	19.95	116.96	38.74	113.99	26.58666667	89.89666667	1.757564713	0.000307215	0.007226459	SSL6	PREDICTED: protein STRICTOSIDINE SYNTHASE-LIKE 4-like [Cucumis sativus]	-	-	-	-	-
evm.TU.tig00004287.1	4.86	8.23	6.79	1.54	3.81	1.59	6.626666667	2.313333333	-1.518310189	0.000307714	0.007230266	ACR8	PREDICTED: ACT domain-containing protein ACR8-like [Cucumis melo]	-	-	-	GO:0016772//transferase activity, transferring phosphorus-containing groups;GO:0031406//carboxylic acid binding	-
evm.TU.tig00153560.4	5.85	2.6	3.03	1.07	1.45	1.21	3.826666667	1.243333333	-1.621875106	0.000314857	0.007365871	PATL4	PREDICTED: patellin-4 [Cucumis melo]	-	-	-	-	-
MSTRG.18395	4.81	5.22	7.95	2.34	2.73	2.46	5.993333333	2.51	-1.255671251	0.000315857	0.007377408	--	transposase [Cucumis melo var. makuwa] [Cucumis melo]	-	-	-	-	-
evm.TU.tig00002567.3	19.06	4.59	3.46	1.38	1.71	1.44	9.036666667	1.51	-2.581242158	0.000327078	0.00759387	TET4	PREDICTED: tetraspanin-3-like [Cucumis sativus]	-	-	GO:0031224//intrinsic component of membrane	-	-
evm.TU.tig00153017.82	3.43	2	2.28	4.8	9.67	4.94	2.57	6.47	1.331997353	0.000341079	0.00786789	At1g14780	PREDICTED: LOW QUALITY PROTEIN: MACPF domain-containing protein At1g14780-like [Cucumis melo]	-	-	-	-	GO:0006812//cation transport;GO:0006952//defense response;GO:0033554//cellular response to stress
evm.TU.tig00004835.4	119.28	131.74	131.52	53.69	20.74	52.32	127.5133333	42.25	-1.593624863	0.000341551	0.007870343	IQD31	PREDICTED: protein IQ-DOMAIN 1 isoform X1 [Cucumis sativus]	-	-	-	-	-
MSTRG.16038	25.95	24.84	24.93	8.89	17.48	7.77	25.24	11.38	-1.149211353	0.000342834	0.007891424	BBX20	B-box zinc finger protein 20 isoform X1 [Momordica charantia]	-	-	GO:0005622//intracellular	GO:0046872//metal ion binding	GO:0010467//gene expression;GO:0034645//cellular macromolecule biosynthetic process
evm.TU.tig00152936.129	0.77	0.55	0.41	0	0.1	0	0.576666667	0.033333333	-4.112700133	0.000343351	0.00789486	fray1	PREDICTED: serine/threonine-protein kinase BLUS1-like [Cucumis melo]	-	-	-	GO:0016772//transferase activity, transferring phosphorus-containing groups	-
evm.TU.tig00153204.150	3.78	0.35	0.4	0.15	0.03	0.12	1.51	0.1	-3.916476644	0.00034441	0.007903719	TYW1	PREDICTED: S-adenosyl-L-methionine-dependent tRNA 4-demethylwyosine synthase [Cucumis melo]	-	-	GO:0043231//intracellular membrane-bounded organelle	GO:0003824//catalytic activity;GO:0032553//ribonucleotide binding;GO:0046914//transition metal ion binding;GO:0051536//iron-sulfur cluster binding	GO:0006399//tRNA metabolic process;GO:0044710//single-organism metabolic process
evm.TU.tig00001843.2	0.43	0.65	0.65	1.27	1.24	1.39	0.576666667	1.3	1.172702086	0.000345543	0.00791984	SIGF	PREDICTED: RNA polymerase sigma factor sigF, chloroplastic isoform X1 [Cucumis melo]	-	-	-	-	-
MSTRG.15627	0.26	0.09	0	1.31	3.69	1.07	0.116666667	2.023333333	4.116269689	0.000346887	0.007942164	--	-	-	-	-	-	-
evm.TU.tig00008288.4	5.2	4.83	5.73	2.23	2.91	2.73	5.253333333	2.623333333	-1.001831994	0.000350271	0.008011092	PSB28	PREDICTED: photosystem II reaction center PSB28 protein, chloroplastic [Cucumis melo]	ko01100//Metabolic pathways;ko00195//Photosynthesis	K08903;K08903	-	-	-
evm.TU.tig00153042.15	95.7	111.33	108.98	54.35	30.28	52.34	105.3366667	45.65666667	-1.206110273	0.000352072	0.008043714	ChiC	class V chitinase [Momordica charantia]	ko01100//Metabolic pathways;ko00520//Amino sugar and nucleotide sugar metabolism	K01183;K01183	-	-	-
evm.TU.tig00001291.16	7.96	5.51	6.37	15.97	10.19	18.16	6.613333333	14.77333333	1.159545856	0.000355679	0.008108882	PHL11	PREDICTED: myb family transcription factor APL [Cucumis sativus]	-	-	-	-	-
evm.TU.tig00153210.247	1.16	1.38	1.24	8.64	1.56	10.5	1.26	6.9	2.453172628	0.000362789	0.008253405	--	-	-	-	-	-	-
evm.TU.tig00153578.19	8.73	12.05	13.02	4.11	7.52	4.36	11.26666667	5.33	-1.079853308	0.000363171	0.008253405	At4g18465	RING/U-box superfamily protein isoform 1 [Theobroma cacao]	-	-	-	GO:0046914//transition metal ion binding	-
evm.TU.tig00001455.4	1.86	1.57	1.97	2.93	6.6	3.19	1.8	4.24	1.236067358	0.000368751	0.008353689	OPT7	PREDICTED: oligopeptide transporter 7-like [Cucumis melo]	-	-	-	-	-
evm.TU.tig00153234.28	0.82	1.19	0.95	0.36	0.17	0.25	0.986666667	0.26	-1.924051147	0.000370297	0.008371041	FAR2	PREDICTED: fatty acyl-CoA reductase 2 isoform X1 [Cucumis melo]	ko04146//Peroxisome;ko00073//Cutin, suberine and wax biosynthesis	K13356;K13356	-	-	-
evm.TU.tig00153552.34	2.11	6.59	5.87	1.35	1.11	1.41	4.856666667	1.29	-1.912595406	0.000371297	0.008376258	TPPJ	PREDICTED: probable trehalose-phosphate phosphatase J [Cucumis melo]	ko01100//Metabolic pathways;ko00500//Starch and sucrose metabolism	K01087;K01087	-	GO:0019203//carbohydrate phosphatase activity	GO:0005991//trehalose metabolic process;GO:0006796//phosphate-containing compound metabolic process
evm.TU.tig00001603.3	0.66	0.91	0.83	1.74	1.72	1.73	0.8	1.73	1.112700133	0.000372079	0.008384867	--	hypothetical protein PRUPE_ppa012386mg [Prunus persica]	-	-	-	-	-
evm.TU.tig00153056.141	8.34	18.76	16.81	4.95	6.39	5.99	14.63666667	5.776666667	-1.34127788	0.000373747	0.008413607	AHL17	PREDICTED: AT-hook motif nuclear-localized protein 17-like [Cucumis melo]	-	-	-	-	-
evm.TU.tig00153962.6	0.17	0.68	0.67	0.04	0	0.04	0.506666667	0.026666667	-4.247927513	0.000374461	0.008420858	GUX2	Glyco_transf_8 domain-containing protein [Cephalotus follicularis]	-	-	-	-	-
evm.TU.tig00000238.1	4.88	7.79	7.29	3.15	3.17	2.71	6.653333333	3.01	-1.144313828	0.000383333	0.008602365	IQD32	PREDICTED: protein IQ-DOMAIN 32 isoform X1 [Cucumis melo]	-	-	-	-	-
evm.TU.tig00000729.178	1.77	1.73	2.06	0.25	0.54	0.06	1.853333333	0.283333333	-2.709550137	0.000385227	0.00863584	--	-	-	-	-	-	-
evm.TU.tig00153017.167	4.45	6.72	7.38	2.83	2.19	3.03	6.183333333	2.683333333	-1.204358499	0.00038891	0.008709303	PAN	PREDICTED: transcription factor HBP-1b(c38) isoform X2 [Cucumis sativus]	ko04075//Plant hormone signal transduction	K14431	GO:0043231//intracellular membrane-bounded organelle	GO:0003677//DNA binding	GO:0007165//signal transduction;GO:0010468//regulation of gene expression;GO:0034645//cellular macromolecule biosynthetic process;GO:0042221//response to chemical;GO:0048449//floral organ formation;GO:0048580//regulation of post-embryonic development
evm.TU.tig00153048.204	19.58	21.41	21.54	10.4	5.52	10.11	20.84333333	8.676666667	-1.264373206	0.000390626	0.008729962	KIN13B	BnaC01g35690D [Brassica napus]	-	-	GO:0015630//microtubule cytoskeleton;GO:0043234//protein complex;GO:0044430//cytoskeletal part	GO:0005488//binding	-
evm.TU.tig00000589.228	0.52	0.23	0.34	0	0.03	0	0.363333333	0.01	-5.183221824	0.000391429	0.00873839	--	Nodulin-like domain-containing protein [Cephalotus follicularis]	-	-	-	-	-
evm.TU.tig00153554.355	11.13	20.3	20.92	6.62	10.23	6.76	17.45	7.87	-1.148791496	0.000398488	0.008886735	SIGE	PREDICTED: RNA polymerase sigma factor sigE, chloroplastic/mitochondrial [Cucumis melo]	-	-	GO:0009536//plastid	-	GO:0006355//regulation of transcription, DNA-templated;GO:0016043//cellular component organization
evm.TU.tig00153149.10	2.28	2.91	3.98	5.22	7.8	5.62	3.056666667	6.213333333	1.023408221	0.000400634	0.008917318	MK0970	PREDICTED: haloacid dehalogenase-like hydrolase domain-containing protein 3 [Cucumis sativus]	-	-	-	-	GO:0050896//response to stimulus
evm.TU.tig00002678.1	3.69	0.35	0.4	0.06	0.12	0.05	1.48	0.076666667	-4.27085391	0.00040069	0.008917318	At2g03410	Proteinase inhibitor I25, cystatin [Corchorus olitorius]	-	-	-	-	-
evm.TU.tig00001291.344	3.54	0.06	0.2	0	0	0	1.266666667	0.001	-10.3068212	0.000404946	0.009002722	At4g10955	PREDICTED: GDSL esterase/lipase At4g10955 [Cucumis melo]	-	-	-	GO:0003824//catalytic activity	-
evm.TU.tig00153145.212	69.31	241	232.53	50.24	17.67	50.7	180.9466667	39.53666667	-2.194301383	0.000413574	0.009155689	At5g07050	PREDICTED: WAT1-related protein At5g07050-like [Cucumis melo]	-	-	-	-	-
evm.TU.tig00006297.80	2.63	3.47	3.51	0.92	1.87	0.81	3.203333333	1.2	-1.416539524	0.0004167	0.009187925	GONST2	PREDICTED: GDP-mannose transporter GONST2 isoform X2 [Cucumis melo]	-	-	GO:0031224//intrinsic component of membrane;GO:0043231//intracellular membrane-bounded organelle	-	GO:0036079//purine nucleotide-sugar transport
MSTRG.25085	1.4	2.63	3.04	0.76	0.42	0.82	2.356666667	0.666666667	-1.821710215	0.00041777	0.009202088	ABCG10	ABC transporter G family member 10 [Cucurbita maxima]	-	-	GO:0031224//intrinsic component of membrane	GO:0017111//nucleoside-triphosphatase activity;GO:0032550//purine ribonucleoside binding	GO:0051234//establishment of localization
evm.TU.tig00153874.16	3.29	0.07	0.25	0	0	0	1.203333333	0.001	-10.23282062	0.000425167	0.009336286	RFC2	PREDICTED: replication factor C subunit 2 isoform X1 [Cucumis melo]	ko03420//Nucleotide excision repair;ko03030//DNA replication;ko03430//Mismatch repair	K10755;K10755;K10755	-	GO:0032550//purine ribonucleoside binding;GO:0034061//DNA polymerase activity	GO:0006259//DNA metabolic process
evm.TU.tig00153055.230	1.4	2.74	1.4	0.11	0	0.33	1.846666667	0.146666667	-3.654310547	0.000430275	0.009419567	--	-	-	-	-	-	-
evm.TU.tig00003637.4	1.03	0.43	0.57	0	0	0	0.676666667	0.001	-9.402301511	0.000431747	0.00943759	NCS1	PREDICTED: S-norcoclaurine synthase-like [Cucumis sativus]	-	-	-	-	-
evm.TU.tig00153210.224	10.75	20.43	18.37	7.2	7.92	7.94	16.51666667	7.686666667	-1.103492544	0.000431978	0.00943759	--	LOW QUALITY PROTEIN: PPR domain-containing protein/PPR_1 domain-containing protein/PPR_2 domain-containing protein, partial [Cephalotus follicularis]	-	-	-	-	-
evm.TU.tig00153074.6	0.61	0.35	0.36	0	0.05	0	0.44	0.016666667	-4.722466024	0.000438262	0.009545749	ufaA1	PREDICTED: cyclopropane-fatty-acyl-phospholipid synthase-like isoform X3 [Cucumis melo]	-	-	-	-	-
evm.TU.tig00000892.52	1.56	0.77	0.92	0.25	0.07	0.19	1.083333333	0.17	-2.671870566	0.00045029	0.009758256	PSY	phytoene synthase 2 [Luffa aegyptiaca]	ko01100//Metabolic pathways;ko01110//Biosynthesis of secondary metabolites;ko00906//Carotenoid biosynthesis	K02291;K02291;K02291	-	GO:0016740//transferase activity	-
evm.TU.tig00000589.239	3.16	5.01	5.35	0.65	0	0.49	4.506666667	0.38	-3.567989422	0.000451398	0.009771374	TL1	PREDICTED: thaumatin-like protein 1b [Juglans regia]	-	-	-	-	-
evm.TU.tig00153554.98	7.52	1.23	0.91	212.88	2.14	222.66	3.22	145.8933333	5.501709462	0.000459503	0.009912456	--	PREDICTED: trypsin inhibitor 1-like [Cucumis sativus]	ko01100//Metabolic pathways;ko00040//Pentose and glucuronate interconversions	K01213;K01213	-	-	-
evm.TU.tig00004913.5	1.44	2.05	1.91	9.53	2.89	7.98	1.8	6.8	1.91753784	0.000459713	0.009912456	PXG4	PREDICTED: probable peroxygenase 5 [Cucumis melo]	ko00073//Cutin, suberine and wax biosynthesis	K17991	-	-	-
evm.TU.tig00153640.170	130.64	97.99	99.09	49.81	24.86	50.29	109.24	41.65333333	-1.390997361	0.000465254	0.010001797	ERF071	ethylene-responsive transcription factor ERF071 [Cucumis melo]	-	-	-	-	-
evm.TU.tig00153403.190	15.39	20.07	17.96	6.58	12.13	6.43	17.80666667	8.38	-1.087395326	0.000468506	0.010061624	--	-	-	-	-	-	-
evm.TU.tig00000688.10	3.1	4.08	4.42	1.75	1.05	1.82	3.866666667	1.54	-1.328160049	0.000469911	0.010071655	CSLA9	PREDICTED: glucomannan 4-beta-mannosyltransferase 9-like isoform X2 [Cucumis melo]	-	-	GO:0016020//membrane;GO:0043231//intracellular membrane-bounded organelle	GO:0019187//beta-1,4-mannosyltransferase activity	GO:0009987//cellular process;GO:0044699//single-organism process;GO:0050896//response to stimulus;GO:0051704//multi-organism process;GO:0071840//cellular component organization or biogenesis
evm.TU.tig00153573.6	3.53	5.6	5.54	1.69	0.74	1.69	4.89	1.373333333	-1.832152628	0.000473379	0.010115706	At5g44400	PREDICTED: tetrahydrocannabinolic acid synthase-like [Cucumis sativus]	-	-	-	-	-
evm.TU.tig00002486.422	11.86	21.31	20.08	7.58	3.89	7.19	17.75	6.22	-1.512832539	0.000486502	0.010344673	--	-	-	-	-	-	-
evm.TU.tig00001291.199	0.46	1.51	1.61	5.71	2.5	6.23	1.193333333	4.813333333	2.01203925	0.000488184	0.010370167	CYP76B6	PREDICTED: geraniol 8-hydroxylase [Cucumis sativus]	-	-	-	GO:0016491//oxidoreductase activity;GO:0046872//metal ion binding	-
evm.TU.tig00001566.4	0.21	0.22	0.24	1.16	0.67	1.29	0.223333333	1.04	2.219313028	0.000493286	0.010458642	RCOM_1506700	PREDICTED: probable aspartyl aminopeptidase isoform X1 [Cucumis melo]	-	-	GO:0044444//cytoplasmic part	GO:0016787//hydrolase activity	GO:0043170//macromolecule metabolic process;GO:0044237//cellular metabolic process;GO:0044238//primary metabolic process;GO:0044763//single-organism cellular process
evm.TU.tig00008039.4	20.95	32.37	34.28	11.1	19.49	11.29	29.2	13.96	-1.064669428	0.000493527	0.010458642	HAB1	PREDICTED: protein phosphatase 2C 16 [Cucumis melo]	ko04075//Plant hormone signal transduction;ko04016//MAPK signaling pathway - plant	K14497;K14497	-	GO:0004721//phosphoprotein phosphatase activity	-
evm.TU.tig00153051.17	34.93	12.96	12.72	2.45	0.08	2.9	20.20333333	1.81	-3.480531739	0.00049381	0.010458642	--	PREDICTED: uncharacterized protein LOC103492025 [Cucumis melo]	-	-	-	-	-
evm.TU.tig00004561.2	2.09	4.51	3.95	0.82	1.6	0.52	3.516666667	0.98	-1.843354939	0.000505429	0.010662657	AZF1	PREDICTED: zinc finger protein ZAT10-like [Pyrus x bretschneideri]	-	-	-	-	-
evm.TU.tig00000892.744	13.7	12.47	12.49	30.22	17.2	31.63	12.88666667	26.35	1.031923825	0.000510466	0.010737288	At2g16365	hypothetical protein Csa_2G248670 [Cucumis sativus]	-	-	-	-	-
MSTRG.26796	0.19	0.07	0.3	2.49	0.31	2.84	0.186666667	1.88	3.33219643	0.000515957	0.01083157	TIM10	mitochondrial import inner membrane translocase subunit TIM10 [Momordica charantia]	-	-	GO:0005739//mitochondrion;GO:0009536//plastid;GO:0031970//organelle envelope lumen	GO:0008320//protein transmembrane transporter activity;GO:0043169//cation binding	GO:0006605//protein targeting;GO:0006839//mitochondrial transport;GO:0006996//organelle organization;GO:0009451//RNA modification;GO:0043094//cellular metabolic compound salvage
evm.TU.tig00004836.188	3.47	6.07	5.58	1.11	0.45	1.38	5.04	0.98	-2.362570079	0.000517408	0.010851425	--	-	-	-	-	-	-
evm.TU.tig00154107.91	1.25	0.78	0.47	10.53	0.54	11.51	0.833333333	7.526666667	3.175045486	0.000523677	0.010961487	PLT5	PREDICTED: probable polyol transporter 6 [Juglans regia]	-	-	GO:0031224//intrinsic component of membrane	GO:0016628//oxidoreductase activity, acting on the CH-CH group of donors, NAD or NADP as acceptor;GO:0022857//transmembrane transporter activity	GO:0044710//single-organism metabolic process;GO:0044763//single-organism cellular process;GO:0044765//single-organism transport
evm.TU.tig00004408.5	8.04	3.96	3.63	11.54	13.94	12.13	5.21	12.53666667	1.266798528	0.000528184	0.011034327	--	unknown [Zea mays]	-	-	-	-	-
MSTRG.28762	1.47	3.52	2.46	0.38	0	0.28	2.483333333	0.22	-3.496702496	0.00053058	0.011052119	--	-	-	-	-	-	-
evm.TU.tig00004836.174	54.84	128.18	132.02	26.38	57.15	26.11	105.0133333	36.54666667	-1.522760783	0.000531476	0.01106006	At1g17410	PREDICTED: von Willebrand factor A domain-containing protein 5A isoform X2 [Cucumis melo]	-	-	-	-	-
evm.TU.tig00153699.32	4.96	9.95	9.28	3.45	3.32	3.71	8.063333333	3.493333333	-1.206772052	0.000545977	0.011339841	At3g28510	PREDICTED: probable mitochondrial chaperone BCS1-B [Cucumis sativus]	-	-	-	GO:0003824//catalytic activity;GO:0032550//purine ribonucleoside binding	-
evm.TU.tig00000423.2	62.75	38.8	43.18	11.55	1.39	11.51	48.24333333	8.15	-2.565457628	0.000551566	0.011422793	CPN20	PREDICTED: 20 kDa chaperonin, chloroplastic [Cucumis melo]	-	-	GO:0005576//extracellular region;GO:0009526//plastid envelope;GO:0009532//plastid stroma;GO:0044434//chloroplast part	GO:0046914//transition metal ion binding	GO:0000097//sulfur amino acid biosynthetic process;GO:0003006//developmental process involved in reproduction;GO:0006006//glucose metabolic process;GO:0006090//pyruvate metabolic process;GO:0006970//response to osmotic stress;GO:0009657//plastid organization;GO:0044267//cellular protein metabolic process;GO:2000379//positive regulation of reactive oxygen species metabolic process
evm.TU.tig00002699.1	2.11	3.55	3.12	1.46	1.44	1.1	2.926666667	1.333333333	-1.13422094	0.00055998	0.011585878	SAL2	inositol monophosphatase family protein [Medicago truncatula]	ko01100//Metabolic pathways;ko00920//Sulfur metabolism	K01082;K01082	-	-	GO:0006796//phosphate-containing compound metabolic process
evm.TU.tig00153207.26	0.69	1.4	1.19	0.21	0.23	0.27	1.093333333	0.236666667	-2.207804885	0.000579729	0.011881202	RHC2A	PREDICTED: E3 ubiquitin-protein ligase RING1-like [Cucumis melo]	-	-	-	-	-
evm.TU.tig00153414.42	0.32	0.57	0.52	0.9	1.39	1.09	0.47	1.126666667	1.261328084	0.000579787	0.011881202	--	PREDICTED: uncharacterized protein LOC105436188 [Cucumis sativus]	-	-	-	-	-
evm.TU.tig00000419.2	5.25	5.14	5.32	1.04	3.16	1.23	5.236666667	1.81	-1.532659077	0.000581264	0.011900125	At5g22090	PREDICTED: protein FAF-like, chloroplastic [Cucumis sativus]	-	-	-	-	-
evm.TU.tig00008150.3	10.23	23.07	24.76	7.48	9.08	7.6	19.35333333	8.053333333	-1.264924117	0.000592205	0.012078059	ABCG36	PREDICTED: ABC transporter G family member 29-like [Cucumis melo]	-	-	-	GO:0017111//nucleoside-triphosphatase activity;GO:0032550//purine ribonucleoside binding	-
evm.TU.tig00005478.2	6.94	11.12	10.36	31.01	12.6	32.39	9.473333333	25.33333333	1.419092864	0.000593668	0.012096399	ISPG	4-hydroxy-3-methylbut-2-en-1-yl diphosphate synthase [Siraitia grosvenorii]	ko01100//Metabolic pathways;ko01110//Biosynthesis of secondary metabolites;ko00900//Terpenoid backbone biosynthesis	K03526;K03526;K03526	GO:0009526//plastid envelope;GO:0009532//plastid stroma	GO:0046914//transition metal ion binding;GO:0051536//iron-sulfur cluster binding;GO:0052592//oxidoreductase activity, acting on CH or CH2 groups, with an iron-sulfur protein as acceptor	GO:0005982//starch metabolic process;GO:0006090//pyruvate metabolic process;GO:0006091//generation of precursor metabolites and energy;GO:0006355//regulation of transcription, DNA-templated;GO:0006544//glycine metabolic process;GO:0006605//protein targeting;GO:0006633//fatty acid biosynthetic process;GO:0006739//NADP metabolic process;GO:0006779//porphyrin-containing compound biosynthetic process…
evm.TU.tig00008776.3	0.88	1.08	1.33	0.54	0.5	0.52	1.096666667	0.52	-1.076541555	0.000606841	0.012306174	ABCB11	PREDICTED: ABC transporter B family member 4-like [Cucumis melo]	ko02010//ABC transporters	K05658	GO:0031224//intrinsic component of membrane	GO:0015405//P-P-bond-hydrolysis-driven transmembrane transporter activity;GO:0017111//nucleoside-triphosphatase activity;GO:0032550//purine ribonucleoside binding	GO:0044763//single-organism cellular process;GO:0051234//establishment of localization
evm.TU.tig00153226.45	0.31	0.37	0.75	0	0	0	0.476666667	0.001	-8.896836931	0.000607229	0.012306174	pol	OSJNBa0042F21.10 [Oryza sativa Japonica Group]	-	-	-	-	-
evm.TU.tig00004431.2	10.4	13.67	12.29	3.42	0.6	3.42	12.12	2.48	-2.288977673	0.000608803	0.012322956	PCS1	Aspartic proteinase nepenthesin-2 [Morus notabilis]	-	-	-	GO:0016787//hydrolase activity	GO:0019538//protein metabolic process
evm.TU.tig00153962.3	9.66	4.93	4.95	1.69	0.56	1.82	6.513333333	1.356666667	-2.263329768	0.000616449	0.012465971	--	PREDICTED: uncharacterized GPI-anchored protein At5g19250-like isoform X2 [Cucumis melo]	-	-	-	-	-
evm.TU.tig00002674.1	1	0.15	0.15	0	0	0	0.433333333	0.001	-8.759333407	0.00063291	0.012764308	PEX1	PREDICTED: peroxisome biogenesis protein 1, partial [Cucumis sativus]	ko04146//Peroxisome	K13338	GO:0005737//cytoplasm	-	GO:0007031//peroxisome organization;GO:0015031//protein transport;GO:0044763//single-organism cellular process
evm.TU.tig00153535.5	6.3	5.93	3.72	1.73	1.32	1.1	5.316666667	1.383333333	-1.942373182	0.000632985	0.012764308	--	-	-	-	-	-	-
evm.TU.tig00007935.32	1.05	0.94	0.81	0.28	0.38	0.37	0.933333333	0.343333333	-1.44278249	0.000644941	0.012944636	--	PREDICTED: uncharacterized protein LOC103489972 isoform X1 [Cucumis melo]	-	-	-	-	-
evm.TU.tig00000589.150	476.12	254.23	284.94	947.6	525.97	1013.32	338.43	828.9633333	1.292450829	0.000647673	0.012987324	pKIWI504	metallothionein type 2 [Ilex paraguariensis]	-	-	-	-	-
evm.TU.tig00153210.186	76.78	98.35	98.95	48.73	29.56	48.48	91.36	42.25666667	-1.112383683	0.00065049	0.013009597	HHO3	PREDICTED: LOW QUALITY PROTEIN: transcription factor LUX [Cucumis melo]	-	-	-	-	-
evm.TU.tig00153056.207	19.93	23.27	20.65	10.63	6.62	11.77	21.28333333	9.673333333	-1.137639101	0.00065307	0.013046812	CYP81E9	PREDICTED: cytochrome P450 81D1-like [Cucumis melo]	ko01100//Metabolic pathways	K00512	-	GO:0016491//oxidoreductase activity;GO:0046872//metal ion binding	-
evm.TU.tig00153055.369	8.05	2.17	3.11	51.67	3.23	52.2	4.443333333	35.7	3.006209795	0.000661027	0.013172429	YML018C	PREDICTED: uncharacterized transporter C405.03c-like [Cucumis melo]	-	-	-	-	-
evm.TU.tig00153293.170	1.47	1.26	1.66	0.56	0.4	0.67	1.463333333	0.543333333	-1.429348975	0.000661198	0.013172429	NDA2	PREDICTED: internal alternative NAD(P)H-ubiquinone oxidoreductase A2, mitochondrial [Cucumis sativus]	-	-	-	GO:0000166//nucleotide binding	GO:0044710//single-organism metabolic process
evm.TU.tig00004553.1	0.23	0.73	0.68	0	0.09	0.02	0.546666667	0.036666667	-3.898120386	0.00067178	0.013349032	TOGT1	PREDICTED: scopoletin glucosyltransferase-like [Cucumis melo]	-	-	-	GO:0016757//transferase activity, transferring glycosyl groups	-
MSTRG.28781	3.8	4.03	4.95	1.06	2.58	1.24	4.26	1.626666667	-1.388934783	0.000673923	0.013363961	--	-	-	-	-	-	-
evm.TU.tig00006509.3	0	0.03	0	2.32	0	2.05	0.01	1.456666667	7.186526969	0.000680394	0.013467707	CYP703A2	PREDICTED: cytochrome P450 703A2 isoform X2 [Cucumis melo]	-	-	-	GO:0016709//oxidoreductase activity, acting on paired donors, with incorporation or reduction of molecular oxygen, NAD(P)H as one donor, and incorporation of one atom of oxygen;GO:0046906//tetrapyrrole binding;GO:0046914//transition metal ion binding	GO:0044710//single-organism metabolic process
evm.TU.tig00000876.2	0	0.06	0	0.67	0.17	0.99	0.02	0.61	4.930737338	0.000680409	0.013467707	TPT	PREDICTED: triose phosphate/phosphate translocator, chloroplastic-like [Cucumis melo]	-	-	GO:0031224//intrinsic component of membrane	-	GO:0051234//establishment of localization
evm.TU.tig00153274.7	2.38	5.73	7.06	0.85	1.57	1.59	5.056666667	1.336666667	-1.919546944	0.000694839	0.013728015	--	PREDICTED: uncharacterized protein LOC100244942 isoform X2 [Vitis vinifera]	-	-	-	-	-
evm.TU.tig00153836.14	2.47	1.96	1.27	3.75	5.25	3.68	1.9	4.226666667	1.153520921	0.000700475	0.013801289	--	PREDICTED: pheophytinase, chloroplastic isoform X1 [Cucumis sativus]	-	-	-	-	-
evm.TU.tig00002486.3	10.54	8.63	8.17	31.56	11.9	30.73	9.113333333	24.73	1.440211498	0.000701148	0.013801883	HSP26-A	PREDICTED: probable glutathione S-transferase [Cucumis melo]	ko00480//Glutathione metabolism	K00799	-	GO:0003824//catalytic activity	-
evm.TU.tig00001932.8	0	0	0	1.81	0	2.04	0.001	1.283333333	10.32568023	0.000703723	0.01383989	PBL5	PREDICTED: probable serine/threonine-protein kinase RLCKVII [Cucumis melo]	-	-	-	GO:0004672//protein kinase activity;GO:0032550//purine ribonucleoside binding	GO:0006464//cellular protein modification process;GO:0006796//phosphate-containing compound metabolic process
evm.TU.tig00007731.1	0.72	1.07	2.05	3.01	7.02	2.87	1.28	4.3	1.74819285	0.000722798	0.014124491	RIBA3	PREDICTED: monofunctional riboflavin biosynthesis protein RIBA 3, chloroplastic isoform X1 [Ziziphus jujuba]	ko01100//Metabolic pathways;ko01110//Biosynthesis of secondary metabolites;ko00790//Folate biosynthesis;ko00740//Riboflavin metabolism	K14652;K14652;K14652;K14652	-	GO:0016830//carbon-carbon lyase activity	GO:0006771//riboflavin metabolic process
evm.TU.tig00000636.1	0.96	0.16	0.23	0	0	0	0.45	0.001	-8.813781191	0.000728297	0.014212881	--	PREDICTED: thaumatin-like protein 1b [Juglans regia]	-	-	-	-	-
MSTRG.21134	74.86	81.42	84.59	40.91	20.8	39.88	80.29	33.86333333	-1.245496322	0.000729199	0.014212881	MYB52	MYB transcriptional factor [Populus alba]	ko04626//Plant-pathogen interaction	K09422	GO:0043231//intracellular membrane-bounded organelle	GO:0005488//binding	GO:0001101//response to acid chemical;GO:0009834//plant-type secondary cell wall biogenesis
evm.TU.tig00003063.19	37.49	63.54	60.29	28.4	20.21	27.04	53.77333333	25.21666667	-1.092513323	0.000751647	0.01455579	KIN7E	PREDICTED: kinesin-like protein NACK2 [Cucumis melo]	-	-	-	-	-
evm.TU.tig00003926.2	1.5	1.83	2	3.12	5.49	3.19	1.776666667	3.933333333	1.146579421	0.000752603	0.014561171	COL15	PREDICTED: zinc finger protein CONSTANS-LIKE 14-like [Cucumis sativus]	-	-	-	-	-
evm.TU.tig00153446.66	5.21	4.67	5.25	2.76	2.1	2.49	5.043333333	2.45	-1.041595832	0.000777197	0.014969577	--	-	-	-	-	-	-
evm.TU.tig00153047.16	5.45	4	3.65	2.03	2.19	2.2	4.366666667	2.14	-1.028921609	0.00078402	0.01507396	SCPL45	PREDICTED: serine carboxypeptidase-like 45 [Nelumbo nucifera]	-	-	-	GO:0004180//carboxypeptidase activity	GO:0019538//protein metabolic process
evm.TU.tig00153047.266	1.68	1.8	1.29	0.79	0.5	0.67	1.59	0.653333333	-1.283135612	0.000800977	0.01531771	ALMT9	PREDICTED: aluminum-activated malate transporter 9 [Cucumis melo]	-	-	-	-	-
evm.TU.tig00153055.70	14	26.94	26.01	10.43	11.57	10.8	22.31666667	10.93333333	-1.029388241	0.000816182	0.015580737	STY17	PREDICTED: serine/threonine-protein kinase STY46-like isoform X2 [Cucumis melo]	-	-	-	GO:0004672//protein kinase activity;GO:0031406//carboxylic acid binding;GO:0032550//purine ribonucleoside binding	GO:0006468//protein phosphorylation
evm.TU.tig00153031.535	11.06	14.55	13.53	6.96	3.29	4.42	13.04666667	4.89	-1.415774885	0.000825281	0.015740443	EXO70A1	PREDICTED: exocyst complex component EXO70A1 isoform X2 [Cucumis melo]	-	-	-	-	-
MSTRG.1760	5.22	0.38	0.39	0.13	0.07	0	1.996666667	0.066666667	-4.904484098	0.000840118	0.01598085	At5g10810	enhancer of rudimentary homolog [Momordica charantia]	-	-	GO:0009536//plastid	GO:0004672//protein kinase activity	GO:0003006//developmental process involved in reproduction;GO:0006833//water transport;GO:0007155//cell adhesion;GO:0009617//response to bacterium;GO:0009620//response to fungus;GO:0009718//anthocyanin-containing compound biosynthetic process;GO:0009886//post-embryonic morphogenesis;GO:0009887//organ morphogenesis;GO:0009943//adaxial/abaxial axis specification;GO:0016049//cell growth;GO:0048509//…
MSTRG.5736	0.05	0.19	0.16	6.4	0	6.73	0.133333333	4.376666667	5.036723106	0.000854627	0.016213763	CYP716A52v2	cytochrome P450 CYP716A69 [Plectranthus barbatus]	-	-	GO:0031224//intrinsic component of membrane	GO:0016709//oxidoreductase activity, acting on paired donors, with incorporation or reduction of molecular oxygen, NAD(P)H as one donor, and incorporation of one atom of oxygen;GO:0046906//tetrapyrrole binding;GO:0046914//transition metal ion binding	GO:0044710//single-organism metabolic process
evm.TU.tig00153048.239	9.54	13.5	13.07	2.6	7.25	2.31	12.03666667	4.053333333	-1.570255192	0.000856702	0.016238767	DREB3	PREDICTED: ethylene-responsive transcription factor TINY-like [Cucumis melo]	-	-	-	-	GO:0010467//gene expression;GO:0034645//cellular macromolecule biosynthetic process
evm.TU.tig00002192.1	4.07	1.77	3.81	8.12	8.25	7.08	3.216666667	7.816666667	1.280987075	0.000862927	0.016324131	VIT_11s0052g01140	PREDICTED: CASP-like protein 2C1 [Cucumis sativus]	-	-	GO:0016020//membrane	-	-
evm.TU.tig00153554.291	5.39	7.01	6.25	3.4	2.46	3.37	6.216666667	3.076666667	-1.014773077	0.000872874	0.016458152	DAPB3	PREDICTED: dihydrodipicolinate reductase-like protein CRR1, chloroplastic isoform X1 [Cucumis melo]	-	-	-	GO:0003824//catalytic activity;GO:0043168//anion binding	GO:0009085//lysine biosynthetic process
MSTRG.16298	3.63	2.02	2.33	1.03	1.1	0.94	2.66	1.023333333	-1.378150091	0.000875127	0.016486162	--	CACTA en-spm transposon protein [Cucumis melo var. makuwa] [Cucumis melo]	-	-	-	-	-
evm.TU.tig00153348.25	91.68	105.73	103.36	54.5	31.05	53.99	100.2566667	46.51333333	-1.107981935	0.000904463	0.016979233	TBL38	Maternal effect embryo arrest 18 [Theobroma cacao]	-	-	-	GO:0070011//peptidase activity, acting on L-amino acid peptides	GO:0003006//developmental process involved in reproduction;GO:0019538//protein metabolic process
evm.TU.tig00153343.29	9.04	9.56	8.61	25.42	12.57	28.1	9.07	22.03	1.280295039	0.000909415	0.017057287	--	-	-	-	-	-	-
evm.TU.tig00006540.2	5.82	10.45	9.55	3.96	3.92	4.6	8.606666667	4.16	-1.048871066	0.000911496	0.017066504	At5g03250	PREDICTED: root phototropism protein 3-like isoform X1 [Cucumis melo]	-	-	-	-	-
evm.TU.tig00003675.6	54.45	90.98	91.36	36.61	20.03	37.63	78.93	31.42333333	-1.328737522	0.000913199	0.017068631	--	Os10g0516000, partial [Oryza sativa Japonica Group]	-	-	-	-	-
evm.TU.tig00153031.120	1.99	2.15	2.27	1.12	0.55	0.95	2.136666667	0.873333333	-1.290757545	0.000933982	0.017404992	At5g66150	alpha-mannosidase 3 [Cucumis melo]	ko00511//Other glycan degradation	K01191	-	GO:0015923//mannosidase activity;GO:0046914//transition metal ion binding	GO:0019318//hexose metabolic process
evm.TU.tig00153207.48	4.28	8.3	9.33	2.72	1.61	2.5	7.303333333	2.276666667	-1.681632001	0.000939508	0.017484285	ZAT12	PREDICTED: zinc finger protein ZAT12-like [Cucumis sativus]	-	-	-	-	-
evm.TU.tig00008346.2	0.96	0.92	1.36	0.35	0.39	0.24	1.08	0.326666667	-1.725140159	0.00094859	0.017592328	YUC8	probable indole-3-pyruvate monooxygenase YUCCA8 [Cucumis melo]	ko01100//Metabolic pathways;ko00380//Tryptophan metabolism	K11816;K11816	-	GO:0000166//nucleotide binding;GO:0016709//oxidoreductase activity, acting on paired donors, with incorporation or reduction of molecular oxygen, NAD(P)H as one donor, and incorporation of one atom of oxygen	GO:0044710//single-organism metabolic process
evm.TU.tig00000589.189	281.17	310.73	319.86	167.29	97.16	166.04	303.92	143.4966667	-1.082674393	0.000950849	0.017619011	IRX9	PREDICTED: probable beta-1,4-xylosyltransferase IRX9 isoform X1 [Cucumis sativus]	-	-	GO:0016020//membrane	GO:0016757//transferase activity, transferring glycosyl groups	GO:0009832//plant-type cell wall biogenesis;GO:0010413//glucuronoxylan metabolic process
evm.TU.tig00153425.1	2.98	1.53	1.55	0	0	0.16	2.02	0.053333333	-5.243173983	0.000952387	0.017624728	--	hypothetical protein Csa_3G841490 [Cucumis sativus]	-	-	-	-	-
evm.TU.tig00153764.42	39.68	39.76	41.28	21.81	13.19	21.57	40.24	18.85666667	-1.093555635	0.000984795	0.018110799	Sdhaf4	PREDICTED: succinate dehydrogenase assembly factor 4, mitochondrial [Cucumis sativus]	-	-	-	-	-
evm.TU.tig00153238.1	18.47	31.86	30.21	63.25	38.24	63.65	26.84666667	55.04666667	1.035912233	0.000984979	0.018110799	PDR3	PREDICTED: pleiotropic drug resistance protein 3-like isoform X1 [Cucumis melo]	-	-	-	GO:0017111//nucleoside-triphosphatase activity;GO:0032550//purine ribonucleoside binding	-
evm.TU.tig00153552.99	13.94	7.48	6.55	33.81	14.24	32.18	9.323333333	26.74333333	1.520261543	0.00100332	0.018353739	RBK1	PREDICTED: receptor-like cytosolic serine/threonine-protein kinase RBK1 [Cucumis sativus]	-	-	-	GO:0004672//protein kinase activity;GO:0032550//purine ribonucleoside binding	GO:0006464//cellular protein modification process;GO:0006796//phosphate-containing compound metabolic process
evm.TU.tig00003690.3	1.17	1.06	1.24	0.28	0.1	0.38	1.156666667	0.253333333	-2.190864339	0.001011336	0.018468919	ERF062	PREDICTED: ethylene-responsive transcription factor ERF062 [Cucumis sativus]	-	-	-	-	-
evm.TU.tig00153024.8	1.9	1.07	0.84	2.63	4.57	3.49	1.27	3.563333333	1.48839895	0.00101899	0.01853555	WIP6	PREDICTED: zinc finger protein WIP6 [Vitis vinifera]	-	-	GO:0043231//intracellular membrane-bounded organelle	GO:0001071//nucleic acid binding transcription factor activity;GO:0043169//cation binding	GO:0009888//tissue development;GO:0010051//xylem and phloem pattern formation;GO:0010468//regulation of gene expression
evm.TU.tig00153449.190	157.42	206.83	193.47	104.84	66.36	103.56	185.9066667	91.58666667	-1.021369018	0.001020356	0.01853555	PSAT2	PREDICTED: phosphoserine aminotransferase 2, chloroplastic-like [Cucumis sativus]	ko01100//Metabolic pathways;ko01200//Carbon metabolism;ko01230//Biosynthesis of amino acids;ko00260//Glycine, serine and threonine metabolism;ko00750//Vitamin B6 metabolism	K00831;K00831;K00831;K00831;K00831	-	GO:0008483//transaminase activity;GO:0043168//anion binding	GO:0006563//L-serine metabolic process
evm.TU.tig00005336.2	1.76	0.64	0.71	5.77	1.75	5.96	1.036666667	4.493333333	2.115834011	0.001021955	0.01853555	CYP80B2	PREDICTED: probable (S)-N-methylcoclaurine 3'-hydroxylase isozyme 2 [Cucumis melo]	-	-	-	GO:0016705//oxidoreductase activity, acting on paired donors, with incorporation or reduction of molecular oxygen;GO:0046872//metal ion binding	-
evm.TU.tig00007814.1	21.26	31.72	32.85	48.75	158.92	48.26	28.61	85.31	1.576195366	0.001022752	0.01853555	--	phloem filament protein [Cucurbita maxima]	-	-	-	-	-
evm.TU.tig00007814.2	21.26	31.72	32.85	48.75	158.92	48.26	28.61	85.31	1.576195366	0.001022752	0.01853555	--	phloem filament protein [Cucurbita maxima]	-	-	-	-	-
evm.TU.tig00153937.1	21.26	31.72	32.85	48.75	158.92	48.26	28.61	85.31	1.576195366	0.001022752	0.01853555	--	phloem filament protein [Cucurbita maxima]	-	-	-	-	-
evm.TU.tig00153937.3	21.26	31.72	32.85	48.75	158.92	48.26	28.61	85.31	1.576195366	0.001022752	0.01853555	--	phloem filament protein [Cucurbita maxima]	-	-	-	-	-
evm.TU.tig00153293.178	3.4	4.11	5.59	1.42	2.46	1.14	4.366666667	1.673333333	-1.383807542	0.001034265	0.018649762	SKIP27	PREDICTED: F-box protein At4g05010-like [Cucumis melo]	-	-	-	-	-
MSTRG.17062	0.87	1.09	0.65	3.2	1.54	2.69	0.87	2.476666667	1.509312404	0.001050845	0.01888532	DTX3	protein DETOXIFICATION 14-like [Momordica charantia]	-	-	GO:0016020//membrane	GO:0022857//transmembrane transporter activity	-
evm.TU.tig00153870.33	0.33	0.14	0.17	1.25	0.5	1.18	0.213333333	0.976666667	2.194756854	0.001056199	0.018965653	CCS1	PREDICTED: cytochrome c biogenesis protein CCS1, chloroplastic [Cucumis melo]	-	-	GO:0031224//intrinsic component of membrane;GO:0044434//chloroplast part	-	GO:0005982//starch metabolic process;GO:0006090//pyruvate metabolic process;GO:0009451//RNA modification;GO:0009668//plastid membrane organization;GO:0009887//organ morphogenesis;GO:0009893//positive regulation of metabolic process;GO:0016109//tetraterpenoid biosynthetic process;GO:0043623//cellular protein complex assembly;GO:0046471//phosphatidylglycerol metabolic process;GO:0048869//cellular d…
evm.TU.tig00003469.86	3.47	6.13	5.31	2.53	2.49	1.96	4.97	2.326666667	-1.094981316	0.001070575	0.019191705	TBL7	PREDICTED: protein trichome berefringence-like 7 [Cucumis melo]	-	-	-	-	-
MSTRG.26811	6.4	4.43	5.34	2.65	1.97	2.97	5.39	2.53	-1.091147888	0.001071526	0.019192734	MAIL3	serine/threonine-protein phosphatase 7 long form homolog isoform X1 [Momordica charantia]	-	-	-	-	-
evm.TU.tig00153962.12	3.34	1.97	1.98	4.38	7.73	4.1	2.43	5.403333333	1.152893371	0.00108248	0.019324465	LOX1.5	lipoxygenase 2 [Momordica charantia]	ko00591//Linoleic acid metabolism	K15718	-	GO:0016701//oxidoreductase activity, acting on single donors with incorporation of molecular oxygen;GO:0043169//cation binding	GO:0006633//fatty acid biosynthetic process
evm.TU.tig00153231.50	38.22	60.5	55.16	15.51	35.2	14.78	51.29333333	21.83	-1.232459199	0.001088978	0.01939014	At5g13200	GRAM domain-containing protein [Citrullus lanatus subsp. vulgaris] [Citrullus lanatus]	-	-	-	-	GO:0009408//response to heat
evm.TU.tig00001047.403	5.86	8.88	11.15	4.09	3.97	3.45	8.63	3.836666667	-1.169507132	0.001097677	0.019498515	--	PREDICTED: uncharacterized protein LOC103498150 [Cucumis melo]	-	-	-	-	-
evm.TU.tig00003275.2	0.31	0.21	0.3	2.91	0.17	3.47	0.273333333	2.183333333	2.997799092	0.001100192	0.019527051	CRK42	PREDICTED: cysteine-rich receptor-like protein kinase 42 [Cucumis melo]	-	-	-	GO:0016301//kinase activity	GO:0006796//phosphate-containing compound metabolic process
evm.TU.tig00153055.274	140.3	181.67	177.84	39.21	113.61	39.21	166.6033333	64.01	-1.380048052	0.001106918	0.01961401	AZF1	PREDICTED: zinc finger protein ZAT10 [Cucumis sativus]	-	-	-	-	-
evm.TU.tig00010875.3	12.78	19.22	20.85	29.15	90.97	31.25	17.61666667	50.45666667	1.518103929	0.001132416	0.019983379	--	phloem filament protein [Cucurbita maxima]	-	-	-	-	-
MSTRG.27576	4.77	14.33	11.62	3.45	1.66	3.57	10.24	2.893333333	-1.823411268	0.001147898	0.020222942	--	Retrovirus-related Pol polyprotein from transposon 17.6 [Cucumis melo var. makuwa] [Cucumis melo]	-	-	-	-	-
evm.TU.tig00153870.6	0	0	0	0.67	0	0.75	0.001	0.473333333	8.886712714	0.001148817	0.020222942	CAP1	Glycoside hydrolase, family 17 [Corchorus olitorius]	-	-	GO:0031224//intrinsic component of membrane	GO:0004672//protein kinase activity;GO:0032550//purine ribonucleoside binding	GO:0006464//cellular protein modification process;GO:0006796//phosphate-containing compound metabolic process
MSTRG.21350	23.51	51.8	50.25	18.57	17.69	19.53	41.85333333	18.59666667	-1.170298478	0.001161548	0.020396893	PBL28	probable serine/threonine-protein kinase PBL28 [Cucurbita maxima]	-	-	-	GO:0004702//receptor signaling protein serine/threonine kinase activity;GO:0032550//purine ribonucleoside binding	GO:0003006//developmental process involved in reproduction;GO:0010646//regulation of cell communication;GO:0018205//peptidyl-lysine modification;GO:0032147//activation of protein kinase activity;GO:0042743//hydrogen peroxide metabolic process;GO:0044085//cellular component biogenesis;GO:0045491//xylan metabolic process
evm.TU.tig00003412.254	2.2	0.23	0.48	0.08	0	0.05	0.97	0.043333333	-4.484435625	0.001166541	0.020467844	TBL43	PREDICTED: protein trichome birefringence-like 43 [Cucumis melo]	-	-	-	-	-
evm.TU.tig00008640.2	1.53	1.69	3.19	0	0.37	0.22	2.136666667	0.196666667	-3.441537497	0.001174081	0.020566531	--	-	-	-	-	-	-
evm.TU.tig00000565.4	2.69	4.66	6.02	1.54	1.76	1.17	4.456666667	1.49	-1.580652729	0.001215907	0.02118047	ZAT11	PREDICTED: zinc finger protein ZAT12-like [Cucumis sativus]	-	-	-	-	-
evm.TU.tig00153490.11	385.21	577.2	611.8	287.72	204.14	289.95	524.7366667	260.6033333	-1.009738066	0.001216033	0.02118047	At1g63430	PREDICTED: probable LRR receptor-like serine/threonine-protein kinase At1g63430 [Cucumis melo]	-	-	GO:0031224//intrinsic component of membrane	GO:0016628//oxidoreductase activity, acting on the CH-CH group of donors, NAD or NADP as acceptor;GO:0016772//transferase activity, transferring phosphorus-containing groups;GO:0032550//purine ribonucleoside binding	GO:0006464//cellular protein modification process;GO:0006796//phosphate-containing compound metabolic process;GO:0044710//single-organism metabolic process
evm.TU.tig00000729.155	9.21	2.65	1.64	0.22	0	0.64	4.5	0.286666667	-3.972478937	0.001219642	0.021208927	--	PREDICTED: carotenoid cleavage dioxygenase 8 homolog B, chloroplastic isoform X1 [Cucumis melo]	ko01110//Biosynthesis of secondary metabolites;ko00906//Carotenoid biosynthesis	K17913;K17913	-	-	-
evm.TU.tig00153054.118	0	0	0	1.87	0	1.92	0.001	1.263333333	10.30301963	0.001241365	0.021516999	--	PREDICTED: uncharacterized protein LOC103504561 isoform X1 [Cucumis melo]	-	-	-	-	-
evm.TU.tig00153210.288	0.22	0.23	0.17	4.42	0.12	3.57	0.206666667	2.703333333	3.709361794	0.001244545	0.021554715	RNALX	PREDICTED: ribonuclease 1-like [Cucumis sativus]	-	-	-	GO:0016892//endoribonuclease activity, producing 3'-phosphomonoesters	GO:0090501//RNA phosphodiester bond hydrolysis
evm.TU.tig00001665.1	0	0.03	0.03	1.29	0	1.62	0.02	0.97	5.599912842	0.001269088	0.021926745	CCR4-5	PREDICTED: carbon catabolite repressor protein 4 homolog 5 [Cucumis melo]	-	-	GO:0044424//intracellular part	GO:0004527//exonuclease activity	GO:0010467//gene expression;GO:0016070//RNA metabolic process;GO:0034645//cellular macromolecule biosynthetic process;GO:0090305//nucleic acid phosphodiester bond hydrolysis
evm.TU.tig00002486.363	3.14	2.52	3.69	11.3	4.95	10.06	3.116666667	8.77	1.492572978	0.001274607	0.02200439	--	-	-	-	-	-	-
MSTRG.27808	0	0	0	107.49	0	114.89	0.001	74.12666667	16.17770502	0.001299387	0.022378218	--	probable calcium-binding protein CML47 [Cucumis sativus]	-	-	-	-	-
evm.TU.tig00001693.1	2.84	4.25	3.21	1.8	0.99	1.34	3.433333333	1.376666667	-1.318430651	0.001329806	0.022835697	UVR8	PREDICTED: ultraviolet-B receptor UVR8-like isoform X5 [Cucumis sativus]	-	-	-	-	-
evm.TU.tig00007724.12	0.37	0.54	0.32	1.09	1.15	0.82	0.41	1.02	1.314873337	0.001330022	0.022835697	ADG2	PREDICTED: glucose-1-phosphate adenylyltransferase large subunit 3, chloroplastic/amyloplastic [Cucumis sativus]	ko01100//Metabolic pathways;ko01110//Biosynthesis of secondary metabolites;ko00520//Amino sugar and nucleotide sugar metabolism;ko00500//Starch and sucrose metabolism	K00975;K00975;K00975;K00975	GO:0009536//plastid	GO:0070566//adenylyltransferase activity	GO:0005977//glycogen metabolic process
evm.TU.tig00005768.3	0.76	0.95	0.83	6.09	1.84	4.34	0.846666667	4.09	2.272234847	0.001331422	0.022835697	COX5C2	PREDICTED: cytochrome c oxidase subunit 5C [Cucumis sativus]	-	-	-	-	-
evm.TU.tig00153031.114	378.22	491.79	453.97	238.85	147.78	251.62	441.3266667	212.75	-1.052687791	0.001349175	0.023087555	Rnf6	PREDICTED: E3 ubiquitin-protein ligase RNF167 [Theobroma cacao]	-	-	-	-	-
evm.TU.tig00153207.43	8.9	11.3	12.37	2.84	7	2.12	10.85666667	3.986666667	-1.44532633	0.001376793	0.023447202	GLC1	PREDICTED: glucan endo-1,3-beta-glucosidase [Cucumis sativus]	-	-	-	GO:0008422//beta-glucosidase activity	GO:0044238//primary metabolic process
evm.TU.tig00153870.17	0.51	0.15	0.22	1.39	1.11	1.15	0.293333333	1.216666667	2.052321035	0.001377834	0.023447202	USPL1	BURP domain-containing protein 17 [Citrullus lanatus]	-	-	-	-	-
evm.TU.tig00005158.1	106.82	138.74	129.77	60.3	26.65	60.64	125.11	49.19666667	-1.346564634	0.00138317	0.023501522	CHUP1	PREDICTED: protein CHUP1, chloroplastic [Cucumis sativus]	-	-	-	-	-
evm.TU.tig00153285.41	46.36	30.84	33.66	3.28	19.35	3.35	36.95333333	8.66	-2.093265577	0.001386498	0.023501522	PLP7	PREDICTED: patatin-like protein 3 [Cucumis melo]	-	-	-	GO:0003824//catalytic activity	GO:0006629//lipid metabolic process
evm.TU.tig00005151.1	2.32	0.47	0.43	4.74	4.49	5.33	1.073333333	4.853333333	2.176877762	0.001415695	0.023939745	NCED1	9-cis-epoxycarotenoid dioxygenase NCED2 [Luffa aegyptiaca]	ko01100//Metabolic pathways;ko01110//Biosynthesis of secondary metabolites;ko00906//Carotenoid biosynthesis	K09840;K09840;K09840	-	-	GO:0044710//single-organism metabolic process
evm.TU.tig00001827.2	0.82	0.51	0.07	0	0	0	0.466666667	0.001	-8.866248611	0.001433739	0.02419806	ERF4	ethylene response factor 3 [Solanum lycopersicum]	-	-	-	-	-
evm.TU.tig00153347.77	0.7	0.04	0.12	0	0	0	0.286666667	0.001	-8.163230349	0.001462838	0.024620626	ATTRANS	PREDICTED: phospho-N-acetylmuramoyl-pentapeptide-transferase homolog isoform X1 [Cucumis sativus]	ko01100//Metabolic pathways	K01000	GO:0031224//intrinsic component of membrane	GO:0016780//phosphotransferase activity, for other substituted phosphate groups	-
evm.TU.tig00153033.172	1.5	0.79	0.55	0.24	0.11	0.24	0.946666667	0.196666667	-2.26710407	0.001465068	0.024638842	--	PREDICTED: probable serine/threonine-protein kinase nek3 [Cucumis sativus]	-	-	-	-	-
evm.TU.tig00005368.2	0.16	0.2	0.15	0.41	2.07	0.54	0.17	1.006666667	2.565979397	0.001487779	0.024962146	BHLH13	PREDICTED: transcription factor bHLH13 [Citrus sinensis]	-	-	-	-	-
evm.TU.tig00001813.1	24.92	32.76	34.84	74.69	38.44	75.8	30.84	62.97666667	1.030014633	0.001491762	0.025009432	HMA2	cadmium/zinc-transporting ATPase HMA2-like [Cucumis sativus]	-	-	-	GO:0003824//catalytic activity;GO:0043167//ion binding	GO:0006812//cation transport
evm.TU.tig00000892.112	82.16	86.17	92.16	33.38	9.95	36.28	86.83	26.53666667	-1.710206422	0.001495583	0.02505394	MYB46	PREDICTED: transcription factor MYB46 [Cucumis melo]	ko04626//Plant-pathogen interaction	K09422	-	-	-
evm.TU.tig00002678.4	11.51	6.57	5.23	2.81	1.44	3.23	7.77	2.493333333	-1.639838829	0.001512953	0.025305429	IMP3	inositol monophosphatase-like protein [Cucurbita moschata]	ko01100//Metabolic pathways;ko01110//Biosynthesis of secondary metabolites;ko04070//Phosphatidylinositol signaling system;ko00562//Inositol phosphate metabolism;ko00053//Ascorbate and aldarate metabolism	K10047;K10047;K10047;K10047;K10047	-	GO:0052834//inositol monophosphate phosphatase activity	GO:0046488//phosphatidylinositol metabolic process
evm.TU.tig00000729.192	1.73	3.16	3.22	0.71	0.13	0.24	2.703333333	0.36	-2.908670602	0.00151795	0.025329835	--	-	-	-	-	-	-
evm.TU.tig00000729.50	5.18	5.36	5.79	12.78	6.83	13.48	5.443333333	11.03	1.018870501	0.001521619	0.025354461	SD25	PREDICTED: G-type lectin S-receptor-like serine/threonine-protein kinase SD2-5 [Cucumis melo]	-	-	-	-	-
evm.TU.tig00002897.2	1.05	1.2	1.23	0.43	0.17	0.38	1.16	0.326666667	-1.828233652	0.00152289	0.025354461	YUC8	PREDICTED: probable indole-3-pyruvate monooxygenase YUCCA5 [Jatropha curcas]	ko01100//Metabolic pathways;ko00380//Tryptophan metabolism	K11816;K11816	-	GO:0000166//nucleotide binding;GO:0016709//oxidoreductase activity, acting on paired donors, with incorporation or reduction of molecular oxygen, NAD(P)H as one donor, and incorporation of one atom of oxygen	GO:0044710//single-organism metabolic process
evm.TU.tig00152936.191	8.08	7.8	8.62	13.14	41	12.5	8.166666667	22.21333333	1.443606651	0.001522968	0.025354461	KAO1	PREDICTED: ent-kaurenoic acid oxidase 1-like [Cucumis sativus]	ko01100//Metabolic pathways;ko01110//Biosynthesis of secondary metabolites;ko00904//Diterpenoid biosynthesis	K04123;K04123;K04123	-	GO:0016491//oxidoreductase activity;GO:0046906//tetrapyrrole binding;GO:0046914//transition metal ion binding	GO:0044710//single-organism metabolic process
evm.TU.tig00000487.1	0	0	0	0.46	0.29	0.24	0.001	0.33	8.366322214	0.001540173	0.025527518	--	nucleotide-diphospho-sugar transferase domain protein [Medicago truncatula]	-	-	-	GO:0016740//transferase activity	-
evm.TU.tig00000589.139	1.71	2.06	1.94	0.75	0.39	0.78	1.903333333	0.64	-1.572384435	0.001543929	0.025564705	LAC17	PREDICTED: laccase-17-like [Cucumis melo]	-	-	-	-	-
evm.TU.tig00002497.3	3.74	8.36	6.46	1.59	2.75	1.98	6.186666667	2.106666667	-1.554200247	0.001558401	0.025784454	RALF23	PREDICTED: protein RALF-like 33 [Jatropha curcas]	-	-	-	-	-
evm.TU.tig00001228.1	15.47	11.5	12.45	21.44	80.72	21.16	13.14	41.10666667	1.645407113	0.001559618	0.025784731	PAP3	PREDICTED: purple acid phosphatase 17 [Cucumis sativus]	ko01100//Metabolic pathways;ko00740//Riboflavin metabolism	K14379;K14379	-	GO:0003824//catalytic activity	GO:0006796//phosphate-containing compound metabolic process
MSTRG.25327	1.18	6.35	6.61	0.08	1	0.02	4.713333333	0.366666667	-3.684206691	0.001563296	0.025805805	PILS7	protein PIN-LIKES 7-like isoform X2 [Momordica charantia]	-	-	-	-	GO:0044763//single-organism cellular process
evm.TU.tig00000006.2	1.58	0.15	0.09	14.27	0.63	12.57	0.606666667	9.156666667	3.915846555	0.00157713	0.025941292	IAMT1	PREDICTED: indole-3-acetate O-methyltransferase 1 [Cucumis melo]	-	-	-	GO:0008757//S-adenosylmethionine-dependent methyltransferase activity	GO:0008152//metabolic process
evm.TU.tig00000103.2	1.47	2.11	2.11	3.03	6.27	2.87	1.896666667	4.056666667	1.09682861	0.001580182	0.025944951	PXC3	PREDICTED: leucine-rich repeat receptor-like tyrosine-protein kinase PXC3 [Cucumis melo]	-	-	-	GO:0003824//catalytic activity	GO:0008152//metabolic process
evm.TU.tig00002486.401	4.46	3.31	3.59	0.48	1.85	0.32	3.786666667	0.883333333	-2.09989857	0.001587087	0.026038406	MYB78	PREDICTED: transcription factor MYB108 [Cucumis sativus]	ko04626//Plant-pathogen interaction	K09422	-	-	-
evm.TU.tig00001047.3	2.65	2.72	2.33	0.94	0.81	1	2.566666667	0.916666667	-1.485426827	0.001611796	0.026383325	--	-	-	-	-	-	-
evm.TU.tig00002903.3	3.04	2.53	3.18	0.92	1.89	0.84	2.916666667	1.216666667	-1.261386553	0.001618662	0.026455399	PED1	PREDICTED: 3-ketoacyl-CoA thiolase 2, peroxisomal [Prunus mume]	ko01100//Metabolic pathways;ko01110//Biosynthesis of secondary metabolites;ko04146//Peroxisome;ko01212//Fatty acid metabolism;ko00592//alpha-Linolenic acid metabolism;ko00280//Valine, leucine and isoleucine degradation;ko00071//Fatty acid degradation;ko01040//Biosynthesis of unsaturated fatty acids	K07513;K07513;K07513;K07513;K07513;K07513;K07513;K07513	-	GO:0016408//C-acyltransferase activity	-
evm.TU.tig00001047.16	518.91	542.89	569.84	295.13	151.93	289.8	543.88	245.62	-1.146860336	0.001634144	0.026667837	GXM3	PREDICTED: glucuronoxylan 4-O-methyltransferase 3-like [Juglans regia]	-	-	-	GO:0003824//catalytic activity	GO:0008152//metabolic process
evm.TU.tig00153054.25	1.12	0.32	0.36	3.22	1.25	4.69	0.6	3.053333333	2.347350692	0.001640037	0.026708685	TIC32	PREDICTED: short-chain dehydrogenase TIC 32, chloroplastic [Cucumis melo]	-	-	-	GO:0016628//oxidoreductase activity, acting on the CH-CH group of donors, NAD or NADP as acceptor	GO:0044710//single-organism metabolic process
evm.TU.tig00002188.1	4.83	6.49	7.45	2.29	3.58	2.74	6.256666667	2.87	-1.124343507	0.001642338	0.026720344	SERK4	PREDICTED: probable LRR receptor-like serine/threonine-protein kinase At5g10290 [Cucumis melo]	-	-	-	-	-
evm.TU.tig00006050.8	73.16	79.76	84.41	41.89	22.39	43.19	79.11	35.82333333	-1.142960487	0.00164658	0.02676908	NPF2.11	PREDICTED: protein NRT1/ PTR FAMILY 2.11-like [Juglans regia]	-	-	-	-	-
evm.TU.tig00153293.85	16.44	22.41	21.34	9.84	4.64	9.86	20.06333333	8.113333333	-1.306194649	0.001651465	0.026828187	CHUP1	PREDICTED: protein CHUP1, chloroplastic [Cucumis sativus]	-	-	-	-	-
evm.TU.tig00153206.80	0.87	2.73	3.05	0.55	0.06	0.36	2.216666667	0.323333333	-2.777297688	0.001658033	0.026873893	PUB21	PREDICTED: U-box domain-containing protein 21-like [Cucumis melo]	-	-	-	GO:0003824//catalytic activity	GO:0032446//protein modification by small protein conjugation
evm.TU.tig00153699.33	7.56	18.28	16.65	5.74	7.38	5.06	14.16333333	6.06	-1.224771144	0.001660541	0.026874881	AATP1	PREDICTED: probable mitochondrial chaperone BCS1-B [Cucumis sativus]	-	-	-	-	-
evm.TU.tig00000892.557	4.94	3.92	3.65	2.13	1.62	2.33	4.17	2.026666667	-1.040938561	0.001660596	0.026874881	XTH9	PREDICTED: xyloglucan endotransglucosylase/hydrolase protein 9-like isoform X1 [Juglans regia]	-	-	GO:0005576//extracellular region;GO:0030312//external encapsulating structure	GO:0016758//transferase activity, transferring hexosyl groups;GO:0016787//hydrolase activity	GO:0044042//glucan metabolic process;GO:0045229//external encapsulating structure organization
evm.TU.tig00153048.90	0.89	0.92	1.48	2.33	2.03	2.88	1.096666667	2.413333333	1.137902113	0.001666483	0.026949839	--	FAD-dependent oxidoreductase family protein [Populus trichocarpa]	-	-	-	-	GO:0044710//single-organism metabolic process
evm.TU.tig00000892.488	0.92	0.19	0.19	7.04	0.39	9.13	0.433333333	5.52	3.671119144	0.001684014	0.02715157	--	PREDICTED: uncharacterized protein LOC101210896 [Cucumis sativus]	-	-	-	-	-
evm.TU.tig00153051.55	1.85	2.24	1.27	0.35	0	0.27	1.786666667	0.206666667	-3.11189288	0.001690079	0.027188122	At5g63180	PREDICTED: probable pectate lyase 5 [Cucumis sativus]	ko00040//Pentose and glucuronate interconversions	K01728	-	GO:0016837//carbon-oxygen lyase activity, acting on polysaccharides;GO:0043169//cation binding	GO:0000272//polysaccharide catabolic process
evm.TU.tig00153577.53	1.16	0.41	0.54	1.69	3.76	1.75	0.703333333	2.4	1.770753908	0.001710438	0.027474474	HIPP03	PREDICTED: heavy metal-associated isoprenylated plant protein 3-like [Cucumis melo]	-	-	-	-	-
evm.TU.tig00153898.4	0.83	0.4	0.36	0.07	0.18	0.07	0.53	0.106666667	-2.312882955	0.001712542	0.02748771	--	PREDICTED: uncharacterized protein LOC108330154 [Vigna angularis]	-	-	-	-	-
evm.TU.tig00153054.206	0	0	0.06	1.2	0.17	0.83	0.02	0.733333333	5.196397213	0.001716487	0.027529465	AGL8	PREDICTED: truncated transcription factor CAULIFLOWER A isoform X2 [Cucumis melo]	-	-	GO:0043231//intracellular membrane-bounded organelle	GO:0001071//nucleic acid binding transcription factor activity;GO:0005515//protein binding;GO:0016628//oxidoreductase activity, acting on the CH-CH group of donors, NAD or NADP as acceptor	GO:0009908//flower development;GO:0010468//regulation of gene expression;GO:0030154//cell differentiation;GO:0034645//cellular macromolecule biosynthetic process;GO:0044710//single-organism metabolic process;GO:0048513//animal organ development;GO:0050793//regulation of developmental process;GO:0050794//regulation of cellular process
evm.TU.tig00000739.5	1.14	1.73	1.25	6.94	1.73	7.8	1.373333333	5.49	1.999124313	0.001729413	0.027620905	--	PREDICTED: ribonuclease MC-like [Cucumis sativus]	-	-	-	-	-
evm.TU.tig00001888.5	0	0.03	0	17.86	0	17.57	0.01	11.81	10.20579325	0.001730835	0.027620905	HSD1	PREDICTED: 11-beta-hydroxysteroid dehydrogenase 1B-like [Cucumis melo]	-	-	-	-	-
evm.TU.tig00002764.6	0.66	0.27	0.28	3.57	0.36	3.32	0.403333333	2.416666667	2.582973948	0.00173113	0.027620905	PRAF1	PREDICTED: uncharacterized protein LOC103494787 [Cucumis melo]	-	-	-	-	-
evm.TU.tig00001970.2	1.63	1.77	1.51	0.52	0.55	0.91	1.636666667	0.66	-1.310222594	0.001737224	0.027697568	--	t-SNARE [Corchorus olitorius]	-	-	-	-	-
evm.TU.tig00004884.1	2.71	0.47	0.61	13.78	1.05	16.18	1.263333333	10.33666667	3.032463772	0.001741147	0.027739526	RPT3	PREDICTED: root phototropism protein 3 [Cucumis melo]	-	-	-	-	-
evm.TU.tig00153210.26	3.28	4.76	4.65	1.66	2.51	1.93	4.23	2.033333333	-1.056810921	0.001765655	0.028067516	ANN3	PREDICTED: annexin D3 [Cucumis melo]	-	-	-	-	-
evm.TU.tig00001576.2	1.49	1.56	1.35	7.48	1.42	7.67	1.466666667	5.523333333	1.912998174	0.001770083	0.02811709	--	PREDICTED: protein WEAK CHLOROPLAST MOVEMENT UNDER BLUE LIGHT-like 1 [Cucumis sativus]	-	-	-	-	-
evm.TU.tig00153661.10	3	4.08	4.73	1.45	0.45	1.36	3.936666667	1.086666667	-1.857065095	0.001783838	0.028293723	FLA2	PREDICTED: fasciclin-like arabinogalactan protein 1 [Cucumis melo]	-	-	GO:0016020//membrane	-	GO:0009987//cellular process;GO:0044699//single-organism process;GO:0071704//organic substance metabolic process
evm.TU.tig00005930.63	0.4	0.54	0.2	0.04	0	0	0.38	0.013333333	-4.832890014	0.001797404	0.028471046	CCR2	PREDICTED: cinnamoyl-CoA reductase 2-like [Cucumis sativus]	ko01100//Metabolic pathways;ko01110//Biosynthesis of secondary metabolites;ko00940//Phenylpropanoid biosynthesis	K09753;K09753;K09753	-	GO:0048037//cofactor binding	-
evm.TU.tig00153031.387	15.88	15.8	15.51	22.93	65.84	23.59	15.73	37.45333333	1.251575453	0.00180084	0.028479266	--	uncharacterized LOC8262908 [Ricinus communis]	-	-	-	-	-
evm.TU.tig00153870.4	0.04	0	0	1.44	0	1.88	0.013333333	1.106666667	6.375039431	0.001831156	0.028831308	At1g16700	PREDICTED: NADH dehydrogenase [ubiquinone] iron-sulfur protein 8-B, mitochondrial [Cucumis melo]	ko01100//Metabolic pathways;ko00190//Oxidative phosphorylation	K03941;K03941	-	GO:0016491//oxidoreductase activity;GO:0051536//iron-sulfur cluster binding	GO:0044710//single-organism metabolic process
evm.TU.tig00153348.84	1.28	0.92	0.87	2.61	1.74	2.27	1.023333333	2.206666667	1.108592561	0.001847355	0.029022529	--	PREDICTED: uncharacterized protein LOC103486098 [Cucumis melo]	-	-	-	-	-
evm.TU.tig00153054.10	0	2.13	1.7	0	0	0	1.276666667	0.001	-10.31816618	0.001861973	0.029188132	CYP71A4	PREDICTED: cytochrome P450 71A1-like, partial [Cucumis melo]	-	-	-	GO:0016491//oxidoreductase activity;GO:0046872//metal ion binding	-
evm.TU.tig00153056.57	50.86	124.35	117.95	35.36	56.1	34.9	97.72	42.12	-1.214148427	0.001908313	0.029784102	RZFP34	PREDICTED: RING finger and CHY zinc finger domain-containing protein 1 [Cucumis sativus]	ko04120//Ubiquitin mediated proteolysis	K10144	-	-	-
evm.TU.tig00154740.67	3.5	7.9	7.18	2.86	2.16	2.8	6.193333333	2.606666667	-1.248509989	0.001937609	0.03013185	KIN14G	PREDICTED: kinesin-4 isoform X1 [Cucumis melo]	-	-	-	-	-
evm.TU.tig00153056.462	1.16	0.22	0.23	9	0.15	9.41	0.536666667	6.186666667	3.527064117	0.00193955	0.030140216	4-Oct	PREDICTED: organic cation/carnitine transporter 4-like [Cucumis melo]	-	-	GO:0005774//vacuolar membrane	GO:0036094//small molecule binding;GO:0097159//organic cyclic compound binding;GO:1901363//heterocyclic compound binding	GO:0006811//ion transport;GO:0032787//monocarboxylic acid metabolic process;GO:0044238//primary metabolic process;GO:0044248//cellular catabolic process;GO:0044712//single-organism catabolic process
evm.TU.tig00000729.5	2.56	0.1	0.15	0	0	0	0.936666667	0.001	-9.871391914	0.001953691	0.030338016	COQ11	PREDICTED: uncharacterized protein At1g32220, chloroplastic [Cucumis sativus]	-	-	-	-	-
evm.TU.tig00000892.654	4.69	2.97	2.77	8.82	5.49	7.59	3.476666667	7.3	1.070191712	0.001955442	0.030343256	FMO1	PREDICTED: probable flavin-containing monooxygenase 1 [Cucumis sativus]	-	-	-	-	-
evm.TU.tig00001697.5	0.25	0.12	0.24	3.29	0.33	3.61	0.203333333	2.41	3.567114499	0.001966363	0.030446732	--	-	-	-	-	-	-
evm.TU.tig00000892.173	22.2	30.72	29.1	6.25	18.8	7	27.34	10.68333333	-1.355651387	0.001979794	0.030577702	CAF1-9	Polynucleotidyl transferase, ribonuclease H-like superfamily protein [Theobroma cacao]	ko03018//RNA degradation	K12581	GO:0043231//intracellular membrane-bounded organelle	GO:0003824//catalytic activity	-
evm.TU.tig00153449.30	0.82	1	0.8	1.93	9.59	1.72	0.873333333	4.413333333	2.337264405	0.001980517	0.030577702	ERF039	PREDICTED: ethylene-responsive transcription factor ERF039 [Cucumis melo]	-	-	-	-	-
evm.TU.tig00153054.72	3.53	5.46	4.33	2.15	1.24	2.04	4.44	1.81	-1.294569979	0.001998836	0.030751779	--	-	-	-	-	-	-
evm.TU.tig00001784.3	19.69	30.82	33.11	10.48	19.9	10.43	27.87333333	13.60333333	-1.034925333	0.001998952	0.030751779	--	PREDICTED: uncharacterized protein LOC103487344 [Cucumis melo]	-	-	-	-	-
evm.TU.tig00005451.4	0.84	0.4	0.41	0	0	0	0.55	0.001	-9.103287808	0.00200707	0.030810461	ERF012	PREDICTED: ethylene-responsive transcription factor ERF014 [Cucumis sativus]	-	-	-	-	-
evm.TU.tig00001970.6	2.99	1.57	1.71	0.69	0.77	0.35	2.09	0.603333333	-1.792475746	0.002016697	0.030936137	--	PREDICTED: uncharacterized protein LOC101206617 [Cucumis sativus]	-	-	-	-	-
evm.TU.tig00009710.1	0.04	0	0	0.68	0.1	0.97	0.013333333	0.583333333	5.451211112	0.002034592	0.031166122	TCA	trichoanguin [Trichosanthes cucumerina]	-	-	-	-	-
evm.TU.tig00000589.144	141.49	393.41	387.5	29.61	157.91	31.64	307.4666667	73.05333333	-2.073408004	0.002047433	0.031318145	SPAC24B11.05	PREDICTED: suppressor of disruption of TFIIS [Cucumis sativus]	ko00760//Nicotinate and nicotinamide metabolism	K18551	-	-	-
evm.TU.tig00153145.130	5.42	6.05	4.42	1.33	2.7	2.53	5.296666667	2.186666667	-1.276351405	0.002056724	0.031415511	--	-	-	-	-	-	-
evm.TU.tig00000892.730	12.51	17.2	18.58	8.84	5.94	8.98	16.09666667	7.92	-1.023189627	0.002062013	0.031473913	XK1	PREDICTED: xylulose kinase [Cucumis melo]	-	-	GO:0009536//plastid	GO:0016772//transferase activity, transferring phosphorus-containing groups	GO:0008152//metabolic process
evm.TU.tig00003588.1	40.93	120.13	121	35.23	15.72	35.53	94.02	28.82666667	-1.705563658	0.002066654	0.031499979	NPF3.1	probable nitrite transporter At1g68570-like [Cucumis sativus]	-	-	-	-	GO:0051234//establishment of localization
evm.TU.tig00000729.321	2.42	1.06	0.72	11.83	1.69	13.46	1.4	8.993333333	2.683429115	0.002069518	0.031521251	--	-	-	-	-	-	-
evm.TU.tig00153348.122	1.46	1.68	2.06	0.21	0.46	0	1.733333333	0.223333333	-2.956278623	0.002072866	0.031549873	HSA32	PREDICTED: protein HEAT-STRESS-ASSOCIATED 32 [Cucumis melo]	-	-	-	-	-
evm.TU.tig00000024.1	1.92	0.81	0.96	2.54	3.16	2.72	1.23	2.806666667	1.190199417	0.002080223	0.031617028	BGLU18	PREDICTED: beta-glucosidase 18-like [Cucumis sativus]	ko01100//Metabolic pathways;ko01110//Biosynthesis of secondary metabolites;ko00940//Phenylpropanoid biosynthesis;ko00500//Starch and sucrose metabolism;ko00460//Cyanoamino acid metabolism	K05350;K05350;K05350;K05350;K05350	-	-	-
evm.TU.tig00153054.1	5.64	4.79	5.51	1.04	0.07	1.38	5.313333333	0.83	-2.678433982	0.002099117	0.031859101	At5g63180	PREDICTED: probable pectate lyase 5 [Cucumis sativus]	ko00040//Pentose and glucuronate interconversions	K01728	-	GO:0016837//carbon-oxygen lyase activity, acting on polysaccharides;GO:0043169//cation binding	GO:0000272//polysaccharide catabolic process
evm.TU.tig00153055.169	4.78	7.36	6.37	3.32	2.06	2.4	6.17	2.593333333	-1.250462835	0.002103971	0.03191022	CML39	PREDICTED: probable calcium-binding protein CML41 [Cucumis melo]	ko04626//Plant-pathogen interaction	K13448	-	-	-
evm.TU.tig00004293.2	0.83	0.1	0.05	0	0	0	0.326666667	0.001	-8.351675438	0.002109432	0.031957385	SULTR4;2	PREDICTED: sulfate transporter 4.1, chloroplastic-like [Cucumis melo]	-	-	GO:0031224//intrinsic component of membrane	GO:0015103//inorganic anion transmembrane transporter activity	GO:0008272//sulfate transport;GO:0044763//single-organism cellular process
evm.TU.tig00001993.2	3.73	19.85	17.81	3.88	1.56	3.93	13.79666667	3.123333333	-2.143161296	0.002110056	0.031957385	--	PREDICTED: probable rhamnogalacturonate lyase B isoform X1 [Cucumis melo]	-	-	-	GO:0003824//catalytic activity;GO:0005488//binding	GO:0044238//primary metabolic process
evm.TU.tig00003987.3	0.22	0.83	0.9	0.05	0	0.03	0.65	0.026666667	-4.607330314	0.002122651	0.032102856	GDI1	PREDICTED: rho GDP-dissociation inhibitor 1-like [Cucumis sativus]	-	-	GO:0044424//intracellular part	-	GO:0019222//regulation of metabolic process
evm.TU.tig00153446.76	0.28	0.47	0.32	2.64	0.49	2.01	0.356666667	1.713333333	2.264157563	0.002146655	0.032351969	BHLH123	PREDICTED: transcription factor bHLH123-like isoform X1 [Pyrus x bretschneideri]	-	-	-	-	-
evm.TU.tig00153048.18	26.54	61.54	61.47	23.52	15.11	21.37	49.85	20	-1.317593505	0.002151503	0.0323796	COL5	PREDICTED: zinc finger protein CONSTANS-LIKE 5-like isoform X2 [Cucumis sativus]	-	-	GO:0005622//intracellular	GO:0046872//metal ion binding	-
MSTRG.11450	124.7	52.05	51.2	551.37	53.3	529.26	75.98333333	377.9766667	2.314542268	0.002173672	0.032644601	ACP1	acyl carrier protein 1, chloroplastic [Momordica charantia]	-	-	GO:0009526//plastid envelope;GO:0009532//plastid stroma	GO:0044620//ACP phosphopantetheine attachment site binding	GO:0006090//pyruvate metabolic process;GO:0006631//fatty acid metabolic process;GO:0006996//organelle organization;GO:0007275//multicellular organism development;GO:0009639//response to red or far red light;GO:0009642//response to light intensity;GO:0009725//response to hormone;GO:0009814//defense response, incompatible interaction;GO:0016072//rRNA metabolic process;GO:0034285//response to disacc…
evm.TU.tig00001047.399	5.93	5.68	6.02	2.46	0.7	2.35	5.876666667	1.836666667	-1.677908251	0.002204231	0.032896495	FZR3	PREDICTED: protein FIZZY-RELATED 3 [Cucumis melo]	ko04120//Ubiquitin mediated proteolysis	K03364	-	-	GO:0000280//nuclear division;GO:0001558//regulation of cell growth;GO:0006305//DNA alkylation;GO:0006511//ubiquitin-dependent protein catabolic process;GO:0008283//cell proliferation;GO:0010564//regulation of cell cycle process;GO:0016458//gene silencing;GO:0032446//protein modification by small protein conjugation;GO:0034968//histone lysine methylation;GO:0035966//response to topologically incor…
evm.TU.tig00003706.1	1.01	1.54	2.29	0.11	0.71	0.16	1.613333333	0.326666667	-2.304153393	0.002229706	0.033184453	SEOB	PREDICTED: protein SIEVE ELEMENT OCCLUSION B-like [Cucumis melo]	-	-	-	-	-
evm.TU.tig00011205.2	2.33	3.05	2.74	0.81	1.57	1.31	2.706666667	1.23	-1.137858911	0.002296243	0.034022043	N	PREDICTED: TMV resistance protein N-like [Cucumis sativus]	-	-	-	-	-
evm.TU.tig00153031.147	10.88	28.77	28.43	6.8	11.49	7.67	22.69333333	8.653333333	-1.390940654	0.002301932	0.034070497	--	hypothetical protein VIGAN_02031300, partial [Vigna angularis var. angularis] [Vigna angularis]	-	-	-	-	-
evm.TU.tig00001772.5	0.61	0.89	0.85	0.15	0.11	0.15	0.783333333	0.136666667	-2.518964942	0.002315982	0.034184213	--	-	-	-	-	-	-
evm.TU.tig00153017.80	5.13	27.9	28.94	5.71	4.95	5.46	20.65666667	5.373333333	-1.942718224	0.00231883	0.034202744	VIT1	PREDICTED: vacuolar iron transporter 1-like [Cucumis sativus]	-	-	-	-	-
MSTRG.8438	1.08	1.34	1.25	0.52	0.17	0.46	1.223333333	0.383333333	-1.674146202	0.002322703	0.034212872	--	cell division control protein 48 homolog C-like [Cucurbita moschata]	ko03008//Ribosome biogenesis in eukaryotes	K14571	-	-	-
evm.TU.tig00001291.252	1.35	0.99	1.14	3.83	1.96	4.32	1.16	3.37	1.538623786	0.002332604	0.034335169	At1g63410	PREDICTED: protein LURP-one-related 4 [Cucumis sativus]	-	-	-	-	-
evm.TU.tig00153574.74	34.8	39.03	36.05	17.66	6.98	17.62	36.62666667	14.08666667	-1.378564143	0.00234539	0.034476116	At5g35735	Auxin-induced in root cultures protein 12 [Morus notabilis]	-	-	-	-	-
evm.TU.tig00000892.501	0	0	0	0.41	0	0.43	0.001	0.28	8.129283017	0.00237522	0.034820993	SWI2	PREDICTED: switch 2 isoform X2 [Cucumis sativus]	-	-	-	GO:0032550//purine ribonucleoside binding	-
evm.TU.tig00007315.10	0.48	0.71	0.62	0.05	0.09	0	0.603333333	0.046666667	-3.692490965	0.002381033	0.034876326	--	-	-	-	-	-	-
evm.TU.tig00001047.183	8.29	10.48	9.38	4.37	4.35	4.89	9.383333333	4.536666667	-1.048467855	0.002385131	0.034893096	--	-	-	-	-	-	-
evm.TU.tig00153047.101	0.83	0.72	1.01	1.64	1.93	2.22	0.853333333	1.93	1.177419538	0.002429372	0.035439476	--	-	-	-	-	-	-
evm.TU.tig00153010.24	0.17	0.35	0.16	0.48	0.73	0.58	0.226666667	0.596666667	1.396352936	0.002433986	0.035449363	N	PREDICTED: TMV resistance protein N-like [Cucumis melo]	-	-	-	-	-
evm.TU.tig00153554.23	0.09	0.15	0.06	0.23	3.61	0.34	0.1	1.393333333	3.800468536	0.002495296	0.036233256	--	hexenal isomerase [Medicago sativa]	-	-	-	-	-
MSTRG.10170	3.35	5.57	6.61	2.53	2.58	1.96	5.176666667	2.356666667	-1.13527571	0.00254225	0.036790669	LIGB	extradiol ring-cleavage dioxygenase-like isoform X2 [Cucurbita pepo subsp. pepo] [Cucurbita pepo]	ko00965//Betalain biosynthesis	K15777	-	GO:0046872//metal ion binding;GO:0051213//dioxygenase activity	GO:0044237//cellular metabolic process;GO:0044710//single-organism metabolic process
evm.TU.tig00153348.69	1.74	0.1	0.14	0	0	0.05	0.66	0.016666667	-5.307428525	0.002559018	0.037008395	CRPK1	PREDICTED: probable LRR receptor-like serine/threonine-protein kinase At1g56140 isoform X2 [Ziziphus jujuba]	-	-	-	GO:0004672//protein kinase activity;GO:0032550//purine ribonucleoside binding	GO:0006464//cellular protein modification process;GO:0006796//phosphate-containing compound metabolic process;GO:0010646//regulation of cell communication
evm.TU.tig00002979.1	0.76	0.85	0.87	0.07	0.14	0	0.826666667	0.07	-3.561878888	0.002569555	0.037135773	--	-	-	-	-	-	-
evm.TU.tig00153210.464	1.07	0.77	0.65	1.88	1.57	1.61	0.83	1.686666667	1.022991643	0.002604141	0.037509405	FAOMT	PREDICTED: ELMO domain-containing protein A [Cucumis melo]	-	-	-	-	GO:0006897//endocytosis
evm.TU.tig00153047.31	0.35	0.2	0.35	0.92	1	0.7	0.3	0.873333333	1.541569905	0.002613889	0.037599384	HHT1	PREDICTED: omega-hydroxypalmitate O-feruloyl transferase [Cucumis melo]	ko00073//Cutin, suberine and wax biosynthesis	K15400	-	GO:0016747//transferase activity, transferring acyl groups other than amino-acyl groups	-
evm.TU.tig00005515.4	0	0.07	0	1.04	0.31	0.9	0.023333333	0.75	5.006426269	0.002626238	0.037751737	--	-	-	-	-	-	-
evm.TU.tig00152936.123	0.09	0	0	2.73	0	3.65	0.03	2.126666667	6.147487612	0.002634135	0.037814623	--	-	-	-	-	-	-
evm.TU.tig00153204.151	2.82	2.38	2.62	1.07	1.52	1.24	2.606666667	1.276666667	-1.029824215	0.002638252	0.037848433	At1g01500	Erythronate-4-phosphate dehydrogenase family protein isoform 1 [Theobroma cacao]	-	-	-	-	-
evm.TU.tig00153054.130	0.26	0.27	0.26	0.46	2.64	0.59	0.263333333	1.23	2.223696258	0.002650443	0.03797259	ABCG2	PREDICTED: ABC transporter G family member 17-like [Cucumis melo]	-	-	-	GO:0019829//cation-transporting ATPase activity;GO:0032550//purine ribonucleoside binding	GO:0006826//iron ion transport
evm.TU.tig00153552.69	8.13	7.62	9.45	12.12	27.27	12.84	8.4	17.41	1.05145497	0.002655699	0.038022524	--	hypothetical protein Csa_4G098710 [Cucumis sativus]	-	-	-	-	-
evm.TU.tig00002486.37	2.55	1.95	1.71	6.44	2.73	6.01	2.07	5.06	1.289506617	0.002766168	0.039472576	TGD4	PREDICTED: protein TRIGALACTOSYLDIACYLGLYCEROL 4, chloroplastic [Cucumis sativus]	-	-	-	-	-
evm.TU.tig00153054.230	19.75	24.18	25.8	7.4	0.96	7.15	23.24333333	5.17	-2.168580795	0.002774988	0.039545887	At5g07800	PREDICTED: flavin-containing monooxygenase FMO GS-OX-like 9 [Ricinus communis]	-	-	-	GO:0000166//nucleotide binding;GO:0016709//oxidoreductase activity, acting on paired donors, with incorporation or reduction of molecular oxygen, NAD(P)H as one donor, and incorporation of one atom of oxygen	GO:0044710//single-organism metabolic process
evm.TU.tig00005349.2	169.09	35.62	42.53	25.11	16.8	23.07	82.41333333	21.66	-1.927844521	0.002783741	0.039618041	XTH31	PREDICTED: xyloglucan endotransglucosylase/hydrolase protein 31-like [Cucumis melo]	-	-	GO:0005576//extracellular region;GO:0030312//external encapsulating structure	GO:0016758//transferase activity, transferring hexosyl groups;GO:0016787//hydrolase activity	GO:0044042//glucan metabolic process;GO:0045229//external encapsulating structure organization
evm.TU.tig00000892.662	1.92	1.47	2.67	4.67	3.87	5.41	2.02	4.65	1.202875423	0.002787731	0.039636437	--	PREDICTED: LOW QUALITY PROTEIN: NAC transcription factor 29-like [Cucumis melo]	-	-	-	-	-
evm.TU.tig00153841.68	0.39	0.8	0.68	0	0	0.06	0.623333333	0.02	-4.961931959	0.002793669	0.039659283	--	DUF4408 domain-containing protein [Cephalotus follicularis]	-	-	-	-	-
evm.TU.tig00007808.2	54.79	57.69	53.78	28.67	14.65	30.47	55.42	24.59666667	-1.171943896	0.002794026	0.039659283	--	PREDICTED: serine/threonine-protein kinase pakD isoform X1 [Cucumis melo]	-	-	-	-	-
evm.TU.tig00153754.23	0	0.09	0	0.28	3.76	0.21	0.03	1.416666667	5.56139403	0.002802473	0.039752911	--	-	-	-	-	-	-
evm.TU.tig00153047.184	1.74	2.82	3.53	0.86	1.38	0.58	2.696666667	0.94	-1.52044454	0.002812705	0.039845438	lhcA-P4	PREDICTED: chlorophyll a-b binding protein P4, chloroplastic [Cucumis melo]	ko00196//Photosynthesis - antenna proteins	K08910	GO:0009521//photosystem;GO:0031224//intrinsic component of membrane	GO:0043169//cation binding;GO:0046906//tetrapyrrole binding	GO:0006091//generation of precursor metabolites and energy;GO:0006464//cellular protein modification process
evm.TU.tig00005289.2	1.27	1.44	1.64	0.31	0.87	0.5	1.45	0.56	-1.372554168	0.002823838	0.039967562	Daglb	Alpha/beta-Hydrolases superfamily protein [Theobroma cacao]	-	-	-	-	-
evm.TU.tig00153574.147	0.8	0.23	0.13	1.68	2.63	1.34	0.386666667	1.883333333	2.284126062	0.002829598	0.039979247	WIP3	PREDICTED: zinc finger protein WIP3 [Cucumis melo]	-	-	-	-	-
evm.TU.tig00153055.209	2.97	4.45	4.1	1.56	2.45	1.36	3.84	1.79	-1.101146723	0.002834125	0.039990581	BKI1	PREDICTED: BRI1 kinase inhibitor 1-like [Cucumis melo]	ko04075//Plant hormone signal transduction	K14499	-	-	-
evm.TU.tig00153055.359	1.91	0.56	0.54	0.18	0.02	0.19	1.003333333	0.13	-2.948217458	0.002873826	0.040365133	AHK5	PREDICTED: histidine kinase 5 [Jatropha curcas]	-	-	GO:0016020//membrane;GO:0044424//intracellular part	GO:0004871//signal transducer activity;GO:0016301//kinase activity	GO:0009605//response to external stimulus;GO:0009628//response to abiotic stimulus;GO:0009738//abscisic acid-activated signaling pathway;GO:0009873//ethylene-activated signaling pathway;GO:0009966//regulation of signal transduction;GO:0016310//phosphorylation;GO:0034614//cellular response to reactive oxygen species;GO:0044238//primary metabolic process;GO:0044260//cellular macromolecule metabolic…
evm.TU.tig00000083.3	26.08	36.83	25.3	14.36	3.96	10.09	29.40333333	9.47	-1.634543386	0.002875774	0.04036609	SPX2	PREDICTED: SPX domain-containing protein 2-like [Cucumis sativus]	-	-	-	-	-
evm.TU.tig00006630.2	49.94	28.97	28.89	83.87	51.03	85.09	35.93333333	73.33	1.029080767	0.002880922	0.040378976	THIC	PREDICTED: phosphomethylpyrimidine synthase, chloroplastic isoform X3 [Cucumis melo]	ko01100//Metabolic pathways;ko00730//Thiamine metabolism	K03147;K03147	GO:0009532//plastid stroma	GO:0019144//ADP-sugar diphosphatase activity;GO:0043169//cation binding;GO:0051536//iron-sulfur cluster binding	GO:0005982//starch metabolic process;GO:0005984//disaccharide metabolic process;GO:0006090//pyruvate metabolic process;GO:0006739//NADP metabolic process;GO:0009108//coenzyme biosynthetic process;GO:0009893//positive regulation of metabolic process;GO:0019757//glycosinolate metabolic process
evm.TU.tig00153535.46	0.19	0.03	0	2.79	0.03	2.22	0.073333333	1.68	4.517848305	0.002882332	0.040378976	PIN1D	PREDICTED: probable auxin efflux carrier component 2 [Cucumis melo]	-	-	-	-	-
MSTRG.14749	1.43	3.12	2.9	0.95	0.41	0.98	2.483333333	0.78	-1.670731896	0.002887126	0.040419763	--	DNA-directed DNA polymerase [Handroanthus impetiginosus]	-	-	-	-	-
evm.TU.tig00001047.143	0.68	0.69	0.54	0.1	0	0	0.636666667	0.033333333	-4.255500733	0.002896881	0.040503526	--	WIYLD domain-containing protein [Cephalotus follicularis]	-	-	-	-	-
evm.TU.tig00153870.40	0.11	0.04	0.11	0.31	0.69	0.32	0.086666667	0.44	2.343954401	0.002904474	0.040583262	AOS3	PREDICTED: allene oxide synthase 3-like [Cucumis melo]	ko01100//Metabolic pathways;ko01110//Biosynthesis of secondary metabolites;ko00592//alpha-Linolenic acid metabolism	K01723;K01723;K01723	-	GO:0016491//oxidoreductase activity;GO:0046906//tetrapyrrole binding;GO:0046914//transition metal ion binding	GO:0044710//single-organism metabolic process
evm.TU.tig00153048.254	8.81	4.42	4.54	12.22	11.43	12.03	5.923333333	11.89333333	1.005671934	0.002925457	0.040797647	--	PREDICTED: protein IQ-DOMAIN 14-like [Cucumis melo]	-	-	-	-	-
MSTRG.24828	1.32	1.35	2.27	4.98	2.55	4.77	1.646666667	4.1	1.316075369	0.002953139	0.041023039	--	-	-	-	-	-	-
evm.TU.tig00000857.2	54.61	76.43	69.44	36.06	18.72	35.92	66.82666667	30.23333333	-1.144283864	0.002956835	0.04104501	HHO3	PREDICTED: LOW QUALITY PROTEIN: transcription factor LUX [Cucumis melo]	-	-	-	-	-
evm.TU.tig00153033.87	0	0	0	2.93	0	2.78	0.001	1.903333333	10.89431253	0.003000109	0.041541158	--	PREDICTED: uncharacterized protein LOC107851488 isoform X1 [Capsicum annuum]	-	-	-	-	-
evm.TU.tig00010191.3	9.75	24.73	18.41	8.01	5.05	7.92	17.63	6.993333333	-1.333980297	0.003026883	0.041777213	KIN7D	PREDICTED: kinesin-related protein 11-like [Cucumis melo]	-	-	GO:0015630//microtubule cytoskeleton;GO:0043234//protein complex;GO:0044430//cytoskeletal part	GO:0043167//ion binding	-
evm.TU.tig00003604.4	1.63	0.32	0.44	6.96	1.2	7.16	0.796666667	5.106666667	2.680333774	0.003043357	0.04197761	--	PREDICTED: vacuolar amino acid transporter 1 isoform X1 [Cucumis sativus]	-	-	-	-	-
evm.TU.tig00001291.393	8.62	0	0.42	0	0	0	3.013333333	0.001	-11.55714456	0.003053442	0.042062678	--	PREDICTED: HEAT repeat-containing protein 6 isoform X1 [Cucumis melo]	-	-	-	-	-
evm.TU.tig00001133.2	3.83	6.04	5.32	8.42	17.97	7.02	5.063333333	11.13666667	1.137158113	0.003061637	0.042148533	--	PREDICTED: E3 ubiquitin-protein ligase RNF8-like [Cucumis sativus]	-	-	-	-	-
evm.TU.tig00001047.257	14.31	28.18	27.4	9.79	13.44	10.98	23.29666667	11.40333333	-1.030667943	0.003073556	0.0422462	--	-	-	-	-	-	-
evm.TU.tig00153055.93	1.04	1.01	0.7	0.06	0.06	0.23	0.916666667	0.116666667	-2.974004791	0.003076349	0.0422462	At3g51220	PREDICTED: WEB family protein At1g75720 [Cucumis sativus]	-	-	-	-	-
evm.TU.tig00001202.4	46.29	32.03	38.2	16.85	5.19	16.11	38.84	12.71666667	-1.610822644	0.003101612	0.042471717	HSP15.7	HSP15.9 [Citrullus lanatus]	ko04141//Protein processing in endoplasmic reticulum	K13993	GO:0044439//peroxisomal part	-	GO:0000302//response to reactive oxygen species;GO:0009642//response to light intensity;GO:0044267//cellular protein metabolic process
evm.TU.tig00001291.147	21.09	12.71	13.61	8.03	5.94	8.42	15.80333333	7.463333333	-1.082336865	0.003112051	0.042542585	--	PREDICTED: uncharacterized protein LOC101215943 [Cucumis sativus]	-	-	-	-	-
evm.TU.tig00000239.3	0.45	0.24	0.16	2.08	0.25	2.44	0.283333333	1.59	2.48845452	0.003131242	0.042689516	--	PPR domain-containing protein/PPR_1 domain-containing protein/PPR_2 domain-containing protein [Cephalotus follicularis]	-	-	-	-	-
evm.TU.tig00153031.11	2.92	3.91	3.36	1.22	1.88	0.93	3.396666667	1.343333333	-1.338302308	0.003143867	0.042786874	--	-	-	-	-	-	-
evm.TU.tig00153210.251	4.06	2.36	2.08	1.06	1.55	1.15	2.833333333	1.253333333	-1.176730179	0.003153531	0.042864075	TPT	PREDICTED: triose phosphate/phosphate translocator, chloroplastic-like [Cucumis melo]	-	-	GO:0031224//intrinsic component of membrane	-	GO:0051234//establishment of localization
evm.TU.tig00153403.30	3.55	1.42	1.43	12.51	1.97	13.02	2.133333333	9.166666667	2.103287808	0.003155817	0.042868017	At5g03795	PREDICTED: probable glycosyltransferase At5g03795 [Cucumis melo]	-	-	-	-	-
evm.TU.tig00153293.106	1.52	1.82	1.98	0.76	0.66	0.91	1.773333333	0.776666667	-1.191096291	0.003168569	0.043014025	ERF091	PREDICTED: ethylene-responsive transcription factor ERF091 [Cucumis melo]	-	-	-	-	GO:0044238//primary metabolic process;GO:0044260//cellular macromolecule metabolic process;GO:0050896//response to stimulus
evm.TU.tig00003559.3	7.06	2.66	2.37	7.46	54.52	6.56	4.03	22.84666667	2.503131947	0.003176411	0.043087445	CHIT3	chitinase [Medicago truncatula]	ko01100//Metabolic pathways;ko00520//Amino sugar and nucleotide sugar metabolism	K01183;K01183	GO:0005576//extracellular region	GO:0004553//hydrolase activity, hydrolyzing O-glycosyl compounds	GO:0005975//carbohydrate metabolic process;GO:0009057//macromolecule catabolic process
evm.TU.tig00153058.19	39.5	28.87	29.23	102.85	35.51	106.87	32.53333333	81.74333333	1.329182428	0.00317799	0.043087445	UBC28	PREDICTED: ubiquitin-conjugating enzyme E2-17 kDa-like [Cucumis sativus]	ko04141//Protein processing in endoplasmic reticulum;ko04120//Ubiquitin mediated proteolysis	K06689;K06689	-	-	-
evm.TU.tig00153048.159	0.85	0.33	0.56	2.63	1.57	3.16	0.58	2.453333333	2.08061846	0.003222665	0.043555672	At1g80180	PREDICTED: uncharacterized protein At1g15400 [Cucumis melo]	-	-	-	-	-
evm.TU.tig00153293.24	0.79	0.71	0.88	0.17	0.39	0.13	0.793333333	0.23	-1.786293307	0.003226577	0.043581111	HMGB14	PREDICTED: high mobility group B protein 14 [Cucumis sativus]	-	-	-	-	-
evm.TU.tig00002376.6	1.92	2.26	2.47	7.33	2.93	7.53	2.216666667	5.93	1.419640265	0.003241609	0.043732304	--	DUF761 domain-containing protein, partial [Cephalotus follicularis]	-	-	-	-	-
evm.TU.tig00011041.4	0.04	0.05	0.13	2.04	0	2.26	0.073333333	1.433333333	4.288761231	0.003271538	0.043994707	--	PREDICTED: uncharacterized protein LOC103494396 isoform X2 [Cucumis melo]	-	-	-	-	-
evm.TU.tig00153449.36	4.38	7.39	7.26	2.48	3.99	1.85	6.343333333	2.773333333	-1.193620128	0.003274472	0.044006615	--	PREDICTED: RING-H2 finger protein ATL22-like [Malus domestica]	-	-	-	-	-
evm.TU.tig00001377.5	16.38	8.67	8.07	29.01	16.42	28.59	11.04	24.67333333	1.160212463	0.003288508	0.04416269	At5g03795	PREDICTED: probable glycosyltransferase At5g03795 [Cucumis melo]	-	-	-	-	-
evm.TU.tig00002526.3	1.04	2.34	2.59	0.53	1.04	0.63	1.99	0.733333333	-1.440227408	0.003327903	0.044523299	SCL14	PREDICTED: scarecrow-like protein 14 [Cucumis melo]	-	-	-	-	-
evm.TU.tig00153016.140	0.97	2.16	2.16	3.62	8.34	4.67	1.763333333	5.543333333	1.652448541	0.003330415	0.044523299	--	Os03g0810850 [Oryza sativa Japonica Group]	-	-	-	-	-
evm.TU.tig00153554.106	0.95	0.69	0.57	0.1	0.28	0.1	0.736666667	0.16	-2.202940059	0.003338031	0.044577127	CYCD4-1	PREDICTED: cyclin-D4-2-like [Cucumis melo]	-	-	-	-	GO:0044763//single-organism cellular process
evm.TU.tig00000892.731	32.71	50.08	47.33	24.38	14.79	24.43	43.37333333	21.2	-1.032744057	0.003341832	0.044577127	KIN7D	PREDICTED: kinesin-related protein 11-like [Cucumis melo]	-	-	-	-	-
evm.TU.tig00153561.2	0.97	1.34	2.07	3.1	6.16	2.79	1.46	4.016666667	1.460030372	0.003438672	0.04581199	LSH4	PREDICTED: protein LIGHT-DEPENDENT SHORT HYPOCOTYLS 4-like [Cucumis melo]	-	-	-	-	-
evm.TU.tig00153054.299	0.89	0.87	1.24	1.67	2.53	1.92	1	2.04	1.028569152	0.00346505	0.046093148	--	uncharacterized protein LOC109765016 [Aegilops tauschii subsp. tauschii] [Aegilops tauschii]	-	-	-	-	-
evm.TU.tig00002590.1	1.9	3.67	3.78	6.18	9.99	4.31	3.116666667	6.826666667	1.131177445	0.003492141	0.046318914	ABCG3	PREDICTED: ABC transporter G family member 3 [Cucumis sativus]	-	-	GO:0031224//intrinsic component of membrane	GO:0017111//nucleoside-triphosphatase activity;GO:0032550//purine ribonucleoside binding	GO:0051234//establishment of localization
evm.TU.tig00000589.196	2.63	3.33	3.56	4.77	27.35	4.75	3.173333333	12.29	1.953413938	0.003493977	0.046318914	PER21	PREDICTED: peroxidase 21-like [Cucumis melo]	ko01100//Metabolic pathways;ko01110//Biosynthesis of secondary metabolites;ko00940//Phenylpropanoid biosynthesis	K00430;K00430;K00430	-	GO:0003824//catalytic activity;GO:0043169//cation binding;GO:0046906//tetrapyrrole binding	GO:0006950//response to stress;GO:0044710//single-organism metabolic process
evm.TU.tig00153056.195	1.13	0.9	1.18	2.87	1.44	3.06	1.07	2.456666667	1.199091322	0.003503024	0.046381594	SULTR1;3	PREDICTED: sulfate transporter 1.3-like [Cucumis sativus]	-	-	GO:0031224//intrinsic component of membrane	GO:0015103//inorganic anion transmembrane transporter activity;GO:0015291//secondary active transmembrane transporter activity	GO:0008272//sulfate transport;GO:0044763//single-organism cellular process
evm.TU.tig00153047.203	4.29	4.38	4.05	19.23	3.94	18.23	4.24	13.8	1.702532097	0.00352018	0.046569066	--	PREDICTED: protein WEAK CHLOROPLAST MOVEMENT UNDER BLUE LIGHT-like 1 [Cucumis sativus]	-	-	-	-	-
evm.TU.tig00153002.9	0.4	0.08	0.1	0.01	0	0.02	0.193333333	0.01	-4.273018494	0.003523475	0.046569066	--	Inosine-uridine preferring nucleoside hydrolase family protein [Theobroma cacao]	-	-	-	-	-
evm.TU.tig00153902.5	7.05	8.56	7.6	3.08	0.66	2.45	7.736666667	2.063333333	-1.906735208	0.003567887	0.047008547	--	PREDICTED: F-box protein PP2-B10 [Cucumis sativus]	-	-	-	-	-
evm.TU.tig00153054.19	733.28	729.58	775.68	357.29	123.79	360.63	746.18	280.57	-1.411162935	0.003627746	0.047621927	MYB86	PREDICTED: transcription factor MYB86-like [Cucumis sativus]	ko04626//Plant-pathogen interaction	K09422	-	-	-
evm.TU.tig00000040.4	5.28	9.7	8.8	2.94	4.32	2.75	7.926666667	3.336666667	-1.248306741	0.003633922	0.047673863	CYP72A67	PREDICTED: cytochrome P450 CYP72A219-like [Cucumis sativus]	-	-	-	-	-
MSTRG.13697	2.92	7.08	7.29	2.04	3.35	1.92	5.763333333	2.436666667	-1.241994558	0.003641035	0.047729757	--	En/Spm-like transposon protein [Cucumis melo var. makuwa] [Cucumis melo]	-	-	-	-	-
evm.TU.tig00153285.83	1.47	0.04	0.14	0	0.04	0.03	0.55	0.023333333	-4.558967292	0.003642628	0.047729757	GALT2	PREDICTED: hydroxyproline O-galactosyltransferase GALT2 [Cucumis melo]	-	-	GO:0031224//intrinsic component of membrane	GO:0005488//binding;GO:0035250//UDP-galactosyltransferase activity	GO:0006464//cellular protein modification process
evm.TU.tig00000244.1	12.63	27.18	26.8	8.1	14.35	8.38	22.20333333	10.27666667	-1.111403892	0.003653903	0.047840845	AMY2	PREDICTED: probable alpha-amylase 2 isoform X1 [Cucumis sativus]	ko01100//Metabolic pathways;ko00500//Starch and sucrose metabolism	K01176;K01176	-	GO:0016160//amylase activity;GO:0046872//metal ion binding	GO:0044238//primary metabolic process
evm.TU.tig00000892.509	0	0	0	0.93	0	1.33	0.001	0.753333333	9.557144557	0.003657789	0.047840845	--	DTW domain-containing protein isoform 1 [Theobroma cacao]	-	-	-	-	-
evm.TU.tig00009000.2	0.06	0.26	0.2	1.95	0.26	2.23	0.173333333	1.48	3.093976148	0.003714324	0.048315456	At5g27430	PREDICTED: signal peptidase complex subunit 3B [Cucumis melo]	ko03060//Protein export	K12948	-	-	-
evm.TU.tig00153780.4	14.92	18.34	18.69	0.97	8.72	1.02	17.31666667	3.57	-2.278165269	0.003746944	0.048680807	EXPA4	PREDICTED: expansin-A4-like [Cucumis melo]	-	-	GO:0005618//cell wall	-	GO:0000226//microtubule cytoskeleton organization;GO:0006970//response to osmotic stress;GO:0070838//divalent metal ion transport;GO:0071555//cell wall organization
evm.TU.tig00153683.8	26.61	38.41	38.05	11.72	26.29	10.72	34.35666667	16.24333333	-1.080742349	0.003758058	0.04870734	INV*DC4	PREDICTED: acid beta-fructofuranosidase-like [Cucumis sativus]	ko01100//Metabolic pathways;ko00500//Starch and sucrose metabolism;ko00052//Galactose metabolism	K01193;K01193;K01193	-	GO:0004564//beta-fructofuranosidase activity	GO:0044238//primary metabolic process
evm.TU.tig00006144.45	0.06	0	0	0.92	0.27	0.61	0.02	0.6	4.906890596	0.003770249	0.048806429	--	PREDICTED: GRF1-interacting factor 1-like isoform X2 [Gossypium hirsutum]	-	-	-	-	GO:0007275//multicellular organism development
evm.TU.tig00007116.6	0	0	0	0.2	0.33	0.68	0.001	0.403333333	8.655828831	0.003780778	0.048913251	MYB108	PREDICTED: transcription factor MYB108 [Cucumis melo]	ko04626//Plant-pathogen interaction	K09422	-	-	-
evm.TU.tig00154107.141	0.29	0.12	0.26	0.84	3.01	0.56	0.223333333	1.47	2.718545655	0.003806308	0.049184279	WIN1	PREDICTED: ethylene-responsive transcription factor WIN1-like [Juglans regia]	-	-	-	-	GO:0010467//gene expression;GO:0034645//cellular macromolecule biosynthetic process
evm.TU.tig00153055.383	3.13	4.28	5.01	1.92	2.67	1.49	4.14	2.026666667	-1.030521945	0.003849976	0.049539893	POLAR	PREDICTED: protein POLAR LOCALIZATION DURING ASYMMETRIC DIVISION AND REDISTRIBUTION-like [Cucumis sativus]	-	-	-	-	-
evm.TU.tig00005234.1	1.83	2.82	3.65	7.47	3.91	8.68	2.766666667	6.686666667	1.273138364	0.003856253	0.049590952	tlyA	Bacterial hemolysin-related isoform 1 [Theobroma cacao]	-	-	-	GO:0016741//transferase activity, transferring one-carbon groups	GO:0008152//metabolic process
