# Supplementary material for: Genome-scale transcriptomic insights into the gene co-expression network of seed abortion in triploid Siraitia grosvenorii
Source: BMC Plant Biol. 2022 Apr 5;22:173. doi: 10.1186/s12870-022-03562-4 (PMC8981669; doi:10.1186/s12870-022-03562-4)
Supplement: Supplementary file 7 — Additional file 7: Table S7. GO functional enrichment of DEGs (10DAF vs 5DAF). [file 12870_2022_3562_MOESM7_ESM.xls]

Table S7. GO functional enrichment of DEGs (10DAF vs 5DAF).
class	ID	Descrption	Pvalue	Qvalue	Up	Down	fg_num	bg_num
Cellular Component	GO:0030312	external encapsulating structure	0.000442675	0.085878944	57	24	81	187
Cellular Component	GO:0031224	intrinsic component of membrane	0.001094187	0.106136186	260	218	478	1364
Cellular Component	GO:0071944	cell periphery	0.004259352	0.275438074	60	24	84	208
Cellular Component	GO:0044425	membrane part	0.009045523	0.351860938	285	229	514	1507
Cellular Component	GO:0005576	extracellular region	0.009592433	0.351860938	42	14	56	135
Cellular Component	GO:0005618	cell wall	0.010882297	0.351860938	25	6	31	68
Cellular Component	GO:0031970	organelle envelope lumen	0.014072416	0.390006948	4	1	5	6
Biological Process	GO:0016128	phytosteroid metabolic process	0.000677262	0.494568221	12	8	20	34
Biological Process	GO:0006694	steroid biosynthetic process	0.001048547	0.494568221	19	13	32	64
Biological Process	GO:0016129	phytosteroid biosynthetic process	0.00131833	0.494568221	11	8	19	33
Biological Process	GO:0008202	steroid metabolic process	0.00168688	0.494568221	20	13	33	68
Biological Process	GO:0009943	adaxial/abaxial axis specification	0.00180105	0.494568221	6	11	17	29
Biological Process	GO:0009955	adaxial/abaxial pattern specification	0.002970266	0.624822816	6	11	17	30
Biological Process	GO:0044710	single-organism metabolic process	0.003225219	0.624822816	538	368	906	2756
Biological Process	GO:0003002	regionalization	0.003640628	0.624822816	10	22	32	68
Biological Process	GO:0032508	DNA duplex unwinding	0.004463964	0.645847724	6	0	6	7
Biological Process	GO:0009798	axis specification	0.004703916	0.645847724	6	11	17	31
Molecular Function	GO:0008320	protein transmembrane transporter activity	0.004185666	0.652963929	4	2	6	7
Molecular Function	GO:0008565	protein transporter activity	0.004185666	0.652963929	4	2	6	7
Molecular Function	GO:0022884	macromolecule transmembrane transporter activity	0.004185666	0.652963929	4	2	6	7
Biological Process	GO:0006631	fatty acid metabolic process	0.006378284	0.653806307	53	26	79	201
Biological Process	GO:0060560	developmental growth involved in morphogenesis	0.006655521	0.653806307	12	3	15	27
Biological Process	GO:0000041	transition metal ion transport	0.006776148	0.653806307	12	18	30	65
Biological Process	GO:0009888	tissue development	0.007101983	0.653806307	55	41	96	251
Biological Process	GO:0009826	unidimensional cell growth	0.007914601	0.653806307	11	3	14	25
Biological Process	GO:0044699	single-organism process	0.009064885	0.653806307	839	621	1460	4565
Biological Process	GO:0003333	amino acid transmembrane transport	0.009102082	0.653806307	3	1	4	4
Biological Process	GO:0098656	anion transmembrane transport	0.009102082	0.653806307	3	1	4	4
Biological Process	GO:1903825	organic acid transmembrane transport	0.009102082	0.653806307	3	1	4	4
Biological Process	GO:0009886	post-embryonic morphogenesis	0.010448038	0.653806307	16	13	29	64
Biological Process	GO:0006066	alcohol metabolic process	0.01081201	0.653806307	26	14	40	94
Biological Process	GO:0009832	plant-type cell wall biogenesis	0.011462306	0.653806307	8	0	8	12
Biological Process	GO:0005976	polysaccharide metabolic process	0.011788748	0.653806307	84	41	125	341
Biological Process	GO:0007275	multicellular organism development	0.012165946	0.653806307	151	92	243	699
Biological Process	GO:0042546	cell wall biogenesis	0.012277528	0.653806307	18	2	20	41
Biological Process	GO:1901617	organic hydroxy compound biosynthetic process	0.012380891	0.653806307	19	9	28	62
Biological Process	GO:0006829	zinc II ion transport	0.013169219	0.669679174	1	5	6	8
Cellular Component	GO:0000808	origin recognition complex	0.031798376	0.685431657	2	1	3	3
Cellular Component	GO:0031012	extracellular matrix	0.031798376	0.685431657	3	0	3	3
Biological Process	GO:0046165	alcohol biosynthetic process	0.01467221	0.697082569	18	9	27	60
Biological Process	GO:0009799	specification of symmetry	0.014723521	0.697082569	5	14	19	39
Biological Process	GO:0006629	lipid metabolic process	0.015253579	0.698105461	116	74	190	540
Biological Process	GO:0009411	response to UV	0.01700232	0.753038257	15	14	29	66
Biological Process	GO:0048588	developmental cell growth	0.017674355	0.758340291	14	4	18	37
Molecular Function	GO:0016491	oxidoreductase activity	0.009048027	0.785785192	184	179	363	1077
Molecular Function	GO:0035250	UDP-galactosyltransferase activity	0.009387446	0.785785192	6	3	9	14
Molecular Function	GO:0016877	ligase activity, forming carbon-sulfur bonds	0.01108785	0.785785192	11	3	14	26
Molecular Function	GO:0016703	oxidoreductase activity, acting on single donors with incorporation of molecular oxygen, incorporation of one atom of oxygen (internal monooxygenases or internal mixed function oxidases)	0.011753197	0.785785192	4	3	7	10
Biological Process	GO:0032787	monocarboxylic acid metabolic process	0.020788237	0.791564473	112	57	169	480
Biological Process	GO:0007389	pattern specification process	0.02162382	0.791564473	11	27	38	92
Biological Process	GO:0010383	cell wall polysaccharide metabolic process	0.022152497	0.791564473	19	7	26	59
Biological Process	GO:0010410	hemicellulose metabolic process	0.022152497	0.791564473	19	7	26	59
Biological Process	GO:0045491	xylan metabolic process	0.022152497	0.791564473	19	7	26	59
Biological Process	GO:0009933	meristem structural organization	0.022601064	0.791564473	5	18	23	51
Biological Process	GO:0048532	anatomical structure arrangement	0.022601064	0.791564473	5	18	23	51
Biological Process	GO:0006637	acyl-CoA metabolic process	0.02408367	0.791564473	11	7	18	38
Biological Process	GO:0035383	thioester metabolic process	0.02408367	0.791564473	11	7	18	38
Biological Process	GO:0044272	sulfur compound biosynthetic process	0.024213917	0.791564473	38	18	56	144
Molecular Function	GO:0003824	catalytic activity	0.016251959	0.805729802	1086	854	1940	6227
Molecular Function	GO:0016405	CoA-ligase activity	0.01716552	0.805729802	6	3	9	15
Molecular Function	GO:0001071	nucleic acid binding transcription factor activity	0.018468597	0.805729802	19	34	53	135
Molecular Function	GO:0004553	hydrolase activity, hydrolyzing O-glycosyl compounds	0.018938094	0.805729802	39	28	67	176
Molecular Function	GO:0016860	intramolecular oxidoreductase activity	0.023714468	0.807791402	8	2	10	18
Molecular Function	GO:0015604	organic phosphonate transmembrane transporter activity	0.023853956	0.807791402	4	3	7	11
Molecular Function	GO:0022857	transmembrane transporter activity	0.0241647	0.807791402	84	81	165	475
Molecular Function	GO:0003677	DNA binding	0.026654733	0.825914683	35	25	60	158
Molecular Function	GO:0004448	isocitrate dehydrogenase activity	0.03109699	0.825914683	3	2	5	7
Molecular Function	GO:0004564	beta-fructofuranosidase activity	0.032866446	0.825914683	1	3	4	5
Molecular Function	GO:0046983	protein dimerization activity	0.033212498	0.825914683	23	11	34	84
Molecular Function	GO:0000030	mannosyltransferase activity	0.034885753	0.825914683	7	1	8	14
Molecular Function	GO:0046906	tetrapyrrole binding	0.035610011	0.825914683	40	34	74	202
Molecular Function	GO:0016798	hydrolase activity, acting on glycosyl bonds	0.038958093	0.825914683	50	36	86	239
Molecular Function	GO:0016799	hydrolase activity, hydrolyzing N-glycosyl compounds	0.042354599	0.825914683	5	2	7	12
Molecular Function	GO:0016861	intramolecular oxidoreductase activity, interconverting aldoses and ketoses	0.042354599	0.825914683	5	2	7	12
Molecular Function	GO:0046912	transferase activity, transferring acyl groups, acyl groups converted into alkyl on transfer	0.042354599	0.825914683	1	6	7	12
Molecular Function	GO:0015291	secondary active transmembrane transporter activity	0.046733279	0.874846981	18	16	34	86
Biological Process	GO:0006833	water transport	0.029480472	0.879928008	2	1	3	3
Biological Process	GO:0007155	cell adhesion	0.029480472	0.879928008	2	1	3	3
Biological Process	GO:0009718	anthocyanin-containing compound biosynthetic process	0.029480472	0.879928008	2	1	3	3
Biological Process	GO:0046283	anthocyanin-containing compound metabolic process	0.029480472	0.879928008	2	1	3	3
Biological Process	GO:0009812	flavonoid metabolic process	0.030792997	0.899548614	7	8	15	31
Molecular Function	GO:0016746	transferase activity, transferring acyl groups	0.055197816	0.929094115	31	24	55	149
Molecular Function	GO:0016757	transferase activity, transferring glycosyl groups	0.056255899	0.929094115	70	47	117	338
Molecular Function	GO:0019187	beta-1,4-mannosyltransferase activity	0.062262554	0.929094115	4	1	5	8
Molecular Function	GO:0008172	S-methyltransferase activity	0.074850106	0.929094115	2	2	4	6
Molecular Function	GO:0015645	fatty acid ligase activity	0.074850106	0.929094115	4	0	4	6
Molecular Function	GO:0030597	RNA glycosylase activity	0.074850106	0.929094115	4	0	4	6
Molecular Function	GO:0005198	structural molecule activity	0.075706928	0.929094115	33	4	37	98
Molecular Function	GO:0004180	carboxypeptidase activity	0.08152488	0.929094115	3	5	8	16
Molecular Function	GO:0004659	prenyltransferase activity	0.08152488	0.929094115	4	4	8	16
Molecular Function	GO:0016832	aldehyde-lyase activity	0.08152488	0.929094115	3	5	8	16
Molecular Function	GO:0005506	iron ion binding	0.087868954	0.929094115	2	1	3	4
Molecular Function	GO:0003676	nucleic acid binding	0.089484866	0.929094115	131	63	194	586
Molecular Function	GO:0008757	S-adenosylmethionine-dependent methyltransferase activity	0.090630002	0.929094115	9	8	17	41
Molecular Function	GO:0000033	alpha-1,3-mannosyltransferase activity	0.09330646	0.929094115	2	0	2	2
Molecular Function	GO:0003913	DNA photolyase activity	0.09330646	0.929094115	2	0	2	2
Molecular Function	GO:0004337	geranyltranstransferase activity	0.09330646	0.929094115	0	2	2	2
Molecular Function	GO:0017022	myosin binding	0.09330646	0.929094115	2	0	2	2
Molecular Function	GO:0032029	myosin tail binding	0.09330646	0.929094115	2	0	2	2
Molecular Function	GO:0032036	myosin heavy chain binding	0.09330646	0.929094115	2	0	2	2
Molecular Function	GO:0050734	hydroxycinnamoyltransferase activity	0.09330646	0.929094115	2	0	2	2
Molecular Function	GO:0050737	O-hydroxycinnamoyltransferase activity	0.09330646	0.929094115	2	0	2	2
Molecular Function	GO:0070529	L-tryptophan aminotransferase activity	0.09330646	0.929094115	1	1	2	2
Biological Process	GO:0009813	flavonoid biosynthetic process	0.03255575	0.931230092	5	6	11	21
Biological Process	GO:0044036	cell wall macromolecule metabolic process	0.033916845	0.941121343	22	8	30	72
Biological Process	GO:0009834	plant-type secondary cell wall biogenesis	0.034272445	0.941121343	4	0	4	5
Biological Process	GO:0019752	carboxylic acid metabolic process	0.035166487	0.946736984	181	114	295	877
Molecular Function	GO:0016701	oxidoreductase activity, acting on single donors with incorporation of molecular oxygen	0.099909199	0.94850037	10	4	14	33
Molecular Function	GO:0016758	transferase activity, transferring hexosyl groups	0.10088118	0.94850037	39	24	63	179
Molecular Function	GO:0008378	galactosyltransferase activity	0.10133551	0.94850037	7	3	10	22
Molecular Function	GO:0016614	oxidoreductase activity, acting on CH-OH group of donors	0.113114755	0.963456158	32	27	59	168
Molecular Function	GO:0016209	antioxidant activity	0.11471885	0.963456158	10	2	12	28
Molecular Function	GO:0005215	transporter activity	0.120212172	0.963456158	91	92	183	557
Molecular Function	GO:0016628	oxidoreductase activity, acting on the CH-CH group of donors, NAD or NADP as acceptor	0.127793161	0.963456158	27	27	54	154
Molecular Function	GO:0015926	glucosidase activity	0.132917507	0.963456158	8	9	17	43
Molecular Function	GO:0016671	oxidoreductase activity, acting on a sulfur group of donors, disulfide as acceptor	0.133187594	0.963456158	2	2	4	7
Molecular Function	GO:0016846	carbon-sulfur lyase activity	0.133187594	0.963456158	2	2	4	7
Molecular Function	GO:0008422	beta-glucosidase activity	0.138462218	0.963456158	3	8	11	26
Molecular Function	GO:0015925	galactosidase activity	0.138462218	0.963456158	6	5	11	26
Molecular Function	GO:0016837	carbon-oxygen lyase activity, acting on polysaccharides	0.14159566	0.963456158	4	3	7	15
Molecular Function	GO:0016679	oxidoreductase activity, acting on diphenols and related substances as donors	0.152627859	0.963456158	7	1	8	18
Molecular Function	GO:0016682	oxidoreductase activity, acting on diphenols and related substances as donors, oxygen as acceptor	0.152627859	0.963456158	7	1	8	18
Molecular Function	GO:0016627	oxidoreductase activity, acting on the CH-CH group of donors	0.155670679	0.963456158	30	32	62	181
Molecular Function	GO:0004527	exonuclease activity	0.160921996	0.963456158	6	3	9	21
Molecular Function	GO:0016830	carbon-carbon lyase activity	0.161291092	0.963456158	12	16	28	77
Molecular Function	GO:0022891	substrate-specific transmembrane transporter activity	0.167867614	0.963456158	48	52	100	301
Molecular Function	GO:0008374	O-acyltransferase activity	0.176768432	0.963456158	5	1	6	13
Molecular Function	GO:0022804	active transmembrane transporter activity	0.18477547	0.963456158	34	34	68	202
Molecular Function	GO:0004645	phosphorylase activity	0.204112633	0.963456158	1	3	4	8
Molecular Function	GO:0016211	ammonia ligase activity	0.204112633	0.963456158	2	2	4	8
Molecular Function	GO:0016410	N-acyltransferase activity	0.204112633	0.963456158	3	1	4	8
Molecular Function	GO:0016880	acid-ammonia (or amide) ligase activity	0.204112633	0.963456158	2	2	4	8
Molecular Function	GO:0016705	oxidoreductase activity, acting on paired donors, with incorporation or reduction of molecular oxygen	0.20957814	0.963456158	30	32	62	185
Molecular Function	GO:0005342	organic acid transmembrane transporter activity	0.211312631	0.963456158	7	5	12	31
Molecular Function	GO:0046943	carboxylic acid transmembrane transporter activity	0.211312631	0.963456158	7	5	12	31
Molecular Function	GO:0015075	ion transmembrane transporter activity	0.214644626	0.963456158	41	45	86	261
Molecular Function	GO:0004672	protein kinase activity	0.219788294	0.963456158	87	93	180	561
Molecular Function	GO:0004497	monooxygenase activity	0.221964652	0.963456158	14	16	30	86
Molecular Function	GO:0002094	polyprenyltransferase activity	0.222940451	0.963456158	2	0	2	3
Molecular Function	GO:0008477	purine nucleosidase activity	0.222940451	0.963456158	1	1	2	3
Molecular Function	GO:0009883	red or far-red light photoreceptor activity	0.222940451	0.963456158	0	2	2	3
Molecular Function	GO:0016783	sulfurtransferase activity	0.222940451	0.963456158	1	1	2	3
Molecular Function	GO:0016819	hydrolase activity, acting on acid anhydrides, in sulfonyl-containing anhydrides	0.222940451	0.963456158	2	0	2	3
Molecular Function	GO:0050263	ribosylpyrimidine nucleosidase activity	0.222940451	0.963456158	1	1	2	3
Molecular Function	GO:0008324	cation transmembrane transporter activity	0.231196538	0.963456158	31	28	59	177
Molecular Function	GO:0008047	enzyme activator activity	0.233408385	0.963456158	6	0	6	14
Molecular Function	GO:0016903	oxidoreductase activity, acting on the aldehyde or oxo group of donors	0.246253732	0.963456158	8	8	16	44
Molecular Function	GO:0008514	organic anion transmembrane transporter activity	0.249479084	0.963456158	7	5	12	32
Molecular Function	GO:0004407	histone deacetylase activity	0.265895329	0.963456158	2	1	3	6
Molecular Function	GO:0016713	oxidoreductase activity, acting on paired donors, with incorporation or reduction of molecular oxygen, reduced iron-sulfur protein as one donor, and incorporation of one atom of oxygen	0.265895329	0.963456158	2	1	3	6
Molecular Function	GO:0017136	NAD-dependent histone deacetylase activity	0.265895329	0.963456158	2	1	3	6
Molecular Function	GO:0019213	deacetylase activity	0.265895329	0.963456158	2	1	3	6
Molecular Function	GO:0033558	protein deacetylase activity	0.265895329	0.963456158	2	1	3	6
Molecular Function	GO:0034979	NAD-dependent protein deacetylase activity	0.265895329	0.963456158	2	1	3	6
Molecular Function	GO:0008081	phosphoric diester hydrolase activity	0.282945942	0.963456158	3	1	4	9
Molecular Function	GO:0016868	intramolecular transferase activity, phosphotransferases	0.282945942	0.963456158	3	1	4	9
Molecular Function	GO:0050664	oxidoreductase activity, acting on NAD(P)H, oxygen as acceptor	0.282945942	0.963456158	3	1	4	9
Molecular Function	GO:0016866	intramolecular transferase activity	0.289885923	0.963456158	7	5	12	33
Molecular Function	GO:0031406	carboxylic acid binding	0.289885923	0.963456158	7	5	12	33
Molecular Function	GO:0043177	organic acid binding	0.289885923	0.963456158	7	5	12	33
Molecular Function	GO:0019205	nucleobase-containing compound kinase activity	0.29090735	0.963456158	3	2	5	12
Molecular Function	GO:0016616	oxidoreductase activity, acting on the CH-OH group of donors, NAD or NADP as acceptor	0.296470652	0.963456158	17	12	29	86
Molecular Function	GO:0008509	anion transmembrane transporter activity	0.300643363	0.963456158	9	11	20	58
Molecular Function	GO:0022890	inorganic cation transmembrane transporter activity	0.303974441	0.963456158	23	17	40	121
Molecular Function	GO:0000149	SNARE binding	0.30550402	0.963456158	1	0	1	1
Molecular Function	GO:0004133	glycogen debranching enzyme activity	0.30550402	0.963456158	1	0	1	1
Molecular Function	GO:0005351	sugar:proton symporter activity	0.30550402	0.963456158	0	1	1	1
Molecular Function	GO:0008174	mRNA methyltransferase activity	0.30550402	0.963456158	1	0	1	1
Molecular Function	GO:0008905	mannose-phosphate guanylyltransferase activity	0.30550402	0.963456158	1	0	1	1
Molecular Function	GO:0015295	solute:proton symporter activity	0.30550402	0.963456158	0	1	1	1
Molecular Function	GO:0015928	fucosidase activity	0.30550402	0.963456158	1	0	1	1
Molecular Function	GO:0015930	glutamate synthase activity	0.30550402	0.963456158	0	1	1	1
Molecular Function	GO:0016412	serine O-acyltransferase activity	0.30550402	0.963456158	1	0	1	1
Molecular Function	GO:0016731	oxidoreductase activity, acting on iron-sulfur proteins as donors, NAD or NADP as acceptor	0.30550402	0.963456158	1	0	1	1
Molecular Function	GO:0016867	intramolecular transferase activity, transferring acyl groups	0.30550402	0.963456158	1	0	1	1
Molecular Function	GO:0019171	3-hydroxyacyl-[acyl-carrier-protein] dehydratase activity	0.30550402	0.963456158	1	0	1	1
Molecular Function	GO:0022820	potassium ion symporter activity	0.30550402	0.963456158	1	0	1	1
Molecular Function	GO:0034212	peptide N-acetyltransferase activity	0.30550402	0.963456158	1	0	1	1
Molecular Function	GO:0035252	UDP-xylosyltransferase activity	0.30550402	0.963456158	0	1	1	1
Molecular Function	GO:0045181	glutamate synthase activity, NAD(P)H as acceptor	0.30550402	0.963456158	0	1	1	1
Molecular Function	GO:0046992	oxidoreductase activity, acting on X-H and Y-H to form an X-Y bond	0.30550402	0.963456158	1	0	1	1
Molecular Function	GO:0046993	oxidoreductase activity, acting on X-H and Y-H to form an X-Y bond, with oxygen as acceptor	0.30550402	0.963456158	1	0	1	1
Molecular Function	GO:0016709	oxidoreductase activity, acting on paired donors, with incorporation or reduction of molecular oxygen, NAD(P)H as one donor, and incorporation of one atom of oxygen	0.307951154	0.963456158	6	12	18	52
Molecular Function	GO:0016853	isomerase activity	0.309622169	0.963456158	32	18	50	153
Molecular Function	GO:0015036	disulfide oxidoreductase activity	0.311731439	0.963456158	9	8	17	49
Molecular Function	GO:0015631	tubulin binding	0.315364022	0.963456158	17	7	24	71
Molecular Function	GO:0051536	iron-sulfur cluster binding	0.319456201	0.963456158	10	13	23	68
Molecular Function	GO:0003774	motor activity	0.319559082	0.963456158	10	5	15	43
Molecular Function	GO:0008194	UDP-glycosyltransferase activity	0.322355409	0.963456158	16	13	29	87
Molecular Function	GO:0004386	helicase activity	0.327756236	0.963456158	12	1	13	37
Molecular Function	GO:0034062	RNA polymerase activity	0.327756236	0.963456158	4	9	13	37
Molecular Function	GO:0016765	transferase activity, transferring alkyl or aryl (other than methyl) groups	0.331993944	0.963456158	6	6	12	34
Molecular Function	GO:0016779	nucleotidyltransferase activity	0.338187017	0.963456158	20	17	37	113
Molecular Function	GO:0004518	nuclease activity	0.339846077	0.963456158	14	11	25	75
Molecular Function	GO:0016759	cellulose synthase activity	0.354121047	0.963456158	7	0	7	19
Molecular Function	GO:0032553	ribonucleotide binding	0.354121047	0.963456158	4	3	7	19
Molecular Function	GO:0004520	endodeoxyribonuclease activity	0.358011948	0.963456158	0	2	2	4
Molecular Function	GO:0004536	deoxyribonuclease activity	0.358011948	0.963456158	0	2	2	4
Molecular Function	GO:0004673	protein histidine kinase activity	0.358011948	0.963456158	2	0	2	4
Molecular Function	GO:0005310	dicarboxylic acid transmembrane transporter activity	0.358011948	0.963456158	1	1	2	4
Molecular Function	GO:0009784	transmembrane receptor histidine kinase activity	0.358011948	0.963456158	2	0	2	4
Molecular Function	GO:0015037	peptide disulfide oxidoreductase activity	0.358011948	0.963456158	1	1	2	4
Molecular Function	GO:0015368	calcium:cation antiporter activity	0.358011948	0.963456158	0	2	2	4
Molecular Function	GO:0015556	C4-dicarboxylate transmembrane transporter activity	0.358011948	0.963456158	1	1	2	4
Molecular Function	GO:0016775	phosphotransferase activity, nitrogenous group as acceptor	0.358011948	0.963456158	2	0	2	4
Molecular Function	GO:0016782	transferase activity, transferring sulfur-containing groups	0.358011948	0.963456158	1	1	2	4
Molecular Function	GO:0016863	intramolecular oxidoreductase activity, transposing C=C bonds	0.358011948	0.963456158	2	0	2	4
Molecular Function	GO:0019199	transmembrane receptor protein kinase activity	0.358011948	0.963456158	2	0	2	4
Molecular Function	GO:0019201	nucleotide kinase activity	0.358011948	0.963456158	1	1	2	4
Molecular Function	GO:0019206	nucleoside kinase activity	0.358011948	0.963456158	1	1	2	4
Molecular Function	GO:0052736	beta-glucanase activity	0.358011948	0.963456158	0	2	2	4
Molecular Function	GO:0052834	inositol monophosphate phosphatase activity	0.358011948	0.963456158	1	1	2	4
Molecular Function	GO:0090599	alpha-glucosidase activity	0.358011948	0.963456158	2	0	2	4
Molecular Function	GO:0070566	adenylyltransferase activity	0.358396564	0.963456158	2	4	6	16
Molecular Function	GO:0016620	oxidoreductase activity, acting on the aldehyde or oxo group of donors, NAD or NADP as acceptor	0.362244173	0.963456158	4	1	5	13
Molecular Function	GO:0015293	symporter activity	0.365088376	0.963456158	3	1	4	10
Molecular Function	GO:0016740	transferase activity	0.366139338	0.963456158	382	307	689	2233
Molecular Function	GO:0016747	transferase activity, transferring acyl groups other than amino-acyl groups	0.386795086	0.963456158	19	8	27	83
Molecular Function	GO:0016773	phosphotransferase activity, alcohol group as acceptor	0.390541188	0.963456158	91	97	188	604
Molecular Function	GO:0000166	nucleotide binding	0.397557437	0.963456158	32	34	66	209
Molecular Function	GO:1901265	nucleoside phosphate binding	0.397557437	0.963456158	32	34	66	209
Molecular Function	GO:0016301	kinase activity	0.399790353	0.963456158	121	123	244	787
Molecular Function	GO:0015078	hydrogen ion transmembrane transporter activity	0.403291606	0.963456158	7	7	14	42
Molecular Function	GO:0008168	methyltransferase activity	0.412727582	0.963456158	14	18	32	100
Molecular Function	GO:0016278	lysine N-methyltransferase activity	0.413112366	0.963456158	4	3	7	20
Molecular Function	GO:0016279	protein-lysine N-methyltransferase activity	0.413112366	0.963456158	4	3	7	20
Molecular Function	GO:0016667	oxidoreductase activity, acting on a sulfur group of donors	0.417632111	0.963456158	11	11	22	68
Molecular Function	GO:0015144	carbohydrate transmembrane transporter activity	0.422838063	0.963456158	4	2	6	17
Molecular Function	GO:0016615	malate dehydrogenase activity	0.422838063	0.963456158	2	4	6	17
Molecular Function	GO:1901476	carbohydrate transporter activity	0.422838063	0.963456158	4	2	6	17
Molecular Function	GO:0015662	ATPase activity, coupled to transmembrane movement of ions, phosphorylative mechanism	0.433819611	0.963456158	1	4	5	14
Molecular Function	GO:0008483	transaminase activity	0.437205787	0.963456158	7	3	10	30
Molecular Function	GO:0004312	fatty acid synthase activity	0.446598665	0.963456158	3	1	4	11
Molecular Function	GO:0004470	malic enzyme activity	0.446598665	0.963456158	2	2	4	11
Molecular Function	GO:0015298	solute:cation antiporter activity	0.446598665	0.963456158	2	2	4	11
Molecular Function	GO:0016634	oxidoreductase activity, acting on the CH-CH group of donors, oxygen as acceptor	0.446598665	0.963456158	2	2	4	11
Molecular Function	GO:0034061	DNA polymerase activity	0.447508118	0.963456158	8	1	9	27
Molecular Function	GO:0008276	protein methyltransferase activity	0.458887894	0.963456158	5	3	8	24
Molecular Function	GO:0019842	vitamin binding	0.458887894	0.963456158	5	3	8	24
Molecular Function	GO:0005402	cation:sugar symporter activity	0.462214229	0.963456158	2	1	3	8
Molecular Function	GO:0015154	disaccharide transmembrane transporter activity	0.462214229	0.963456158	2	1	3	8
Molecular Function	GO:0015157	oligosaccharide transmembrane transporter activity	0.462214229	0.963456158	2	1	3	8
Molecular Function	GO:0015294	solute:cation symporter activity	0.462214229	0.963456158	2	1	3	8
Molecular Function	GO:0015923	mannosidase activity	0.462214229	0.963456158	1	2	3	8
Molecular Function	GO:0016408	C-acyltransferase activity	0.462214229	0.963456158	2	1	3	8
Molecular Function	GO:0016878	acid-thiol ligase activity	0.462214229	0.963456158	2	1	3	8
Molecular Function	GO:0019901	protein kinase binding	0.462214229	0.963456158	2	1	3	8
Molecular Function	GO:0004702	receptor signaling protein serine/threonine kinase activity	0.464572431	0.963456158	7	9	16	50
Molecular Function	GO:0005057	receptor signaling protein activity	0.464572431	0.963456158	7	9	16	50
Molecular Function	GO:0052689	carboxylic ester hydrolase activity	0.464572431	0.963456158	8	8	16	50
Molecular Function	GO:0016772	transferase activity, transferring phosphorus-containing groups	0.46688613	0.963456158	187	177	364	1186
Molecular Function	GO:0015077	monovalent inorganic cation transmembrane transporter activity	0.481429059	0.963456158	13	9	22	70
Molecular Function	GO:0004721	phosphoprotein phosphatase activity	0.482669697	0.963456158	7	11	18	57
Molecular Function	GO:0016879	ligase activity, forming carbon-nitrogen bonds	0.482669697	0.963456158	10	8	18	57
Molecular Function	GO:0042625	ATPase coupled ion transmembrane transporter activity	0.482669697	0.963456158	6	12	18	57
Molecular Function	GO:0000975	regulatory region DNA binding	0.483104769	0.963456158	1	1	2	5
Molecular Function	GO:0004557	alpha-galactosidase activity	0.483104769	0.963456158	1	1	2	5
Molecular Function	GO:0004661	protein geranylgeranyltransferase activity	0.483104769	0.963456158	1	1	2	5
Molecular Function	GO:0008318	protein prenyltransferase activity	0.483104769	0.963456158	1	1	2	5
Molecular Function	GO:0015085	calcium ion transmembrane transporter activity	0.483104769	0.963456158	0	2	2	5
Molecular Function	GO:0016229	steroid dehydrogenase activity	0.483104769	0.963456158	1	1	2	5
Molecular Function	GO:0016639	oxidoreductase activity, acting on the CH-NH2 group of donors, NAD or NADP as acceptor	0.483104769	0.963456158	1	1	2	5
Molecular Function	GO:0016855	racemase and epimerase activity, acting on amino acids and derivatives	0.483104769	0.963456158	1	1	2	5
Molecular Function	GO:0019840	isoprenoid binding	0.483104769	0.963456158	1	1	2	5
Molecular Function	GO:0019902	phosphatase binding	0.483104769	0.963456158	1	1	2	5
Molecular Function	GO:0033764	steroid dehydrogenase activity, acting on the CH-OH group of donors, NAD or NADP as acceptor	0.483104769	0.963456158	1	1	2	5
Molecular Function	GO:0072509	divalent inorganic cation transmembrane transporter activity	0.483104769	0.963456158	0	2	2	5
Molecular Function	GO:0016829	lyase activity	0.491870846	0.963456158	31	27	58	188
Molecular Function	GO:1901363	heterocyclic compound binding	0.495094989	0.963456158	408	292	700	2289
Molecular Function	GO:0046527	glucosyltransferase activity	0.498679299	0.963456158	13	7	20	64
Molecular Function	GO:0051540	metal cluster binding	0.501395826	0.963456158	13	14	27	87
Molecular Function	GO:0051119	sugar transmembrane transporter activity	0.503420982	0.963456158	4	1	5	15
Molecular Function	GO:0015103	inorganic anion transmembrane transporter activity	0.512393739	0.963456158	2	6	8	25
Molecular Function	GO:0000990	transcription factor activity, core RNA polymerase binding	0.517701579	0.963456158	1	0	1	2
Molecular Function	GO:0000996	core DNA-dependent RNA polymerase binding promoter specificity activity	0.517701579	0.963456158	1	0	1	2
Molecular Function	GO:0003905	alkylbase DNA N-glycosylase activity	0.517701579	0.963456158	0	1	1	2
Molecular Function	GO:0003988	acetyl-CoA C-acyltransferase activity	0.517701579	0.963456158	0	1	1	2
Molecular Function	GO:0004033	aldo-keto reductase (NADP) activity	0.517701579	0.963456158	1	0	1	2
Molecular Function	GO:0004396	hexokinase activity	0.517701579	0.963456158	1	0	1	2
Molecular Function	GO:0005217	intracellular ligand-gated ion channel activity	0.517701579	0.963456158	0	1	1	2
Molecular Function	GO:0005363	maltose transmembrane transporter activity	0.517701579	0.963456158	1	0	1	2
Molecular Function	GO:0005365	myo-inositol transmembrane transporter activity	0.517701579	0.963456158	0	1	1	2
Molecular Function	GO:0008234	cysteine-type peptidase activity	0.517701579	0.963456158	0	1	1	2
Molecular Function	GO:0008409	5'-3' exonuclease activity	0.517701579	0.963456158	0	1	1	2
Molecular Function	GO:0009019	tRNA (guanine-N1-)-methyltransferase activity	0.517701579	0.963456158	0	1	1	2
Molecular Function	GO:0015166	polyol transmembrane transporter activity	0.517701579	0.963456158	0	1	1	2
Molecular Function	GO:0015171	amino acid transmembrane transporter activity	0.517701579	0.963456158	0	1	1	2
Molecular Function	GO:0015562	efflux transmembrane transporter activity	0.517701579	0.963456158	1	0	1	2
Molecular Function	GO:0015665	alcohol transmembrane transporter activity	0.517701579	0.963456158	0	1	1	2
Molecular Function	GO:0016297	acyl-[acyl-carrier-protein] hydrolase activity	0.517701579	0.963456158	0	1	1	2
Molecular Function	GO:0016774	phosphotransferase activity, carboxyl group as acceptor	0.517701579	0.963456158	1	0	1	2
Molecular Function	GO:0016824	hydrolase activity, acting on acid halide bonds	0.517701579	0.963456158	0	1	1	2
Molecular Function	GO:0016864	intramolecular oxidoreductase activity, transposing S-S bonds	0.517701579	0.963456158	1	0	1	2
Molecular Function	GO:0016869	intramolecular transferase activity, transferring amino groups	0.517701579	0.963456158	1	0	1	2
Molecular Function	GO:0016872	intramolecular lyase activity	0.517701579	0.963456158	1	0	1	2
Molecular Function	GO:0016888	endodeoxyribonuclease activity, producing 5'-phosphomonoesters	0.517701579	0.963456158	0	1	1	2
Molecular Function	GO:0019120	hydrolase activity, acting on acid halide bonds, in C-halide compounds	0.517701579	0.963456158	0	1	1	2
Molecular Function	GO:0019783	ubiquitin-like protein-specific protease activity	0.517701579	0.963456158	0	1	1	2
Molecular Function	GO:0034593	phosphatidylinositol bisphosphate phosphatase activity	0.517701579	0.963456158	0	1	1	2
Molecular Function	GO:0034594	phosphatidylinositol trisphosphate phosphatase activity	0.517701579	0.963456158	0	1	1	2
Molecular Function	GO:0043130	ubiquitin binding	0.517701579	0.963456158	1	0	1	2
Molecular Function	GO:0043733	DNA-3-methylbase glycosylase activity	0.517701579	0.963456158	0	1	1	2
Molecular Function	GO:0047429	nucleoside-triphosphate diphosphatase activity	0.517701579	0.963456158	0	1	1	2
Molecular Function	GO:0051002	ligase activity, forming nitrogen-metal bonds	0.517701579	0.963456158	0	1	1	2
Molecular Function	GO:0051003	ligase activity, forming nitrogen-metal bonds, forming coordination complexes	0.517701579	0.963456158	0	1	1	2
Molecular Function	GO:0051219	phosphoprotein binding	0.517701579	0.963456158	1	0	1	2
Molecular Function	GO:0060229	lipase activator activity	0.517701579	0.963456158	1	0	1	2
Molecular Function	GO:0071617	lysophospholipid acyltransferase activity	0.517701579	0.963456158	0	1	1	2
Molecular Function	GO:1901618	organic hydroxy compound transmembrane transporter activity	0.517701579	0.963456158	0	1	1	2
Molecular Function	GO:0022892	substrate-specific transporter activity	0.521405272	0.963456158	52	54	106	347
Molecular Function	GO:0008092	cytoskeletal protein binding	0.52163642	0.963456158	20	8	28	91
Molecular Function	GO:0016744	transferase activity, transferring aldehyde or ketonic groups	0.524444323	0.963456158	2	2	4	12
Molecular Function	GO:0052745	inositol phosphate phosphatase activity	0.524444323	0.963456158	1	3	4	12
Molecular Function	GO:0070546	L-phenylalanine aminotransferase activity	0.524444323	0.963456158	3	1	4	12
Molecular Function	GO:0003723	RNA binding	0.524960086	0.963456158	31	14	45	147
Molecular Function	GO:0016638	oxidoreductase activity, acting on the CH-NH2 group of donors	0.528570058	0.966292138	2	5	7	22
Molecular Function	GO:0019900	kinase binding	0.532264441	0.967516016	6	4	10	32
Molecular Function	GO:0008135	translation factor activity, RNA binding	0.538112861	0.967516016	15	11	26	85
Molecular Function	GO:0003747	translation release factor activity	0.551848372	0.967516016	2	1	3	9
Molecular Function	GO:0008079	translation termination factor activity	0.551848372	0.967516016	2	1	3	9
Molecular Function	GO:0043168	anion binding	0.553267341	0.967516016	28	16	44	145
Molecular Function	GO:0008170	N-methyltransferase activity	0.564007629	0.967516016	5	3	8	26
Molecular Function	GO:0016811	hydrolase activity, acting on carbon-nitrogen (but not peptide) bonds, in linear amides	0.569341172	0.967516016	4	1	5	16
Molecular Function	GO:0016787	hydrolase activity	0.57843292	0.967516016	320	223	543	1787
Molecular Function	GO:0019829	cation-transporting ATPase activity	0.586854002	0.967516016	6	9	15	50
Molecular Function	GO:0001067	regulatory region nucleic acid binding	0.591709488	0.967516016	1	1	2	6
Molecular Function	GO:0008080	N-acetyltransferase activity	0.591709488	0.967516016	2	0	2	6
Molecular Function	GO:0009881	photoreceptor activity	0.591709488	0.967516016	0	2	2	6
Molecular Function	GO:0016413	O-acetyltransferase activity	0.591709488	0.967516016	1	1	2	6
Molecular Function	GO:0016884	carbon-nitrogen ligase activity, with glutamine as amido-N-donor	0.591709488	0.967516016	0	2	2	6
Molecular Function	GO:0031559	oxidosqualene cyclase activity	0.591709488	0.967516016	1	1	2	6
Molecular Function	GO:0017111	nucleoside-triphosphatase activity	0.594215181	0.967516016	92	57	149	494
Molecular Function	GO:0015297	antiporter activity	0.596533279	0.967516016	2	2	4	13
Molecular Function	GO:0051213	dioxygenase activity	0.604613137	0.967516016	6	5	11	37
Molecular Function	GO:0016859	cis-trans isomerase activity	0.61380149	0.967516016	9	4	13	44
Molecular Function	GO:0016817	hydrolase activity, acting on acid anhydrides	0.621886933	0.967516016	101	60	161	536
Molecular Function	GO:0016820	hydrolase activity, acting on acid anhydrides, catalyzing transmembrane movement of substances	0.623181802	0.967516016	10	13	23	78
Molecular Function	GO:0042626	ATPase activity, coupled to transmembrane movement of substances	0.623181802	0.967516016	10	13	23	78
Molecular Function	GO:0043492	ATPase activity, coupled to movement of substances	0.623181802	0.967516016	10	13	23	78
Molecular Function	GO:0015399	primary active transmembrane transporter activity	0.625979492	0.967516016	16	18	34	115
Molecular Function	GO:0015405	P-P-bond-hydrolysis-driven transmembrane transporter activity	0.625979492	0.967516016	16	18	34	115
Molecular Function	GO:0097159	organic cyclic compound binding	0.626504631	0.967516016	419	297	716	2362
Molecular Function	GO:0016857	racemase and epimerase activity, acting on carbohydrates and derivatives	0.630384134	0.967516016	3	2	5	17
Molecular Function	GO:0015491	cation:cation antiporter activity	0.631888371	0.967516016	1	2	3	10
Molecular Function	GO:0016641	oxidoreductase activity, acting on the CH-NH2 group of donors, oxygen as acceptor	0.631888371	0.967516016	1	2	3	10
Molecular Function	GO:0016742	hydroxymethyl-, formyl- and related transferase activity	0.631888371	0.967516016	2	1	3	10
Molecular Function	GO:0016776	phosphotransferase activity, phosphate group as acceptor	0.631888371	0.967516016	2	1	3	10
Molecular Function	GO:0099516	ion antiporter activity	0.631888371	0.967516016	1	2	3	10
Molecular Function	GO:0016741	transferase activity, transferring one-carbon groups	0.650014161	0.967516016	28	20	48	163
Molecular Function	GO:0016788	hydrolase activity, acting on ester bonds	0.656466225	0.967516016	59	51	110	370
Molecular Function	GO:0016706	oxidoreductase activity, acting on paired donors, with incorporation or reduction of molecular oxygen, 2-oxoglutarate as one donor, and incorporation of one atom each of oxygen into both donors	0.659048073	0.967516016	4	4	8	28
Molecular Function	GO:0016818	hydrolase activity, acting on acid anhydrides, in phosphorus-containing anhydrides	0.665079383	0.967516016	98	60	158	530
Molecular Function	GO:0000009	alpha-1,6-mannosyltransferase activity	0.665082143	0.967516016	1	0	1	3
Molecular Function	GO:0003724	RNA helicase activity	0.665082143	0.967516016	1	0	1	3
Molecular Function	GO:0004567	beta-mannosidase activity	0.665082143	0.967516016	1	0	1	3
Molecular Function	GO:0004629	phospholipase C activity	0.665082143	0.967516016	1	0	1	3
Molecular Function	GO:0008134	transcription factor binding	0.665082143	0.967516016	0	1	1	3
Molecular Function	GO:0008175	tRNA methyltransferase activity	0.665082143	0.967516016	0	1	1	3
Molecular Function	GO:0009041	uridylate kinase activity	0.665082143	0.967516016	0	1	1	3
Molecular Function	GO:0015929	hexosaminidase activity	0.665082143	0.967516016	1	0	1	3
Molecular Function	GO:0016289	CoA hydrolase activity	0.665082143	0.967516016	0	1	1	3
Molecular Function	GO:0016423	tRNA (guanine) methyltransferase activity	0.665082143	0.967516016	0	1	1	3
Molecular Function	GO:0016892	endoribonuclease activity, producing 3'-phosphomonoesters	0.665082143	0.967516016	0	1	1	3
Molecular Function	GO:0016894	endonuclease activity, active with either ribo- or deoxyribonucleic acids and producing 3'-phosphomonoesters	0.665082143	0.967516016	0	1	1	3
Molecular Function	GO:0019104	DNA N-glycosylase activity	0.665082143	0.967516016	0	1	1	3
Molecular Function	GO:0036361	racemase activity, acting on amino acids and derivatives	0.665082143	0.967516016	1	0	1	3
Molecular Function	GO:0042285	xylosyltransferase activity	0.665082143	0.967516016	0	1	1	3
Molecular Function	GO:0047661	amino-acid racemase activity	0.665082143	0.967516016	1	0	1	3
Molecular Function	GO:0051183	vitamin transporter activity	0.665082143	0.967516016	0	1	1	3
Molecular Function	GO:0052592	oxidoreductase activity, acting on CH or CH2 groups, with an iron-sulfur protein as acceptor	0.665082143	0.967516016	0	1	1	3
Molecular Function	GO:0052866	phosphatidylinositol phosphate phosphatase activity	0.665082143	0.967516016	0	1	1	3
Molecular Function	GO:0070568	guanylyltransferase activity	0.665082143	0.967516016	1	0	1	3
Molecular Function	GO:0090595	acetyl-CoA:L-lysine N6-acetyltransferase	0.665082143	0.967516016	1	0	1	3
Molecular Function	GO:0097599	xylanase activity	0.665082143	0.967516016	1	0	1	3
Molecular Function	GO:0016769	transferase activity, transferring nitrogenous groups	0.665925313	0.967516016	9	3	12	42
Molecular Function	GO:0035251	UDP-glucosyltransferase activity	0.665925313	0.967516016	5	7	12	42
Molecular Function	GO:0004871	signal transducer activity	0.677501527	0.967516016	11	12	23	80
Molecular Function	GO:0005515	protein binding	0.679148227	0.967516016	90	67	157	528
Molecular Function	GO:0016854	racemase and epimerase activity	0.681296683	0.967516016	4	3	7	25
Molecular Function	GO:0004857	enzyme inhibitor activity	0.682222832	0.967516016	1	1	2	7
Molecular Function	GO:0008173	RNA methyltransferase activity	0.682222832	0.967516016	1	1	2	7
Molecular Function	GO:0015299	solute:proton antiporter activity	0.682222832	0.967516016	2	0	2	7
Molecular Function	GO:0016780	phosphotransferase activity, for other substituted phosphate groups	0.682222832	0.967516016	1	1	2	7
Molecular Function	GO:0016814	hydrolase activity, acting on carbon-nitrogen (but not peptide) bonds, in cyclic amidines	0.682222832	0.967516016	1	1	2	7
Molecular Function	GO:0018024	histone-lysine N-methyltransferase activity	0.682222832	0.967516016	0	2	2	7
Molecular Function	GO:0019200	carbohydrate kinase activity	0.682222832	0.967516016	2	0	2	7
Molecular Function	GO:0042054	histone methyltransferase activity	0.682222832	0.967516016	0	2	2	7
Molecular Function	GO:0043565	sequence-specific DNA binding	0.682222832	0.967516016	1	1	2	7
Molecular Function	GO:0046030	inositol trisphosphate phosphatase activity	0.682222832	0.967516016	0	2	2	7
Molecular Function	GO:0052743	inositol tetrakisphosphate phosphatase activity	0.682222832	0.967516016	0	2	2	7
Molecular Function	GO:0016841	ammonia-lyase activity	0.685820647	0.969679948	4	1	5	18
Molecular Function	GO:0016462	pyrophosphatase activity	0.689663083	0.972175671	97	60	157	529
Biological Process	GO:0008152	metabolic process	0.036865746	0.973397476	1146	876	2022	6444
Biological Process	GO:0048856	anatomical structure development	0.038258066	0.978080427	131	95	226	664
Biological Process	GO:0005975	carbohydrate metabolic process	0.040864034	0.978080427	132	72	204	597
Biological Process	GO:0044707	single-multicellular organism process	0.041019272	0.978080427	161	101	262	777
Biological Process	GO:0043436	oxoacid metabolic process	0.041529593	0.978080427	185	117	302	902
Biological Process	GO:0042044	fluid transport	0.04194482	0.978080427	11	7	18	40
Biological Process	GO:0009791	post-embryonic development	0.042170745	0.978080427	70	55	125	355
Biological Process	GO:0048507	meristem development	0.042752267	0.978080427	30	30	60	160
Biological Process	GO:0006082	organic acid metabolic process	0.04371939	0.978080427	185	117	302	903
Biological Process	GO:0002252	immune effector process	0.044925017	0.978080427	8	5	13	27
Biological Process	GO:0009893	positive regulation of metabolic process	0.045448809	0.978080427	20	21	41	105
Biological Process	GO:0032501	multicellular organismal process	0.048001105	0.978080427	162	101	263	783
Biological Process	GO:0009891	positive regulation of biosynthetic process	0.04807445	0.978080427	4	5	9	17
Biological Process	GO:0043473	pigmentation	0.050102255	0.978080427	11	6	17	38
Biological Process	GO:0043476	pigment accumulation	0.050102255	0.978080427	11	6	17	38
Biological Process	GO:0043478	pigment accumulation in response to UV light	0.050102255	0.978080427	11	6	17	38
Biological Process	GO:0043479	pigment accumulation in tissues in response to UV light	0.050102255	0.978080427	11	6	17	38
Biological Process	GO:0043480	pigment accumulation in tissues	0.050102255	0.978080427	11	6	17	38
Biological Process	GO:0044255	cellular lipid metabolic process	0.05039017	0.978080427	93	60	153	443
Biological Process	GO:0018022	peptidyl-lysine methylation	0.051833722	0.978080427	24	2	26	63
Biological Process	GO:0044767	single-organism developmental process	0.052017069	0.978080427	178	105	283	847
Biological Process	GO:0000097	sulfur amino acid biosynthetic process	0.054014109	0.978080427	31	12	43	112
Biological Process	GO:0045229	external encapsulating structure organization	0.055195027	0.978080427	55	32	87	243
Biological Process	GO:0030001	metal ion transport	0.055408069	0.978080427	46	38	84	234
Biological Process	GO:0071554	cell wall organization or biogenesis	0.055600899	0.978080427	51	22	73	201
Biological Process	GO:0034968	histone lysine methylation	0.060463341	0.978080427	23	2	25	61
Biological Process	GO:0010087	phloem or xylem histogenesis	0.060788553	0.978080427	5	8	13	28
Biological Process	GO:0051052	regulation of DNA metabolic process	0.060788553	0.978080427	13	0	13	28
Biological Process	GO:0032502	developmental process	0.061015643	0.978080427	213	126	339	1026
Biological Process	GO:0006812	cation transport	0.062582714	0.978080427	63	60	123	354
Biological Process	GO:0048229	gametophyte development	0.063430376	0.978080427	23	11	34	87
Biological Process	GO:0048589	developmental growth	0.065801197	0.978080427	18	4	22	53
Biological Process	GO:0019748	secondary metabolic process	0.066429103	0.978080427	39	15	54	146
Biological Process	GO:0008610	lipid biosynthetic process	0.067692965	0.978080427	43	31	74	206
Biological Process	GO:0000096	sulfur amino acid metabolic process	0.071090623	0.978080427	31	13	44	117
Biological Process	GO:0044770	cell cycle phase transition	0.071974671	0.978080427	7	0	7	13
Biological Process	GO:0044772	mitotic cell cycle phase transition	0.071974671	0.978080427	7	0	7	13
Biological Process	GO:1901987	regulation of cell cycle phase transition	0.071974671	0.978080427	7	0	7	13
Biological Process	GO:1901990	regulation of mitotic cell cycle phase transition	0.071974671	0.978080427	7	0	7	13
Biological Process	GO:0014070	response to organic cyclic compound	0.072020851	0.978080427	25	21	46	123
Biological Process	GO:0050793	regulation of developmental process	0.073115953	0.978080427	56	26	82	231
Biological Process	GO:0009892	negative regulation of metabolic process	0.075143825	0.978080427	49	14	63	174
Biological Process	GO:0009625	response to insect	0.077772962	0.978080427	3	1	4	6
Biological Process	GO:0044283	small molecule biosynthetic process	0.080429279	0.978080427	69	32	101	290
Biological Process	GO:0000725	recombinational repair	0.080471955	0.978080427	10	0	10	21
Biological Process	GO:0006260	DNA replication	0.080576184	0.978080427	28	2	30	77
Biological Process	GO:0048522	positive regulation of cellular process	0.082048927	0.978080427	13	10	23	57
Biological Process	GO:0044281	small molecule metabolic process	0.082320477	0.978080427	254	154	408	1251
Biological Process	GO:1901615	organic hydroxy compound metabolic process	0.08312153	0.978080427	39	23	62	172
Biological Process	GO:0019222	regulation of metabolic process	0.084004587	0.978080427	191	139	330	1005
Biological Process	GO:0006306	DNA methylation	0.090615642	0.978080427	3	0	3	4
Biological Process	GO:0010017	red or far-red light signaling pathway	0.090615642	0.978080427	1	2	3	4
Biological Process	GO:0019566	arabinose metabolic process	0.090615642	0.978080427	2	1	3	4
Biological Process	GO:0044728	DNA methylation or demethylation	0.090615642	0.978080427	3	0	3	4
Biological Process	GO:0055088	lipid homeostasis	0.090615642	0.978080427	2	1	3	4
Biological Process	GO:0071214	cellular response to abiotic stimulus	0.090615642	0.978080427	1	2	3	4
Biological Process	GO:0071478	cellular response to radiation	0.090615642	0.978080427	1	2	3	4
Biological Process	GO:0071482	cellular response to light stimulus	0.090615642	0.978080427	1	2	3	4
Biological Process	GO:0071489	cellular response to red or far red light	0.090615642	0.978080427	1	2	3	4
Biological Process	GO:0016052	carbohydrate catabolic process	0.095180472	0.978080427	8	8	16	38
Biological Process	GO:0009404	toxin metabolic process	0.095431192	0.978080427	14	8	22	55
Biological Process	GO:0001676	long-chain fatty acid metabolic process	0.09545723	0.978080427	1	1	2	2
Biological Process	GO:0006083	acetate metabolic process	0.09545723	0.978080427	2	0	2	2
Biological Process	GO:0006354	DNA-templated transcription, elongation	0.09545723	0.978080427	2	0	2	2
Biological Process	GO:0006569	tryptophan catabolic process	0.09545723	0.978080427	1	1	2	2
Biological Process	GO:0006768	biotin metabolic process	0.09545723	0.978080427	1	1	2	2
Biological Process	GO:0009074	aromatic amino acid family catabolic process	0.09545723	0.978080427	1	1	2	2
Biological Process	GO:0009310	amine catabolic process	0.09545723	0.978080427	1	1	2	2
Biological Process	GO:0009956	radial pattern formation	0.09545723	0.978080427	0	2	2	2
Biological Process	GO:0009967	positive regulation of signal transduction	0.09545723	0.978080427	1	1	2	2
Biological Process	GO:0010647	positive regulation of cell communication	0.09545723	0.978080427	1	1	2	2
Biological Process	GO:0015743	malate transport	0.09545723	0.978080427	1	1	2	2
Biological Process	GO:0023056	positive regulation of signaling	0.09545723	0.978080427	1	1	2	2
Biological Process	GO:0030855	epithelial cell differentiation	0.09545723	0.978080427	2	0	2	2
Biological Process	GO:0032776	DNA methylation on cytosine	0.09545723	0.978080427	2	0	2	2
Biological Process	GO:0032784	regulation of DNA-templated transcription, elongation	0.09545723	0.978080427	2	0	2	2
Biological Process	GO:0033609	oxalate metabolic process	0.09545723	0.978080427	2	0	2	2
Biological Process	GO:0042402	cellular biogenic amine catabolic process	0.09545723	0.978080427	1	1	2	2
Biological Process	GO:0042436	indole-containing compound catabolic process	0.09545723	0.978080427	1	1	2	2
Biological Process	GO:0046108	uridine metabolic process	0.09545723	0.978080427	1	1	2	2
Biological Process	GO:0046218	indolalkylamine catabolic process	0.09545723	0.978080427	1	1	2	2
Biological Process	GO:0060771	phyllotactic patterning	0.09545723	0.978080427	0	2	2	2
Biological Process	GO:2000379	positive regulation of reactive oxygen species metabolic process	0.09545723	0.978080427	2	0	2	2
Molecular Function	GO:0005244	voltage-gated ion channel activity	0.70137201	0.98276078	3	0	3	11
Molecular Function	GO:0022832	voltage-gated channel activity	0.70137201	0.98276078	3	0	3	11
Molecular Function	GO:0016835	carbon-oxygen lyase activity	0.704920241	0.983413621	11	5	16	57
Molecular Function	GO:0016712	oxidoreductase activity, acting on paired donors, with incorporation or reduction of molecular oxygen, reduced flavin or flavoprotein as one donor, and incorporation of one atom of oxygen	0.719145205	0.983413621	2	2	4	15
Molecular Function	GO:0022836	gated channel activity	0.719145205	0.983413621	3	1	4	15
Molecular Function	GO:0042578	phosphoric ester hydrolase activity	0.722534622	0.983413621	25	23	48	167
Molecular Function	GO:0004519	endonuclease activity	0.735316797	0.983413621	2	3	5	19
Molecular Function	GO:0016298	lipase activity	0.740603726	0.983413621	4	4	8	30
Molecular Function	GO:0016874	ligase activity	0.745778111	0.983413621	29	18	47	165
Molecular Function	GO:0003690	double-stranded DNA binding	0.755559033	0.983413621	2	0	2	8
Molecular Function	GO:0005375	copper ion transmembrane transporter activity	0.755559033	0.983413621	1	1	2	8
Molecular Function	GO:0016790	thiolester hydrolase activity	0.755559033	0.983413621	0	2	2	8
Molecular Function	GO:0016833	oxo-acid-lyase activity	0.755559033	0.983413621	2	0	2	8
Molecular Function	GO:0016838	carbon-oxygen lyase activity, acting on phosphates	0.755559033	0.983413621	1	1	2	8
Molecular Function	GO:0030551	cyclic nucleotide binding	0.755559033	0.983413621	0	2	2	8
Molecular Function	GO:0043682	copper-transporting ATPase activity	0.755559033	0.983413621	1	1	2	8
Molecular Function	GO:0033218	amide binding	0.760347906	0.983413621	2	1	3	12
Molecular Function	GO:0046915	transition metal ion transmembrane transporter activity	0.760347906	0.983413621	1	2	3	12
Molecular Function	GO:0004738	pyruvate dehydrogenase activity	0.767438875	0.983413621	0	1	1	4
Molecular Function	GO:0008408	3'-5' exonuclease activity	0.767438875	0.983413621	1	0	1	4
Molecular Function	GO:0008641	small protein activating enzyme activity	0.767438875	0.983413621	1	0	1	4
Molecular Function	GO:0009975	cyclase activity	0.767438875	0.983413621	1	0	1	4
Molecular Function	GO:0015276	ligand-gated ion channel activity	0.767438875	0.983413621	0	1	1	4
Molecular Function	GO:0016421	CoA carboxylase activity	0.767438875	0.983413621	1	0	1	4
Molecular Function	GO:0016635	oxidoreductase activity, acting on the CH-CH group of donors, quinone or related compound as acceptor	0.767438875	0.983413621	0	1	1	4
Molecular Function	GO:0016730	oxidoreductase activity, acting on iron-sulfur proteins as donors	0.767438875	0.983413621	1	0	1	4
Molecular Function	GO:0016778	diphosphotransferase activity	0.767438875	0.983413621	1	0	1	4
Molecular Function	GO:0016881	acid-amino acid ligase activity	0.767438875	0.983413621	1	0	1	4
Molecular Function	GO:0016885	ligase activity, forming carbon-carbon bonds	0.767438875	0.983413621	1	0	1	4
Molecular Function	GO:0022834	ligand-gated channel activity	0.767438875	0.983413621	0	1	1	4
Molecular Function	GO:0032182	ubiquitin-like protein binding	0.767438875	0.983413621	1	0	1	4
Molecular Function	GO:0042887	amide transmembrane transporter activity	0.767438875	0.983413621	0	1	1	4
Molecular Function	GO:0044822	poly(A) RNA binding	0.767438875	0.983413621	1	0	1	4
Molecular Function	GO:0043566	structure-specific DNA binding	0.769079883	0.983413621	4	0	4	16
Biological Process	GO:0006790	sulfur compound metabolic process	0.096994944	0.986474501	49	26	75	213
Molecular Function	GO:0004713	protein tyrosine kinase activity	0.776211027	0.989827685	6	7	13	49
Biological Process	GO:0048519	negative regulation of biological process	0.098957579	0.999034975	55	14	69	195
Cellular Component	GO:0015935	small ribosomal subunit	0.060809563	1	5	1	6	10
Cellular Component	GO:0015934	large ribosomal subunit	0.081216921	1	8	1	9	18
Cellular Component	GO:0042995	cell projection	0.098740463	1	2	4	6	11
Cellular Component	GO:0005929	cilium	0.10041278	1	1	1	2	2
Cellular Component	GO:0030125	clathrin vesicle coat	0.10041278	1	1	1	2	2
Cellular Component	GO:0030136	clathrin-coated vesicle	0.10041278	1	1	1	2	2
Cellular Component	GO:0030665	clathrin-coated vesicle membrane	0.10041278	1	1	1	2	2
Cellular Component	GO:0032993	protein-DNA complex	0.10041278	1	2	0	2	2
Biological Process	GO:0032259	methylation	0.101874141	1	36	8	44	120
Cellular Component	GO:0019012	virion	0.102266119	1	11	3	14	32
Cellular Component	GO:0044423	virion part	0.102266119	1	11	3	14	32
Biological Process	GO:0044763	single-organism cellular process	0.102756896	1	577	417	994	3132
Biological Process	GO:0070838	divalent metal ion transport	0.110310409	1	19	14	33	88
Biological Process	GO:0072511	divalent inorganic cation transport	0.110310409	1	19	14	33	88
Biological Process	GO:0006259	DNA metabolic process	0.11181658	1	86	21	107	313
Biological Process	GO:0006586	indolalkylamine metabolic process	0.120587847	1	6	2	8	17
Biological Process	GO:0042886	amide transport	0.122999304	1	7	5	12	28
Biological Process	GO:0016571	histone methylation	0.124749614	1	28	4	32	86
Biological Process	GO:0006479	protein methylation	0.125256966	1	29	4	33	89
Biological Process	GO:0008213	protein alkylation	0.125256966	1	29	4	33	89
Biological Process	GO:0048518	positive regulation of biological process	0.125755402	1	26	23	49	137
Biological Process	GO:0048731	system development	0.126005221	1	66	53	119	352
Biological Process	GO:0009653	anatomical structure morphogenesis	0.126812909	1	68	50	118	349
Biological Process	GO:0043207	response to external biotic stimulus	0.127648659	1	51	33	84	244
Biological Process	GO:0009687	abscisic acid metabolic process	0.132471815	1	4	2	6	12
Biological Process	GO:0043288	apocarotenoid metabolic process	0.132471815	1	4	2	6	12
Biological Process	GO:1902644	tertiary alcohol metabolic process	0.132471815	1	4	2	6	12
Biological Process	GO:0000272	polysaccharide catabolic process	0.137711811	1	8	7	15	37
Biological Process	GO:0005985	sucrose metabolic process	0.137913254	1	2	2	4	7
Biological Process	GO:0006241	CTP biosynthetic process	0.137913254	1	2	2	4	7
Biological Process	GO:0006323	DNA packaging	0.137913254	1	4	0	4	7
Biological Process	GO:0006333	chromatin assembly or disassembly	0.137913254	1	4	0	4	7
Biological Process	GO:0031497	chromatin assembly	0.137913254	1	4	0	4	7
Biological Process	GO:0046036	CTP metabolic process	0.137913254	1	2	2	4	7
Biological Process	GO:0010817	regulation of hormone levels	0.140405427	1	15	15	30	81
Biological Process	GO:0071669	plant-type cell wall organization or biogenesis	0.141232529	1	14	2	16	40
Biological Process	GO:0051239	regulation of multicellular organismal process	0.147221266	1	49	23	72	209
Biological Process	GO:2000026	regulation of multicellular organismal development	0.147221266	1	49	23	72	209
Biological Process	GO:0006213	pyrimidine nucleoside metabolic process	0.14863279	1	3	4	7	15
Biological Process	GO:0006568	tryptophan metabolic process	0.14863279	1	5	2	7	15
Biological Process	GO:0009690	cytokinin metabolic process	0.14863279	1	3	4	7	15
Biological Process	GO:0046131	pyrimidine ribonucleoside metabolic process	0.14863279	1	3	4	7	15
Biological Process	GO:0009064	glutamine family amino acid metabolic process	0.149009319	1	6	13	19	49
Biological Process	GO:0009058	biosynthetic process	0.149248784	1	336	214	550	1721
Cellular Component	GO:0016020	membrane	0.150597068	1	416	300	716	2204
Biological Process	GO:0044711	single-organism biosynthetic process	0.155460304	1	136	73	209	638
Cellular Component	GO:0009528	plastid inner membrane	0.156770921	1	11	3	14	34
Biological Process	GO:0043414	macromolecule methylation	0.157634019	1	34	4	38	106
Biological Process	GO:0016049	cell growth	0.158202202	1	21	7	28	76
Biological Process	GO:0009451	RNA modification	0.15860968	1	25	9	34	94
Biological Process	GO:0048509	regulation of meristem development	0.158659344	1	20	10	30	82
Biological Process	GO:0048528	post-embryonic root development	0.160692613	1	5	3	8	18
Biological Process	GO:0033554	cellular response to stress	0.164057777	1	52	26	78	229
Biological Process	GO:0045595	regulation of cell differentiation	0.166004348	1	5	0	5	10
Biological Process	GO:0009607	response to biotic stimulus	0.166502433	1	53	33	86	254
Biological Process	GO:0051707	response to other organism	0.171033302	1	50	32	82	242
Biological Process	GO:0006305	DNA alkylation	0.17233962	1	17	1	18	47
Biological Process	GO:0031325	positive regulation of cellular metabolic process	0.17233962	1	9	9	18	47
Biological Process	GO:0010033	response to organic substance	0.173457729	1	89	77	166	505
Biological Process	GO:0048646	anatomical structure formation involved in morphogenesis	0.173882148	1	9	10	19	50
Biological Process	GO:0009733	response to auxin	0.175130438	1	2	1	3	5
Biological Process	GO:0009734	auxin-activated signaling pathway	0.175130438	1	2	1	3	5
Biological Process	GO:0015740	C4-dicarboxylate transport	0.175130438	1	1	2	3	5
Biological Process	GO:0015858	nucleoside transport	0.175130438	1	2	1	3	5
Biological Process	GO:0048645	organ formation	0.175130438	1	1	2	3	5
Biological Process	GO:0055081	anion homeostasis	0.175130438	1	2	1	3	5
Biological Process	GO:0060429	epithelium development	0.175130438	1	3	0	3	5
Biological Process	GO:0071365	cellular response to auxin stimulus	0.175130438	1	2	1	3	5
Biological Process	GO:1901606	alpha-amino acid catabolic process	0.175130438	1	1	2	3	5
Biological Process	GO:0008219	cell death	0.177921944	1	18	13	31	86
Biological Process	GO:0009308	amine metabolic process	0.178299847	1	13	12	25	68
Biological Process	GO:0022622	root system development	0.178389575	1	21	8	29	80
Biological Process	GO:0048364	root development	0.178389575	1	21	8	29	80
Biological Process	GO:0010941	regulation of cell death	0.178510193	1	16	12	28	77
Biological Process	GO:0043067	regulation of programmed cell death	0.178510193	1	16	12	28	77
Biological Process	GO:0006596	polyamine biosynthetic process	0.18432651	1	2	4	6	13
Biological Process	GO:0006928	movement of cell or subcellular component	0.18432651	1	6	0	6	13
Biological Process	GO:0009309	amine biosynthetic process	0.18432651	1	2	4	6	13
Biological Process	GO:0042401	cellular biogenic amine biosynthetic process	0.18432651	1	2	4	6	13
Biological Process	GO:0016570	histone modification	0.186822095	1	37	7	44	126
Biological Process	GO:0009719	response to endogenous stimulus	0.187416328	1	52	52	104	312
Biological Process	GO:1901576	organic substance biosynthetic process	0.189101874	1	306	201	507	1592
Biological Process	GO:0080134	regulation of response to stress	0.196986375	1	1	6	7	16
Biological Process	GO:0009914	hormone transport	0.197581242	1	7	9	16	42
Biological Process	GO:0060918	auxin transport	0.197581242	1	7	9	16	42
Biological Process	GO:0006304	DNA modification	0.199992032	1	17	1	18	48
Biological Process	GO:0015698	inorganic anion transport	0.201057077	1	10	16	26	72
Biological Process	GO:1903047	mitotic cell cycle process	0.201057077	1	23	3	26	72
Biological Process	GO:0044550	secondary metabolite biosynthetic process	0.20139378	1	19	6	25	69
Biological Process	GO:0000280	nuclear division	0.201756188	1	19	3	22	60
Biological Process	GO:0010629	negative regulation of gene expression	0.202692469	1	36	9	45	130
Biological Process	GO:0002376	immune system process	0.206446961	1	25	17	42	121
Biological Process	GO:0006826	iron ion transport	0.210661225	1	2	2	4	8
Biological Process	GO:0015977	carbon fixation	0.210661225	1	3	1	4	8
Biological Process	GO:0030148	sphingolipid biosynthetic process	0.210661225	1	3	1	4	8
Biological Process	GO:0045165	cell fate commitment	0.210661225	1	4	0	4	8
Biological Process	GO:0009908	flower development	0.211421561	1	17	21	38	109
Biological Process	GO:0010927	cellular component assembly involved in morphogenesis	0.212713441	1	5	4	9	22
Biological Process	GO:0030422	production of siRNA involved in RNA interference	0.217657547	1	6	4	10	25
Biological Process	GO:0018205	peptidyl-lysine modification	0.2197616	1	27	4	31	88
Biological Process	GO:0048878	chemical homeostasis	0.220875838	1	19	11	30	85
Biological Process	GO:0009605	response to external stimulus	0.221224751	1	78	53	131	400
Biological Process	GO:0012501	programmed cell death	0.221959783	1	16	13	29	82
Cellular Component	GO:0033177	proton-transporting two-sector ATPase complex, proton-transporting domain	0.225797755	1	4	0	4	8
Biological Process	GO:0006281	DNA repair	0.226716796	1	19	5	24	67
Biological Process	GO:0009620	response to fungus	0.226716796	1	19	5	24	67
Biological Process	GO:0016053	organic acid biosynthetic process	0.226866205	1	54	24	78	234
Biological Process	GO:0046394	carboxylic acid biosynthetic process	0.226866205	1	54	24	78	234
Biological Process	GO:0002697	regulation of immune effector process	0.227410746	1	1	1	2	3
Biological Process	GO:0006885	regulation of pH	0.227410746	1	0	2	2	3
Biological Process	GO:0007167	enzyme linked receptor protein signaling pathway	0.227410746	1	2	0	2	3
Biological Process	GO:0010029	regulation of seed germination	0.227410746	1	2	0	2	3
Biological Process	GO:0010114	response to red light	0.227410746	1	0	2	2	3
Biological Process	GO:0010162	seed dormancy process	0.227410746	1	1	1	2	3
Biological Process	GO:0010218	response to far red light	0.227410746	1	0	2	2	3
Biological Process	GO:0010413	glucuronoxylan metabolic process	0.227410746	1	2	0	2	3
Biological Process	GO:0015936	coenzyme A metabolic process	0.227410746	1	1	1	2	3
Biological Process	GO:0017062	respiratory chain complex III assembly	0.227410746	1	2	0	2	3
Biological Process	GO:0019395	fatty acid oxidation	0.227410746	1	2	0	2	3
Biological Process	GO:0022611	dormancy process	0.227410746	1	1	1	2	3
Biological Process	GO:0030004	cellular monovalent inorganic cation homeostasis	0.227410746	1	0	2	2	3
Biological Process	GO:0030638	polyketide metabolic process	0.227410746	1	2	0	2	3
Biological Process	GO:0030641	regulation of cellular pH	0.227410746	1	0	2	2	3
Biological Process	GO:0033865	nucleoside bisphosphate metabolic process	0.227410746	1	1	1	2	3
Biological Process	GO:0033875	ribonucleoside bisphosphate metabolic process	0.227410746	1	1	1	2	3
Biological Process	GO:0034032	purine nucleoside bisphosphate metabolic process	0.227410746	1	1	1	2	3
Biological Process	GO:0034440	lipid oxidation	0.227410746	1	2	0	2	3
Biological Process	GO:0043446	cellular alkane metabolic process	0.227410746	1	2	0	2	3
Biological Process	GO:0045596	negative regulation of cell differentiation	0.227410746	1	2	0	2	3
Biological Process	GO:0046916	cellular transition metal ion homeostasis	0.227410746	1	2	0	2	3
Biological Process	GO:0048496	maintenance of organ identity	0.227410746	1	2	0	2	3
Biological Process	GO:0072505	divalent inorganic anion homeostasis	0.227410746	1	2	0	2	3
Biological Process	GO:1900140	regulation of seedling development	0.227410746	1	2	0	2	3
Biological Process	GO:0010468	regulation of gene expression	0.227661612	1	136	98	234	727
Biological Process	GO:0051716	cellular response to stimulus	0.227880305	1	121	96	217	673
Biological Process	GO:0009751	response to salicylic acid	0.229190603	1	10	6	16	43
Biological Process	GO:0010243	response to organonitrogen compound	0.22946695	1	11	8	19	52
Biological Process	GO:0006576	cellular biogenic amine metabolic process	0.229594897	1	10	8	18	49
Biological Process	GO:0009845	seed germination	0.230412697	1	4	1	5	11
Biological Process	GO:0022604	regulation of cell morphogenesis	0.230412697	1	4	1	5	11
Biological Process	GO:0006950	response to stress	0.234233222	1	192	97	289	903
Cellular Component	GO:0030118	clathrin coat	0.237641588	1	1	1	2	3
Biological Process	GO:0016569	covalent chromatin modification	0.238677934	1	38	7	45	132
Biological Process	GO:0051301	cell division	0.24071118	1	26	6	32	92
Biological Process	GO:0009743	response to carbohydrate	0.242301253	1	18	13	31	89
Biological Process	GO:0006721	terpenoid metabolic process	0.245465398	1	15	14	29	83
Cellular Component	GO:0005783	endoplasmic reticulum	0.248857834	1	4	1	5	11
Cellular Component	GO:0044432	endoplasmic reticulum part	0.248857834	1	4	1	5	11
Biological Process	GO:0071555	cell wall organization	0.249842128	1	25	14	39	114
Biological Process	GO:0098542	defense response to other organism	0.25312604	1	17	7	24	68
Biological Process	GO:0015833	peptide transport	0.255713339	1	5	3	8	20
Biological Process	GO:0006720	isoprenoid metabolic process	0.257670997	1	18	17	35	102
Biological Process	GO:0030198	extracellular matrix organization	0.259210714	1	6	3	9	23
Biological Process	GO:0043062	extracellular structure organization	0.259210714	1	6	3	9	23
Biological Process	GO:0009617	response to bacterium	0.259677027	1	20	14	34	99
Biological Process	GO:0000281	mitotic cytokinesis	0.259827294	1	17	2	19	53
Biological Process	GO:0009698	phenylpropanoid metabolic process	0.259827294	1	16	3	19	53
Biological Process	GO:0016246	RNA interference	0.261492064	1	6	4	10	26
Biological Process	GO:0042430	indole-containing compound metabolic process	0.261492064	1	7	3	10	26
Biological Process	GO:0046148	pigment biosynthetic process	0.261492064	1	6	4	10	26
Biological Process	GO:0016144	S-glycoside biosynthetic process	0.262897554	1	8	3	11	29
Biological Process	GO:0019758	glycosinolate biosynthetic process	0.262897554	1	8	3	11	29
Biological Process	GO:0009555	pollen development	0.263654194	1	8	4	12	32
Biological Process	GO:0048569	post-embryonic organ development	0.26391933	1	7	6	13	35
Biological Process	GO:0044765	single-organism transport	0.266506434	1	166	142	308	968
Biological Process	GO:0006811	ion transport	0.268992859	1	87	82	169	525
Biological Process	GO:0006476	protein deacetylation	0.272487914	1	2	1	3	6
Biological Process	GO:0006638	neutral lipid metabolic process	0.272487914	1	2	1	3	6
Biological Process	GO:0006639	acylglycerol metabolic process	0.272487914	1	2	1	3	6
Biological Process	GO:0006641	triglyceride metabolic process	0.272487914	1	2	1	3	6
Biological Process	GO:0006835	dicarboxylic acid transport	0.272487914	1	1	2	3	6
Biological Process	GO:0009063	cellular amino acid catabolic process	0.272487914	1	1	2	3	6
Biological Process	GO:0010769	regulation of cell morphogenesis involved in differentiation	0.272487914	1	3	0	3	6
Biological Process	GO:0016575	histone deacetylation	0.272487914	1	2	1	3	6
Biological Process	GO:0035601	protein deacylation	0.272487914	1	2	1	3	6
Biological Process	GO:0060284	regulation of cell development	0.272487914	1	3	0	3	6
Biological Process	GO:0090567	reproductive shoot system development	0.272672025	1	18	29	47	140
Biological Process	GO:0051704	multi-organism process	0.274563232	1	55	34	89	272
Cellular Component	GO:0030529	intracellular ribonucleoprotein complex	0.278500208	1	84	21	105	315
Cellular Component	GO:1990904	ribonucleoprotein complex	0.278500208	1	84	21	105	315
Biological Process	GO:0006974	cellular response to DNA damage stimulus	0.278546122	1	20	5	25	72
Biological Process	GO:0060255	regulation of macromolecule metabolic process	0.279277118	1	149	110	259	813
Biological Process	GO:0048513	animal organ development	0.279812191	1	27	17	44	131
Biological Process	GO:0065008	regulation of biological quality	0.28025661	1	60	39	99	304
Biological Process	GO:0050896	response to stimulus	0.280590768	1	317	190	507	1608
Cellular Component	GO:0005911	cell-cell junction	0.282419867	1	43	20	63	186
Biological Process	GO:0044042	glucan metabolic process	0.283181207	1	50	22	72	219
Biological Process	GO:0006090	pyruvate metabolic process	0.283327367	1	41	17	58	175
Biological Process	GO:0048285	organelle fission	0.285078617	1	19	3	22	63
Biological Process	GO:0016265	death	0.285124164	1	20	13	33	97
Biological Process	GO:1901698	response to nitrogen compound	0.290191067	1	18	13	31	91
Biological Process	GO:0006541	glutamine metabolic process	0.291112764	1	2	2	4	9
Biological Process	GO:0006563	L-serine metabolic process	0.291112764	1	1	3	4	9
Biological Process	GO:0043650	dicarboxylic acid biosynthetic process	0.291112764	1	2	2	4	9
Biological Process	GO:0006633	fatty acid biosynthetic process	0.293758454	1	12	6	18	51
Biological Process	GO:0010605	negative regulation of macromolecule metabolic process	0.294970445	1	37	9	46	138
Biological Process	GO:0042221	response to chemical	0.297336293	1	130	103	233	732
Biological Process	GO:0005984	disaccharide metabolic process	0.297948679	1	7	9	16	45
Biological Process	GO:0010053	root epidermal cell differentiation	0.297948679	1	13	3	16	45
Biological Process	GO:0090627	plant epidermal cell differentiation	0.297948679	1	13	3	16	45
Biological Process	GO:0043648	dicarboxylic acid metabolic process	0.299958205	1	7	8	15	42
Cellular Component	GO:0030054	cell junction	0.300162963	1	43	20	63	187
Biological Process	GO:0000271	polysaccharide biosynthetic process	0.300370469	1	3	2	5	12
Biological Process	GO:0006084	acetyl-CoA metabolic process	0.300370469	1	1	4	5	12
Biological Process	GO:0009218	pyrimidine ribonucleotide metabolic process	0.300370469	1	2	3	5	12
Biological Process	GO:0009220	pyrimidine ribonucleotide biosynthetic process	0.300370469	1	2	3	5	12
Biological Process	GO:0009926	auxin polar transport	0.300370469	1	4	1	5	12
Biological Process	GO:0022603	regulation of anatomical structure morphogenesis	0.300370469	1	4	1	5	12
Biological Process	GO:0046132	pyrimidine ribonucleoside biosynthetic process	0.300370469	1	2	3	5	12
Biological Process	GO:0046134	pyrimidine nucleoside biosynthetic process	0.300370469	1	2	3	5	12
Biological Process	GO:0055067	monovalent inorganic cation homeostasis	0.300370469	1	2	3	5	12
Biological Process	GO:0090351	seedling development	0.300370469	1	4	1	5	12
Biological Process	GO:0042445	hormone metabolic process	0.301880309	1	8	6	14	39
Biological Process	GO:0009725	response to hormone	0.303104482	1	46	43	89	274
Biological Process	GO:0008154	actin polymerization or depolymerization	0.305199889	1	6	0	6	15
Biological Process	GO:0015893	drug transport	0.305199889	1	5	1	6	15
Biological Process	GO:0031347	regulation of defense response	0.305199889	1	1	5	6	15
Biological Process	GO:0042493	response to drug	0.305199889	1	5	1	6	15
Biological Process	GO:1901661	quinone metabolic process	0.305199889	1	6	0	6	15
Biological Process	GO:0034754	cellular hormone metabolic process	0.305320705	1	7	5	12	33
Biological Process	GO:0009694	jasmonic acid metabolic process	0.306733434	1	4	7	11	30
Biological Process	GO:0006714	sesquiterpenoid metabolic process	0.307593446	1	4	3	7	18
Biological Process	GO:0007346	regulation of mitotic cell cycle	0.307593446	1	7	0	7	18
Biological Process	GO:0008272	sulfate transport	0.307593446	1	1	6	7	18
Biological Process	GO:0072348	sulfur compound transport	0.307593446	1	1	6	7	18
Biological Process	GO:0042440	pigment metabolic process	0.307833369	1	6	4	10	27
Biological Process	GO:0010208	pollen wall assembly	0.308515903	1	5	3	8	21
Biological Process	GO:0085029	extracellular matrix assembly	0.308515903	1	5	3	8	21
Biological Process	GO:0000018	regulation of DNA recombination	0.309003925	1	1	0	1	1
Biological Process	GO:0000070	mitotic sister chromatid segregation	0.309003925	1	1	0	1	1
Biological Process	GO:0000187	activation of MAPK activity	0.309003925	1	0	1	1	1
Biological Process	GO:0000730	DNA recombinase assembly	0.309003925	1	1	0	1	1
Biological Process	GO:0002683	negative regulation of immune system process	0.309003925	1	1	0	1	1
Biological Process	GO:0002698	negative regulation of immune effector process	0.309003925	1	1	0	1	1
Biological Process	GO:0006290	pyrimidine dimer repair	0.309003925	1	1	0	1	1
Biological Process	GO:0006493	protein O-linked glycosylation	0.309003925	1	1	0	1	1
Biological Process	GO:0006537	glutamate biosynthetic process	0.309003925	1	0	1	1	1
Biological Process	GO:0006636	unsaturated fatty acid biosynthetic process	0.309003925	1	1	0	1	1
Biological Process	GO:0006658	phosphatidylserine metabolic process	0.309003925	1	0	1	1	1
Biological Process	GO:0007091	metaphase/anaphase transition of mitotic cell cycle	0.309003925	1	1	0	1	1
Biological Process	GO:0007127	meiosis I	0.309003925	1	1	0	1	1
Biological Process	GO:0007131	reciprocal meiotic recombination	0.309003925	1	1	0	1	1
Biological Process	GO:0009060	aerobic respiration	0.309003925	1	0	1	1	1
Biological Process	GO:0009313	oligosaccharide catabolic process	0.309003925	1	0	1	1	1
Biological Process	GO:0009403	toxin biosynthetic process	0.309003925	1	0	1	1	1
Biological Process	GO:0009700	indole phytoalexin biosynthetic process	0.309003925	1	0	1	1	1
Biological Process	GO:0009825	multidimensional cell growth	0.309003925	1	1	0	1	1
Biological Process	GO:0010065	primary meristem tissue development	0.309003925	1	0	1	1	1
Biological Process	GO:0010375	stomatal complex patterning	0.309003925	1	0	1	1	1
Biological Process	GO:0010520	regulation of reciprocal meiotic recombination	0.309003925	1	1	0	1	1
Biological Process	GO:0010948	negative regulation of cell cycle process	0.309003925	1	1	0	1	1
Biological Process	GO:0010965	regulation of mitotic sister chromatid separation	0.309003925	1	1	0	1	1
Biological Process	GO:0015729	oxaloacetate transport	0.309003925	1	1	0	1	1
Biological Process	GO:0015791	polyol transport	0.309003925	1	0	1	1	1
Biological Process	GO:0015822	ornithine transport	0.309003925	1	1	0	1	1
Biological Process	GO:0015937	coenzyme A biosynthetic process	0.309003925	1	1	0	1	1
Biological Process	GO:0019471	4-hydroxyproline metabolic process	0.309003925	1	0	1	1	1
Biological Process	GO:0030071	regulation of mitotic metaphase/anaphase transition	0.309003925	1	1	0	1	1
Biological Process	GO:0031124	mRNA 3'-end processing	0.309003925	1	1	0	1	1
Biological Process	GO:0031440	regulation of mRNA 3'-end processing	0.309003925	1	1	0	1	1
Biological Process	GO:0033047	regulation of mitotic sister chromatid segregation	0.309003925	1	1	0	1	1
Biological Process	GO:0033559	unsaturated fatty acid metabolic process	0.309003925	1	1	0	1	1
Biological Process	GO:0033866	nucleoside bisphosphate biosynthetic process	0.309003925	1	1	0	1	1
Biological Process	GO:0034030	ribonucleoside bisphosphate biosynthetic process	0.309003925	1	1	0	1	1
Biological Process	GO:0034033	purine nucleoside bisphosphate biosynthetic process	0.309003925	1	1	0	1	1
Biological Process	GO:0034086	maintenance of sister chromatid cohesion	0.309003925	1	1	0	1	1
Biological Process	GO:0034091	regulation of maintenance of sister chromatid cohesion	0.309003925	1	1	0	1	1
Biological Process	GO:0034093	positive regulation of maintenance of sister chromatid cohesion	0.309003925	1	1	0	1	1
Biological Process	GO:0034097	response to cytokine	0.309003925	1	1	0	1	1
Biological Process	GO:0035825	reciprocal DNA recombination	0.309003925	1	1	0	1	1
Biological Process	GO:0042822	pyridoxal phosphate metabolic process	0.309003925	1	1	0	1	1
Biological Process	GO:0042823	pyridoxal phosphate biosynthetic process	0.309003925	1	1	0	1	1
Biological Process	GO:0043406	positive regulation of MAP kinase activity	0.309003925	1	0	1	1	1
Biological Process	GO:0043410	positive regulation of MAPK cascade	0.309003925	1	0	1	1	1
Biological Process	GO:0044724	single-organism carbohydrate catabolic process	0.309003925	1	0	1	1	1
Biological Process	GO:0044784	metaphase/anaphase transition of cell cycle	0.309003925	1	1	0	1	1
Biological Process	GO:0045003	double-strand break repair via synthesis-dependent strand annealing	0.309003925	1	1	0	1	1
Biological Process	GO:0045787	positive regulation of cell cycle	0.309003925	1	1	0	1	1
Biological Process	GO:0045876	positive regulation of sister chromatid cohesion	0.309003925	1	1	0	1	1
Biological Process	GO:0045927	positive regulation of growth	0.309003925	1	1	0	1	1
Biological Process	GO:0046184	aldehyde biosynthetic process	0.309003925	1	1	0	1	1
Biological Process	GO:0046217	indole phytoalexin metabolic process	0.309003925	1	0	1	1	1
Biological Process	GO:0048508	embryonic meristem development	0.309003925	1	0	1	1	1
Biological Process	GO:0051205	protein insertion into membrane	0.309003925	1	1	0	1	1
Biological Process	GO:0051306	mitotic sister chromatid separation	0.309003925	1	1	0	1	1
Biological Process	GO:0051984	positive regulation of chromosome segregation	0.309003925	1	1	0	1	1
Biological Process	GO:0052314	phytoalexin metabolic process	0.309003925	1	0	1	1	1
Biological Process	GO:0052315	phytoalexin biosynthetic process	0.309003925	1	0	1	1	1
Biological Process	GO:0060631	regulation of meiosis I	0.309003925	1	1	0	1	1
Biological Process	GO:0065004	protein-DNA complex assembly	0.309003925	1	1	0	1	1
Biological Process	GO:0071902	positive regulation of protein serine/threonine kinase activity	0.309003925	1	0	1	1	1
Biological Process	GO:0080135	regulation of cellular response to stress	0.309003925	1	0	1	1	1
Biological Process	GO:0090068	positive regulation of cell cycle process	0.309003925	1	1	0	1	1
Biological Process	GO:1902099	regulation of metaphase/anaphase transition of cell cycle	0.309003925	1	1	0	1	1
Biological Process	GO:1902533	positive regulation of intracellular signal transduction	0.309003925	1	0	1	1	1
Biological Process	GO:0043094	cellular metabolic compound salvage	0.309327726	1	18	6	24	70
Biological Process	GO:0018193	peptidyl-amino acid modification	0.312281599	1	28	4	32	95
Biological Process	GO:0030154	cell differentiation	0.314977985	1	41	12	53	161
Cellular Component	GO:0000790	nuclear chromatin	0.316947473	1	1	0	1	1
Cellular Component	GO:0005657	replication fork	0.316947473	1	1	0	1	1
Cellular Component	GO:0005811	lipid particle	0.316947473	1	1	0	1	1
Cellular Component	GO:0030427	site of polarized growth	0.316947473	1	1	0	1	1
Cellular Component	GO:0030894	replisome	0.316947473	1	1	0	1	1
Cellular Component	GO:0031261	DNA replication preinitiation complex	0.316947473	1	1	0	1	1
Cellular Component	GO:0031501	mannosyltransferase complex	0.316947473	1	1	0	1	1
Cellular Component	GO:0032300	mismatch repair complex	0.316947473	1	1	0	1	1
Cellular Component	GO:0034703	cation channel complex	0.316947473	1	1	0	1	1
Cellular Component	GO:0034705	potassium channel complex	0.316947473	1	1	0	1	1
Cellular Component	GO:0035838	growing cell tip	0.316947473	1	1	0	1	1
Cellular Component	GO:0036338	viral membrane	0.316947473	1	1	0	1	1
Cellular Component	GO:0043033	isoamylase complex	0.316947473	1	1	0	1	1
Cellular Component	GO:0044454	nuclear chromosome part	0.316947473	1	1	0	1	1
Cellular Component	GO:0051286	cell tip	0.316947473	1	1	0	1	1
Biological Process	GO:1902410	mitotic cytokinetic process	0.327795132	1	16	2	18	52
Biological Process	GO:1902578	single-organism localization	0.328464233	1	166	143	309	979
Biological Process	GO:0009311	oligosaccharide metabolic process	0.331087795	1	7	10	17	49
Biological Process	GO:0009814	defense response, incompatible interaction	0.331087795	1	12	5	17	49
Cellular Component	GO:0042579	microbody	0.33340727	1	13	9	22	63
Biological Process	GO:0006342	chromatin silencing	0.33786942	1	12	3	15	43
Biological Process	GO:0045814	negative regulation of gene expression, epigenetic	0.33786942	1	12	3	15	43
Cellular Component	GO:0005694	chromosome	0.341212172	1	9	3	12	33
Biological Process	GO:0009696	salicylic acid metabolic process	0.341358407	1	8	6	14	40
Biological Process	GO:0042537	benzene-containing compound metabolic process	0.341358407	1	8	6	14	40
Biological Process	GO:0016143	S-glycoside metabolic process	0.344910654	1	9	4	13	37
Biological Process	GO:0019757	glycosinolate metabolic process	0.344910654	1	9	4	13	37
Biological Process	GO:0046467	membrane lipid biosynthetic process	0.344910654	1	7	6	13	37
Biological Process	GO:0006820	anion transport	0.347574826	1	31	24	55	169
Biological Process	GO:0044723	single-organism carbohydrate metabolic process	0.347884911	1	61	28	89	277
Biological Process	GO:0006101	citrate metabolic process	0.348521678	1	5	7	12	34
Biological Process	GO:0009069	serine family amino acid metabolic process	0.348521678	1	5	7	12	34
Biological Process	GO:0009746	response to hexose	0.348521678	1	9	3	12	34
Biological Process	GO:0034284	response to monosaccharide	0.348521678	1	9	3	12	34
Biological Process	GO:0072350	tricarboxylic acid metabolic process	0.348521678	1	5	7	12	34
Biological Process	GO:0044237	cellular metabolic process	0.350577894	1	797	585	1382	4445
Biological Process	GO:0071103	DNA conformation change	0.352183071	1	11	0	11	31
Biological Process	GO:0016458	gene silencing	0.353500088	1	32	9	41	125
Biological Process	GO:0016568	chromatin modification	0.354179734	1	40	7	47	144
Biological Process	GO:0015992	proton transport	0.354254746	1	11	9	20	59
Biological Process	GO:0048869	cellular developmental process	0.355160138	1	57	24	81	252
Biological Process	GO:0006595	polyamine metabolic process	0.355880034	1	4	6	10	28
Biological Process	GO:0009909	regulation of flower development	0.355880034	1	6	4	10	28
Biological Process	GO:0048831	regulation of shoot system development	0.355880034	1	6	4	10	28
Biological Process	GO:0061640	cytoskeleton-dependent cytokinesis	0.358430132	1	17	2	19	56
Biological Process	GO:0072330	monocarboxylic acid biosynthetic process	0.358430132	1	13	6	19	56
Biological Process	GO:0048468	cell development	0.360871953	1	30	9	39	119
Cellular Component	GO:0044391	ribosomal subunit	0.362008263	1	21	3	24	70
Biological Process	GO:0044106	cellular amine metabolic process	0.362750021	1	10	8	18	53
Biological Process	GO:0006071	glycerol metabolic process	0.364205851	1	2	0	2	4
Biological Process	GO:0009744	response to sucrose	0.364205851	1	2	0	2	4
Biological Process	GO:0009827	plant-type cell wall modification	0.364205851	1	2	0	2	4
Biological Process	GO:0010191	mucilage metabolic process	0.364205851	1	1	1	2	4
Biological Process	GO:0010431	seed maturation	0.364205851	1	1	1	2	4
Biological Process	GO:0010928	regulation of auxin mediated signaling pathway	0.364205851	1	1	1	2	4
Biological Process	GO:0017004	cytochrome complex assembly	0.364205851	1	2	0	2	4
Biological Process	GO:0018342	protein prenylation	0.364205851	1	1	1	2	4
Biological Process	GO:0021700	developmental maturation	0.364205851	1	1	1	2	4
Biological Process	GO:0051093	negative regulation of developmental process	0.364205851	1	2	0	2	4
Biological Process	GO:0060147	regulation of posttranscriptional gene silencing	0.364205851	1	2	0	2	4
Biological Process	GO:0060968	regulation of gene silencing	0.364205851	1	2	0	2	4
Biological Process	GO:0097354	prenylation	0.364205851	1	1	1	2	4
Biological Process	GO:2000377	regulation of reactive oxygen species metabolic process	0.364205851	1	2	0	2	4
Biological Process	GO:1901657	glycosyl compound metabolic process	0.36458178	1	14	11	25	75
Biological Process	GO:0006665	sphingolipid metabolic process	0.366821536	1	5	2	7	19
Biological Process	GO:0007166	cell surface receptor signaling pathway	0.366821536	1	5	2	7	19
Biological Process	GO:0006643	membrane lipid metabolic process	0.36722798	1	10	7	17	50
Biological Process	GO:0044262	cellular carbohydrate metabolic process	0.367254781	1	52	25	77	240
Biological Process	GO:0006325	chromatin organization	0.369302173	1	48	12	60	186
Biological Process	GO:0016441	posttranscriptional gene silencing	0.371879863	1	11	5	16	47
Biological Process	GO:0043085	positive regulation of catalytic activity	0.371879863	1	6	10	16	47
Biological Process	GO:0044093	positive regulation of molecular function	0.371879863	1	6	10	16	47
Biological Process	GO:0065009	regulation of molecular function	0.37258244	1	21	15	36	110
Biological Process	GO:0005977	glycogen metabolic process	0.372897944	1	2	3	5	13
Biological Process	GO:0006112	energy reserve metabolic process	0.372897944	1	2	3	5	13
Biological Process	GO:0006743	ubiquinone metabolic process	0.372897944	1	5	0	5	13
Biological Process	GO:0006771	riboflavin metabolic process	0.373418909	1	1	2	3	7
Biological Process	GO:0006839	mitochondrial transport	0.373418909	1	2	1	3	7
Biological Process	GO:0015851	nucleobase transport	0.373418909	1	2	1	3	7
Biological Process	GO:0030838	positive regulation of actin filament polymerization	0.373418909	1	3	0	3	7
Biological Process	GO:0031334	positive regulation of protein complex assembly	0.373418909	1	3	0	3	7
Biological Process	GO:0032273	positive regulation of protein polymerization	0.373418909	1	3	0	3	7
Biological Process	GO:0043101	purine-containing compound salvage	0.373418909	1	2	1	3	7
Biological Process	GO:0044089	positive regulation of cellular component biogenesis	0.373418909	1	3	0	3	7
Biological Process	GO:0045010	actin nucleation	0.373418909	1	3	0	3	7
Biological Process	GO:0052646	alditol phosphate metabolic process	0.373418909	1	2	1	3	7
Biological Process	GO:0098732	macromolecule deacylation	0.373418909	1	2	1	3	7
Biological Process	GO:0009147	pyrimidine nucleoside triphosphate metabolic process	0.374518375	1	2	2	4	10
Biological Process	GO:0009148	pyrimidine nucleoside triphosphate biosynthetic process	0.374518375	1	2	2	4	10
Biological Process	GO:0009208	pyrimidine ribonucleoside triphosphate metabolic process	0.374518375	1	2	2	4	10
Biological Process	GO:0009209	pyrimidine ribonucleoside triphosphate biosynthetic process	0.374518375	1	2	2	4	10
Biological Process	GO:0010638	positive regulation of organelle organization	0.374518375	1	4	0	4	10
Biological Process	GO:0032970	regulation of actin filament-based process	0.374518375	1	4	0	4	10
Biological Process	GO:0046112	nucleobase biosynthetic process	0.374518375	1	2	2	4	10
Biological Process	GO:0051130	positive regulation of cellular component organization	0.374518375	1	4	0	4	10
Biological Process	GO:0071824	protein-DNA complex subunit organization	0.374518375	1	2	2	4	10
Biological Process	GO:0008652	cellular amino acid biosynthetic process	0.376223583	1	41	17	58	180
Cellular Component	GO:0031227	intrinsic component of endoplasmic reticulum membrane	0.378286147	1	2	0	2	4
Biological Process	GO:0006006	glucose metabolic process	0.380343742	1	22	6	28	85
Biological Process	GO:0010608	posttranscriptional regulation of gene expression	0.380414255	1	26	14	40	123
Biological Process	GO:0001934	positive regulation of protein phosphorylation	0.381783875	1	6	8	14	41
Biological Process	GO:0009699	phenylpropanoid biosynthetic process	0.381783875	1	12	2	14	41
Biological Process	GO:0009863	salicylic acid mediated signaling pathway	0.381783875	1	8	6	14	41
Biological Process	GO:0010562	positive regulation of phosphorus metabolic process	0.381783875	1	6	8	14	41
Biological Process	GO:0035194	posttranscriptional gene silencing by RNA	0.381783875	1	9	5	14	41
Biological Process	GO:0042327	positive regulation of phosphorylation	0.381783875	1	6	8	14	41
Biological Process	GO:0045937	positive regulation of phosphate metabolic process	0.381783875	1	6	8	14	41
Biological Process	GO:0071446	cellular response to salicylic acid stimulus	0.381783875	1	8	6	14	41
Biological Process	GO:0010015	root morphogenesis	0.387750778	1	15	5	20	60
Cellular Component	GO:0000229	cytoplasmic chromosome	0.391617376	1	2	1	3	7
Cellular Component	GO:0000785	chromatin	0.391617376	1	3	0	3	7
Biological Process	GO:0032506	cytokinetic process	0.392924145	1	17	2	19	57
Biological Process	GO:1901659	glycosyl compound biosynthetic process	0.392924145	1	12	7	19	57
Biological Process	GO:2000241	regulation of reproductive process	0.39855534	1	7	4	11	32
Biological Process	GO:0006955	immune response	0.403697324	1	18	11	29	89
Biological Process	GO:0045087	innate immune response	0.403697324	1	18	11	29	89
Biological Process	GO:0030029	actin filament-based process	0.409881808	1	11	5	16	48
Biological Process	GO:0019321	pentose metabolic process	0.411519732	1	8	1	9	26
Biological Process	GO:0045892	negative regulation of transcription, DNA-templated	0.416112233	1	12	3	15	45
Biological Process	GO:1903507	negative regulation of nucleic acid-templated transcription	0.416112233	1	12	3	15	45
Biological Process	GO:2000113	negative regulation of cellular macromolecule biosynthetic process	0.416112233	1	12	3	15	45
Biological Process	GO:0099402	plant organ development	0.419229978	1	32	25	57	179
Biological Process	GO:0090558	plant epidermis development	0.421631269	1	14	6	20	61
Biological Process	GO:0010604	positive regulation of macromolecule metabolic process	0.422696711	1	6	8	14	42
Biological Process	GO:0031401	positive regulation of protein modification process	0.422696711	1	6	8	14	42
Biological Process	GO:0032270	positive regulation of cellular protein metabolic process	0.422696711	1	6	8	14	42
Biological Process	GO:0051247	positive regulation of protein metabolic process	0.422696711	1	6	8	14	42
Biological Process	GO:0009225	nucleotide-sugar metabolic process	0.435398535	1	4	2	6	17
Biological Process	GO:0010154	fruit development	0.43715178	1	5	7	12	36
Biological Process	GO:0048316	seed development	0.43715178	1	5	7	12	36
Biological Process	GO:0040029	regulation of gene expression, epigenetic	0.437227573	1	22	6	28	87
Biological Process	GO:0048580	regulation of post-embryonic development	0.437377788	1	26	12	38	119
Biological Process	GO:0003006	developmental process involved in reproduction	0.4401396	1	78	62	140	447
Biological Process	GO:0044702	single organism reproductive process	0.44507216	1	31	34	65	206
Biological Process	GO:0022898	regulation of transmembrane transporter activity	0.445300663	1	3	2	5	14
Biological Process	GO:0032409	regulation of transporter activity	0.445300663	1	3	2	5	14
Biological Process	GO:0032412	regulation of ion transmembrane transporter activity	0.445300663	1	3	2	5	14
Biological Process	GO:0044238	primary metabolic process	0.446431487	1	746	472	1218	3931
Biological Process	GO:0065007	biological regulation	0.448659868	1	325	237	562	1810
Biological Process	GO:0000278	mitotic cell cycle	0.448842398	1	23	3	26	81
Biological Process	GO:0030243	cellulose metabolic process	0.44891247	1	19	2	21	65
Biological Process	GO:0006816	calcium ion transport	0.453860556	1	3	7	10	30
Biological Process	GO:0034285	response to disaccharide	0.455628286	1	7	8	15	46
Biological Process	GO:0000910	cytokinesis	0.455640374	1	18	2	20	62
Biological Process	GO:0002682	regulation of immune system process	0.456864476	1	2	2	4	11
Biological Process	GO:0006566	threonine metabolic process	0.456864476	1	3	1	4	11
Biological Process	GO:0009226	nucleotide-sugar biosynthetic process	0.456864476	1	3	1	4	11
Biological Process	GO:0009292	genetic transfer	0.456864476	1	3	1	4	11
Biological Process	GO:0030258	lipid modification	0.456864476	1	3	1	4	11
Biological Process	GO:0051259	protein oligomerization	0.456864476	1	2	2	4	11
Biological Process	GO:0010564	regulation of cell cycle process	0.463362913	1	9	0	9	27
Biological Process	GO:0018958	phenol-containing compound metabolic process	0.463647816	1	8	6	14	43
Biological Process	GO:0006914	autophagy	0.471073519	1	2	1	3	8
Biological Process	GO:0009132	nucleoside diphosphate metabolic process	0.471073519	1	3	0	3	8
Biological Process	GO:0009629	response to gravity	0.471073519	1	3	0	3	8
Biological Process	GO:0009808	lignin metabolic process	0.471073519	1	3	0	3	8
Biological Process	GO:0015766	disaccharide transport	0.471073519	1	2	1	3	8
Biological Process	GO:0015772	oligosaccharide transport	0.471073519	1	2	1	3	8
Biological Process	GO:0042726	flavin-containing compound metabolic process	0.471073519	1	1	2	3	8
Biological Process	GO:0051495	positive regulation of cytoskeleton organization	0.471073519	1	3	0	3	8
Biological Process	GO:0051552	flavone metabolic process	0.471073519	1	2	1	3	8
Biological Process	GO:0051553	flavone biosynthetic process	0.471073519	1	2	1	3	8
Cellular Component	GO:0016604	nuclear body	0.47134814	1	1	4	5	14
Biological Process	GO:0032147	activation of protein kinase activity	0.472216906	1	5	8	13	40
Biological Process	GO:0033674	positive regulation of kinase activity	0.472216906	1	5	8	13	40
Biological Process	GO:0045860	positive regulation of protein kinase activity	0.472216906	1	5	8	13	40
Biological Process	GO:0051347	positive regulation of transferase activity	0.472216906	1	5	8	13	40
Biological Process	GO:0048608	reproductive structure development	0.472603328	1	21	33	54	172
Biological Process	GO:0061458	reproductive system development	0.472603328	1	21	33	54	172
Biological Process	GO:0006766	vitamin metabolic process	0.47388359	1	4	4	8	24
Biological Process	GO:0006767	water-soluble vitamin metabolic process	0.47388359	1	4	4	8	24
Biological Process	GO:0009887	organ morphogenesis	0.478529415	1	14	12	26	82
Biological Process	GO:0050790	regulation of catalytic activity	0.481568778	1	17	13	30	95
Biological Process	GO:0006818	hydrogen transport	0.485225879	1	14	11	25	79
Biological Process	GO:0009850	auxin metabolic process	0.485715589	1	5	2	7	21
Biological Process	GO:0045934	negative regulation of nucleobase-containing compound metabolic process	0.486135312	1	13	3	16	50
Biological Process	GO:0051172	negative regulation of nitrogen compound metabolic process	0.486135312	1	13	3	16	50
Biological Process	GO:0051253	negative regulation of RNA metabolic process	0.486135312	1	13	3	16	50
Biological Process	GO:0071704	organic substance metabolic process	0.486785585	1	859	601	1460	4721
Biological Process	GO:0005996	monosaccharide metabolic process	0.488329955	1	32	10	42	134
Biological Process	GO:0019318	hexose metabolic process	0.490090456	1	24	9	33	105
Biological Process	GO:0009987	cellular process	0.490238668	1	1016	763	1779	5754
Biological Process	GO:0006020	inositol metabolic process	0.490256126	1	2	0	2	5
Biological Process	GO:0009113	purine nucleobase biosynthetic process	0.490256126	1	1	1	2	5
Biological Process	GO:0009593	detection of chemical stimulus	0.490256126	1	2	0	2	5
Biological Process	GO:0010101	post-embryonic root morphogenesis	0.490256126	1	0	2	2	5
Biological Process	GO:0018904	ether metabolic process	0.490256126	1	1	1	2	5
Biological Process	GO:0019856	pyrimidine nucleobase biosynthetic process	0.490256126	1	1	1	2	5
Biological Process	GO:0019953	sexual reproduction	0.490256126	1	1	1	2	5
Biological Process	GO:0042548	regulation of photosynthesis, light reaction	0.490256126	1	0	2	2	5
Biological Process	GO:0043096	purine nucleobase salvage	0.490256126	1	1	1	2	5
Biological Process	GO:0043467	regulation of generation of precursor metabolites and energy	0.490256126	1	0	2	2	5
Biological Process	GO:0044092	negative regulation of molecular function	0.490256126	1	2	0	2	5
Biological Process	GO:0044703	multi-organism reproductive process	0.490256126	1	1	1	2	5
Biological Process	GO:0048438	floral whorl development	0.490256126	1	0	2	2	5
Biological Process	GO:0048367	shoot system development	0.493136969	1	22	32	54	173
Biological Process	GO:0035556	intracellular signal transduction	0.493738739	1	23	18	41	131
Biological Process	GO:0015980	energy derivation by oxidation of organic compounds	0.494885359	1	9	6	15	47
Biological Process	GO:0030036	actin cytoskeleton organization	0.494885359	1	10	5	15	47
Biological Process	GO:0032989	cellular component morphogenesis	0.495276181	1	33	12	45	144
Biological Process	GO:0000902	cell morphogenesis	0.49783248	1	27	9	36	115
Biological Process	GO:0006997	nucleus organization	0.49930108	1	5	1	6	18
Biological Process	GO:0048437	floral organ development	0.49941538	1	9	14	23	73
Biological Process	GO:0043087	regulation of GTPase activity	0.502278405	1	8	2	10	31
Biological Process	GO:0045333	cellular respiration	0.502278405	1	7	3	10	31
Cellular Component	GO:0005789	endoplasmic reticulum membrane	0.506403547	1	2	0	2	5
Cellular Component	GO:0005829	cytosol	0.506403547	1	2	0	2	5
Cellular Component	GO:0042175	nuclear outer membrane-endoplasmic reticulum membrane network	0.506403547	1	2	0	2	5
Cellular Component	GO:0044445	cytosolic part	0.506403547	1	2	0	2	5
Biological Process	GO:0051273	beta-glucan metabolic process	0.508043727	1	24	2	26	83
Biological Process	GO:0016051	carbohydrate biosynthetic process	0.51535105	1	3	2	5	15
Biological Process	GO:0016104	triterpenoid biosynthetic process	0.51535105	1	3	2	5	15
Biological Process	GO:0050832	defense response to fungus	0.51535105	1	5	0	5	15
Cellular Component	GO:0044427	chromosomal part	0.517514402	1	6	1	7	21
Biological Process	GO:0000098	sulfur amino acid catabolic process	0.522550621	1	0	1	1	2
Biological Process	GO:0000165	MAPK cascade	0.522550621	1	0	1	1	2
Biological Process	GO:0001709	cell fate determination	0.522550621	1	1	0	1	2
Biological Process	GO:0006085	acetyl-CoA biosynthetic process	0.522550621	1	0	1	1	2
Biological Process	GO:0006528	asparagine metabolic process	0.522550621	1	0	1	1	2
Biological Process	GO:0006529	asparagine biosynthetic process	0.522550621	1	0	1	1	2
Biological Process	GO:0006534	cysteine metabolic process	0.522550621	1	0	1	1	2
Biological Process	GO:0006842	tricarboxylic acid transport	0.522550621	1	1	0	1	2
Biological Process	GO:0006906	vesicle fusion	0.522550621	1	1	0	1	2
Biological Process	GO:0006915	apoptotic process	0.522550621	1	1	0	1	2
Biological Process	GO:0007033	vacuole organization	0.522550621	1	0	1	1	2
Biological Process	GO:0007063	regulation of sister chromatid cohesion	0.522550621	1	1	0	1	2
Biological Process	GO:0008105	asymmetric protein localization	0.522550621	1	1	0	1	2
Biological Process	GO:0009071	serine family amino acid catabolic process	0.522550621	1	0	1	1	2
Biological Process	GO:0009093	cysteine catabolic process	0.522550621	1	0	1	1	2
Biological Process	GO:0009612	response to mechanical stimulus	0.522550621	1	1	0	1	2
Biological Process	GO:0010192	mucilage biosynthetic process	0.522550621	1	0	1	1	2
Biological Process	GO:0010232	vascular transport	0.522550621	1	1	0	1	2
Biological Process	GO:0016073	snRNA metabolic process	0.522550621	1	1	0	1	2
Biological Process	GO:0016180	snRNA processing	0.522550621	1	1	0	1	2
Biological Process	GO:0018065	protein-cofactor linkage	0.522550621	1	1	0	1	2
Biological Process	GO:0018126	protein hydroxylation	0.522550621	1	0	1	1	2
Biological Process	GO:0018131	oxazole or thiazole biosynthetic process	0.522550621	1	0	1	1	2
Biological Process	GO:0023014	signal transduction by protein phosphorylation	0.522550621	1	0	1	1	2
Biological Process	GO:0032069	regulation of nuclease activity	0.522550621	1	1	0	1	2
Biological Process	GO:0032074	negative regulation of nuclease activity	0.522550621	1	1	0	1	2
Biological Process	GO:0032101	regulation of response to external stimulus	0.522550621	1	0	1	1	2
Biological Process	GO:0033045	regulation of sister chromatid segregation	0.522550621	1	1	0	1	2
Biological Process	GO:0034472	snRNA 3'-end processing	0.522550621	1	1	0	1	2
Biological Process	GO:0035384	thioester biosynthetic process	0.522550621	1	0	1	1	2
Biological Process	GO:0040020	regulation of meiotic nuclear division	0.522550621	1	1	0	1	2
Biological Process	GO:0042181	ketone biosynthetic process	0.522550621	1	1	0	1	2
Biological Process	GO:0042374	phylloquinone metabolic process	0.522550621	1	1	0	1	2
Biological Process	GO:0042435	indole-containing compound biosynthetic process	0.522550621	1	0	1	1	2
Biological Process	GO:0042752	regulation of circadian rhythm	0.522550621	1	1	0	1	2
Biological Process	GO:0042981	regulation of apoptotic process	0.522550621	1	1	0	1	2
Biological Process	GO:0043266	regulation of potassium ion transport	0.522550621	1	1	0	1	2
Biological Process	GO:0043405	regulation of MAP kinase activity	0.522550621	1	0	1	1	2
Biological Process	GO:0043408	regulation of MAPK cascade	0.522550621	1	0	1	1	2
Biological Process	GO:0043692	monoterpene metabolic process	0.522550621	1	1	0	1	2
Biological Process	GO:0044801	single-organism membrane fusion	0.522550621	1	1	0	1	2
Biological Process	GO:0045786	negative regulation of cell cycle	0.522550621	1	1	0	1	2
Biological Process	GO:0046459	short-chain fatty acid metabolic process	0.522550621	1	0	1	1	2
Biological Process	GO:0046484	oxazole or thiazole metabolic process	0.522550621	1	0	1	1	2
Biological Process	GO:0046500	S-adenosylmethionine metabolic process	0.522550621	1	0	1	1	2
Biological Process	GO:0050688	regulation of defense response to virus	0.522550621	1	0	1	1	2
Biological Process	GO:0051304	chromosome separation	0.522550621	1	1	0	1	2
Biological Process	GO:0051445	regulation of meiotic cell cycle	0.522550621	1	1	0	1	2
Biological Process	GO:0051607	defense response to virus	0.522550621	1	0	1	1	2
Biological Process	GO:0051775	response to redox state	0.522550621	1	1	0	1	2
Biological Process	GO:0051983	regulation of chromosome segregation	0.522550621	1	1	0	1	2
Biological Process	GO:0055090	acylglycerol homeostasis	0.522550621	1	0	1	1	2
Biological Process	GO:0060700	regulation of ribonuclease activity	0.522550621	1	1	0	1	2
Biological Process	GO:0060701	negative regulation of ribonuclease activity	0.522550621	1	1	0	1	2
Biological Process	GO:0061025	membrane fusion	0.522550621	1	1	0	1	2
Biological Process	GO:0071616	acyl-CoA biosynthetic process	0.522550621	1	0	1	1	2
Biological Process	GO:0090174	organelle membrane fusion	0.522550621	1	1	0	1	2
Biological Process	GO:1901016	regulation of potassium ion transmembrane transporter activity	0.522550621	1	1	0	1	2
Biological Process	GO:1901379	regulation of potassium ion transmembrane transport	0.522550621	1	1	0	1	2
Biological Process	GO:1901663	quinone biosynthetic process	0.522550621	1	1	0	1	2
Biological Process	GO:1904062	regulation of cation transmembrane transport	0.522550621	1	1	0	1	2
Biological Process	GO:2001252	positive regulation of chromosome organization	0.522550621	1	1	0	1	2
Biological Process	GO:0005982	starch metabolic process	0.522758962	1	14	10	24	77
Biological Process	GO:0009260	ribonucleotide biosynthetic process	0.523699914	1	7	9	16	51
Biological Process	GO:0046390	ribose phosphate biosynthetic process	0.523699914	1	7	9	16	51
Biological Process	GO:0008283	cell proliferation	0.524970054	1	9	3	12	38
Biological Process	GO:0009116	nucleoside metabolic process	0.524970054	1	5	7	12	38
Biological Process	GO:0009119	ribonucleoside metabolic process	0.524970054	1	5	7	12	38
Biological Process	GO:0016108	tetraterpenoid metabolic process	0.524970054	1	6	6	12	38
Biological Process	GO:0051336	regulation of hydrolase activity	0.524970054	1	10	2	12	38
Biological Process	GO:0044085	cellular component biogenesis	0.525179395	1	94	23	117	379
Biological Process	GO:0071407	cellular response to organic cyclic compound	0.529816555	1	16	11	27	87
Biological Process	GO:0050789	regulation of biological process	0.532793144	1	294	210	504	1634
Cellular Component	GO:0000228	nuclear chromosome	0.533482166	1	1	0	1	2
Cellular Component	GO:0000428	DNA-directed RNA polymerase complex	0.533482166	1	1	0	1	2
Cellular Component	GO:0008023	transcription elongation factor complex	0.533482166	1	1	0	1	2
Cellular Component	GO:0030133	transport vesicle	0.533482166	1	1	0	1	2
Cellular Component	GO:0030880	RNA polymerase complex	0.533482166	1	1	0	1	2
Cellular Component	GO:0034518	RNA cap binding complex	0.533482166	1	1	0	1	2
Cellular Component	GO:0055029	nuclear DNA-directed RNA polymerase complex	0.533482166	1	1	0	1	2
Biological Process	GO:0010558	negative regulation of macromolecule biosynthetic process	0.533523337	1	12	3	15	48
Biological Process	GO:1902679	negative regulation of RNA biosynthetic process	0.533523337	1	12	3	15	48
Biological Process	GO:0044264	cellular polysaccharide metabolic process	0.533854982	1	44	14	58	188
Cellular Component	GO:0009526	plastid envelope	0.534994382	1	52	22	74	234
Biological Process	GO:0006525	arginine metabolic process	0.53511148	1	1	3	4	12
Biological Process	GO:0006544	glycine metabolic process	0.53511148	1	2	2	4	12
Biological Process	GO:0008643	carbohydrate transport	0.53511148	1	2	2	4	12
Biological Process	GO:0010374	stomatal complex development	0.53511148	1	1	3	4	12
Biological Process	GO:0006664	glycolipid metabolic process	0.536650582	1	5	6	11	35
Biological Process	GO:1903509	liposaccharide metabolic process	0.536650582	1	5	6	11	35
Biological Process	GO:0042592	homeostatic process	0.53905039	1	33	20	53	172
Biological Process	GO:0006520	cellular amino acid metabolic process	0.539279496	1	71	50	121	393
Cellular Component	GO:0005875	microtubule associated complex	0.542148485	1	10	5	15	47
Biological Process	GO:1901360	organic cyclic compound metabolic process	0.546843458	1	306	161	467	1516
Biological Process	GO:0016114	terpenoid biosynthetic process	0.55035063	1	9	8	17	55
Biological Process	GO:0007015	actin filament organization	0.555224032	1	9	4	13	42
Biological Process	GO:0031399	regulation of protein modification process	0.555810709	1	16	15	31	101
Biological Process	GO:1901700	response to oxygen-containing compound	0.55860601	1	46	38	84	274
Biological Process	GO:0051276	chromosome organization	0.560168936	1	59	13	72	235
Biological Process	GO:0005991	trehalose metabolic process	0.560445484	1	1	5	6	19
Biological Process	GO:0006364	rRNA processing	0.560445484	1	4	2	6	19
Biological Process	GO:0010260	organ senescence	0.560445484	1	5	1	6	19
Biological Process	GO:0032958	inositol phosphate biosynthetic process	0.560445484	1	5	1	6	19
Biological Process	GO:0042254	ribosome biogenesis	0.560445484	1	4	2	6	19
Biological Process	GO:0046173	polyol biosynthetic process	0.560445484	1	5	1	6	19
Biological Process	GO:0006026	aminoglycan catabolic process	0.561053896	1	3	0	3	9
Biological Process	GO:0006081	cellular aldehyde metabolic process	0.561053896	1	3	0	3	9
Biological Process	GO:0006206	pyrimidine nucleobase metabolic process	0.561053896	1	2	1	3	9
Biological Process	GO:0006536	glutamate metabolic process	0.561053896	1	1	2	3	9
Biological Process	GO:0008064	regulation of actin polymerization or depolymerization	0.561053896	1	3	0	3	9
Biological Process	GO:0009129	pyrimidine nucleoside monophosphate metabolic process	0.561053896	1	1	2	3	9
Biological Process	GO:0009130	pyrimidine nucleoside monophosphate biosynthetic process	0.561053896	1	1	2	3	9
Biological Process	GO:0009173	pyrimidine ribonucleoside monophosphate metabolic process	0.561053896	1	1	2	3	9
Biological Process	GO:0009174	pyrimidine ribonucleoside monophosphate biosynthetic process	0.561053896	1	1	2	3	9
Biological Process	GO:0010109	regulation of photosynthesis	0.561053896	1	1	2	3	9
Biological Process	GO:0030041	actin filament polymerization	0.561053896	1	3	0	3	9
Biological Process	GO:0030832	regulation of actin filament length	0.561053896	1	3	0	3	9
Biological Process	GO:0030833	regulation of actin filament polymerization	0.561053896	1	3	0	3	9
Biological Process	GO:0032271	regulation of protein polymerization	0.561053896	1	3	0	3	9
Biological Process	GO:0032956	regulation of actin cytoskeleton organization	0.561053896	1	3	0	3	9
Biological Process	GO:0034728	nucleosome organization	0.561053896	1	1	2	3	9
Biological Process	GO:0043254	regulation of protein complex assembly	0.561053896	1	3	0	3	9
Biological Process	GO:0048366	leaf development	0.561053896	1	1	2	3	9
Biological Process	GO:0051258	protein polymerization	0.561053896	1	3	0	3	9
Biological Process	GO:0009755	hormone-mediated signaling pathway	0.562487528	1	29	31	60	196
Biological Process	GO:0009247	glycolipid biosynthetic process	0.563531808	1	4	5	9	29
Biological Process	GO:0031667	response to nutrient levels	0.565305342	1	8	11	19	62
Biological Process	GO:0010038	response to metal ion	0.565944375	1	19	7	26	85
Biological Process	GO:0009890	negative regulation of biosynthetic process	0.571216736	1	12	3	15	49
Biological Process	GO:0031327	negative regulation of cellular biosynthetic process	0.571216736	1	12	3	15	49
Biological Process	GO:0022414	reproductive process	0.571401174	1	85	62	147	480
Biological Process	GO:0006952	defense response	0.573992782	1	30	24	54	177
Biological Process	GO:0008299	isoprenoid biosynthetic process	0.575061561	1	10	8	18	59
Biological Process	GO:0006073	cellular glucan metabolic process	0.577727138	1	43	14	57	187
Biological Process	GO:0015672	monovalent inorganic cation transport	0.578028916	1	16	12	28	92
Biological Process	GO:0070887	cellular response to chemical stimulus	0.578039737	1	41	46	87	285
Biological Process	GO:0046471	phosphatidylglycerol metabolic process	0.579292607	1	5	3	8	26
Biological Process	GO:0070918	production of small RNA involved in gene silencing by RNA	0.580430054	1	6	5	11	36
Biological Process	GO:0000003	reproduction	0.580525056	1	86	62	148	484
Biological Process	GO:0006722	triterpenoid metabolic process	0.581361528	1	3	2	5	16
Biological Process	GO:0070192	chromosome organization involved in meiotic cell cycle	0.581361528	1	5	0	5	16
Cellular Component	GO:0048500	signal recognition particle	0.581732188	1	2	1	3	9
Biological Process	GO:0072522	purine-containing compound biosynthetic process	0.582661354	1	7	7	14	46
Biological Process	GO:0031668	cellular response to extracellular stimulus	0.588194317	1	8	12	20	66
Biological Process	GO:0071496	cellular response to external stimulus	0.588194317	1	8	12	20	66
Biological Process	GO:0032535	regulation of cellular component size	0.59475247	1	7	3	10	33
Biological Process	GO:0090066	regulation of anatomical structure size	0.59475247	1	7	3	10	33
Biological Process	GO:0007568	aging	0.597158809	1	5	2	7	23
Biological Process	GO:0000460	maturation of 5.8S rRNA	0.599140232	1	1	1	2	6
Biological Process	GO:0000724	double-strand break repair via homologous recombination	0.599140232	1	2	0	2	6
Biological Process	GO:0006109	regulation of carbohydrate metabolic process	0.599140232	1	2	0	2	6
Biological Process	GO:0006302	double-strand break repair	0.599140232	1	2	0	2	6
Biological Process	GO:0006400	tRNA modification	0.599140232	1	1	1	2	6
Biological Process	GO:0006415	translational termination	0.599140232	1	2	0	2	6
Biological Process	GO:0006449	regulation of translational termination	0.599140232	1	2	0	2	6
Biological Process	GO:0006875	cellular metal ion homeostasis	0.599140232	1	2	0	2	6
Biological Process	GO:0009630	gravitropism	0.599140232	1	2	0	2	6
Biological Process	GO:0019400	alditol metabolic process	0.599140232	1	2	0	2	6
Biological Process	GO:0031123	RNA 3'-end processing	0.599140232	1	2	0	2	6
Biological Process	GO:0051783	regulation of nuclear division	0.599140232	1	2	0	2	6
Biological Process	GO:0071310	cellular response to organic substance	0.602046041	1	40	45	85	280
Biological Process	GO:0009059	macromolecule biosynthetic process	0.606235689	1	177	130	307	1004
Biological Process	GO:1901264	carbohydrate derivative transport	0.607206385	1	2	2	4	13
Biological Process	GO:0043549	regulation of kinase activity	0.607680204	1	6	9	15	50
Biological Process	GO:0045859	regulation of protein kinase activity	0.607680204	1	6	9	15	50
Biological Process	GO:0006873	cellular ion homeostasis	0.608075156	1	6	6	12	40
Biological Process	GO:0055082	cellular chemical homeostasis	0.608075156	1	6	6	12	40
Biological Process	GO:0031669	cellular response to nutrient levels	0.608338594	1	8	10	18	60
Biological Process	GO:0009793	embryo development ending in seed dormancy	0.610533773	1	4	5	9	30
Biological Process	GO:1901605	alpha-amino acid metabolic process	0.612967039	1	26	28	54	179
Biological Process	GO:0044249	cellular biosynthetic process	0.61554796	1	293	193	486	1587
Cellular Component	GO:0009534	chloroplast thylakoid	0.615805384	1	2	0	2	6
Biological Process	GO:0032870	cellular response to hormone stimulus	0.618174678	1	29	31	60	199
Biological Process	GO:0071495	cellular response to endogenous stimulus	0.618174678	1	29	31	60	199
Biological Process	GO:0009991	response to extracellular stimulus	0.61941484	1	8	12	20	67
Biological Process	GO:0048523	negative regulation of cellular process	0.61941484	1	17	3	20	67
Biological Process	GO:0050801	ion homeostasis	0.61941484	1	11	9	20	67
Biological Process	GO:0071229	cellular response to acid chemical	0.621430166	1	13	13	26	87
Biological Process	GO:1901137	carbohydrate derivative biosynthetic process	0.621790823	1	30	19	49	163
Biological Process	GO:0016109	tetraterpenoid biosynthetic process	0.622315742	1	5	6	11	37
Biological Process	GO:0031050	dsRNA fragmentation	0.622315742	1	6	5	11	37
Biological Process	GO:0043331	response to dsRNA	0.622315742	1	6	5	11	37
Biological Process	GO:0071359	cellular response to dsRNA	0.622315742	1	6	5	11	37
Biological Process	GO:1901699	cellular response to nitrogen compound	0.622315742	1	6	5	11	37
Biological Process	GO:0009066	aspartate family amino acid metabolic process	0.62810511	1	5	3	8	27
Biological Process	GO:0051321	meiotic cell cycle	0.62810511	1	8	0	8	27
Biological Process	GO:1903046	meiotic cell cycle process	0.62810511	1	8	0	8	27
Biological Process	GO:0090304	nucleic acid metabolic process	0.629296358	1	213	103	316	1036
Biological Process	GO:0019219	regulation of nucleobase-containing compound metabolic process	0.637104261	1	54	23	77	256
Biological Process	GO:0019684	photosynthesis, light reaction	0.637817233	1	5	5	10	34
Biological Process	GO:0042743	hydrogen peroxide metabolic process	0.639356563	1	19	8	27	91
Biological Process	GO:0006730	one-carbon metabolic process	0.640997691	1	2	1	3	10
Biological Process	GO:0007126	meiotic nuclear division	0.640997691	1	3	0	3	10
Biological Process	GO:0009608	response to symbiont	0.640997691	1	1	2	3	10
Biological Process	GO:0015696	ammonium transport	0.640997691	1	1	2	3	10
Biological Process	GO:0042214	terpene metabolic process	0.640997691	1	2	1	3	10
Biological Process	GO:0044087	regulation of cellular component biogenesis	0.640997691	1	3	0	3	10
Biological Process	GO:0048584	positive regulation of response to stimulus	0.640997691	1	1	2	3	10
Biological Process	GO:0031323	regulation of cellular metabolic process	0.641289812	1	84	49	133	440
Cellular Component	GO:0005840	ribosome	0.641834375	1	25	3	28	92
Biological Process	GO:0009112	nucleobase metabolic process	0.642179441	1	3	2	5	17
Biological Process	GO:0022411	cellular component disassembly	0.642179441	1	4	1	5	17
Biological Process	GO:0032984	macromolecular complex disassembly	0.642179441	1	4	1	5	17
Biological Process	GO:0043241	protein complex disassembly	0.642179441	1	4	1	5	17
Biological Process	GO:0043624	cellular protein complex disassembly	0.642179441	1	4	1	5	17
Biological Process	GO:0048444	floral organ morphogenesis	0.642179441	1	2	3	5	17
Biological Process	GO:0048449	floral organ formation	0.642179441	1	2	3	5	17
Biological Process	GO:0048563	post-embryonic organ morphogenesis	0.642179441	1	2	3	5	17
Biological Process	GO:0051338	regulation of transferase activity	0.642671992	1	6	9	15	51
Biological Process	GO:0006355	regulation of transcription, DNA-templated	0.645216599	1	42	23	65	217
Biological Process	GO:1903506	regulation of nucleic acid-templated transcription	0.645216599	1	42	23	65	217
Biological Process	GO:0006310	DNA recombination	0.646918529	1	12	0	12	41
Biological Process	GO:0098655	cation transmembrane transport	0.646918529	1	10	2	12	41
Biological Process	GO:0006970	response to osmotic stress	0.64741422	1	38	10	48	161
Biological Process	GO:0032392	DNA geometric change	0.647919193	1	7	0	7	24
Biological Process	GO:0042127	regulation of cell proliferation	0.647919193	1	4	3	7	24
Biological Process	GO:0009259	ribonucleotide metabolic process	0.651685436	1	7	10	17	58
Biological Process	GO:0019693	ribose phosphate metabolic process	0.651685436	1	7	10	17	58
Biological Process	GO:0031047	gene silencing by RNA	0.655466374	1	9	5	14	48
Cellular Component	GO:0044430	cytoskeletal part	0.656097446	1	16	6	22	73
Biological Process	GO:2001141	regulation of RNA biosynthetic process	0.656968539	1	43	23	66	221
Biological Process	GO:0006139	nucleobase-containing compound metabolic process	0.661513811	1	251	127	378	1242
Biological Process	GO:1901135	carbohydrate derivative metabolic process	0.661966104	1	39	26	65	218
Biological Process	GO:0031324	negative regulation of cellular metabolic process	0.6635243	1	13	3	16	55
Biological Process	GO:1901362	organic cyclic compound biosynthetic process	0.666822181	1	111	61	172	570
Biological Process	GO:0010467	gene expression	0.667120572	1	243	167	410	1347
Biological Process	GO:0022613	ribonucleoprotein complex biogenesis	0.668018782	1	17	4	21	72
Biological Process	GO:0072521	purine-containing compound metabolic process	0.668018782	1	11	10	21	72
Biological Process	GO:0006807	nitrogen compound metabolic process	0.669914593	1	342	196	538	1764
Biological Process	GO:0000038	very long-chain fatty acid metabolic process	0.670120558	1	0	1	1	3
Biological Process	GO:0000469	cleavage involved in rRNA processing	0.670120558	1	1	0	1	3
Biological Process	GO:0000959	mitochondrial RNA metabolic process	0.670120558	1	1	0	1	3
Biological Process	GO:0002009	morphogenesis of an epithelium	0.670120558	1	1	0	1	3
Biological Process	GO:0002832	negative regulation of response to biotic stimulus	0.670120558	1	1	0	1	3
Biological Process	GO:0006072	glycerol-3-phosphate metabolic process	0.670120558	1	1	0	1	3
Biological Process	GO:0006208	pyrimidine nucleobase catabolic process	0.670120558	1	1	0	1	3
Biological Process	GO:0006487	protein N-linked glycosylation	0.670120558	1	1	0	1	3
Biological Process	GO:0007215	glutamate receptor signaling pathway	0.670120558	1	0	1	1	3
Biological Process	GO:0008614	pyridoxine metabolic process	0.670120558	1	1	0	1	3
Biological Process	GO:0009566	fertilization	0.670120558	1	0	1	1	3
Biological Process	GO:0009615	response to virus	0.670120558	1	0	1	1	3
Biological Process	GO:0009688	abscisic acid biosynthetic process	0.670120558	1	1	0	1	3
Biological Process	GO:0009720	detection of hormone stimulus	0.670120558	1	1	0	1	3
Biological Process	GO:0009726	detection of endogenous stimulus	0.670120558	1	1	0	1	3
Biological Process	GO:0009853	photorespiration	0.670120558	1	1	0	1	3
Biological Process	GO:0010115	regulation of abscisic acid biosynthetic process	0.670120558	1	1	0	1	3
Biological Process	GO:0010380	regulation of chlorophyll biosynthetic process	0.670120558	1	1	0	1	3
Biological Process	GO:0010496	intercellular transport	0.670120558	1	1	0	1	3
Biological Process	GO:0010959	regulation of metal ion transport	0.670120558	1	1	0	1	3
Biological Process	GO:0015717	triose phosphate transport	0.670120558	1	0	1	1	3
Biological Process	GO:0015840	urea transport	0.670120558	1	0	1	1	3
Biological Process	GO:0015850	organic hydroxy compound transport	0.670120558	1	0	1	1	3
Biological Process	GO:0015995	chlorophyll biosynthetic process	0.670120558	1	1	0	1	3
Biological Process	GO:0019755	one-carbon compound transport	0.670120558	1	0	1	1	3
Biological Process	GO:0034308	primary alcohol metabolic process	0.670120558	1	0	1	1	3
Biological Process	GO:0042816	vitamin B6 metabolic process	0.670120558	1	1	0	1	3
Biological Process	GO:0043289	apocarotenoid biosynthetic process	0.670120558	1	1	0	1	3
Biological Process	GO:0043455	regulation of secondary metabolic process	0.670120558	1	1	0	1	3
Biological Process	GO:0043462	regulation of ATPase activity	0.670120558	1	1	0	1	3
Biological Process	GO:0043628	ncRNA 3'-end processing	0.670120558	1	1	0	1	3
Biological Process	GO:0046113	nucleobase catabolic process	0.670120558	1	1	0	1	3
Biological Process	GO:0048729	tissue morphogenesis	0.670120558	1	1	0	1	3
Biological Process	GO:0050684	regulation of mRNA processing	0.670120558	1	1	0	1	3
Biological Process	GO:0051260	protein homooligomerization	0.670120558	1	0	1	1	3
Biological Process	GO:0051346	negative regulation of hydrolase activity	0.670120558	1	1	0	1	3
Biological Process	GO:0072529	pyrimidine-containing compound catabolic process	0.670120558	1	1	0	1	3
Biological Process	GO:1901463	regulation of tetrapyrrole biosynthetic process	0.670120558	1	1	0	1	3
Biological Process	GO:1902645	tertiary alcohol biosynthetic process	0.670120558	1	1	0	1	3
Biological Process	GO:1903311	regulation of mRNA metabolic process	0.670120558	1	1	0	1	3
Biological Process	GO:0007154	cell communication	0.671488653	1	77	79	156	518
Biological Process	GO:0019725	cellular homeostasis	0.671693649	1	17	15	32	109
Biological Process	GO:0007165	signal transduction	0.671932566	1	66	65	131	436
Biological Process	GO:0006612	protein targeting to membrane	0.671968674	1	3	1	4	14
Biological Process	GO:0019827	stem cell population maintenance	0.671968674	1	1	3	4	14
Biological Process	GO:0072525	pyridine-containing compound biosynthetic process	0.671968674	1	3	1	4	14
Biological Process	GO:0098727	maintenance of cell number	0.671968674	1	1	3	4	14
Biological Process	GO:0009163	nucleoside biosynthetic process	0.673636812	1	4	4	8	28
Biological Process	GO:0009664	plant-type cell wall organization	0.673636812	1	6	2	8	28
Biological Process	GO:0042455	ribonucleoside biosynthetic process	0.673636812	1	4	4	8	28
Biological Process	GO:0001932	regulation of protein phosphorylation	0.675995541	1	6	9	15	52
Cellular Component	GO:0005681	spliceosomal complex	0.681402455	1	1	0	1	3
Cellular Component	GO:0030076	light-harvesting complex	0.681402455	1	0	1	1	3
Cellular Component	GO:0031354	intrinsic component of plastid outer membrane	0.681402455	1	0	1	1	3
Cellular Component	GO:0031355	integral component of plastid outer membrane	0.681402455	1	0	1	1	3
Cellular Component	GO:0044421	extracellular region part	0.681402455	1	1	0	1	3
Biological Process	GO:0051726	regulation of cell cycle	0.682699862	1	15	2	17	59
Biological Process	GO:0051252	regulation of RNA metabolic process	0.684385874	1	44	23	67	226
Biological Process	GO:0071705	nitrogen compound transport	0.686391883	1	21	12	33	113
Cellular Component	GO:0009521	photosystem	0.687586202	1	6	9	15	51
Biological Process	GO:0000154	rRNA modification	0.689428761	1	2	0	2	7
Biological Process	GO:0000819	sister chromatid segregation	0.689428761	1	2	0	2	7
Biological Process	GO:0001763	morphogenesis of a branching structure	0.689428761	1	0	2	2	7
Biological Process	GO:0006144	purine nucleobase metabolic process	0.689428761	1	1	1	2	7
Biological Process	GO:0006222	UMP biosynthetic process	0.689428761	1	1	1	2	7
Biological Process	GO:0006814	sodium ion transport	0.689428761	1	2	0	2	7
Biological Process	GO:0007062	sister chromatid cohesion	0.689428761	1	2	0	2	7
Biological Process	GO:0009965	leaf morphogenesis	0.689428761	1	0	2	2	7
Biological Process	GO:0010016	shoot system morphogenesis	0.689428761	1	0	2	2	7
Biological Process	GO:0010074	maintenance of meristem identity	0.689428761	1	1	1	2	7
Biological Process	GO:0016106	sesquiterpenoid biosynthetic process	0.689428761	1	1	1	2	7
Biological Process	GO:0032504	multicellular organism reproduction	0.689428761	1	1	1	2	7
Biological Process	GO:0046049	UMP metabolic process	0.689428761	1	1	1	2	7
Biological Process	GO:0048609	multicellular organismal reproductive process	0.689428761	1	1	1	2	7
Biological Process	GO:0098813	nuclear chromosome segregation	0.689428761	1	2	0	2	7
Cellular Component	GO:0044455	mitochondrial membrane part	0.68947139	1	8	1	9	31
Cellular Component	GO:0019866	organelle inner membrane	0.692511852	1	20	8	28	94
Biological Process	GO:0009081	branched-chain amino acid metabolic process	0.694682697	1	2	5	7	25
Biological Process	GO:0042278	purine nucleoside metabolic process	0.694682697	1	3	4	7	25
Biological Process	GO:0046486	glycerolipid metabolic process	0.695824437	1	15	14	29	100
Biological Process	GO:0022610	biological adhesion	0.696061506	1	6	3	9	32
Biological Process	GO:0042180	cellular ketone metabolic process	0.696061506	1	9	0	9	32
Biological Process	GO:0048193	Golgi vesicle transport	0.696061506	1	6	3	9	32
Biological Process	GO:0006448	regulation of translational elongation	0.697132658	1	3	2	5	18
Biological Process	GO:0009683	indoleacetic acid metabolic process	0.697132658	1	4	1	5	18
Biological Process	GO:0030003	cellular cation homeostasis	0.697132658	1	3	2	5	18
Biological Process	GO:0072657	protein localization to membrane	0.697132658	1	4	1	5	18
Biological Process	GO:0090150	establishment of protein localization to membrane	0.697132658	1	4	1	5	18
Cellular Component	GO:0019867	outer membrane	0.698656323	1	2	4	6	21
Biological Process	GO:0009889	regulation of biosynthetic process	0.698734748	1	59	34	93	313
Biological Process	GO:0080090	regulation of primary metabolic process	0.699042374	1	80	43	123	412
Biological Process	GO:0006164	purine nucleotide biosynthetic process	0.699161937	1	5	6	11	39
Biological Process	GO:0009152	purine ribonucleotide biosynthetic process	0.699161937	1	5	6	11	39
Biological Process	GO:0019751	polyol metabolic process	0.699161937	1	9	2	11	39
Biological Process	GO:0009072	aromatic amino acid family metabolic process	0.700398619	1	14	4	18	63
Biological Process	GO:0006732	coenzyme metabolic process	0.703459597	1	31	20	51	174
Cellular Component	GO:0030660	Golgi-associated vesicle membrane	0.705480587	1	1	1	2	7
Cellular Component	GO:0030964	NADH dehydrogenase complex	0.705480587	1	2	0	2	7
Cellular Component	GO:1990204	oxidoreductase complex	0.705480587	1	2	0	2	7
Biological Process	GO:0023052	signaling	0.70638019	1	66	65	131	439
Biological Process	GO:0044700	single organism signaling	0.70638019	1	66	65	131	439
Biological Process	GO:0042325	regulation of phosphorylation	0.707499395	1	6	9	15	53
Cellular Component	GO:0034357	photosynthetic membrane	0.708941624	1	6	10	16	55
Biological Process	GO:0006022	aminoglycan metabolic process	0.710047647	1	3	0	3	11
Biological Process	GO:0006613	cotranslational protein targeting to membrane	0.710047647	1	2	1	3	11
Biological Process	GO:0019932	second-messenger-mediated signaling	0.710047647	1	1	2	3	11
Biological Process	GO:0071900	regulation of protein serine/threonine kinase activity	0.710047647	1	1	2	3	11
Biological Process	GO:0006739	NADP metabolic process	0.712098503	1	10	7	17	60
Biological Process	GO:0034762	regulation of transmembrane transport	0.715581575	1	6	2	8	29
Biological Process	GO:0034765	regulation of ion transmembrane transport	0.715581575	1	6	2	8	29
Biological Process	GO:0032268	regulation of cellular protein metabolic process	0.715773644	1	26	20	46	158
Biological Process	GO:0051246	regulation of protein metabolic process	0.715773644	1	26	20	46	158
Biological Process	GO:0034645	cellular macromolecule biosynthetic process	0.71708976	1	164	126	290	962
Biological Process	GO:0040007	growth	0.717713544	1	29	11	40	138
Cellular Component	GO:0005856	cytoskeleton	0.718475541	1	34	8	42	141
Cellular Component	GO:0031967	organelle envelope	0.71934595	1	70	30	100	329
Cellular Component	GO:0031975	envelope	0.71934595	1	70	30	100	329
Biological Process	GO:0009117	nucleotide metabolic process	0.720087409	1	42	24	66	225
Biological Process	GO:0055114	oxidation-reduction process	0.721727374	1	18	8	26	91
Cellular Component	GO:0000139	Golgi membrane	0.722109672	1	3	2	5	18
Biological Process	GO:0055086	nucleobase-containing small molecule metabolic process	0.725628152	1	46	28	74	252
Biological Process	GO:0015849	organic acid transport	0.728071656	1	14	4	18	64
Biological Process	GO:0046942	carboxylic acid transport	0.728071656	1	14	4	18	64
Cellular Component	GO:0015630	microtubule cytoskeleton	0.728389481	1	27	6	33	112
Cellular Component	GO:0005773	vacuole	0.72922474	1	5	4	9	32
Biological Process	GO:0022402	cell cycle process	0.733294364	1	39	7	46	159
Biological Process	GO:0015979	photosynthesis	0.733712095	1	6	5	11	40
Biological Process	GO:0098771	inorganic ion homeostasis	0.733712095	1	7	4	11	40
Biological Process	GO:0001101	response to acid chemical	0.734760782	1	36	33	69	236
Biological Process	GO:0007059	chromosome segregation	0.734930883	1	11	2	13	47
Biological Process	GO:0072593	reactive oxygen species metabolic process	0.736365708	1	22	10	32	112
Biological Process	GO:0009767	photosynthetic electron transport chain	0.737194836	1	5	2	7	26
Cellular Component	GO:0043228	non-membrane-bounded organelle	0.738229524	1	100	20	120	395
Cellular Component	GO:0043232	intracellular non-membrane-bounded organelle	0.738229524	1	100	20	120	395
Biological Process	GO:0046483	heterocycle metabolic process	0.738265023	1	272	144	416	1377
Biological Process	GO:1901701	cellular response to oxygen-containing compound	0.740991836	1	19	15	34	119
Biological Process	GO:0006091	generation of precursor metabolites and energy	0.743057512	1	20	19	39	136
Biological Process	GO:0044764	multi-organism cellular process	0.745949505	1	4	1	5	19
Biological Process	GO:0009267	cellular response to starvation	0.75197739	1	7	9	16	58
Biological Process	GO:0042594	response to starvation	0.75197739	1	7	9	16	58
Biological Process	GO:2000112	regulation of cellular macromolecule biosynthetic process	0.752665393	1	52	28	80	274
Biological Process	GO:0006725	cellular aromatic compound metabolic process	0.75677267	1	291	155	446	1478
Biological Process	GO:0010556	regulation of macromolecule biosynthetic process	0.756853134	1	54	28	82	281
Biological Process	GO:0006551	leucine metabolic process	0.762213842	1	0	2	2	8
Biological Process	GO:0006606	protein import into nucleus	0.762213842	1	2	0	2	8
Biological Process	GO:0006749	glutathione metabolic process	0.762213842	1	1	1	2	8
Biological Process	GO:0006813	potassium ion transport	0.762213842	1	1	1	2	8
Biological Process	GO:0006892	post-Golgi vesicle-mediated transport	0.762213842	1	1	1	2	8
Biological Process	GO:0016119	carotene metabolic process	0.762213842	1	1	1	2	8
Biological Process	GO:0034504	protein localization to nucleus	0.762213842	1	2	0	2	8
Biological Process	GO:0035434	copper ion transmembrane transport	0.762213842	1	1	1	2	8
Biological Process	GO:0042545	cell wall modification	0.762213842	1	2	0	2	8
Biological Process	GO:0043244	regulation of protein complex disassembly	0.762213842	1	2	0	2	8
Biological Process	GO:0044743	intracellular protein transmembrane import	0.762213842	1	1	1	2	8
Biological Process	GO:0044744	protein targeting to nucleus	0.762213842	1	2	0	2	8
Biological Process	GO:0051170	nuclear import	0.762213842	1	2	0	2	8
Biological Process	GO:0071804	cellular potassium ion transport	0.762213842	1	1	1	2	8
Biological Process	GO:0071805	potassium ion transmembrane transport	0.762213842	1	1	1	2	8
Biological Process	GO:1902593	single-organism nuclear import	0.762213842	1	2	0	2	8
Biological Process	GO:0006396	RNA processing	0.764495994	1	34	15	49	171
Biological Process	GO:0006417	regulation of translation	0.76465745	1	10	5	15	55
Biological Process	GO:0019220	regulation of phosphate metabolic process	0.76465745	1	6	9	15	55
Biological Process	GO:0034248	regulation of cellular amide metabolic process	0.76465745	1	10	5	15	55
Biological Process	GO:0051174	regulation of phosphorus metabolic process	0.76465745	1	6	9	15	55
Biological Process	GO:0002831	regulation of response to biotic stimulus	0.768359702	1	2	1	3	12
Biological Process	GO:0006825	copper ion transport	0.768359702	1	1	2	3	12
Biological Process	GO:0009408	response to heat	0.768359702	1	1	2	3	12
Biological Process	GO:0051493	regulation of cytoskeleton organization	0.768359702	1	3	0	3	12
Biological Process	GO:1901136	carbohydrate derivative catabolic process	0.768359702	1	3	0	3	12
Biological Process	GO:0006793	phosphorus metabolic process	0.768678303	1	226	194	420	1395
Biological Process	GO:0009314	response to radiation	0.768826142	1	53	35	88	302
Biological Process	GO:0006753	nucleoside phosphate metabolic process	0.771573649	1	42	25	67	232
Biological Process	GO:0001708	cell fate specification	0.772092127	1	1	0	1	4
Biological Process	GO:0006352	DNA-templated transcription, initiation	0.772092127	1	1	0	1	4
Biological Process	GO:0006406	mRNA export from nucleus	0.772092127	1	1	0	1	4
Biological Process	GO:0006560	proline metabolic process	0.772092127	1	1	0	1	4
Biological Process	GO:0006672	ceramide metabolic process	0.772092127	1	0	1	1	4
Biological Process	GO:0006677	glycosylceramide metabolic process	0.772092127	1	0	1	1	4
Biological Process	GO:0006678	glucosylceramide metabolic process	0.772092127	1	0	1	1	4
Biological Process	GO:0006687	glycosphingolipid metabolic process	0.772092127	1	0	1	1	4
Biological Process	GO:0007005	mitochondrion organization	0.772092127	1	1	0	1	4
Biological Process	GO:0007088	regulation of mitotic nuclear division	0.772092127	1	1	0	1	4
Biological Process	GO:0007349	cellularization	0.772092127	1	0	1	1	4
Biological Process	GO:0007623	circadian rhythm	0.772092127	1	1	0	1	4
Biological Process	GO:0009084	glutamine family amino acid biosynthetic process	0.772092127	1	0	1	1	4
Biological Process	GO:0009753	response to jasmonic acid	0.772092127	1	0	1	1	4
Biological Process	GO:0009765	photosynthesis, light harvesting	0.772092127	1	0	1	1	4
Biological Process	GO:0009867	jasmonic acid mediated signaling pathway	0.772092127	1	0	1	1	4
Biological Process	GO:0010506	regulation of autophagy	0.772092127	1	0	1	1	4
Biological Process	GO:0015695	organic cation transport	0.772092127	1	0	1	1	4
Biological Process	GO:0015846	polyamine transport	0.772092127	1	0	1	1	4
Biological Process	GO:0019627	urea metabolic process	0.772092127	1	1	0	1	4
Biological Process	GO:0019682	glyceraldehyde-3-phosphate metabolic process	0.772092127	1	1	0	1	4
Biological Process	GO:0019747	regulation of isoprenoid metabolic process	0.772092127	1	1	0	1	4
Biological Process	GO:0043086	negative regulation of catalytic activity	0.772092127	1	1	0	1	4
Biological Process	GO:0043102	amino acid salvage	0.772092127	1	0	1	1	4
Biological Process	GO:0043900	regulation of multi-organism process	0.772092127	1	0	1	1	4
Biological Process	GO:0044273	sulfur compound catabolic process	0.772092127	1	0	1	1	4
Biological Process	GO:0051028	mRNA transport	0.772092127	1	1	0	1	4
Biological Process	GO:0071166	ribonucleoprotein complex localization	0.772092127	1	1	0	1	4
Biological Process	GO:0071267	L-methionine salvage	0.772092127	1	0	1	1	4
Biological Process	GO:0071395	cellular response to jasmonic acid stimulus	0.772092127	1	0	1	1	4
Biological Process	GO:0071426	ribonucleoprotein complex export from nucleus	0.772092127	1	1	0	1	4
Biological Process	GO:0071427	mRNA-containing ribonucleoprotein complex export from nucleus	0.772092127	1	1	0	1	4
Biological Process	GO:0071941	nitrogen cycle metabolic process	0.772092127	1	1	0	1	4
Biological Process	GO:0090056	regulation of chlorophyll metabolic process	0.772092127	1	1	0	1	4
Biological Process	GO:1901401	regulation of tetrapyrrole metabolic process	0.772092127	1	1	0	1	4
Biological Process	GO:1902930	regulation of alcohol biosynthetic process	0.772092127	1	1	0	1	4
Biological Process	GO:0051171	regulation of nitrogen compound metabolic process	0.772572073	1	65	28	93	319
Biological Process	GO:0006733	oxidoreduction coenzyme metabolic process	0.774269553	1	17	8	25	90
Cellular Component	GO:0005739	mitochondrion	0.775633356	1	18	5	23	81
Cellular Component	GO:0012505	endomembrane system	0.775633356	1	17	6	23	81
Cellular Component	GO:0005798	Golgi-associated vesicle	0.776937734	1	1	1	2	8
Cellular Component	GO:0035770	ribonucleoprotein granule	0.776937734	1	2	0	2	8
Cellular Component	GO:0036464	cytoplasmic ribonucleoprotein granule	0.776937734	1	2	0	2	8
Cellular Component	GO:0044459	plasma membrane part	0.776937734	1	2	0	2	8
Biological Process	GO:0070085	glycosylation	0.777864291	1	12	2	14	52
Biological Process	GO:0010073	meristem maintenance	0.778106874	1	3	1	4	16
Biological Process	GO:0017038	protein import	0.778106874	1	3	1	4	16
Biological Process	GO:0055076	transition metal ion homeostasis	0.778106874	1	3	1	4	16
Biological Process	GO:0051179	localization	0.779970821	1	264	208	472	1567
Biological Process	GO:0009416	response to light stimulus	0.78103472	1	48	34	82	283
Cellular Component	GO:0030532	small nuclear ribonucleoprotein complex	0.782441224	1	1	0	1	4
Cellular Component	GO:0031301	integral component of organelle membrane	0.782441224	1	0	1	1	4
Cellular Component	GO:0031350	intrinsic component of plastid membrane	0.782441224	1	0	1	1	4
Cellular Component	GO:0031351	integral component of plastid membrane	0.782441224	1	0	1	1	4
Cellular Component	GO:0034702	ion channel complex	0.782441224	1	1	0	1	4
Cellular Component	GO:0061695	transferase complex, transferring phosphorus-containing groups	0.782441224	1	1	0	1	4
Cellular Component	GO:0097525	spliceosomal snRNP complex	0.782441224	1	1	0	1	4
Cellular Component	GO:1902495	transmembrane transporter complex	0.782441224	1	1	0	1	4
Cellular Component	GO:1990351	transporter complex	0.782441224	1	1	0	1	4
Cellular Component	GO:1990391	DNA repair complex	0.782441224	1	1	0	1	4
Cellular Component	GO:0005654	nucleoplasm	0.782569436	1	6	4	10	37
Cellular Component	GO:0044451	nucleoplasm part	0.782569436	1	6	4	10	37
Biological Process	GO:0006650	glycerophospholipid metabolic process	0.785477843	1	13	13	26	94
Cellular Component	GO:0030684	preribosome	0.785993786	1	2	1	3	12
Cellular Component	GO:0044437	vacuolar part	0.786040539	1	3	3	6	23
Biological Process	GO:0046488	phosphatidylinositol metabolic process	0.788201894	1	3	5	8	31
Cellular Component	GO:0031090	organelle membrane	0.793939756	1	105	44	149	494
Biological Process	GO:0043248	proteasome assembly	0.794611913	1	10	1	11	42
Molecular Function	GO:0004620	phospholipase activity	0.798337809	1	4	3	7	28
Biological Process	GO:0006865	amino acid transport	0.799170191	1	4	2	6	24
Biological Process	GO:0009142	nucleoside triphosphate biosynthetic process	0.799170191	1	3	3	6	24
Biological Process	GO:0009201	ribonucleoside triphosphate biosynthetic process	0.799170191	1	3	3	6	24
Biological Process	GO:0000160	phosphorelay signal transduction system	0.799993917	1	3	6	9	35
Biological Process	GO:0000302	response to reactive oxygen species	0.80110135	1	13	5	18	67
Biological Process	GO:0072527	pyrimidine-containing compound metabolic process	0.80110135	1	11	7	18	67
Biological Process	GO:0009642	response to light intensity	0.801268771	1	10	10	20	74
Biological Process	GO:0048583	regulation of response to stimulus	0.801630193	1	7	9	16	60
Cellular Component	GO:0031976	plastid thylakoid	0.801919227	1	19	6	25	89
Molecular Function	GO:0046873	metal ion transmembrane transporter activity	0.802069714	1	8	5	13	50
Biological Process	GO:0055085	transmembrane transport	0.802388952	1	23	10	33	119
Biological Process	GO:0006220	pyrimidine nucleotide metabolic process	0.803123485	1	9	5	14	53
Biological Process	GO:0006779	porphyrin-containing compound biosynthetic process	0.803123485	1	9	5	14	53
Biological Process	GO:0033014	tetrapyrrole biosynthetic process	0.803123485	1	9	5	14	53
Biological Process	GO:0009150	purine ribonucleotide metabolic process	0.805989604	1	5	7	12	46
Biological Process	GO:0009756	carbohydrate mediated signaling	0.809289382	1	5	2	7	28
Biological Process	GO:0071322	cellular response to carbohydrate stimulus	0.809289382	1	5	2	7	28
Molecular Function	GO:0004601	peroxidase activity	0.809492294	1	3	0	3	13
Molecular Function	GO:0016684	oxidoreductase activity, acting on peroxide as acceptor	0.809492294	1	3	0	3	13
Cellular Component	GO:0031225	anchored component of membrane	0.810055845	1	5	0	5	20
Cellular Component	GO:0044431	Golgi apparatus part	0.810055845	1	3	2	5	20
Biological Process	GO:0072528	pyrimidine-containing compound biosynthetic process	0.816497798	1	9	4	13	50
Biological Process	GO:0006862	nucleotide transport	0.816705697	1	3	0	3	13
Biological Process	GO:0009739	response to gibberellin	0.816705697	1	3	0	3	13
Biological Process	GO:0009787	regulation of abscisic acid-activated signaling pathway	0.816705697	1	2	1	3	13
Biological Process	GO:0010051	xylem and phloem pattern formation	0.816705697	1	2	1	3	13
Biological Process	GO:0010476	gibberellin mediated signaling pathway	0.816705697	1	3	0	3	13
Biological Process	GO:0019363	pyridine nucleotide biosynthetic process	0.816705697	1	2	1	3	13
Biological Process	GO:0051640	organelle localization	0.816705697	1	3	0	3	13
Biological Process	GO:0071370	cellular response to gibberellin stimulus	0.816705697	1	3	0	3	13
Biological Process	GO:1901419	regulation of response to alcohol	0.816705697	1	2	1	3	13
Biological Process	GO:0006644	phospholipid metabolic process	0.816819989	1	17	14	31	113
Biological Process	GO:0000079	regulation of cyclin-dependent protein serine/threonine kinase activity	0.819688112	1	1	1	2	9
Biological Process	GO:0009685	gibberellin metabolic process	0.819688112	1	1	1	2	9
Biological Process	GO:0010075	regulation of meristem growth	0.819688112	1	2	0	2	9
Biological Process	GO:0016101	diterpenoid metabolic process	0.819688112	1	1	1	2	9
Biological Process	GO:0035266	meristem growth	0.819688112	1	2	0	2	9
Biological Process	GO:0065002	intracellular protein transmembrane transport	0.819688112	1	1	1	2	9
Biological Process	GO:0071806	protein transmembrane transport	0.819688112	1	1	1	2	9
Biological Process	GO:1904029	regulation of cyclin-dependent protein kinase activity	0.819688112	1	1	1	2	9
Biological Process	GO:0009067	aspartate family amino acid biosynthetic process	0.819930699	1	2	2	4	17
Biological Process	GO:0048827	phyllome development	0.820972126	1	4	7	11	43
Biological Process	GO:0034220	ion transmembrane transport	0.822996071	1	21	7	28	103
Cellular Component	GO:0005740	mitochondrial envelope	0.82481917	1	10	1	11	42
Cellular Component	GO:0031966	mitochondrial membrane	0.82481917	1	10	1	11	42
Biological Process	GO:0006414	translational elongation	0.825562613	1	3	2	5	21
Biological Process	GO:0015988	energy coupled proton transmembrane transport, against electrochemical gradient	0.825562613	1	5	0	5	21
Biological Process	GO:1902600	hydrogen ion transmembrane transport	0.825562613	1	5	0	5	21
Biological Process	GO:0034470	ncRNA processing	0.828018561	1	6	3	9	36
Biological Process	GO:0072524	pyridine-containing compound metabolic process	0.830417661	1	13	8	21	79
Biological Process	GO:0031326	regulation of cellular biosynthetic process	0.830975219	1	55	28	83	291
Biological Process	GO:0006558	L-phenylalanine metabolic process	0.832166242	1	5	1	6	25
Biological Process	GO:0009141	nucleoside triphosphate metabolic process	0.832166242	1	3	3	6	25
Biological Process	GO:0009199	ribonucleoside triphosphate metabolic process	0.832166242	1	3	3	6	25
Biological Process	GO:1902221	erythrose 4-phosphate/phosphoenolpyruvate family amino acid metabolic process	0.832166242	1	5	1	6	25
Cellular Component	GO:0042170	plastid membrane	0.832197928	1	15	6	21	77
Biological Process	GO:1901566	organonitrogen compound biosynthetic process	0.833759337	1	100	54	154	529
Biological Process	GO:0006163	purine nucleotide metabolic process	0.835301904	1	8	7	15	58
Molecular Function	GO:0036094	small molecule binding	0.835537467	1	279	212	491	1659
Biological Process	GO:0055080	cation homeostasis	0.836605194	1	6	4	10	40
Molecular Function	GO:0003909	DNA ligase activity	0.838522402	1	1	0	1	5
Molecular Function	GO:0004576	oligosaccharyl transferase activity	0.838522402	1	1	0	1	5
Molecular Function	GO:0004779	sulfate adenylyltransferase activity	0.838522402	1	0	1	1	5
Molecular Function	GO:0008443	phosphofructokinase activity	0.838522402	1	1	0	1	5
Molecular Function	GO:0010333	terpene synthase activity	0.838522402	1	1	0	1	5
Molecular Function	GO:0016702	oxidoreductase activity, acting on single donors with incorporation of molecular oxygen, incorporation of two atoms of oxygen	0.838522402	1	1	0	1	5
Molecular Function	GO:0030246	carbohydrate binding	0.838522402	1	0	1	1	5
Molecular Function	GO:1901981	phosphatidylinositol phosphate binding	0.838522402	1	1	0	1	5
Biological Process	GO:0034641	cellular nitrogen compound metabolic process	0.838748786	1	286	155	441	1477
Biological Process	GO:0043647	inositol phosphate metabolic process	0.839105503	1	5	2	7	29
Biological Process	GO:0006979	response to oxidative stress	0.83983513	1	15	5	20	76
Biological Process	GO:0019362	pyridine nucleotide metabolic process	0.83983513	1	12	8	20	76
Biological Process	GO:0043170	macromolecule metabolic process	0.840041554	1	632	423	1055	3479
Molecular Function	GO:0016791	phosphatase activity	0.84178241	1	17	20	37	137
Biological Process	GO:0050794	regulation of cellular process	0.842540916	1	183	127	310	1047
Biological Process	GO:0000911	cytokinesis by cell plate formation	0.842551127	1	0	1	1	5
Biological Process	GO:0002218	activation of innate immune response	0.842551127	1	0	1	1	5
Biological Process	GO:0002253	activation of immune response	0.842551127	1	0	1	1	5
Biological Process	GO:0002684	positive regulation of immune system process	0.842551127	1	0	1	1	5
Biological Process	GO:0006266	DNA ligation	0.842551127	1	1	0	1	5
Biological Process	GO:0006555	methionine metabolic process	0.842551127	1	0	1	1	5
Biological Process	GO:0007067	mitotic nuclear division	0.842551127	1	1	0	1	5
Biological Process	GO:0009073	aromatic amino acid family biosynthetic process	0.842551127	1	1	0	1	5
Biological Process	GO:0009086	methionine biosynthetic process	0.842551127	1	0	1	1	5
Biological Process	GO:0016116	carotenoid metabolic process	0.842551127	1	1	0	1	5
Biological Process	GO:0019852	L-ascorbic acid metabolic process	0.842551127	1	1	0	1	5
Biological Process	GO:0031349	positive regulation of defense response	0.842551127	1	0	1	1	5
Biological Process	GO:0034599	cellular response to oxidative stress	0.842551127	1	1	0	1	5
Biological Process	GO:0034614	cellular response to reactive oxygen species	0.842551127	1	1	0	1	5
Biological Process	GO:0045088	regulation of innate immune response	0.842551127	1	0	1	1	5
Biological Process	GO:0045089	positive regulation of innate immune response	0.842551127	1	0	1	1	5
Biological Process	GO:0046890	regulation of lipid biosynthetic process	0.842551127	1	1	0	1	5
Biological Process	GO:0048017	inositol lipid-mediated signaling	0.842551127	1	0	1	1	5
Biological Process	GO:0050776	regulation of immune response	0.842551127	1	0	1	1	5
Biological Process	GO:0050778	positive regulation of immune response	0.842551127	1	0	1	1	5
Biological Process	GO:0051193	regulation of cofactor metabolic process	0.842551127	1	1	0	1	5
Biological Process	GO:0071265	L-methionine biosynthetic process	0.842551127	1	0	1	1	5
Biological Process	GO:0044260	cellular macromolecule metabolic process	0.843105959	1	491	344	835	2765
Cellular Component	GO:0005777	peroxisome	0.844868196	1	4	1	5	21
Biological Process	GO:0009966	regulation of signal transduction	0.846071504	1	4	4	8	33
Biological Process	GO:0023051	regulation of signaling	0.846071504	1	4	4	8	33
Biological Process	GO:0009165	nucleotide biosynthetic process	0.846443662	1	16	11	27	101
Biological Process	GO:0007017	microtubule-based process	0.846515216	1	18	7	25	94
Molecular Function	GO:0060089	molecular transducer activity	0.847131752	1	7	6	13	52
Biological Process	GO:0043269	regulation of ion transport	0.847268477	1	8	6	14	55
Cellular Component	GO:0009579	thylakoid	0.849308851	1	24	12	36	129
Molecular Function	GO:0016160	amylase activity	0.849821443	1	1	2	3	14
Cellular Component	GO:0005667	transcription factor complex	0.851450643	1	0	1	1	5
Cellular Component	GO:0033202	DNA helicase complex	0.851450643	1	1	0	1	5
Cellular Component	GO:0044798	nuclear transcription factor complex	0.851450643	1	0	1	1	5
Cellular Component	GO:0090575	RNA polymerase II transcription factor complex	0.851450643	1	0	1	1	5
Molecular Function	GO:0019203	carbohydrate phosphatase activity	0.852088346	1	2	4	6	26
Biological Process	GO:0097659	nucleic acid-templated transcription	0.852637607	1	47	30	77	273
Biological Process	GO:0098660	inorganic ion transmembrane transport	0.852906883	1	7	2	9	37
Biological Process	GO:0098662	inorganic cation transmembrane transport	0.852906883	1	7	2	9	37
Cellular Component	GO:0012506	vesicle membrane	0.85292517	1	5	4	9	36
Biological Process	GO:0051234	establishment of localization	0.854877084	1	246	200	446	1497
Biological Process	GO:0009738	abscisic acid-activated signaling pathway	0.855015854	1	2	2	4	18
Biological Process	GO:0071215	cellular response to abscisic acid stimulus	0.855015854	1	2	2	4	18
Biological Process	GO:0097306	cellular response to alcohol	0.855015854	1	2	2	4	18
Biological Process	GO:0043933	macromolecular complex subunit organization	0.855059515	1	98	27	125	435
Biological Process	GO:0007010	cytoskeleton organization	0.85542135	1	16	6	22	84
Biological Process	GO:0051186	cofactor metabolic process	0.856042849	1	41	25	66	236
Molecular Function	GO:0016831	carboxy-lyase activity	0.856045319	1	2	5	7	30
Biological Process	GO:0015914	phospholipid transport	0.856179431	1	1	2	3	14
Cellular Component	GO:0031974	membrane-enclosed lumen	0.856788662	1	11	7	18	68
Biological Process	GO:0009692	ethylene metabolic process	0.857044847	1	3	2	5	22
Biological Process	GO:0009737	response to abscisic acid	0.857044847	1	3	2	5	22
Biological Process	GO:0043449	cellular alkene metabolic process	0.857044847	1	3	2	5	22
Biological Process	GO:0097305	response to alcohol	0.857044847	1	3	2	5	22
Biological Process	GO:1900673	olefin metabolic process	0.857044847	1	3	2	5	22
Molecular Function	GO:0016645	oxidoreductase activity, acting on the CH-NH group of donors	0.859230505	1	1	1	2	10
Molecular Function	GO:0031420	alkali metal ion binding	0.859230505	1	1	1	2	10
Biological Process	GO:1901565	organonitrogen compound catabolic process	0.85953061	1	6	4	10	41
Biological Process	GO:0015711	organic anion transport	0.86395083	1	15	6	21	81
Biological Process	GO:0006553	lysine metabolic process	0.864360718	1	2	0	2	10
Biological Process	GO:0009085	lysine biosynthetic process	0.864360718	1	2	0	2	10
Biological Process	GO:0043401	steroid hormone mediated signaling pathway	0.864360718	1	2	0	2	10
Biological Process	GO:0048545	response to steroid hormone	0.864360718	1	2	0	2	10
Biological Process	GO:0048638	regulation of developmental growth	0.864360718	1	2	0	2	10
Biological Process	GO:0051302	regulation of cell division	0.864360718	1	2	0	2	10
Biological Process	GO:0071383	cellular response to steroid hormone stimulus	0.864360718	1	2	0	2	10
Biological Process	GO:0006089	lactate metabolic process	0.865073898	1	4	3	7	30
Biological Process	GO:0015931	nucleobase-containing compound transport	0.865902439	1	9	2	11	45
Biological Process	GO:0046496	nicotinamide nucleotide metabolic process	0.866007028	1	11	8	19	74
Biological Process	GO:0007049	cell cycle	0.866240703	1	49	12	61	220
Biological Process	GO:1901293	nucleoside phosphate biosynthetic process	0.867662583	1	16	12	28	106
Cellular Component	GO:0030659	cytoplasmic vesicle membrane	0.868173076	1	4	4	8	33
Cellular Component	GO:0044433	cytoplasmic vesicle part	0.868173076	1	4	4	8	33
Biological Process	GO:1901564	organonitrogen compound metabolic process	0.868605231	1	150	101	251	857
Cellular Component	GO:0009527	plastid outer membrane	0.869984011	1	2	1	3	14
Cellular Component	GO:0031968	organelle outer membrane	0.870737367	1	2	2	4	18
Cellular Component	GO:0031984	organelle subcompartment	0.871278596	1	30	12	42	151
Biological Process	GO:0006221	pyrimidine nucleotide biosynthetic process	0.872004818	1	8	4	12	49
Cellular Component	GO:0005774	vacuolar membrane	0.874227665	1	2	3	5	22
Molecular Function	GO:0016810	hydrolase activity, acting on carbon-nitrogen (but not peptide) bonds	0.874620019	1	8	3	11	46
Molecular Function	GO:0008233	peptidase activity	0.877823856	1	42	28	70	255
Cellular Component	GO:0016021	integral component of membrane	0.878972272	1	3	3	6	26
Biological Process	GO:0009790	embryo development	0.879817702	1	4	6	10	42
Biological Process	GO:0016072	rRNA metabolic process	0.879860015	1	21	9	30	114
Biological Process	GO:0006810	transport	0.880806622	1	217	166	383	1296
Biological Process	GO:0006796	phosphate-containing compound metabolic process	0.881198763	1	216	187	403	1362
Molecular Function	GO:0004683	calmodulin-dependent protein kinase activity	0.882490503	1	2	1	3	15
Molecular Function	GO:0015605	organophosphate ester transmembrane transporter activity	0.882490503	1	3	0	3	15
Molecular Function	GO:1901677	phosphate transmembrane transporter activity	0.882490503	1	3	0	3	15
Biological Process	GO:0006869	lipid transport	0.883624682	1	2	3	5	23
Biological Process	GO:0010876	lipid localization	0.883624682	1	2	3	5	23
Biological Process	GO:0046128	purine ribonucleoside metabolic process	0.883624682	1	2	3	5	23
Biological Process	GO:0051606	detection of stimulus	0.883624682	1	3	2	5	23
Molecular Function	GO:0048037	cofactor binding	0.884118292	1	9	13	22	87
Biological Process	GO:0048511	rhythmic process	0.885023786	1	4	2	6	27
Biological Process	GO:0051235	maintenance of location	0.885023786	1	3	3	6	27
Molecular Function	GO:0003779	actin binding	0.887884984	1	0	1	1	6
Molecular Function	GO:0005102	receptor binding	0.887884984	1	0	1	1	6
Molecular Function	GO:0005451	monovalent cation:proton antiporter activity	0.887884984	1	1	0	1	6
Molecular Function	GO:0008171	O-methyltransferase activity	0.887884984	1	1	0	1	6
Molecular Function	GO:0015205	nucleobase transmembrane transporter activity	0.887884984	1	1	0	1	6
Molecular Function	GO:0016725	oxidoreductase activity, acting on CH or CH2 groups	0.887884984	1	0	1	1	6
Molecular Function	GO:0016886	ligase activity, forming phosphoric ester bonds	0.887884984	1	1	0	1	6
Biological Process	GO:0010565	regulation of cellular ketone metabolic process	0.887994154	1	3	0	3	15
Biological Process	GO:0006661	phosphatidylinositol biosynthetic process	0.891233306	1	0	1	1	6
Biological Process	GO:0006772	thiamine metabolic process	0.891233306	1	0	1	1	6
Biological Process	GO:0009644	response to high light intensity	0.891233306	1	0	1	1	6
Biological Process	GO:0015994	chlorophyll metabolic process	0.891233306	1	1	0	1	6
Biological Process	GO:0018208	peptidyl-proline modification	0.891233306	1	1	0	1	6
Biological Process	GO:0019216	regulation of lipid metabolic process	0.891233306	1	1	0	1	6
Biological Process	GO:0033044	regulation of chromosome organization	0.891233306	1	1	0	1	6
Biological Process	GO:0042742	defense response to bacterium	0.891233306	1	0	1	1	6
Biological Process	GO:0046341	CDP-diacylglycerol metabolic process	0.891233306	1	0	1	1	6
Biological Process	GO:0048585	negative regulation of response to stimulus	0.891233306	1	1	0	1	6
Biological Process	GO:1902531	regulation of intracellular signal transduction	0.891233306	1	0	1	1	6
Molecular Function	GO:0019899	enzyme binding	0.892566565	1	9	6	15	62
Biological Process	GO:0019637	organophosphate metabolic process	0.893546602	1	68	39	107	380
Biological Process	GO:0016054	organic acid catabolic process	0.893721977	1	10	6	16	65
Biological Process	GO:0046395	carboxylic acid catabolic process	0.893721977	1	10	6	16	65
Molecular Function	GO:0016893	endonuclease activity, active with either ribo- or deoxyribonucleic acids and producing 5'-phosphomonoesters	0.894310171	1	1	1	2	11
Biological Process	GO:0000904	cell morphogenesis involved in differentiation	0.894953733	1	14	5	19	76
Biological Process	GO:0006351	transcription, DNA-templated	0.895601153	1	47	27	74	268
Biological Process	GO:0009658	chloroplast organization	0.897649695	1	8	2	10	43
Cellular Component	GO:0009368	endopeptidase Clp complex	0.898579695	1	1	0	1	6
Cellular Component	GO:0033176	proton-transporting V-type ATPase complex	0.898579695	1	1	0	1	6
Biological Process	GO:0010212	response to ionizing radiation	0.898652511	1	2	0	2	11
Biological Process	GO:0016050	vesicle organization	0.898652511	1	2	0	2	11
Biological Process	GO:0035966	response to topologically incorrect protein	0.89869113	1	12	2	14	58
Cellular Component	GO:0030120	vesicle coat	0.89872409	1	2	3	5	23
Molecular Function	GO:0016840	carbon-nitrogen lyase activity	0.899660581	1	4	1	5	24
Biological Process	GO:0044712	single-organism catabolic process	0.899798366	1	12	8	20	80
Cellular Component	GO:0016469	proton-transporting two-sector ATPase complex	0.901216892	1	5	1	6	27
Cellular Component	GO:0030662	coated vesicle membrane	0.901216892	1	2	4	6	27
Molecular Function	GO:0016407	acetyltransferase activity	0.902431454	1	3	1	4	20
Biological Process	GO:0016310	phosphorylation	0.903831291	1	35	34	69	252
Cellular Component	GO:0016023	cytoplasmic, membrane-bounded vesicle	0.905778535	1	7	4	11	46
Biological Process	GO:0045017	glycerolipid biosynthetic process	0.905849548	1	3	2	5	24
Biological Process	GO:0046474	glycerophospholipid biosynthetic process	0.905849548	1	3	2	5	24
Biological Process	GO:0055065	metal ion homeostasis	0.905849548	1	4	1	5	24
Biological Process	GO:0044282	small molecule catabolic process	0.907183225	1	10	6	16	66
Molecular Function	GO:0005319	lipid transporter activity	0.908662184	1	1	2	3	16
Molecular Function	GO:0043021	ribonucleoprotein complex binding	0.908662184	1	3	0	3	16
Biological Process	GO:0071822	protein complex subunit organization	0.910667152	1	52	17	69	253
Biological Process	GO:0008380	RNA splicing	0.913224053	1	8	2	10	44
Biological Process	GO:0009108	coenzyme biosynthetic process	0.913224053	1	6	4	10	44
Biological Process	GO:0090305	nucleic acid phosphodiester bond hydrolysis	0.913224053	1	7	3	10	44
Biological Process	GO:0007602	phototransduction	0.913352757	1	1	2	3	16
Biological Process	GO:0009582	detection of abiotic stimulus	0.913352757	1	1	2	3	16
Biological Process	GO:0009583	detection of light stimulus	0.913352757	1	1	2	3	16
Biological Process	GO:0042451	purine nucleoside biosynthetic process	0.913352757	1	2	1	3	16
Biological Process	GO:0046129	purine ribonucleoside biosynthetic process	0.913352757	1	2	1	3	16
Biological Process	GO:0060249	anatomical structure homeostasis	0.913352757	1	3	0	3	16
Molecular Function	GO:0004674	protein serine/threonine kinase activity	0.913899271	1	17	17	34	133
Biological Process	GO:0051049	regulation of transport	0.915811419	1	9	6	15	63
Biological Process	GO:0009628	response to abiotic stimulus	0.916500051	1	95	56	151	533
Molecular Function	GO:0046914	transition metal ion binding	0.91668818	1	79	69	148	529
Molecular Function	GO:0016836	hydro-lyase activity	0.916731508	1	6	1	7	33
Biological Process	GO:0009639	response to red or far red light	0.916806301	1	14	10	24	96
Molecular Function	GO:0008238	exopeptidase activity	0.917155821	1	3	5	8	37
Molecular Function	GO:0004872	receptor activity	0.91717689	1	3	3	6	29
Biological Process	GO:1902589	single-organism organelle organization	0.917957188	1	63	17	80	292
Biological Process	GO:0006575	cellular modified amino acid metabolic process	0.918715386	1	4	8	12	52
Biological Process	GO:0009606	tropism	0.918715386	1	8	4	12	52
Cellular Component	GO:0031410	cytoplasmic vesicle	0.920238943	1	7	4	11	47
Biological Process	GO:0010035	response to inorganic substance	0.920870616	1	20	10	30	118
Molecular Function	GO:0001871	pattern binding	0.92216201	1	1	0	1	7
Molecular Function	GO:0005048	signal sequence binding	0.92216201	1	1	0	1	7
Molecular Function	GO:0016307	phosphatidylinositol phosphate kinase activity	0.92216201	1	0	1	1	7
Molecular Function	GO:0016668	oxidoreductase activity, acting on a sulfur group of donors, NAD(P) as acceptor	0.92216201	1	0	1	1	7
Molecular Function	GO:0042277	peptide binding	0.92216201	1	1	0	1	7
Biological Process	GO:0034654	nucleobase-containing compound biosynthetic process	0.923324002	1	72	44	116	416
Biological Process	GO:0071396	cellular response to lipid	0.923787625	1	6	2	8	37
Biological Process	GO:0006412	translation	0.923808859	1	27	17	44	168
Cellular Component	GO:0009532	plastid stroma	0.924259452	1	56	15	71	255
Biological Process	GO:0032774	RNA biosynthetic process	0.92429036	1	51	31	82	300
Biological Process	GO:0006457	protein folding	0.924711073	1	2	0	2	12
Biological Process	GO:0019359	nicotinamide nucleotide biosynthetic process	0.924711073	1	1	1	2	12
Biological Process	GO:0006570	tyrosine metabolic process	0.924867396	1	1	0	1	7
Biological Process	GO:0008037	cell recognition	0.924867396	1	0	1	1	7
Biological Process	GO:0031329	regulation of cellular catabolic process	0.924867396	1	0	1	1	7
Biological Process	GO:0032507	maintenance of protein location in cell	0.924867396	1	0	1	1	7
Biological Process	GO:0042723	thiamine-containing compound metabolic process	0.924867396	1	0	1	1	7
Biological Process	GO:0045185	maintenance of protein location	0.924867396	1	0	1	1	7
Biological Process	GO:0048284	organelle fusion	0.924867396	1	1	0	1	7
Biological Process	GO:0051651	maintenance of location in cell	0.924867396	1	0	1	1	7
Biological Process	GO:0033993	response to lipid	0.926744514	1	7	3	10	45
Biological Process	GO:0051188	cofactor biosynthetic process	0.929421146	1	16	9	25	101
Molecular Function	GO:0004540	ribonuclease activity	0.929427903	1	2	1	3	17
Cellular Component	GO:0044436	thylakoid part	0.930199839	1	9	10	19	77
Biological Process	GO:0043043	peptide biosynthetic process	0.930646894	1	27	17	44	169
Molecular Function	GO:0030234	enzyme regulator activity	0.931025366	1	7	1	8	38
Molecular Function	GO:0042623	ATPase activity, coupled	0.93157038	1	25	17	42	164
Cellular Component	GO:0044438	microbody part	0.93248016	1	2	0	2	12
Cellular Component	GO:0044439	peroxisomal part	0.93248016	1	2	0	2	12
Biological Process	GO:0006605	protein targeting	0.932928518	1	35	20	55	208
Molecular Function	GO:0016887	ATPase activity	0.934276603	1	26	17	43	168
Cellular Component	GO:0005794	Golgi apparatus	0.935544048	1	3	2	5	25
Biological Process	GO:0006518	peptide metabolic process	0.936571495	1	28	18	46	177
Biological Process	GO:0015748	organophosphate ester transport	0.936796617	1	4	3	7	34
Biological Process	GO:0006486	protein glycosylation	0.936840513	1	7	1	8	38
Biological Process	GO:0006913	nucleocytoplasmic transport	0.936840513	1	7	1	8	38
Biological Process	GO:0043413	macromolecule glycosylation	0.936840513	1	7	1	8	38
Biological Process	GO:0051169	nuclear transport	0.936840513	1	7	1	8	38
Biological Process	GO:0090407	organophosphate biosynthetic process	0.938104607	1	25	15	40	156
Biological Process	GO:0006405	RNA export from nucleus	0.939416257	1	4	1	5	26
Biological Process	GO:0051168	nuclear export	0.939416257	1	4	1	5	26
Molecular Function	GO:0005548	phospholipid transporter activity	0.941395411	1	0	2	2	13
Molecular Function	GO:0015079	potassium ion transmembrane transporter activity	0.941395411	1	2	0	2	13
Molecular Function	GO:0015215	nucleotide transmembrane transporter activity	0.941395411	1	2	0	2	13
Molecular Function	GO:0015932	nucleobase-containing compound transmembrane transporter activity	0.941395411	1	2	0	2	13
Molecular Function	GO:0035091	phosphatidylinositol binding	0.941395411	1	2	0	2	13
Biological Process	GO:0006461	protein complex assembly	0.941424931	1	42	10	52	199
Cellular Component	GO:0031300	intrinsic component of organelle membrane	0.941760794	1	2	1	3	17
Molecular Function	GO:0005488	binding	0.942622123	1	724	549	1273	4272
Biological Process	GO:0006470	protein dephosphorylation	0.942966937	1	3	1	4	22
Biological Process	GO:0034660	ncRNA metabolic process	0.943618106	1	36	23	59	224
Biological Process	GO:0008033	tRNA processing	0.944348414	1	1	1	2	13
Biological Process	GO:0006399	tRNA metabolic process	0.944725476	1	13	12	25	103
Molecular Function	GO:0099600	transmembrane receptor activity	0.945766106	1	2	1	3	18
Biological Process	GO:0006778	porphyrin-containing compound metabolic process	0.945775116	1	12	7	19	81
Biological Process	GO:0033013	tetrapyrrole metabolic process	0.945775116	1	12	7	19	81
Molecular Function	GO:0000988	transcription factor activity, protein binding	0.945962435	1	1	0	1	8
Molecular Function	GO:0050308	sugar-phosphatase activity	0.945962435	1	1	0	1	8
Biological Process	GO:0032879	regulation of localization	0.946024402	1	9	6	15	66
Cellular Component	GO:0043227	membrane-bounded organelle	0.947550585	1	519	281	800	2607
Molecular Function	GO:0038023	signaling receptor activity	0.947877164	1	3	2	5	27
Biological Process	GO:0001510	RNA methylation	0.948103618	1	1	0	1	8
Biological Process	GO:0006900	membrane budding	0.948103618	1	1	0	1	8
Biological Process	GO:0006901	vesicle coating	0.948103618	1	1	0	1	8
Biological Process	GO:0009636	response to toxic substance	0.948103618	1	0	1	1	8
Biological Process	GO:0016032	viral process	0.948103618	1	1	0	1	8
Biological Process	GO:0048278	vesicle docking	0.948103618	1	0	1	1	8
Biological Process	GO:0016192	vesicle-mediated transport	0.9488379	1	32	10	42	165
Biological Process	GO:0000375	RNA splicing, via transesterification reactions	0.949042953	1	2	1	3	18
Biological Process	GO:0000377	RNA splicing, via transesterification reactions with bulged adenosine as nucleophile	0.949042953	1	2	1	3	18
Biological Process	GO:0009581	detection of external stimulus	0.949042953	1	1	2	3	18
Biological Process	GO:0000338	protein deneddylation	0.949548878	1	5	1	6	31
Biological Process	GO:0006261	DNA-dependent DNA replication	0.949548878	1	5	1	6	31
Biological Process	GO:0044786	cell cycle DNA replication	0.949548878	1	5	1	6	31
Biological Process	GO:0065003	macromolecular complex assembly	0.950646476	1	48	10	58	222
Cellular Component	GO:0005886	plasma membrane	0.95066296	1	2	0	2	13
Biological Process	GO:0006418	tRNA aminoacylation for protein translation	0.951255536	1	7	6	13	59
Biological Process	GO:0009062	fatty acid catabolic process	0.951255536	1	9	4	13	59
Biological Process	GO:0072329	monocarboxylic acid catabolic process	0.951255536	1	9	4	13	59
Biological Process	GO:0070271	protein complex biogenesis	0.95131904	1	42	10	52	201
Biological Process	GO:1901607	alpha-amino acid biosynthetic process	0.951778182	1	2	3	5	27
Biological Process	GO:0018130	heterocycle biosynthetic process	0.951932291	1	83	49	132	478
Cellular Component	GO:0043231	intracellular membrane-bounded organelle	0.952254262	1	504	274	778	2540
Biological Process	GO:0016042	lipid catabolic process	0.952471145	1	10	4	14	63
Cellular Component	GO:0031988	membrane-bounded vesicle	0.95282692	1	7	4	11	50
Molecular Function	GO:0070011	peptidase activity, acting on L-amino acid peptides	0.953377824	1	35	19	54	211
Biological Process	GO:0019438	aromatic compound biosynthetic process	0.953388616	1	94	49	143	516
Molecular Function	GO:0043167	ion binding	0.95349871	1	259	223	482	1668
Molecular Function	GO:0004175	endopeptidase activity	0.955030487	1	10	5	15	68
Biological Process	GO:0043604	amide biosynthetic process	0.955173256	1	27	18	45	177
Biological Process	GO:0016311	dephosphorylation	0.955460043	1	3	1	4	23
Cellular Component	GO:0070993	translation preinitiation complex	0.95596548	1	2	1	3	18
Molecular Function	GO:0004521	endoribonuclease activity	0.956657739	1	1	1	2	14
Molecular Function	GO:0017016	Ras GTPase binding	0.956657739	1	1	1	2	14
Molecular Function	GO:0031267	small GTPase binding	0.956657739	1	1	1	2	14
Molecular Function	GO:0051020	GTPase binding	0.956657739	1	1	1	2	14
Biological Process	GO:0006468	protein phosphorylation	0.957095082	1	20	26	46	181
Biological Process	GO:0009100	glycoprotein metabolic process	0.957187305	1	7	1	8	40
Biological Process	GO:0009101	glycoprotein biosynthetic process	0.957187305	1	7	1	8	40
Biological Process	GO:0043623	cellular protein complex assembly	0.957707719	1	36	8	44	174
Biological Process	GO:0044242	cellular lipid catabolic process	0.958692334	1	9	4	13	60
Biological Process	GO:0006754	ATP biosynthetic process	0.959043245	1	1	1	2	14
Biological Process	GO:0009145	purine nucleoside triphosphate biosynthetic process	0.959043245	1	1	1	2	14
Biological Process	GO:0009206	purine ribonucleoside triphosphate biosynthetic process	0.959043245	1	1	1	2	14
Biological Process	GO:0044403	symbiosis, encompassing mutualism through parasitism	0.959043245	1	2	0	2	14
Biological Process	GO:0044419	interspecies interaction between organisms	0.959043245	1	2	0	2	14
Biological Process	GO:0006972	hyperosmotic response	0.959437734	1	3	3	6	32
Biological Process	GO:0009156	ribonucleoside monophosphate biosynthetic process	0.959437734	1	2	4	6	32
Biological Process	GO:0022607	cellular component assembly	0.960004459	1	53	14	67	256
Molecular Function	GO:0004812	aminoacyl-tRNA ligase activity	0.960443351	1	7	6	13	61
Molecular Function	GO:0043169	cation binding	0.960527864	1	228	196	424	1478
Biological Process	GO:0016070	RNA metabolic process	0.960782319	1	132	75	207	736
Biological Process	GO:0006801	superoxide metabolic process	0.961219717	1	1	2	3	19
Cellular Component	GO:0044429	mitochondrial part	0.961468998	1	14	2	16	70
Molecular Function	GO:0016891	endoribonuclease activity, producing 5'-phosphomonoesters	0.96248748	1	1	0	1	9
Molecular Function	GO:0016899	oxidoreductase activity, acting on the CH-OH group of donors, oxygen as acceptor	0.96248748	1	1	0	1	9
Molecular Function	GO:0032403	protein complex binding	0.96248748	1	1	0	1	9
Biological Process	GO:1902582	single-organism intracellular transport	0.963270965	1	43	26	69	264
Biological Process	GO:0006188	IMP biosynthetic process	0.964155557	1	0	1	1	9
Biological Process	GO:0006397	mRNA processing	0.964155557	1	1	0	1	9
Biological Process	GO:0009894	regulation of catabolic process	0.964155557	1	0	1	1	9
Biological Process	GO:0022406	membrane docking	0.964155557	1	0	1	1	9
Biological Process	GO:0046040	IMP metabolic process	0.964155557	1	0	1	1	9
Biological Process	GO:0033043	regulation of organelle organization	0.964347448	1	9	2	11	53
Molecular Function	GO:0001883	purine nucleoside binding	0.964945959	1	228	163	391	1370
Molecular Function	GO:0032549	ribonucleoside binding	0.964945959	1	228	163	391	1370
Molecular Function	GO:0032550	purine ribonucleoside binding	0.964945959	1	228	163	391	1370
Cellular Component	GO:0030135	coated vesicle	0.966290956	1	3	4	7	36
Cellular Component	GO:0030119	AP-type membrane coat adaptor complex	0.966872245	1	1	2	3	19
Cellular Component	GO:0043226	organelle	0.967291101	1	573	292	865	2823
Cellular Component	GO:0031982	vesicle	0.967413482	1	7	4	11	52
Molecular Function	GO:0097367	carbohydrate derivative binding	0.967442291	1	232	168	400	1402
Cellular Component	GO:0032991	macromolecular complex	0.967511915	1	177	61	238	820
Biological Process	GO:0009161	ribonucleoside monophosphate metabolic process	0.967530682	1	2	4	6	33
Biological Process	GO:0090501	RNA phosphodiester bond hydrolysis	0.967530682	1	4	2	6	33
Cellular Component	GO:0008287	protein serine/threonine phosphatase complex	0.967741295	1	1	0	1	9
Cellular Component	GO:0015629	actin cytoskeleton	0.967741295	1	1	0	1	9
Cellular Component	GO:1903293	phosphatase complex	0.967741295	1	1	0	1	9
Biological Process	GO:0043603	cellular amide metabolic process	0.968780695	1	30	21	51	202
Molecular Function	GO:0001882	nucleoside binding	0.969557742	1	228	165	393	1380
Biological Process	GO:0006403	RNA localization	0.969873639	1	4	1	5	29
Biological Process	GO:0008654	phospholipid biosynthetic process	0.969873639	1	3	2	5	29
Biological Process	GO:0050657	nucleic acid transport	0.969873639	1	4	1	5	29
Biological Process	GO:0050658	RNA transport	0.969873639	1	4	1	5	29
Biological Process	GO:0051236	establishment of RNA localization	0.969873639	1	4	1	5	29
Biological Process	GO:0000723	telomere maintenance	0.969973874	1	2	0	2	15
Biological Process	GO:0009144	purine nucleoside triphosphate metabolic process	0.969973874	1	1	1	2	15
Biological Process	GO:0009205	purine ribonucleoside triphosphate metabolic process	0.969973874	1	1	1	2	15
Biological Process	GO:0032200	telomere organization	0.969973874	1	2	0	2	15
Biological Process	GO:0046034	ATP metabolic process	0.969973874	1	1	1	2	15
Biological Process	GO:0010646	regulation of cell communication	0.970404499	1	5	5	10	50
Biological Process	GO:0044271	cellular nitrogen compound biosynthetic process	0.970429269	1	108	66	174	629
Biological Process	GO:0071840	cellular component organization or biogenesis	0.971834104	1	255	96	351	1226
Cellular Component	GO:0005768	endosome	0.975191267	1	2	1	3	20
Biological Process	GO:0007186	G-protein coupled receptor signaling pathway	0.975243872	1	0	1	1	10
Biological Process	GO:0032844	regulation of homeostatic process	0.975243872	1	1	0	1	10
Molecular Function	GO:0016763	transferase activity, transferring pentosyl groups	0.976058959	1	1	2	3	21
Molecular Function	GO:0004888	transmembrane signaling receptor activity	0.97655464	1	2	0	2	16
Biological Process	GO:0006511	ubiquitin-dependent protein catabolic process	0.976815162	1	7	1	8	43
Biological Process	GO:0022904	respiratory electron transport chain	0.978062605	1	2	0	2	16
Cellular Component	GO:0031981	nuclear lumen	0.978579619	1	7	6	13	62
Cellular Component	GO:0043233	organelle lumen	0.978579619	1	7	6	13	62
Cellular Component	GO:0070013	intracellular organelle lumen	0.978579619	1	7	6	13	62
Molecular Function	GO:0016651	oxidoreductase activity, acting on NAD(P)H	0.978924231	1	3	5	8	44
Biological Process	GO:0043038	amino acid activation	0.979367533	1	7	6	13	64
Biological Process	GO:0043039	tRNA aminoacylation	0.979367533	1	7	6	13	64
Biological Process	GO:0009124	nucleoside monophosphate biosynthetic process	0.979447701	1	2	4	6	35
Biological Process	GO:0043412	macromolecule modification	0.979839406	1	211	140	351	1233
Biological Process	GO:0009409	response to cold	0.980457948	1	5	4	9	48
Biological Process	GO:0051128	regulation of cellular component organization	0.980867047	1	16	3	19	88
Cellular Component	GO:0009507	chloroplast	0.980946445	1	20	13	33	137
Biological Process	GO:0000226	microtubule cytoskeleton organization	0.98149295	1	4	1	5	31
Biological Process	GO:0009414	response to water deprivation	0.98149295	1	2	3	5	31
Biological Process	GO:0034622	cellular macromolecular complex assembly	0.981750432	1	38	8	46	189
Biological Process	GO:0044802	single-organism membrane organization	0.982163314	1	16	6	22	100
Cellular Component	GO:0044428	nuclear part	0.982261082	1	11	8	19	86
Biological Process	GO:0070646	protein modification by small protein removal	0.982316719	1	6	1	7	40
Molecular Function	GO:0044877	macromolecular complex binding	0.982628676	1	4	0	4	27
Biological Process	GO:0006897	endocytosis	0.982903008	1	1	0	1	11
Molecular Function	GO:0098772	molecular function regulator	0.982924343	1	7	1	8	45
Biological Process	GO:0009668	plastid membrane organization	0.983161211	1	12	5	17	81
Biological Process	GO:0006787	porphyrin-containing compound catabolic process	0.983336156	1	1	2	3	22
Biological Process	GO:0033015	tetrapyrrole catabolic process	0.983336156	1	1	2	3	22
Molecular Function	GO:0016875	ligase activity, forming carbon-oxygen bonds	0.9833744	1	7	6	13	66
Molecular Function	GO:0016876	ligase activity, forming aminoacyl-tRNA and related compounds	0.9833744	1	7	6	13	66
Cellular Component	GO:0043229	intracellular organelle	0.983730019	1	558	284	842	2766
Biological Process	GO:0009123	nucleoside monophosphate metabolic process	0.983741781	1	2	4	6	36
Biological Process	GO:0009057	macromolecule catabolic process	0.984962034	1	45	16	61	245
Biological Process	GO:0009415	response to water	0.985577249	1	2	3	5	32
Molecular Function	GO:0008289	lipid binding	0.985670935	1	5	1	6	37
Molecular Function	GO:0005543	phospholipid binding	0.986386726	1	3	0	3	23
Cellular Component	GO:0098588	bounding membrane of organelle	0.986571969	1	11	11	22	99
Biological Process	GO:0006886	intracellular protein transport	0.986736555	1	41	23	64	257
Biological Process	GO:0006497	protein lipidation	0.987110221	1	7	2	9	50
Biological Process	GO:0022900	electron transport chain	0.987110221	1	7	2	9	50
Biological Process	GO:0042157	lipoprotein metabolic process	0.987110221	1	7	2	9	50
Biological Process	GO:0042158	lipoprotein biosynthetic process	0.987110221	1	7	2	9	50
Biological Process	GO:0044267	cellular protein metabolic process	0.987364243	1	265	169	434	1520
Molecular Function	GO:0005267	potassium channel activity	0.987454861	1	1	0	1	12
Biological Process	GO:0009127	purine nucleoside monophosphate biosynthetic process	0.987517573	1	1	2	3	23
Biological Process	GO:0009168	purine ribonucleoside monophosphate biosynthetic process	0.987517573	1	1	2	3	23
Biological Process	GO:0051187	cofactor catabolic process	0.987517573	1	1	2	3	23
Biological Process	GO:0016043	cellular component organization	0.988010457	1	229	91	320	1139
Biological Process	GO:0030163	protein catabolic process	0.988095069	1	28	7	35	152
Biological Process	GO:0044257	cellular protein catabolic process	0.988095069	1	28	7	35	152
Biological Process	GO:0006549	isoleucine metabolic process	0.988193184	1	1	0	1	12
Biological Process	GO:0010498	proteasomal protein catabolic process	0.988193184	1	1	0	1	12
Biological Process	GO:0043161	proteasome-mediated ubiquitin-dependent protein catabolic process	0.988193184	1	1	0	1	12
Biological Process	GO:0009266	response to temperature stimulus	0.988327224	1	6	6	12	63
Cellular Component	GO:0005634	nucleus	0.989300377	1	11	8	19	89
Cellular Component	GO:0033178	proton-transporting two-sector ATPase complex, catalytic domain	0.989748015	1	0	1	1	12
Biological Process	GO:0051603	proteolysis involved in cellular protein catabolic process	0.990268764	1	27	6	33	146
Biological Process	GO:0009126	purine nucleoside monophosphate metabolic process	0.990679777	1	1	2	3	24
Biological Process	GO:0009167	purine ribonucleoside monophosphate metabolic process	0.990679777	1	1	2	3	24
Biological Process	GO:0034613	cellular protein localization	0.991059753	1	42	24	66	268
Biological Process	GO:0070727	cellular macromolecule localization	0.99195734	1	42	24	66	269
Cellular Component	GO:0098805	whole membrane	0.992129083	1	7	10	17	83
Biological Process	GO:0006996	organelle organization	0.992325278	1	141	46	187	694
Biological Process	GO:0009657	plastid organization	0.992406412	1	23	9	32	144
Molecular Function	GO:0046872	metal ion binding	0.99283929	1	113	112	225	835
Cellular Component	GO:0010008	endosome membrane	0.993005103	1	0	1	1	13
Biological Process	GO:0006401	RNA catabolic process	0.993061616	1	2	1	3	25
Biological Process	GO:0007031	peroxisome organization	0.993253028	1	5	4	9	53
Biological Process	GO:0006464	cellular protein modification process	0.993268197	1	183	131	314	1129
Biological Process	GO:0036211	protein modification process	0.994014283	1	183	131	314	1131
Cellular Component	GO:0030117	membrane coat	0.994103107	1	2	4	6	39
Cellular Component	GO:0048475	coated membrane	0.994103107	1	2	4	6	39
Cellular Component	GO:0031977	thylakoid lumen	0.994477866	1	3	0	3	25
Biological Process	GO:0040008	regulation of growth	0.994855675	1	5	0	5	36
Cellular Component	GO:0044440	endosomal part	0.995227846	1	0	1	1	14
Cellular Component	GO:0044434	chloroplast part	0.995766887	1	17	10	27	125
Biological Process	GO:0008104	protein localization	0.996036052	1	77	43	120	469
Biological Process	GO:0022618	ribonucleoprotein complex assembly	0.996112874	1	1	0	1	15
Biological Process	GO:0071826	ribonucleoprotein complex subunit organization	0.996112874	1	1	0	1	15
Biological Process	GO:0044270	cellular nitrogen compound catabolic process	0.996556684	1	5	4	9	56
Biological Process	GO:0046700	heterocycle catabolic process	0.996556684	1	5	4	9	56
Biological Process	GO:0001558	regulation of cell growth	0.996842282	1	2	0	2	22
Biological Process	GO:0006402	mRNA catabolic process	0.996842282	1	1	1	2	22
Biological Process	GO:0019538	protein metabolic process	0.996911737	1	304	190	494	1748
Biological Process	GO:1902580	single-organism cellular localization	0.997010509	1	9	4	13	74
Cellular Component	GO:0044435	plastid part	0.997092309	1	90	38	128	486
Cellular Component	GO:0098796	membrane protein complex	0.997241823	1	16	14	30	139
Molecular Function	GO:0005216	ion channel activity	0.997361551	1	4	1	5	39
Molecular Function	GO:0015267	channel activity	0.997361551	1	4	1	5	39
Molecular Function	GO:0022803	passive transmembrane transporter activity	0.997361551	1	4	1	5	39
Molecular Function	GO:0022838	substrate-specific channel activity	0.997361551	1	4	1	5	39
Biological Process	GO:0006498	N-terminal protein lipidation	0.997778254	1	5	1	6	44
Biological Process	GO:0031365	N-terminal protein amino acid modification	0.997778254	1	5	1	6	44
Biological Process	GO:1901361	organic cyclic compound catabolic process	0.997829113	1	5	4	9	58
Biological Process	GO:0046907	intracellular transport	0.997908136	1	55	31	86	354
Biological Process	GO:0034655	nucleobase-containing compound catabolic process	0.997923584	1	2	1	3	29
Molecular Function	GO:0003954	NADH dehydrogenase activity	0.997980859	1	0	1	1	17
Molecular Function	GO:0050136	NADH dehydrogenase (quinone) activity	0.997980859	1	0	1	1	17
Biological Process	GO:0033036	macromolecule localization	0.998029152	1	82	46	128	505
Biological Process	GO:1901575	organic substance catabolic process	0.998070676	1	53	24	77	322
Biological Process	GO:0019439	aromatic compound catabolic process	0.998096197	1	4	4	8	54
Biological Process	GO:0072594	establishment of protein localization to organelle	0.998096197	1	5	3	8	54
Biological Process	GO:0051649	establishment of localization in cell	0.998121822	1	55	31	86	355
Cellular Component	GO:0044422	organelle part	0.998125529	1	240	100	340	1199
Cellular Component	GO:0031978	plastid thylakoid lumen	0.998213495	1	2	0	2	23
Biological Process	GO:0006625	protein targeting to peroxisome	0.99828894	1	3	3	6	45
Biological Process	GO:0043574	peroxisomal transport	0.99828894	1	3	3	6	45
Biological Process	GO:0072662	protein localization to peroxisome	0.99828894	1	3	3	6	45
[truncated: 37 more rows]
