# Supplementary material for: Genome-scale transcriptomic insights into the gene co-expression network of seed abortion in triploid Siraitia grosvenorii
Source: BMC Plant Biol. 2022 Apr 5;22:173. doi: 10.1186/s12870-022-03562-4 (PMC8981669; doi:10.1186/s12870-022-03562-4)
Supplement: Supplementary file 9 — Additional file 9: Table S9. GO functional enrichment of DEGs (20DAF vs 15DAF). [file 12870_2022_3562_MOESM9_ESM.xls]

Table S9. GO functional enrichment of DEGs (20DAF vs 15DAF).
class	ID	Descrption	Pvalue	Qvalue	Up	Down	fg_num	bg_num
Cellular Component	GO:0031224	intrinsic component of membrane	1.47E-06	8.09E-05	19	57	76	1364
Molecular Function	GO:0016701	oxidoreductase activity, acting on single donors with incorporation of molecular oxygen	2.02E-06	0.00037006	3	6	9	33
Cellular Component	GO:0044425	membrane part	2.01E-05	0.000553422	19	59	78	1507
Molecular Function	GO:0016628	oxidoreductase activity, acting on the CH-CH group of donors, NAD or NADP as acceptor	5.07E-05	0.004635326	4	13	17	154
Molecular Function	GO:0016627	oxidoreductase activity, acting on the CH-CH group of donors	0.000120783	0.006827654	5	13	18	181
Molecular Function	GO:0015926	glucosidase activity	0.000149238	0.006827654	2	6	8	43
Biological Process	GO:0007389	pattern specification process	1.72E-05	0.006942359	0	13	13	92
Biological Process	GO:0003002	regionalization	2.11E-05	0.006942359	0	11	11	68
Molecular Function	GO:0016491	oxidoreductase activity	0.000192071	0.007029808	24	38	62	1077
Biological Process	GO:0001763	morphogenesis of a branching structure	4.78E-05	0.008029729	3	1	4	7
Biological Process	GO:0009943	adaxial/abaxial axis specification	4.88E-05	0.008029729	0	7	7	29
Biological Process	GO:0009955	adaxial/abaxial pattern specification	6.18E-05	0.008129995	0	7	7	30
Biological Process	GO:0009798	axis specification	7.74E-05	0.008276246	0	7	7	31
Biological Process	GO:0009653	anatomical structure morphogenesis	8.80E-05	0.008276246	8	19	27	349
Molecular Function	GO:0008422	beta-glucosidase activity	0.000299401	0.009131719	2	4	6	26
Biological Process	GO:0043085	positive regulation of catalytic activity	0.0001987	0.014527207	2	6	8	47
Biological Process	GO:0044093	positive regulation of molecular function	0.0001987	0.014527207	2	6	8	47
Biological Process	GO:0009933	meristem structural organization	0.000356293	0.016329261	0	8	8	51
Biological Process	GO:0048532	anatomical structure arrangement	0.000356293	0.016329261	0	8	8	51
Biological Process	GO:0032147	activation of protein kinase activity	0.000418819	0.016329261	2	5	7	40
Biological Process	GO:0033674	positive regulation of kinase activity	0.000418819	0.016329261	2	5	7	40
Biological Process	GO:0045860	positive regulation of protein kinase activity	0.000418819	0.016329261	2	5	7	40
Biological Process	GO:0051347	positive regulation of transferase activity	0.000418819	0.016329261	2	5	7	40
Biological Process	GO:0001934	positive regulation of protein phosphorylation	0.000490124	0.016329261	2	5	7	41
Biological Process	GO:0010562	positive regulation of phosphorus metabolic process	0.000490124	0.016329261	2	5	7	41
Biological Process	GO:0042327	positive regulation of phosphorylation	0.000490124	0.016329261	2	5	7	41
Biological Process	GO:0045937	positive regulation of phosphate metabolic process	0.000490124	0.016329261	2	5	7	41
Biological Process	GO:0010604	positive regulation of macromolecule metabolic process	0.00057078	0.016329261	2	5	7	42
Biological Process	GO:0031401	positive regulation of protein modification process	0.00057078	0.016329261	2	5	7	42
Biological Process	GO:0032270	positive regulation of cellular protein metabolic process	0.00057078	0.016329261	2	5	7	42
Biological Process	GO:0051247	positive regulation of protein metabolic process	0.00057078	0.016329261	2	5	7	42
Biological Process	GO:0048856	anatomical structure development	0.000907808	0.024889067	12	27	39	664
Cellular Component	GO:0016020	membrane	0.001632985	0.026576422	22	74	96	2204
Cellular Component	GO:0030312	external encapsulating structure	0.001932831	0.026576422	2	13	15	187
Biological Process	GO:0031325	positive regulation of cellular metabolic process	0.001145646	0.030153404	2	5	7	47
Biological Process	GO:0009888	tissue development	0.001286853	0.032567273	5	14	19	251
Biological Process	GO:0016106	sesquiterpenoid biosynthetic process	0.001346592	0.032816952	3	0	3	7
Biological Process	GO:0043549	regulation of kinase activity	0.001663567	0.037745767	2	5	7	50
Biological Process	GO:0045859	regulation of protein kinase activity	0.001663567	0.037745767	2	5	7	50
Biological Process	GO:0051338	regulation of transferase activity	0.001871543	0.041049168	2	5	7	51
Biological Process	GO:0016119	carotene metabolic process	0.002098812	0.041400431	3	0	3	8
Biological Process	GO:0001932	regulation of protein phosphorylation	0.00209913	0.041400431	2	5	7	52
Biological Process	GO:0009799	specification of symmetry	0.002174756	0.041400431	0	6	6	39
Biological Process	GO:0045229	external encapsulating structure organization	0.002182727	0.041400431	4	14	18	243
Biological Process	GO:0048509	regulation of meristem development	0.002202151	0.041400431	1	8	9	82
Biological Process	GO:0042325	regulation of phosphorylation	0.002347542	0.042907847	2	5	7	53
Biological Process	GO:0010087	phloem or xylem histogenesis	0.002596965	0.046183869	1	4	5	28
Cellular Component	GO:0031225	anchored component of membrane	0.00438385	0.04822235	0	4	4	20
Cellular Component	GO:0071944	cell periphery	0.005356473	0.049101	2	13	15	208
Biological Process	GO:0019220	regulation of phosphate metabolic process	0.002911815	0.049127542	2	5	7	55
Biological Process	GO:0051174	regulation of phosphorus metabolic process	0.002911815	0.049127542	2	5	7	55
Molecular Function	GO:0004702	receptor signaling protein serine/threonine kinase activity	0.002246267	0.051383348	2	5	7	50
Molecular Function	GO:0005057	receptor signaling protein activity	0.002246267	0.051383348	2	5	7	50
Biological Process	GO:0048522	positive regulation of cellular process	0.003574558	0.057577878	2	5	7	57
Biological Process	GO:0002832	negative regulation of response to biotic stimulus	0.003594586	0.057577878	0	2	2	3
Biological Process	GO:0009893	positive regulation of metabolic process	0.003675184	0.057577878	4	6	10	105
Biological Process	GO:0048507	meristem development	0.004034117	0.061731369	1	12	13	160
Biological Process	GO:0042214	terpene metabolic process	0.004268371	0.063831545	3	0	3	10
Biological Process	GO:0044767	single-organism developmental process	0.004777643	0.06985976	11	33	44	847
Molecular Function	GO:0004629	phospholipase C activity	0.00398962	0.07301004	0	2	2	3
Molecular Function	GO:0045543	gibberellin 2-beta-dioxygenase activity	0.00398962	0.07301004	2	0	2	3
Biological Process	GO:0006525	arginine metabolic process	0.007428145	0.106254768	0	3	3	12
Molecular Function	GO:0016758	transferase activity, transferring hexosyl groups	0.006458475	0.10744554	4	10	14	179
Molecular Function	GO:0016798	hydrolase activity, acting on glycosyl bonds	0.007307994	0.109580071	3	14	17	239
Molecular Function	GO:0090599	alpha-glucosidase activity	0.007784377	0.109580071	0	2	2	4
Molecular Function	GO:0016705	oxidoreductase activity, acting on paired donors, with incorporation or reduction of molecular oxygen	0.008559265	0.11184294	9	5	14	185
Molecular Function	GO:0004871	signal transducer activity	0.009167454	0.11184294	2	6	8	80
Biological Process	GO:0006633	fatty acid biosynthetic process	0.008456143	0.118385999	0	6	6	51
Biological Process	GO:0043473	pigmentation	0.009974326	0.126213586	1	4	5	38
Biological Process	GO:0043476	pigment accumulation	0.009974326	0.126213586	1	4	5	38
Biological Process	GO:0043478	pigment accumulation in response to UV light	0.009974326	0.126213586	1	4	5	38
Biological Process	GO:0043479	pigment accumulation in tissues in response to UV light	0.009974326	0.126213586	1	4	5	38
Biological Process	GO:0043480	pigment accumulation in tissues	0.009974326	0.126213586	1	4	5	38
Biological Process	GO:0071554	cell wall organization or biogenesis	0.011049177	0.137176576	4	10	14	201
Biological Process	GO:0048645	organ formation	0.011434068	0.139326238	0	2	2	5
Molecular Function	GO:0016702	oxidoreductase activity, acting on single donors with incorporation of molecular oxygen, incorporation of two atoms of oxygen	0.012658095	0.144776962	0	2	2	5
Molecular Function	GO:0003677	DNA binding	0.014014951	0.150866823	5	7	12	158
Biological Process	GO:0072330	monocarboxylic acid biosynthetic process	0.013186324	0.15775639	0	6	6	56
Biological Process	GO:0008610	lipid biosynthetic process	0.013498774	0.15861059	3	11	14	206
Biological Process	GO:0050832	defense response to fungus	0.014213114	0.164074196	2	1	3	15
Biological Process	GO:0048585	negative regulation of response to stimulus	0.016756126	0.190095364	0	2	2	6
Biological Process	GO:0050790	regulation of catalytic activity	0.018103734	0.201902657	2	6	8	95
Biological Process	GO:0071555	cell wall organization	0.018490583	0.20278006	1	8	9	114
Biological Process	GO:0048518	positive regulation of biological process	0.022047244	0.235645633	4	6	10	137
Biological Process	GO:0006771	riboflavin metabolic process	0.02291994	0.235645633	0	2	2	7
Biological Process	GO:0009965	leaf morphogenesis	0.02291994	0.235645633	0	2	2	7
Biological Process	GO:0010016	shoot system morphogenesis	0.02291994	0.235645633	0	2	2	7
Biological Process	GO:0006714	sesquiterpenoid metabolic process	0.02359268	0.236741061	3	0	3	18
Biological Process	GO:0048468	cell development	0.023746064	0.236741061	3	6	9	119
Molecular Function	GO:0001871	pattern binding	0.025309298	0.257311197	2	0	2	7
Molecular Function	GO:0001071	nucleic acid binding transcription factor activity	0.027733349	0.26711594	2	8	10	135
Biological Process	GO:0009411	response to UV	0.027653675	0.271583852	2	4	6	66
Molecular Function	GO:0004553	hydrolase activity, hydrolyzing O-glycosyl compounds	0.029860925	0.273227463	3	9	12	176
Biological Process	GO:0006811	ion transport	0.028569261	0.276449617	11	16	27	525
Biological Process	GO:0042726	flavin-containing compound metabolic process	0.029860316	0.284754897	0	2	2	8
Molecular Function	GO:0004645	phosphorylase activity	0.032931831	0.286977388	0	2	2	8
Biological Process	GO:0032502	developmental process	0.031566527	0.292769696	12	35	47	1026
Biological Process	GO:0048869	cellular developmental process	0.031590651	0.292769696	5	10	15	252
Biological Process	GO:0044707	single-multicellular organism process	0.03306449	0.3021727	9	28	37	777
Biological Process	GO:0010065	primary meristem tissue development	0.035083415	0.304756129	0	1	1	1
Biological Process	GO:0048508	embryonic meristem development	0.035083415	0.304756129	0	1	1	1
Biological Process	GO:0006820	anion transport	0.035329026	0.304756129	7	4	11	169
Biological Process	GO:0050789	regulation of biological process	0.035835076	0.304756129	23	47	70	1634
Biological Process	GO:0032501	multicellular organismal process	0.03654645	0.304756129	9	28	37	783
Biological Process	GO:0048589	developmental growth	0.037382538	0.304756129	1	4	5	53
Biological Process	GO:0009685	gibberellin metabolic process	0.037515572	0.304756129	2	0	2	9
Biological Process	GO:0016101	diterpenoid metabolic process	0.037515572	0.304756129	2	0	2	9
Biological Process	GO:0048366	leaf development	0.037515572	0.304756129	0	2	2	9
Biological Process	GO:0065009	regulation of molecular function	0.039124937	0.313167836	2	6	8	110
Biological Process	GO:0048588	developmental cell growth	0.039502934	0.313167836	1	3	4	37
Biological Process	GO:0065007	biological regulation	0.04315	0.337171361	24	52	76	1810
Biological Process	GO:0009791	post-embryonic development	0.043555571	0.337171361	2	17	19	355
Molecular Function	GO:0008081	phosphoric diester hydrolase activity	0.041322968	0.343731961	0	2	2	9
Cellular Component	GO:0005576	extracellular region	0.043948053	0.345306128	2	7	9	135
Biological Process	GO:0015696	ammonium transport	0.045827372	0.350632686	1	1	2	10
Biological Process	GO:0007275	multicellular organism development	0.047509818	0.359327127	6	27	33	699
Molecular Function	GO:0051213	dioxygenase activity	0.046469456	0.369735236	2	2	4	37
Biological Process	GO:0071669	plant-type cell wall organization or biogenesis	0.050424456	0.377037407	1	3	4	40
Biological Process	GO:0006566	threonine metabolic process	0.05474057	0.398128965	0	2	2	11
Biological Process	GO:0009826	unidimensional cell growth	0.055614978	0.398128965	1	2	3	25
Biological Process	GO:0030154	cell differentiation	0.056599579	0.398128965	3	7	10	161
Biological Process	GO:0009725	response to hormone	0.058183008	0.398128965	5	10	15	274
Biological Process	GO:0060255	regulation of macromolecule metabolic process	0.058327303	0.398128965	18	19	37	813
Biological Process	GO:0009914	hormone transport	0.058534118	0.398128965	1	3	4	42
Biological Process	GO:0060918	auxin transport	0.058534118	0.398128965	1	3	4	42
Biological Process	GO:0048583	regulation of response to stimulus	0.058554331	0.398128965	1	4	5	60
Biological Process	GO:0009617	response to bacterium	0.058690744	0.398128965	2	5	7	99
Biological Process	GO:0009607	response to biotic stimulus	0.062882062	0.406207788	4	10	14	254
Biological Process	GO:0051239	regulation of multicellular organismal process	0.063774209	0.406207788	3	9	12	209
Biological Process	GO:2000026	regulation of multicellular organismal development	0.063774209	0.406207788	3	9	12	209
Biological Process	GO:0031399	regulation of protein modification process	0.064000334	0.406207788	2	5	7	101
Biological Process	GO:0002831	regulation of response to biotic stimulus	0.064203055	0.406207788	0	2	2	12
Biological Process	GO:0006825	copper ion transport	0.064203055	0.406207788	0	2	2	12
Biological Process	GO:0055067	monovalent inorganic cation homeostasis	0.064203055	0.406207788	0	2	2	12
Biological Process	GO:0032989	cellular component morphogenesis	0.066260554	0.412387367	3	6	9	144
Biological Process	GO:0060560	developmental growth involved in morphogenesis	0.067237352	0.412387367	1	2	3	27
Biological Process	GO:0006526	arginine biosynthetic process	0.068940137	0.412387367	0	1	1	2
Biological Process	GO:0009817	defense response to fungus, incompatible interaction	0.068940137	0.412387367	1	0	1	2
Biological Process	GO:0009956	radial pattern formation	0.068940137	0.412387367	0	1	1	2
Biological Process	GO:0060771	phyllotactic patterning	0.068940137	0.412387367	0	1	1	2
Biological Process	GO:0006721	terpenoid metabolic process	0.070747151	0.419384009	5	1	6	83
Biological Process	GO:0006812	cation transport	0.072277307	0.42462918	6	12	18	354
Biological Process	GO:0009664	plant-type cell wall organization	0.073429879	0.427582835	0	3	3	28
Molecular Function	GO:0004674	protein serine/threonine kinase activity	0.057764779	0.440456438	3	6	9	133
Biological Process	GO:0009247	glycolipid biosynthetic process	0.079866443	0.456974953	0	3	3	29
Biological Process	GO:0043647	inositol phosphate metabolic process	0.079866443	0.456974953	0	3	3	29
Biological Process	GO:0009719	response to endogenous stimulus	0.081877813	0.464444834	5	11	16	312
Biological Process	GO:0009793	embryo development ending in seed dormancy	0.086538934	0.486689045	0	3	3	30
Biological Process	GO:0048513	animal organ development	0.089273447	0.497812948	2	6	8	131
Molecular Function	GO:0052745	inositol phosphate phosphatase activity	0.070458395	0.510998385	1	1	2	12
Molecular Function	GO:0004337	geranyltranstransferase activity	0.072600863	0.510998385	0	1	1	2
Biological Process	GO:0006643	membrane lipid metabolic process	0.097349058	0.526466903	0	4	4	50
Biological Process	GO:0048646	anatomical structure formation involved in morphogenesis	0.097349058	0.526466903	0	4	4	50
Biological Process	GO:0002009	morphogenesis of an epithelium	0.101612913	0.526466903	1	0	1	3
Biological Process	GO:0006833	water transport	0.101612913	0.526466903	0	1	1	3
Biological Process	GO:0007155	cell adhesion	0.101612913	0.526466903	0	1	1	3
Biological Process	GO:0009718	anthocyanin-containing compound biosynthetic process	0.101612913	0.526466903	0	1	1	3
Biological Process	GO:0034308	primary alcohol metabolic process	0.101612913	0.526466903	0	1	1	3
Biological Process	GO:0046283	anthocyanin-containing compound metabolic process	0.101612913	0.526466903	0	1	1	3
Biological Process	GO:0048729	tissue morphogenesis	0.101612913	0.526466903	1	0	1	3
Biological Process	GO:0005975	carbohydrate metabolic process	0.102498164	0.526904624	5	22	27	597
Biological Process	GO:0032535	regulation of cellular component size	0.10788652	0.546071772	1	2	3	33
Biological Process	GO:0090066	regulation of anatomical structure size	0.10788652	0.546071772	1	2	3	33
Biological Process	GO:0000902	cell morphogenesis	0.109070267	0.547849127	2	5	7	115
Biological Process	GO:0040007	growth	0.111746737	0.553050675	2	6	8	138
Biological Process	GO:0050793	regulation of developmental process	0.112564776	0.553050675	3	9	12	231
Biological Process	GO:0048437	floral organ development	0.112627341	0.553050675	0	5	5	73
Biological Process	GO:0009891	positive regulation of biosynthetic process	0.118125998	0.575754864	2	0	2	17
Biological Process	GO:0006664	glycolipid metabolic process	0.123137535	0.591419692	0	3	3	35
Biological Process	GO:1903509	liposaccharide metabolic process	0.123137535	0.591419692	0	3	3	35
Biological Process	GO:0016114	terpenoid biosynthetic process	0.126380098	0.600069903	3	1	4	55
Biological Process	GO:0016049	cell growth	0.127661808	0.600069903	1	4	5	76
Biological Process	GO:0019222	regulation of metabolic process	0.127674448	0.600069903	20	22	42	1005
Biological Process	GO:0010154	fruit development	0.131041336	0.604193767	0	3	3	36
Biological Process	GO:0048316	seed development	0.131041336	0.604193767	0	3	3	36
Biological Process	GO:0009084	glutamine family amino acid biosynthetic process	0.133143003	0.604193767	0	1	1	4
Biological Process	GO:0009827	plant-type cell wall modification	0.133143003	0.604193767	0	1	1	4
Biological Process	GO:0010928	regulation of auxin mediated signaling pathway	0.133143003	0.604193767	0	1	1	4
Molecular Function	GO:0042578	phosphoric ester hydrolase activity	0.090377766	0.612560417	4	6	10	167
Biological Process	GO:0046467	membrane lipid biosynthetic process	0.139118253	0.618858042	0	3	3	37
Biological Process	GO:0044283	small molecule biosynthetic process	0.140690163	0.618858042	1	13	14	290
Biological Process	GO:0005991	trehalose metabolic process	0.142017575	0.618858042	1	1	2	19
Biological Process	GO:0010260	organ senescence	0.142017575	0.618858042	2	0	2	19
Biological Process	GO:0032958	inositol phosphate biosynthetic process	0.142017575	0.618858042	0	2	2	19
Biological Process	GO:0046173	polyol biosynthetic process	0.142017575	0.618858042	0	2	2	19
Biological Process	GO:0051707	response to other organism	0.143393956	0.620637874	4	8	12	242
Biological Process	GO:0005976	polysaccharide metabolic process	0.144312454	0.620637874	2	14	16	341
Biological Process	GO:0044255	cellular lipid metabolic process	0.14695272	0.624995976	6	14	20	443
Biological Process	GO:0044042	glucan metabolic process	0.147251725	0.624995976	2	9	11	219
Biological Process	GO:0006720	isoprenoid metabolic process	0.148175338	0.624995976	5	1	6	102
Biological Process	GO:0043207	response to external biotic stimulus	0.149444873	0.626335835	4	8	12	244
Biological Process	GO:0044765	single-organism transport	0.151449187	0.628521211	17	23	40	968
Biological Process	GO:0008299	isoprenoid biosynthetic process	0.151905024	0.628521211	3	1	4	59
Biological Process	GO:0015833	peptide transport	0.154318241	0.628521211	2	0	2	20
Biological Process	GO:0015711	organic anion transport	0.154614733	0.628521211	4	1	5	81
Biological Process	GO:0019751	polyol metabolic process	0.15575406	0.628521211	0	3	3	39
Biological Process	GO:0051704	multi-organism process	0.159783803	0.628521211	4	9	13	272
Biological Process	GO:0009733	response to auxin	0.163570237	0.628521211	0	1	1	5
Biological Process	GO:0009734	auxin-activated signaling pathway	0.163570237	0.628521211	0	1	1	5
Biological Process	GO:0060429	epithelium development	0.163570237	0.628521211	1	0	1	5
Biological Process	GO:0061687	detoxification of inorganic compound	0.163570237	0.628521211	0	1	1	5
Biological Process	GO:0071365	cellular response to auxin stimulus	0.163570237	0.628521211	0	1	1	5
Biological Process	GO:0098754	detoxification	0.163570237	0.628521211	0	1	1	5
Biological Process	GO:0042044	fluid transport	0.164294298	0.628521211	2	1	3	40
Biological Process	GO:0055080	cation homeostasis	0.164294298	0.628521211	0	3	3	40
Biological Process	GO:0098771	inorganic ion homeostasis	0.164294298	0.628521211	0	3	3	40
Biological Process	GO:0090558	plant epidermis development	0.165347178	0.628892735	2	2	4	61
Biological Process	GO:0009813	flavonoid biosynthetic process	0.166814116	0.630825794	1	1	2	21
Biological Process	GO:1902578	single-organism localization	0.169331928	0.636688048	17	23	40	979
Biological Process	GO:0048731	system development	0.173505947	0.648675642	4	12	16	352
Biological Process	GO:0099402	plant organ development	0.177272848	0.656986233	2	7	9	179
Biological Process	GO:0048878	chemical homeostasis	0.177725759	0.656986233	0	5	5	85
Biological Process	GO:0009790	embryo development	0.181773193	0.668194195	0	3	3	42
Biological Process	GO:0009908	flower development	0.183624107	0.669740015	1	5	6	109
Biological Process	GO:0009886	post-embryonic morphogenesis	0.18626508	0.669740015	0	4	4	64
Biological Process	GO:0015849	organic acid transport	0.18626508	0.669740015	3	1	4	64
Biological Process	GO:0046942	carboxylic acid transport	0.18626508	0.669740015	3	1	4	64
Molecular Function	GO:0016405	CoA-ligase activity	0.104325601	0.674616787	0	2	2	15
Molecular Function	GO:0016842	amidine-lyase activity	0.106906485	0.674616787	0	1	1	3
Biological Process	GO:0006629	lipid metabolic process	0.19224143	0.680595871	8	15	23	540
Biological Process	GO:0007568	aging	0.192278474	0.680595871	2	0	2	23
Biological Process	GO:0006109	regulation of carbohydrate metabolic process	0.192933059	0.680595871	1	0	1	6
Biological Process	GO:0000041	transition metal ion transport	0.193421623	0.680595871	1	3	4	65
Cellular Component	GO:0009521	photosystem	0.099331118	0.682901439	0	4	4	51
Biological Process	GO:0016053	organic acid biosynthetic process	0.19926302	0.693730513	1	10	11	234
Biological Process	GO:0046394	carboxylic acid biosynthetic process	0.19926302	0.693730513	1	10	11	234
Biological Process	GO:0006766	vitamin metabolic process	0.205194764	0.703219555	0	2	2	24
Biological Process	GO:0006767	water-soluble vitamin metabolic process	0.205194764	0.703219555	0	2	2	24
Biological Process	GO:0055065	metal ion homeostasis	0.205194764	0.703219555	0	2	2	24
Biological Process	GO:0009620	response to fungus	0.207984274	0.705431198	2	2	4	67
Biological Process	GO:0050801	ion homeostasis	0.207984274	0.705431198	0	4	4	67
Biological Process	GO:0098542	defense response to other organism	0.215381583	0.720765966	3	1	4	68
Biological Process	GO:0034285	response to disaccharide	0.218071397	0.720765966	2	1	3	46
Biological Process	GO:0009081	branched-chain amino acid metabolic process	0.218201702	0.720765966	0	2	2	25
Biological Process	GO:0006222	UMP biosynthetic process	0.221268579	0.720765966	1	0	1	7
Biological Process	GO:0006241	CTP biosynthetic process	0.221268579	0.720765966	1	0	1	7
Biological Process	GO:0006814	sodium ion transport	0.221268579	0.720765966	0	1	1	7
Biological Process	GO:0046036	CTP metabolic process	0.221268579	0.720765966	1	0	1	7
Biological Process	GO:0046049	UMP metabolic process	0.221268579	0.720765966	1	0	1	7
Cellular Component	GO:0034357	photosynthetic membrane	0.122223544	0.74692166	0	4	4	55
Biological Process	GO:0046148	pigment biosynthetic process	0.231277126	0.749656891	1	1	2	26
Biological Process	GO:0006066	alcohol metabolic process	0.233897802	0.75039955	0	5	5	94
Biological Process	GO:0010033	response to organic substance	0.238029235	0.75039955	6	15	21	505
Biological Process	GO:0002252	immune effector process	0.244400308	0.75039955	1	1	2	27
Biological Process	GO:0009066	aspartate family amino acid metabolic process	0.244400308	0.75039955	0	2	2	27
Biological Process	GO:0042440	pigment metabolic process	0.244400308	0.75039955	1	1	2	27
Biological Process	GO:0015698	inorganic anion transport	0.245641661	0.75039955	2	2	4	72
Biological Process	GO:0009064	glutamine family amino acid metabolic process	0.246193306	0.75039955	0	3	3	49
Biological Process	GO:0009629	response to gravity	0.248612617	0.75039955	1	0	1	8
Biological Process	GO:0009636	response to toxic substance	0.248612617	0.75039955	0	1	1	8
Biological Process	GO:0009808	lignin metabolic process	0.248612617	0.75039955	0	1	1	8
Biological Process	GO:0016032	viral process	0.248612617	0.75039955	0	1	1	8
Biological Process	GO:0035434	copper ion transmembrane transport	0.248612617	0.75039955	0	1	1	8
Biological Process	GO:0042545	cell wall modification	0.248612617	0.75039955	0	1	1	8
Biological Process	GO:0051552	flavone metabolic process	0.248612617	0.75039955	1	0	1	8
Biological Process	GO:0051553	flavone biosynthetic process	0.248612617	0.75039955	1	0	1	8
Biological Process	GO:0009755	hormone-mediated signaling pathway	0.250491862	0.752619383	2	7	9	196
Molecular Function	GO:0004774	succinate-CoA ligase activity	0.139947188	0.768497942	0	1	1	4
Molecular Function	GO:0019206	nucleoside kinase activity	0.139947188	0.768497942	1	0	1	4
Molecular Function	GO:0052736	beta-glucanase activity	0.139947188	0.768497942	0	1	1	4
Molecular Function	GO:0052834	inositol monophosphate phosphatase activity	0.139947188	0.768497942	1	0	1	4
Molecular Function	GO:0022857	transmembrane transporter activity	0.161496856	0.768497942	7	15	22	475
Molecular Function	GO:0000975	regulatory region DNA binding	0.171769462	0.768497942	0	1	1	5
Molecular Function	GO:0004003	ATP-dependent DNA helicase activity	0.171769462	0.768497942	1	0	1	5
Molecular Function	GO:0008026	ATP-dependent helicase activity	0.171769462	0.768497942	1	0	1	5
Molecular Function	GO:0019840	isoprenoid binding	0.171769462	0.768497942	1	0	1	5
Molecular Function	GO:0070035	purine NTP-dependent helicase activity	0.171769462	0.768497942	1	0	1	5
Molecular Function	GO:0005215	transporter activity	0.180346761	0.768497942	9	16	25	557
Molecular Function	GO:0016757	transferase activity, transferring glycosyl groups	0.185669528	0.768497942	5	11	16	338
Molecular Function	GO:0001067	regulatory region nucleic acid binding	0.202418092	0.768497942	0	1	1	6
Molecular Function	GO:0005102	receptor binding	0.202418092	0.768497942	0	1	1	6
Molecular Function	GO:0005451	monovalent cation:proton antiporter activity	0.202418092	0.768497942	0	1	1	6
Molecular Function	GO:0008171	O-methyltransferase activity	0.202418092	0.768497942	1	0	1	6
Molecular Function	GO:0008172	S-methyltransferase activity	0.202418092	0.768497942	0	1	1	6
Molecular Function	GO:0015197	peptide transporter activity	0.202418092	0.768497942	1	0	1	6
Molecular Function	GO:0046527	glucosyltransferase activity	0.21129335	0.768497942	0	4	4	64
Molecular Function	GO:0015291	secondary active transmembrane transporter activity	0.212306886	0.768497942	1	4	5	86
Molecular Function	GO:0022804	active transmembrane transporter activity	0.214602651	0.768497942	1	9	10	202
Molecular Function	GO:0046906	tetrapyrrole binding	0.214602651	0.768497942	5	5	10	202
Molecular Function	GO:0015299	solute:proton antiporter activity	0.231936224	0.768497942	0	1	1	7
Molecular Function	GO:0016668	oxidoreductase activity, acting on a sulfur group of donors, NAD(P) as acceptor	0.231936224	0.768497942	0	1	1	7
Molecular Function	GO:0046030	inositol trisphosphate phosphatase activity	0.231936224	0.768497942	0	1	1	7
Molecular Function	GO:0052743	inositol tetrakisphosphate phosphatase activity	0.231936224	0.768497942	0	1	1	7
Molecular Function	GO:0016791	phosphatase activity	0.243710952	0.768497942	3	4	7	137
Molecular Function	GO:0016877	ligase activity, forming carbon-sulfur bonds	0.249733645	0.768497942	0	2	2	26
Molecular Function	GO:0005375	copper ion transmembrane transporter activity	0.260365423	0.768497942	0	1	1	8
Molecular Function	GO:0016878	acid-thiol ligase activity	0.260365423	0.768497942	0	1	1	8
Molecular Function	GO:0019187	beta-1,4-mannosyltransferase activity	0.260365423	0.768497942	0	1	1	8
Molecular Function	GO:0019901	protein kinase binding	0.260365423	0.768497942	0	1	1	8
Molecular Function	GO:0043682	copper-transporting ATPase activity	0.260365423	0.768497942	0	1	1	8
Biological Process	GO:0042886	amide transport	0.257551879	0.769084637	2	0	2	28
Biological Process	GO:0010468	regulation of gene expression	0.258309582	0.769084637	15	14	29	727
Biological Process	GO:0032870	cellular response to hormone stimulus	0.264382879	0.780107328	2	7	9	199
Biological Process	GO:0071495	cellular response to endogenous stimulus	0.264382879	0.780107328	2	7	9	199
Molecular Function	GO:0043169	cation binding	0.275826561	0.780781436	24	35	59	1478
Molecular Function	GO:0004620	phospholipase activity	0.277502263	0.780781436	0	2	2	28
Molecular Function	GO:0016706	oxidoreductase activity, acting on paired donors, with incorporation or reduction of molecular oxygen, 2-oxoglutarate as one donor, and incorporation of one atom each of oxygen into both donors	0.277502263	0.780781436	2	0	2	28
Molecular Function	GO:0052689	carboxylic ester hydrolase activity	0.281593305	0.780781436	1	2	3	50
Biological Process	GO:0006026	aminoglycan catabolic process	0.274999747	0.786738408	1	0	1	9
Biological Process	GO:0009129	pyrimidine nucleoside monophosphate metabolic process	0.274999747	0.786738408	1	0	1	9
Biological Process	GO:0009130	pyrimidine nucleoside monophosphate biosynthetic process	0.274999747	0.786738408	1	0	1	9
Biological Process	GO:0009173	pyrimidine ribonucleoside monophosphate metabolic process	0.274999747	0.786738408	1	0	1	9
Biological Process	GO:0009174	pyrimidine ribonucleoside monophosphate biosynthetic process	0.274999747	0.786738408	1	0	1	9
Biological Process	GO:0010075	regulation of meristem growth	0.274999747	0.786738408	0	1	1	9
Biological Process	GO:0035266	meristem growth	0.274999747	0.786738408	0	1	1	9
Molecular Function	GO:0016788	hydrolase activity, acting on ester bonds	0.294136457	0.79654867	6	10	16	370
Molecular Function	GO:0016298	lipase activity	0.305206155	0.79654867	0	2	2	30
Molecular Function	GO:0008094	DNA-dependent ATPase activity	0.314115718	0.79654867	1	0	1	10
Molecular Function	GO:0015491	cation:cation antiporter activity	0.314115718	0.79654867	0	1	1	10
Molecular Function	GO:0016645	oxidoreductase activity, acting on the CH-NH group of donors	0.314115718	0.79654867	0	1	1	10
Molecular Function	GO:0099516	ion antiporter activity	0.314115718	0.79654867	0	1	1	10
Molecular Function	GO:0016830	carbon-carbon lyase activity	0.317790941	0.79654867	0	4	4	77
Molecular Function	GO:0003824	catalytic activity	0.329771312	0.79654867	93	141	234	6227
Molecular Function	GO:0043167	ion binding	0.336993678	0.79654867	27	38	65	1668
Molecular Function	GO:0015298	solute:cation antiporter activity	0.339512548	0.79654867	0	1	1	11
Molecular Function	GO:0015604	organic phosphonate transmembrane transporter activity	0.339512548	0.79654867	0	1	1	11
Molecular Function	GO:0016634	oxidoreductase activity, acting on the CH-CH group of donors, oxygen as acceptor	0.339512548	0.79654867	1	0	1	11
Biological Process	GO:0009694	jasmonic acid metabolic process	0.283869108	0.807332631	0	2	2	30
Biological Process	GO:0005982	starch metabolic process	0.284652235	0.807332631	0	4	4	77
Molecular Function	GO:0004721	phosphoprotein phosphatase activity	0.35311453	0.812279012	0	3	3	57
Molecular Function	GO:0019205	nucleobase-containing compound kinase activity	0.363972016	0.812279012	1	0	1	12
Molecular Function	GO:0046912	transferase activity, transferring acyl groups, acyl groups converted into alkyl on transfer	0.363972016	0.812279012	0	1	1	12
Molecular Function	GO:0046915	transition metal ion transmembrane transporter activity	0.363972016	0.812279012	0	1	1	12
Biological Process	GO:0009812	flavonoid metabolic process	0.297002224	0.827217074	1	1	2	31
Biological Process	GO:0046488	phosphatidylinositol metabolic process	0.297002224	0.827217074	1	1	2	31
Biological Process	GO:0009147	pyrimidine nucleoside triphosphate metabolic process	0.300463345	0.827217074	1	0	1	10
Biological Process	GO:0009148	pyrimidine nucleoside triphosphate biosynthetic process	0.300463345	0.827217074	1	0	1	10
Biological Process	GO:0009208	pyrimidine ribonucleoside triphosphate metabolic process	0.300463345	0.827217074	1	0	1	10
Biological Process	GO:0009209	pyrimidine ribonucleoside triphosphate biosynthetic process	0.300463345	0.827217074	1	0	1	10
Biological Process	GO:0048638	regulation of developmental growth	0.300463345	0.827217074	0	1	1	10
Biological Process	GO:0006468	protein phosphorylation	0.302616673	0.829674045	2	6	8	181
Biological Process	GO:0030001	metal ion transport	0.30629697	0.83533405	2	8	10	234
Biological Process	GO:0022622	root system development	0.308489626	0.83533405	2	2	4	80
Biological Process	GO:0048364	root development	0.308489626	0.83533405	2	2	4	80
Molecular Function	GO:0005548	phospholipid transporter activity	0.387528608	0.844258754	1	0	1	13
Molecular Function	GO:0015297	antiporter activity	0.387528608	0.844258754	0	1	1	13
Molecular Function	GO:0016829	lyase activity	0.393918008	0.8480823	1	7	8	188
Molecular Function	GO:0008289	lipid binding	0.399863326	0.850871961	2	0	2	37
Biological Process	GO:0010817	regulation of hormone levels	0.316483127	0.852085416	1	3	4	81
Biological Process	GO:0032268	regulation of cellular protein metabolic process	0.318665162	0.852085416	2	5	7	158
Biological Process	GO:0051246	regulation of protein metabolic process	0.318665162	0.852085416	2	5	7	158
Biological Process	GO:0009966	regulation of signal transduction	0.323144458	0.852085416	0	2	2	33
Biological Process	GO:0023051	regulation of signaling	0.323144458	0.852085416	0	2	2	33
Biological Process	GO:0009887	organ morphogenesis	0.324494036	0.852085416	0	4	4	82
Biological Process	GO:0006022	aminoglycan metabolic process	0.325035622	0.852085416	1	0	1	11
Biological Process	GO:0009845	seed germination	0.325035622	0.852085416	0	1	1	11
Molecular Function	GO:0000030	mannosyltransferase activity	0.410215544	0.85306187	0	1	1	14
Molecular Function	GO:0015662	ATPase activity, coupled to transmembrane movement of ions, phosphorylative mechanism	0.410215544	0.85306187	0	1	1	14
Molecular Function	GO:0015399	primary active transmembrane transporter activity	0.42166606	0.857387656	0	5	5	115
Molecular Function	GO:0015405	P-P-bond-hydrolysis-driven transmembrane transporter activity	0.42166606	0.857387656	0	5	5	115
Molecular Function	GO:0004683	calmodulin-dependent protein kinase activity	0.432064826	0.857694924	0	1	1	15
Molecular Function	GO:0004180	carboxypeptidase activity	0.453107282	0.857694924	0	1	1	16
Molecular Function	GO:0004659	prenyltransferase activity	0.453107282	0.857694924	0	1	1	16
Molecular Function	GO:0005319	lipid transporter activity	0.453107282	0.857694924	1	0	1	16
Molecular Function	GO:0070566	adenylyltransferase activity	0.453107282	0.857694924	0	1	1	16
Molecular Function	GO:0015078	hydrogen ion transmembrane transporter activity	0.463709329	0.857694924	0	2	2	42
Molecular Function	GO:0035251	UDP-glucosyltransferase activity	0.463709329	0.857694924	0	2	2	42
Molecular Function	GO:0022890	inorganic cation transmembrane transporter activity	0.465449881	0.857694924	1	4	5	121
Molecular Function	GO:0016787	hydrolase activity	0.47175701	0.857694924	22	45	67	1787
Molecular Function	GO:0003678	DNA helicase activity	0.473372608	0.857694924	1	0	1	17
Molecular Function	GO:0016615	malate dehydrogenase activity	0.473372608	0.857694924	0	1	1	17
Molecular Function	GO:0015077	monovalent inorganic cation transmembrane transporter activity	0.482147385	0.865029132	1	2	3	70
Molecular Function	GO:0016679	oxidoreductase activity, acting on diphenols and related substances as donors	0.492889414	0.867295796	0	1	1	18
Molecular Function	GO:0016682	oxidoreductase activity, acting on diphenols and related substances as donors, oxygen as acceptor	0.492889414	0.867295796	0	1	1	18
Molecular Function	GO:0015075	ion transmembrane transporter activity	0.500798105	0.872819555	3	7	10	261
Molecular Function	GO:0008168	methyltransferase activity	0.509096542	0.873064648	2	2	4	100
Molecular Function	GO:0004672	protein kinase activity	0.510480423	0.873064648	6	15	21	561
Biological Process	GO:0006970	response to osmotic stress	0.335770262	0.876733463	3	4	7	161
Biological Process	GO:0009218	pyrimidine ribonucleotide metabolic process	0.348747674	0.879218273	1	0	1	12
Biological Process	GO:0009220	pyrimidine ribonucleotide biosynthetic process	0.348747674	0.879218273	1	0	1	12
Biological Process	GO:0009832	plant-type cell wall biogenesis	0.348747674	0.879218273	1	0	1	12
Biological Process	GO:0009926	auxin polar transport	0.348747674	0.879218273	0	1	1	12
Biological Process	GO:0010374	stomatal complex development	0.348747674	0.879218273	0	1	1	12
Biological Process	GO:0046132	pyrimidine ribonucleoside biosynthetic process	0.348747674	0.879218273	1	0	1	12
Biological Process	GO:0046134	pyrimidine nucleoside biosynthetic process	0.348747674	0.879218273	1	0	1	12
Biological Process	GO:0090351	seedling development	0.348747674	0.879218273	0	1	1	12
Biological Process	GO:1901136	carbohydrate derivative catabolic process	0.348747674	0.879218273	1	0	1	12
Biological Process	GO:0010015	root morphogenesis	0.352273324	0.881353032	2	1	3	60
Biological Process	GO:0046165	alcohol biosynthetic process	0.352273324	0.881353032	0	3	3	60
Biological Process	GO:0071705	nitrogen compound transport	0.363965869	0.885986301	4	1	5	113
Biological Process	GO:0090567	reproductive shoot system development	0.368052056	0.885986301	1	5	6	140
Biological Process	GO:0050896	response to stimulus	0.371369065	0.885986301	18	41	59	1608
Biological Process	GO:1901617	organic hydroxy compound biosynthetic process	0.371588618	0.885986301	0	3	3	62
Biological Process	GO:0005977	glycogen metabolic process	0.371629512	0.885986301	0	1	1	13
Biological Process	GO:0006112	energy reserve metabolic process	0.371629512	0.885986301	0	1	1	13
Biological Process	GO:0006596	polyamine biosynthetic process	0.371629512	0.885986301	0	1	1	13
Biological Process	GO:0009309	amine biosynthetic process	0.371629512	0.885986301	0	1	1	13
Biological Process	GO:0009739	response to gibberellin	0.371629512	0.885986301	0	1	1	13
Biological Process	GO:0010051	xylem and phloem pattern formation	0.371629512	0.885986301	0	1	1	13
Biological Process	GO:0010476	gibberellin mediated signaling pathway	0.371629512	0.885986301	0	1	1	13
Biological Process	GO:0042401	cellular biogenic amine biosynthetic process	0.371629512	0.885986301	0	1	1	13
Biological Process	GO:0071370	cellular response to gibberellin stimulus	0.371629512	0.885986301	0	1	1	13
Biological Process	GO:0080090	regulation of primary metabolic process	0.373602773	0.88747518	9	7	16	412
Molecular Function	GO:0004518	nuclease activity	0.528587202	0.895661648	0	3	3	75
Biological Process	GO:0009743	response to carbohydrate	0.380751305	0.901202728	3	1	4	89
Biological Process	GO:0006637	acyl-CoA metabolic process	0.387211016	0.909945887	1	1	2	38
Biological Process	GO:0035383	thioester metabolic process	0.387211016	0.909945887	1	1	2	38
Biological Process	GO:0015914	phospholipid transport	0.393710107	0.912799281	1	0	1	14
Biological Process	GO:0044403	symbiosis, encompassing mutualism through parasitism	0.393710107	0.912799281	0	1	1	14
Biological Process	GO:0044419	interspecies interaction between organisms	0.393710107	0.912799281	0	1	1	14
Biological Process	GO:0071310	cellular response to organic substance	0.393974158	0.912799281	2	9	11	280
Biological Process	GO:0055114	oxidation-reduction process	0.396779938	0.915444043	0	4	4	91
Biological Process	GO:0048608	reproductive structure development	0.399289423	0.915444043	1	6	7	172
Biological Process	GO:0061458	reproductive system development	0.399289423	0.915444043	1	6	7	172
Biological Process	GO:0015672	monovalent inorganic cation transport	0.404770732	0.924788686	1	3	4	92
Biological Process	GO:0006213	pyrimidine nucleoside metabolic process	0.415017419	0.935210486	1	0	1	15
Biological Process	GO:0010565	regulation of cellular ketone metabolic process	0.415017419	0.935210486	1	0	1	15
Biological Process	GO:0031347	regulation of defense response	0.415017419	0.935210486	1	0	1	15
Biological Process	GO:0046131	pyrimidine ribonucleoside metabolic process	0.415017419	0.935210486	1	0	1	15
Biological Process	GO:0070887	cellular response to chemical stimulus	0.416695196	0.935786481	2	9	11	285
Molecular Function	GO:0008378	galactosyltransferase activity	0.56400764	0.946911909	1	0	1	22
Biological Process	GO:0042546	cell wall biogenesis	0.424376875	0.949795863	2	0	2	41
Biological Process	GO:0006950	response to stress	0.428675269	0.95536871	13	20	33	903
Biological Process	GO:0009605	response to external stimulus	0.433126323	0.95536871	5	10	15	400
Biological Process	GO:0051234	establishment of localization	0.433592057	0.95536871	23	31	54	1497
Biological Process	GO:0010073	meristem maintenance	0.435578439	0.95536871	0	1	1	16
Biological Process	GO:0055076	transition metal ion homeostasis	0.435578439	0.95536871	0	1	1	16
Biological Process	GO:0080134	regulation of response to stress	0.435578439	0.95536871	1	0	1	16
Molecular Function	GO:0016709	oxidoreductase activity, acting on paired donors, with incorporation or reduction of molecular oxygen, NAD(P)H as one donor, and incorporation of one atom of oxygen	0.578479274	0.956505607	1	1	2	52
Molecular Function	GO:0005543	phospholipid binding	0.580175532	0.956505607	1	0	1	23
Molecular Function	GO:0016840	carbon-nitrogen lyase activity	0.595745802	0.968563024	0	1	1	24
Molecular Function	GO:0015103	inorganic anion transmembrane transporter activity	0.610740468	0.968563024	0	1	1	25
Molecular Function	GO:0016301	kinase activity	0.616577756	0.968563024	9	19	28	787
Molecular Function	GO:0016616	oxidoreductase activity, acting on the CH-OH group of donors, NAD or NADP as acceptor	0.621990764	0.968563024	1	2	3	86
Molecular Function	GO:0019203	carbohydrate phosphatase activity	0.625180741	0.968563024	1	0	1	26
Molecular Function	GO:0043168	anion binding	0.62677177	0.968563024	3	2	5	145
Molecular Function	GO:0016879	ligase activity, forming carbon-nitrogen bonds	0.628763631	0.968563024	0	2	2	57
Molecular Function	GO:0048037	cofactor binding	0.629830601	0.968563024	2	1	3	87
Molecular Function	GO:0008509	anion transmembrane transporter activity	0.638244035	0.973322154	1	1	2	58
Molecular Function	GO:0008324	cation transmembrane transporter activity	0.644228099	0.974328448	2	4	6	177
Molecular Function	GO:0016773	phosphotransferase activity, alcohol group as acceptor	0.650557137	0.975835705	6	15	21	604
Biological Process	GO:0048827	phyllome development	0.44849796	0.980437401	0	2	2	43
Molecular Function	GO:0022891	substrate-specific transmembrane transporter activity	0.682144273	0.991962589	3	7	10	301
Molecular Function	GO:0005342	organic acid transmembrane transporter activity	0.689755599	0.991962589	1	0	1	31
Molecular Function	GO:0046943	carboxylic acid transmembrane transporter activity	0.689755599	0.991962589	1	0	1	31
Molecular Function	GO:0008514	organic anion transmembrane transporter activity	0.701273239	0.991962589	1	0	1	32
Molecular Function	GO:0019900	kinase binding	0.701273239	0.991962589	0	1	1	32
Molecular Function	GO:0004175	endopeptidase activity	0.722796386	0.991962589	1	1	2	68
Molecular Function	GO:0016765	transferase activity, transferring alkyl or aryl (other than methyl) groups	0.723045615	0.991962589	0	1	1	34
Molecular Function	GO:0016741	transferase activity, transferring one-carbon groups	0.726471702	0.991962589	2	3	5	163
Molecular Function	GO:0046872	metal ion binding	0.739164286	0.991962589	13	15	28	835
Molecular Function	GO:0005488	binding	0.741607074	0.991962589	61	92	153	4272
Molecular Function	GO:0022892	substrate-specific transporter activity	0.743982816	0.991962589	4	7	11	347
Molecular Function	GO:0004386	helicase activity	0.752774187	0.991962589	1	0	1	37
Molecular Function	GO:0008238	exopeptidase activity	0.752774187	0.991962589	0	1	1	37
Molecular Function	GO:0034062	RNA polymerase activity	0.752774187	0.991962589	1	0	1	37
Molecular Function	GO:0016820	hydrolase activity, acting on acid anhydrides, catalyzing transmembrane movement of substances	0.790084892	0.991962589	0	2	2	78
Molecular Function	GO:0042626	ATPase activity, coupled to transmembrane movement of substances	0.790084892	0.991962589	0	2	2	78
Molecular Function	GO:0043492	ATPase activity, coupled to movement of substances	0.790084892	0.991962589	0	2	2	78
Molecular Function	GO:0000166	nucleotide binding	0.791456191	0.991962589	2	4	6	209
Molecular Function	GO:1901265	nucleoside phosphate binding	0.791456191	0.991962589	2	4	6	209
Molecular Function	GO:0003774	motor activity	0.803026081	0.991962589	0	1	1	43
Molecular Function	GO:0016746	transferase activity, transferring acyl groups	0.807384723	0.991962589	2	2	4	149
Molecular Function	GO:0016651	oxidoreductase activity, acting on NAD(P)H	0.810349533	0.991962589	0	1	1	44
Molecular Function	GO:0016772	transferase activity, transferring phosphorus-containing groups	0.813117523	0.991962589	13	26	39	1186
Molecular Function	GO:0016747	transferase activity, transferring acyl groups other than amino-acyl groups	0.818016536	0.991962589	2	0	2	83
Molecular Function	GO:0046983	protein dimerization activity	0.823188256	0.991962589	1	1	2	84
Molecular Function	GO:0016810	hydrolase activity, acting on carbon-nitrogen (but not peptide) bonds	0.82419224	0.991962589	0	1	1	46
Molecular Function	GO:0004497	monooxygenase activity	0.833138407	0.991962589	1	1	2	86
Molecular Function	GO:0008194	UDP-glycosyltransferase activity	0.837922121	0.991962589	0	2	2	87
Molecular Function	GO:0004713	protein tyrosine kinase activity	0.84309074	0.991962589	0	1	1	49
Molecular Function	GO:0019829	cation-transporting ATPase activity	0.848928952	0.991962589	0	1	1	50
Molecular Function	GO:0046873	metal ion transmembrane transporter activity	0.848928952	0.991962589	0	1	1	50
Molecular Function	GO:0016874	ligase activity	0.86524807	0.991962589	0	4	4	165
Molecular Function	GO:0016614	oxidoreductase activity, acting on CH-OH group of donors	0.874267127	0.991962589	1	3	4	168
Molecular Function	GO:0016887	ATPase activity	0.874267127	0.991962589	1	3	4	168
Molecular Function	GO:0017111	nucleoside-triphosphatase activity	0.882911335	0.991962589	3	11	14	494
Molecular Function	GO:0042625	ATPase coupled ion transmembrane transporter activity	0.884161905	0.991962589	0	1	1	57
Molecular Function	GO:0019899	enzyme binding	0.904190144	0.991962589	0	1	1	62
Molecular Function	GO:0016740	transferase activity	0.909285645	0.991962589	24	49	73	2233
Molecular Function	GO:0008233	peptidase activity	0.915601014	0.991962589	2	4	6	255
Molecular Function	GO:0016667	oxidoreductase activity, acting on a sulfur group of donors	0.923719843	0.991962589	0	1	1	68
Molecular Function	GO:0016779	nucleotidyltransferase activity	0.925847788	0.991962589	1	1	2	113
Molecular Function	GO:0016462	pyrophosphatase activity	0.931612275	0.991962589	3	11	14	529
Molecular Function	GO:0015631	tubulin binding	0.931941252	0.991962589	0	1	1	71
Molecular Function	GO:0016818	hydrolase activity, acting on acid anhydrides, in phosphorus-containing anhydrides	0.932705559	0.991962589	3	11	14	530
Molecular Function	GO:0016817	hydrolase activity, acting on acid anhydrides	0.938959741	0.991962589	3	11	14	536
Molecular Function	GO:0042623	ATPase activity, coupled	0.945791734	0.991962589	1	2	3	164
Molecular Function	GO:0001883	purine nucleoside binding	0.947916503	0.991962589	10	31	41	1370
Molecular Function	GO:0032549	ribonucleoside binding	0.947916503	0.991962589	10	31	41	1370
Molecular Function	GO:0032550	purine ribonucleoside binding	0.947916503	0.991962589	10	31	41	1370
Molecular Function	GO:0001882	nucleoside binding	0.953645325	0.991962589	10	31	41	1380
Molecular Function	GO:0070011	peptidase activity, acting on L-amino acid peptides	0.956450207	0.991962589	1	3	4	211
Molecular Function	GO:0046914	transition metal ion binding	0.960496397	0.991962589	6	7	13	529
Molecular Function	GO:0097367	carbohydrate derivative binding	0.964414572	0.991962589	10	31	41	1402
Molecular Function	GO:0008092	cytoskeletal protein binding	0.968215448	0.991962589	0	1	1	91
Molecular Function	GO:1901363	heterocyclic compound binding	0.969600842	0.991962589	23	48	71	2289
Molecular Function	GO:0005198	structural molecule activity	0.9756621	0.991962589	1	0	1	98
Molecular Function	GO:0005515	protein binding	0.978476797	0.991962589	4	8	12	528
Molecular Function	GO:0036094	small molecule binding	0.980693809	0.991962589	12	36	48	1659
Molecular Function	GO:0097159	organic cyclic compound binding	0.981440362	0.991962589	24	48	72	2362
Molecular Function	GO:0003676	nucleic acid binding	0.986542029	0.991962589	6	7	13	586
Cellular Component	GO:0005618	cell wall	0.209354253	1	0	4	4	68
Cellular Component	GO:0044436	thylakoid part	0.277572669	1	0	4	4	77
Cellular Component	GO:0005911	cell-cell junction	0.317137328	1	4	4	8	186
Cellular Component	GO:0042995	cell projection	0.322084879	1	1	0	1	11
Cellular Component	GO:0030054	cell junction	0.322367424	1	4	4	8	187
Cellular Component	GO:0044438	microbody part	0.345651654	1	1	0	1	12
Cellular Component	GO:0044439	peroxisomal part	0.345651654	1	1	0	1	12
Cellular Component	GO:0042579	microbody	0.374467547	1	1	2	3	63
Cellular Component	GO:0009579	thylakoid	0.465785717	1	0	5	5	129
Biological Process	GO:0044036	cell wall macromolecule metabolic process	0.465799536	1	1	2	3	72
Biological Process	GO:0044262	cellular carbohydrate metabolic process	0.467708902	1	2	7	9	240
Biological Process	GO:0005984	disaccharide metabolic process	0.472041751	1	1	1	2	45
Biological Process	GO:0010053	root epidermal cell differentiation	0.472041751	1	2	0	2	45
Biological Process	GO:0090627	plant epidermal cell differentiation	0.472041751	1	2	0	2	45
Biological Process	GO:0006997	nucleus organization	0.474564896	1	1	0	1	18
Biological Process	GO:0008272	sulfate transport	0.474564896	1	0	1	1	18
Biological Process	GO:0048528	post-embryonic root development	0.474564896	1	0	1	1	18
Biological Process	GO:0072348	sulfur compound transport	0.474564896	1	0	1	1	18
Biological Process	GO:0044711	single-organism biosynthetic process	0.477835856	1	7	16	23	638
Biological Process	GO:0006073	cellular glucan metabolic process	0.485535701	1	1	6	7	187
Biological Process	GO:0044264	cellular polysaccharide metabolic process	0.491186765	1	1	6	7	188
Biological Process	GO:0006665	sphingolipid metabolic process	0.493039748	1	0	1	1	19
Biological Process	GO:0006801	superoxide metabolic process	0.493039748	1	1	0	1	19
Biological Process	GO:0007166	cell surface receptor signaling pathway	0.493039748	1	0	1	1	19
Biological Process	GO:0044764	multi-organism cellular process	0.493039748	1	0	1	1	19
Biological Process	GO:0015980	energy derivation by oxidation of organic compounds	0.494973056	1	0	2	2	47
Biological Process	GO:0000904	cell morphogenesis involved in differentiation	0.501778952	1	1	2	3	76
Biological Process	GO:0065008	regulation of biological quality	0.502562051	1	1	10	11	304
Biological Process	GO:0042221	response to chemical	0.504473528	1	8	18	26	732
Biological Process	GO:0010941	regulation of cell death	0.510581386	1	3	0	3	77
Biological Process	GO:0043067	regulation of programmed cell death	0.510581386	1	3	0	3	77
Biological Process	GO:1901137	carbohydrate derivative biosynthetic process	0.511457935	1	3	3	6	163
Biological Process	GO:0009311	oligosaccharide metabolic process	0.517264239	1	1	1	2	49
Biological Process	GO:0009814	defense response, incompatible interaction	0.517264239	1	2	0	2	49
Biological Process	GO:0006091	generation of precursor metabolites and energy	0.522188506	1	0	5	5	136
Cellular Component	GO:0005777	peroxisome	0.524257228	1	1	0	1	21
Biological Process	GO:0016310	phosphorylation	0.526966744	1	2	7	9	252
Biological Process	GO:0006818	hydrogen transport	0.527938061	1	0	3	3	79
Biological Process	GO:0010208	pollen wall assembly	0.528069849	1	0	1	1	21
Biological Process	GO:0085029	extracellular matrix assembly	0.528069849	1	0	1	1	21
Biological Process	GO:0010646	regulation of cell communication	0.528162999	1	0	2	2	50
Biological Process	GO:0044699	single-organism process	0.532576903	1	54	106	160	4565
Biological Process	GO:0009260	ribonucleotide biosynthetic process	0.538894351	1	2	0	2	51
Biological Process	GO:0046390	ribose phosphate biosynthetic process	0.538894351	1	2	0	2	51
Biological Process	GO:0006470	protein dephosphorylation	0.544669532	1	1	0	1	22
Biological Process	GO:0010927	cellular component assembly involved in morphogenesis	0.544669532	1	0	1	1	22
Biological Process	GO:0009606	tropism	0.549456592	1	0	2	2	52
Biological Process	GO:0010243	response to organonitrogen compound	0.549456592	1	1	1	2	52
Biological Process	GO:0012501	programmed cell death	0.553321461	1	3	0	3	82
Biological Process	GO:0006810	transport	0.556565789	1	22	23	45	1296
Biological Process	GO:0044710	single-organism metabolic process	0.557690405	1	37	59	96	2756
Biological Process	GO:0009698	phenylpropanoid metabolic process	0.559848345	1	1	1	2	53
Biological Process	GO:0006869	lipid transport	0.560687308	1	1	0	1	23
Biological Process	GO:0010876	lipid localization	0.560687308	1	1	0	1	23
Biological Process	GO:0016311	dephosphorylation	0.560687308	1	1	0	1	23
Biological Process	GO:0030198	extracellular matrix organization	0.560687308	1	0	1	1	23
Biological Process	GO:0043062	extracellular structure organization	0.560687308	1	0	1	1	23
Biological Process	GO:1901615	organic hydroxy compound metabolic process	0.564511439	1	1	5	6	172
Biological Process	GO:0048367	shoot system development	0.570239274	1	1	5	6	173
Biological Process	GO:0006865	amino acid transport	0.576143505	1	1	0	1	24
Biological Process	GO:0009142	nucleoside triphosphate biosynthetic process	0.576143505	1	1	0	1	24
Biological Process	GO:0009201	ribonucleoside triphosphate biosynthetic process	0.576143505	1	1	0	1	24
Biological Process	GO:0032392	DNA geometric change	0.576143505	1	1	0	1	24
Biological Process	GO:0010038	response to metal ion	0.577881033	1	2	1	3	85
Biological Process	GO:0009404	toxin metabolic process	0.580116366	1	1	1	2	55
Biological Process	GO:0051179	localization	0.583735242	1	23	31	54	1567
Biological Process	GO:0031323	regulation of cellular metabolic process	0.584834175	1	9	6	15	440
Biological Process	GO:0008219	cell death	0.585877783	1	3	0	3	86
Biological Process	GO:0044702	single organism reproductive process	0.588957556	1	1	6	7	206
Biological Process	GO:0001101	response to acid chemical	0.590929844	1	4	4	8	236
Biological Process	GO:0009141	nucleoside triphosphate metabolic process	0.591057747	1	1	0	1	25
Biological Process	GO:0009199	ribonucleoside triphosphate metabolic process	0.591057747	1	1	0	1	25
Biological Process	GO:0048229	gametophyte development	0.593777681	1	0	3	3	87
Biological Process	GO:1901659	glycosyl compound biosynthetic process	0.599693114	1	2	0	2	57
Biological Process	GO:0009259	ribonucleotide metabolic process	0.609221706	1	2	0	2	58
Biological Process	GO:0019693	ribose phosphate metabolic process	0.609221706	1	2	0	2	58
Biological Process	GO:0010383	cell wall polysaccharide metabolic process	0.618577264	1	0	2	2	59
Biological Process	GO:0010410	hemicellulose metabolic process	0.618577264	1	0	2	2	59
Biological Process	GO:0015992	proton transport	0.618577264	1	0	2	2	59
Biological Process	GO:0045491	xylan metabolic process	0.618577264	1	0	2	2	59
Biological Process	GO:0002376	immune system process	0.618643738	1	3	1	4	121
Biological Process	GO:1901607	alpha-amino acid biosynthetic process	0.619335459	1	0	1	1	27
Biological Process	GO:1901698	response to nitrogen compound	0.624390506	1	1	2	3	91
Biological Process	GO:1901700	response to oxygen-containing compound	0.62876663	1	4	5	9	274
Biological Process	GO:0051301	cell division	0.631793419	1	0	3	3	92
Biological Process	GO:0006595	polyamine metabolic process	0.632734851	1	0	1	1	28
Biological Process	GO:0009163	nucleoside biosynthetic process	0.632734851	1	1	0	1	28
Biological Process	GO:0009909	regulation of flower development	0.632734851	1	1	0	1	28
Biological Process	GO:0042455	ribonucleoside biosynthetic process	0.632734851	1	1	0	1	28
Biological Process	GO:0048831	regulation of shoot system development	0.632734851	1	1	0	1	28
Biological Process	GO:1901576	organic substance biosynthetic process	0.634793364	1	21	33	54	1592
Biological Process	GO:0016144	S-glycoside biosynthetic process	0.645664175	1	1	0	1	29
Biological Process	GO:0019758	glycosinolate biosynthetic process	0.645664175	1	1	0	1	29
Biological Process	GO:0009451	RNA modification	0.64629529	1	1	2	3	94
Biological Process	GO:0050794	regulation of cellular process	0.649498123	1	12	23	35	1047
Biological Process	GO:0009639	response to red or far red light	0.660389871	1	1	2	3	96
Biological Process	GO:2001141	regulation of RNA biosynthetic process	0.662766892	1	6	1	7	221
Biological Process	GO:0009416	response to light stimulus	0.666913099	1	4	5	9	283
Biological Process	GO:0016265	death	0.667283999	1	3	0	3	97
Biological Process	GO:0000338	protein deneddylation	0.670177789	1	1	0	1	31
Biological Process	GO:0009414	response to water deprivation	0.670177789	1	1	0	1	31
Biological Process	GO:0045333	cellular respiration	0.670177789	1	0	1	1	31
Biological Process	GO:0071103	DNA conformation change	0.670177789	1	1	0	1	31
Biological Process	GO:0030243	cellulose metabolic process	0.67110996	1	1	1	2	65
Biological Process	GO:0007165	signal transduction	0.674121326	1	3	11	14	436
Biological Process	GO:0044249	cellular biosynthetic process	0.681477218	1	22	31	53	1587
Biological Process	GO:0006972	hyperosmotic response	0.681793249	1	0	1	1	32
Biological Process	GO:0009156	ribonucleoside monophosphate biosynthetic process	0.681793249	1	1	0	1	32
Biological Process	GO:0009415	response to water	0.681793249	1	1	0	1	32
Biological Process	GO:0009555	pollen development	0.681793249	1	0	1	1	32
Biological Process	GO:0022610	biological adhesion	0.681793249	1	0	1	1	32
Biological Process	GO:0042180	cellular ketone metabolic process	0.681793249	1	1	0	1	32
Biological Process	GO:2000241	regulation of reproductive process	0.681793249	1	1	0	1	32
Biological Process	GO:0023052	signaling	0.684013625	1	3	11	14	439
Biological Process	GO:0044700	single organism signaling	0.684013625	1	3	11	14	439
Biological Process	GO:0051252	regulation of RNA metabolic process	0.68550671	1	6	1	7	226
Biological Process	GO:0009161	ribonucleoside monophosphate metabolic process	0.693001024	1	1	0	1	33
Biological Process	GO:0016129	phytosteroid biosynthetic process	0.693001024	1	0	1	1	33
Biological Process	GO:0008202	steroid metabolic process	0.695107505	1	1	1	2	68
Biological Process	GO:0009628	response to abiotic stimulus	0.695541127	1	6	11	17	533
Biological Process	GO:0006101	citrate metabolic process	0.703815374	1	0	1	1	34
Biological Process	GO:0009746	response to hexose	0.703815374	1	1	0	1	34
Biological Process	GO:0015748	organophosphate ester transport	0.703815374	1	1	0	1	34
Biological Process	GO:0016128	phytosteroid metabolic process	0.703815374	1	0	1	1	34
Biological Process	GO:0034284	response to monosaccharide	0.703815374	1	1	0	1	34
Biological Process	GO:0072350	tricarboxylic acid metabolic process	0.703815374	1	0	1	1	34
Biological Process	GO:0006793	phosphorus metabolic process	0.704877526	1	14	32	46	1395
Biological Process	GO:0008152	metabolic process	0.704937	1	80	143	223	6444
Biological Process	GO:0003006	developmental process involved in reproduction	0.709544015	1	2	12	14	447
Biological Process	GO:0009058	biosynthetic process	0.713300873	1	24	33	57	1721
Biological Process	GO:0006631	fatty acid metabolic process	0.713675442	1	0	6	6	201
Biological Process	GO:0000160	phosphorelay signal transduction system	0.714250062	1	1	0	1	35
Biological Process	GO:0009124	nucleoside monophosphate biosynthetic process	0.714250062	1	1	0	1	35
Biological Process	GO:0048569	post-embryonic organ development	0.714250062	1	0	1	1	35
Cellular Component	GO:0098796	membrane protein complex	0.717670789	1	0	4	4	139
Biological Process	GO:0009123	nucleoside monophosphate metabolic process	0.724318374	1	1	0	1	36
Biological Process	GO:0040008	regulation of growth	0.724318374	1	0	1	1	36
Biological Process	GO:0070918	production of small RNA involved in gene silencing by RNA	0.724318374	1	0	1	1	36
Cellular Component	GO:0044430	cytoskeletal part	0.726898028	1	1	1	2	73
Biological Process	GO:0042592	homeostatic process	0.727173811	1	0	5	5	172
Biological Process	GO:0000272	polysaccharide catabolic process	0.734033128	1	0	1	1	37
Biological Process	GO:0016109	tetraterpenoid biosynthetic process	0.734033128	1	0	1	1	37
Biological Process	GO:0016143	S-glycoside metabolic process	0.734033128	1	1	0	1	37
Biological Process	GO:0019757	glycosinolate metabolic process	0.734033128	1	1	0	1	37
Biological Process	GO:0031050	dsRNA fragmentation	0.734033128	1	0	1	1	37
Biological Process	GO:0043331	response to dsRNA	0.734033128	1	0	1	1	37
Biological Process	GO:0071359	cellular response to dsRNA	0.734033128	1	0	1	1	37
Biological Process	GO:0071396	cellular response to lipid	0.734033128	1	0	1	1	37
Biological Process	GO:0098660	inorganic ion transmembrane transport	0.734033128	1	0	1	1	37
Biological Process	GO:0098662	inorganic cation transmembrane transport	0.734033128	1	0	1	1	37
Biological Process	GO:1901699	cellular response to nitrogen compound	0.734033128	1	0	1	1	37
Biological Process	GO:0007154	cell communication	0.739062551	1	4	12	16	518
Biological Process	GO:0009314	response to radiation	0.739476612	1	4	5	9	302
Biological Process	GO:0009116	nucleoside metabolic process	0.743406698	1	1	0	1	38
Biological Process	GO:0009119	ribonucleoside metabolic process	0.743406698	1	1	0	1	38
Biological Process	GO:0016052	carbohydrate catabolic process	0.743406698	1	0	1	1	38
Biological Process	GO:0016108	tetraterpenoid metabolic process	0.743406698	1	0	1	1	38
Biological Process	GO:1901657	glycosyl compound metabolic process	0.745503289	1	2	0	2	75
Biological Process	GO:0006952	defense response	0.749949693	1	4	1	5	177
Biological Process	GO:0006164	purine nucleotide biosynthetic process	0.752451027	1	1	0	1	39
Biological Process	GO:0009152	purine ribonucleotide biosynthetic process	0.752451027	1	1	0	1	39
Biological Process	GO:0006796	phosphate-containing compound metabolic process	0.75250975	1	13	31	44	1362
Cellular Component	GO:0015630	microtubule cytoskeleton	0.752958615	1	2	1	3	112
Biological Process	GO:0072593	reactive oxygen species metabolic process	0.758579394	1	3	0	3	112
Biological Process	GO:0019748	secondary metabolic process	0.759299879	1	2	2	4	146
Biological Process	GO:0006873	cellular ion homeostasis	0.76117764	1	0	1	1	40
Biological Process	GO:0009696	salicylic acid metabolic process	0.76117764	1	1	0	1	40
Biological Process	GO:0042537	benzene-containing compound metabolic process	0.76117764	1	1	0	1	40
Biological Process	GO:0055082	cellular chemical homeostasis	0.76117764	1	0	1	1	40
Biological Process	GO:0070646	protein modification by small protein removal	0.76117764	1	1	0	1	40
Biological Process	GO:0008652	cellular amino acid biosynthetic process	0.762925583	1	1	4	5	180
Biological Process	GO:0009648	photoperiodism	0.769597659	1	1	0	1	41
Biological Process	GO:0009699	phenylpropanoid biosynthetic process	0.769597659	1	1	0	1	41
Biological Process	GO:0009863	salicylic acid mediated signaling pathway	0.769597659	1	1	0	1	41
Biological Process	GO:0035194	posttranscriptional gene silencing by RNA	0.769597659	1	0	1	1	41
Biological Process	GO:0071446	cellular response to salicylic acid stimulus	0.769597659	1	1	0	1	41
Biological Process	GO:0098655	cation transmembrane transport	0.769597659	1	0	1	1	41
Biological Process	GO:1901565	organonitrogen compound catabolic process	0.769597659	1	1	0	1	41
Biological Process	GO:0043648	dicarboxylic acid metabolic process	0.77772182	1	0	1	1	42
Biological Process	GO:0006355	regulation of transcription, DNA-templated	0.779290352	1	5	1	6	217
Biological Process	GO:1903506	regulation of nucleic acid-templated transcription	0.779290352	1	5	1	6	217
Biological Process	GO:1901135	carbohydrate derivative metabolic process	0.782987465	1	3	3	6	218
Biological Process	GO:0009751	response to salicylic acid	0.785560483	1	1	0	1	43
Biological Process	GO:0018958	phenol-containing compound metabolic process	0.785560483	1	1	0	1	43
Biological Process	GO:0010035	response to inorganic substance	0.788979461	1	2	1	3	118
Biological Process	GO:0051273	beta-glucan metabolic process	0.794209818	1	1	1	2	83
Biological Process	GO:0033993	response to lipid	0.800420964	1	0	1	1	45
Biological Process	GO:0019219	regulation of nucleobase-containing compound metabolic process	0.800708586	1	6	1	7	256
Biological Process	GO:0022414	reproductive process	0.801001732	1	2	12	14	480
Biological Process	GO:0090407	organophosphate biosynthetic process	0.802982572	1	2	2	4	156
Biological Process	GO:0006006	glucose metabolic process	0.805028145	1	2	0	2	85
Biological Process	GO:0009059	macromolecule biosynthetic process	0.805141419	1	15	16	31	1004
Biological Process	GO:0009150	purine ribonucleotide metabolic process	0.807461744	1	1	0	1	46
Biological Process	GO:0072522	purine-containing compound biosynthetic process	0.807461744	1	1	0	1	46
Biological Process	GO:0009117	nucleotide metabolic process	0.807569534	1	2	4	6	225
Biological Process	GO:0000003	reproduction	0.810535909	1	2	12	14	484
Cellular Component	GO:0005875	microtubule associated complex	0.811191666	1	0	1	1	47
Biological Process	GO:0014070	response to organic cyclic compound	0.81183281	1	1	2	3	123
Biological Process	GO:0016441	posttranscriptional gene silencing	0.814254976	1	0	1	1	47
Biological Process	GO:0071229	cellular response to acid chemical	0.815339383	1	1	1	2	87
Biological Process	GO:0071407	cellular response to organic cyclic compound	0.815339383	1	1	1	2	87
Biological Process	GO:0048519	negative regulation of biological process	0.820275223	1	1	4	5	195
Biological Process	GO:0070838	divalent metal ion transport	0.820310538	1	1	1	2	88
Biological Process	GO:0072511	divalent inorganic cation transport	0.820310538	1	1	1	2	88
Biological Process	GO:0031047	gene silencing by RNA	0.820809335	1	0	1	1	48
Biological Process	GO:0006955	immune response	0.825161745	1	2	0	2	89
Biological Process	GO:0045087	innate immune response	0.825161745	1	2	0	2	89
Biological Process	GO:0006221	pyrimidine nucleotide biosynthetic process	0.827133191	1	1	0	1	49
Biological Process	GO:0006576	cellular biogenic amine metabolic process	0.827133191	1	0	1	1	49
Biological Process	GO:0006753	nucleoside phosphate metabolic process	0.829938261	1	2	4	6	232
Biological Process	GO:0032774	RNA biosynthetic process	0.833165901	1	7	1	8	300
Biological Process	GO:0006497	protein lipidation	0.833234623	1	0	1	1	50
Biological Process	GO:0042157	lipoprotein metabolic process	0.833234623	1	0	1	1	50
Biological Process	GO:0042158	lipoprotein biosynthetic process	0.833234623	1	0	1	1	50
Biological Process	GO:0072528	pyrimidine-containing compound biosynthetic process	0.833234623	1	1	0	1	50
Biological Process	GO:0042743	hydrogen peroxide metabolic process	0.834513349	1	2	0	2	91
Biological Process	GO:0035556	intracellular signal transduction	0.844042191	1	2	1	3	131
Cellular Component	GO:0019866	organelle inner membrane	0.844112223	1	0	2	2	94
Biological Process	GO:0044238	primary metabolic process	0.844594735	1	41	89	130	3931
Biological Process	GO:0070085	glycosylation	0.844801131	1	0	1	1	52
Biological Process	GO:0006650	glycerophospholipid metabolic process	0.8476973	1	1	1	2	94
Biological Process	GO:0007017	microtubule-based process	0.8476973	1	1	1	2	94
Biological Process	GO:0097659	nucleic acid-templated transcription	0.850086732	1	6	1	7	273
Biological Process	GO:0006220	pyrimidine nucleotide metabolic process	0.850280993	1	1	0	1	53
Biological Process	GO:0006779	porphyrin-containing compound biosynthetic process	0.850280993	1	0	1	1	53
Biological Process	GO:0033014	tetrapyrrole biosynthetic process	0.850280993	1	0	1	1	53
Biological Process	GO:0044106	cellular amine metabolic process	0.850280993	1	0	1	1	53
Biological Process	GO:0043170	macromolecule metabolic process	0.851174564	1	37	77	114	3479
Biological Process	GO:0044723	single-organism carbohydrate metabolic process	0.860156554	1	3	4	7	277
Biological Process	GO:0043269	regulation of ion transport	0.860668977	1	0	1	1	55
Biological Process	GO:0009889	regulation of biosynthetic process	0.865158294	1	7	1	8	313
Biological Process	GO:0019637	organophosphate metabolic process	0.86561272	1	3	7	10	380
Biological Process	GO:0010556	regulation of macromolecule biosynthetic process	0.869671473	1	6	1	7	281
Biological Process	GO:0051716	cellular response to stimulus	0.870158844	1	7	12	19	673
Biological Process	GO:0046486	glycerolipid metabolic process	0.871245361	1	1	1	2	100
Biological Process	GO:0006790	sulfur compound metabolic process	0.873814088	1	2	3	5	213
Cellular Component	GO:0005856	cytoskeleton	0.874009801	1	2	1	3	141
Biological Process	GO:0009165	nucleotide biosynthetic process	0.874829316	1	2	0	2	101
Biological Process	GO:0006163	purine nucleotide metabolic process	0.874919552	1	1	0	1	58
Biological Process	GO:0009267	cellular response to starvation	0.874919552	1	1	0	1	58
Biological Process	GO:0042594	response to starvation	0.874919552	1	1	0	1	58
Biological Process	GO:0044763	single-organism cellular process	0.87752783	1	29	72	101	3132
Biological Process	GO:0034645	cellular macromolecule biosynthetic process	0.880156569	1	12	16	28	962
Biological Process	GO:0055086	nucleobase-containing small molecule metabolic process	0.882583612	1	2	4	6	252
Biological Process	GO:0031669	cellular response to nutrient levels	0.883603299	1	1	0	1	60
Cellular Component	GO:0009532	plastid stroma	0.885284802	1	3	3	6	255
Biological Process	GO:0044272	sulfur compound biosynthetic process	0.886237584	1	1	2	3	144
Biological Process	GO:0019318	hexose metabolic process	0.888266557	1	2	0	2	105
Biological Process	GO:0031326	regulation of cellular biosynthetic process	0.891154562	1	6	1	7	291
Biological Process	GO:1901293	nucleoside phosphate biosynthetic process	0.891411042	1	2	0	2	106
Biological Process	GO:0031667	response to nutrient levels	0.891686135	1	1	0	1	62
Biological Process	GO:0051049	regulation of transport	0.895515278	1	0	1	1	63
Biological Process	GO:0006694	steroid biosynthetic process	0.899209509	1	0	1	1	64
Biological Process	GO:0031668	cellular response to extracellular stimulus	0.906212016	1	1	0	1	66
Biological Process	GO:0032879	regulation of localization	0.906212016	1	0	1	1	66
Biological Process	GO:0071496	cellular response to external stimulus	0.906212016	1	1	0	1	66
Biological Process	GO:0000097	sulfur amino acid biosynthetic process	0.908618071	1	1	1	2	112
Biological Process	GO:0009991	response to extracellular stimulus	0.909529276	1	1	0	1	67
Biological Process	GO:0048523	negative regulation of cellular process	0.909529276	1	1	0	1	67
Biological Process	GO:0072527	pyrimidine-containing compound metabolic process	0.909529276	1	1	0	1	67
Biological Process	GO:0006644	phospholipid metabolic process	0.911225977	1	1	1	2	113
Biological Process	GO:0009308	amine metabolic process	0.912729601	1	0	1	1	68
Biological Process	GO:0009987	cellular process	0.913593154	1	65	127	192	5754
Biological Process	GO:0006351	transcription, DNA-templated	0.914182782	1	5	1	6	268
Biological Process	GO:0044550	secondary metabolite biosynthetic process	0.915817099	1	1	0	1	69
Biological Process	GO:0018130	heterocycle biosynthetic process	0.917210033	1	10	2	12	478
Biological Process	GO:0000096	sulfur amino acid metabolic process	0.920977325	1	1	1	2	117
Biological Process	GO:2000112	regulation of cellular macromolecule biosynthetic process	0.923979557	1	5	1	6	274
Biological Process	GO:0006464	cellular protein modification process	0.924435195	1	7	25	32	1129
Biological Process	GO:0006974	cellular response to DNA damage stimulus	0.924441585	1	1	0	1	72
Biological Process	GO:0072521	purine-containing compound metabolic process	0.924441585	1	1	0	1	72
Biological Process	GO:0010467	gene expression	0.924888807	1	18	21	39	1347
Biological Process	GO:0034654	nucleobase-containing compound biosynthetic process	0.9250057	1	9	1	10	416
Biological Process	GO:0048580	regulation of post-embryonic development	0.92546729	1	2	0	2	119
Biological Process	GO:1901701	cellular response to oxygen-containing compound	0.92546729	1	1	1	2	119
Biological Process	GO:0036211	protein modification process	0.926107163	1	7	25	32	1131
Biological Process	GO:0009642	response to light intensity	0.929696176	1	0	1	1	74
Biological Process	GO:0016192	vesicle-mediated transport	0.933252475	1	3	0	3	165
Biological Process	GO:0010608	posttranscriptional regulation of gene expression	0.933736696	1	1	1	2	123
Biological Process	GO:0009057	macromolecule catabolic process	0.935992856	1	3	2	5	245
Biological Process	GO:0051171	regulation of nitrogen compound metabolic process	0.936104825	1	6	1	7	319
Biological Process	GO:0006260	DNA replication	0.936903058	1	1	0	1	77
Biological Process	GO:0006605	protein targeting	0.93813715	1	4	0	4	208
Biological Process	GO:0071704	organic substance metabolic process	0.944850691	1	50	103	153	4721
Biological Process	GO:0044260	cellular macromolecule metabolic process	0.945294479	1	28	57	85	2765
Biological Process	GO:0006778	porphyrin-containing compound metabolic process	0.945379817	1	0	1	1	81
Biological Process	GO:0033013	tetrapyrrole metabolic process	0.945379817	1	0	1	1	81
Biological Process	GO:0006090	pyruvate metabolic process	0.948678484	1	3	0	3	175
Biological Process	GO:0006886	intracellular protein transport	0.95109288	1	5	0	5	257
Biological Process	GO:0005996	monosaccharide metabolic process	0.952233662	1	2	0	2	134
Biological Process	GO:0043412	macromolecule modification	0.952988069	1	7	27	34	1233
Biological Process	GO:1901605	alpha-amino acid metabolic process	0.953866515	1	0	3	3	179
Biological Process	GO:0016571	histone methylation	0.954397387	1	1	0	1	86
Cellular Component	GO:0009507	chloroplast	0.955030408	1	0	2	2	137
Biological Process	GO:0019438	aromatic compound biosynthetic process	0.95565275	1	10	2	12	516
Biological Process	GO:0040029	regulation of gene expression, epigenetic	0.956014341	1	0	1	1	87
Cellular Component	GO:0031976	plastid thylakoid	0.958007324	1	0	1	1	89
Biological Process	GO:1902582	single-organism intracellular transport	0.958335407	1	4	1	5	264
Biological Process	GO:0006479	protein methylation	0.959078841	1	1	0	1	89
Biological Process	GO:0008213	protein alkylation	0.959078841	1	1	0	1	89
Biological Process	GO:0034613	cellular protein localization	0.962021582	1	5	0	5	268
Biological Process	GO:0070727	cellular macromolecule localization	0.962895327	1	5	0	5	269
Biological Process	GO:0033554	cellular response to stress	0.962957602	1	4	0	4	229
Biological Process	GO:0051603	proteolysis involved in cellular protein catabolic process	0.966773754	1	2	0	2	146
Biological Process	GO:1901362	organic cyclic compound biosynthetic process	0.96811934	1	10	3	13	570
Biological Process	GO:0046907	intracellular transport	0.968858445	1	6	1	7	354
Biological Process	GO:0051649	establishment of localization in cell	0.96951543	1	6	1	7	355
Biological Process	GO:0030163	protein catabolic process	0.972346166	1	2	0	2	152
Biological Process	GO:0044257	cellular protein catabolic process	0.972346166	1	2	0	2	152
Biological Process	GO:0051188	cofactor biosynthetic process	0.97347824	1	0	1	1	101
Biological Process	GO:0044281	small molecule metabolic process	0.974808221	1	10	23	33	1251
Biological Process	GO:0034220	ion transmembrane transport	0.975329178	1	0	1	1	103
Biological Process	GO:0032787	monocarboxylic acid metabolic process	0.976789812	1	4	6	10	480
Biological Process	GO:0043414	macromolecule methylation	0.977866983	1	1	0	1	106
Biological Process	GO:0019725	cellular homeostasis	0.98014455	1	0	1	1	109
Biological Process	GO:0051641	cellular localization	0.980267937	1	6	1	7	375
Biological Process	GO:0044237	cellular metabolic process	0.982361416	1	47	92	139	4445
Biological Process	GO:0009056	catabolic process	0.985186976	1	3	3	6	348
Biological Process	GO:0006508	proteolysis	0.985568428	1	2	1	3	221
Cellular Component	GO:0043234	protein complex	0.985880455	1	2	7	9	468
Biological Process	GO:0006732	coenzyme metabolic process	0.986040005	1	1	1	2	174
Biological Process	GO:0009892	negative regulation of metabolic process	0.986040005	1	0	2	2	174
Biological Process	GO:0055085	transmembrane transport	0.986178751	1	0	1	1	119
Biological Process	GO:0032259	methylation	0.98667083	1	1	0	1	120
Biological Process	GO:0006520	cellular amino acid metabolic process	0.986835086	1	1	6	7	393
Biological Process	GO:0043436	oxoacid metabolic process	0.987443164	1	6	15	21	902
Biological Process	GO:0006082	organic acid metabolic process	0.987647457	1	6	15	21	903
Biological Process	GO:0044265	cellular macromolecule catabolic process	0.988444152	1	2	0	2	180
Cellular Component	GO:0044434	chloroplast part	0.988542471	1	0	1	1	125
Biological Process	GO:0016458	gene silencing	0.988881349	1	0	1	1	125
Biological Process	GO:0019752	carboxylic acid metabolic process	0.98925479	1	6	14	20	877
Biological Process	GO:0016570	histone modification	0.989277504	1	1	0	1	126
Biological Process	GO:1901575	organic substance catabolic process	0.98982831	1	3	2	5	322
Biological Process	GO:0051186	cofactor metabolic process	0.990626092	1	1	2	3	236
Biological Process	GO:0010629	negative regulation of gene expression	0.990726341	1	0	1	1	130
Biological Process	GO:0016482	cytoplasmic transport	0.991375842	1	1	0	1	132
Biological Process	GO:0016569	covalent chromatin modification	0.991375842	1	1	0	1	132
Cellular Component	GO:0043231	intracellular membrane-bounded organelle	0.991935267	1	26	47	73	2540
Biological Process	GO:0071702	organic substance transport	0.992411895	1	8	1	9	496
Cellular Component	GO:0043227	membrane-bounded organelle	0.992941753	1	26	49	75	2607
Biological Process	GO:0010605	negative regulation of macromolecule metabolic process	0.993064697	1	0	1	1	138
Biological Process	GO:0016568	chromatin modification	0.994423753	1	1	0	1	144
Biological Process	GO:0044271	cellular nitrogen compound biosynthetic process	0.99486046	1	9	3	12	629
Biological Process	GO:0015031	protein transport	0.995077358	1	5	0	5	350
Cellular Component	GO:0009536	plastid	0.995502131	1	5	15	20	922
Cellular Component	GO:0031984	organelle subcompartment	0.995542635	1	0	1	1	151
Biological Process	GO:0045184	establishment of protein localization	0.995571404	1	5	0	5	354
Biological Process	GO:0006259	DNA metabolic process	0.996041112	1	4	0	4	313
Biological Process	GO:1901566	organonitrogen compound biosynthetic process	0.996393722	1	3	6	9	529
Biological Process	GO:0007049	cell cycle	0.996798697	1	2	0	2	220
Biological Process	GO:0070647	protein modification by small protein conjugation or removal	0.997208055	1	1	0	1	163
Cellular Component	GO:0031967	organelle envelope	0.997440729	1	2	2	4	329
Cellular Component	GO:0031975	envelope	0.997440729	1	2	2	4	329
Biological Process	GO:0016043	cellular component organization	0.997697913	1	7	18	25	1139
Biological Process	GO:0019538	protein metabolic process	0.997906807	1	11	32	43	1748
Biological Process	GO:0006396	RNA processing	0.997914596	1	0	1	1	171
Cellular Component	GO:0009526	plastid envelope	0.997921297	1	2	0	2	234
Biological Process	GO:0043623	cellular protein complex assembly	0.998130876	1	1	0	1	174
Biological Process	GO:0071840	cellular component organization or biogenesis	0.998320594	1	9	18	27	1226
Cellular Component	GO:0044435	plastid part	0.998652011	1	3	4	7	486
Biological Process	GO:0006325	chromatin organization	0.998794278	1	1	0	1	186
Biological Process	GO:0016070	RNA metabolic process	0.998829278	1	9	4	13	736
Biological Process	GO:0044267	cellular protein metabolic process	0.998843112	1	9	26	35	1520
Cellular Component	GO:0031090	organelle membrane	0.998908515	1	1	6	7	494
Biological Process	GO:0034622	cellular macromolecular complex assembly	0.998919552	1	1	0	1	189
Biological Process	GO:0022607	cellular component assembly	0.999020749	1	1	1	2	256
Biological Process	GO:0006461	protein complex assembly	0.999250691	1	1	0	1	199
Biological Process	GO:0046483	heterocycle metabolic process	0.99928582	1	16	14	30	1377
Biological Process	GO:0070271	protein complex biogenesis	0.999303618	1	1	0	1	201
Biological Process	GO:1901360	organic cyclic compound metabolic process	0.999311497	1	18	16	34	1516
Biological Process	GO:0008104	protein localization	0.999331703	1	6	0	6	469
Biological Process	GO:0006139	nucleobase-containing compound metabolic process	0.999344121	1	15	11	26	1242
Biological Process	GO:0044085	cellular component biogenesis	0.999414252	1	3	1	4	379
Biological Process	GO:0090304	nucleic acid metabolic process	0.999460432	1	13	7	20	1036
Biological Process	GO:0044248	cellular catabolic process	0.99946306	1	2	0	2	274
Cellular Component	GO:0043228	non-membrane-bounded organelle	0.999641371	1	3	1	4	395
Cellular Component	GO:0043232	intracellular non-membrane-bounded organelle	0.999641371	1	3	1	4	395
Biological Process	GO:0065003	macromolecular complex assembly	0.999677658	1	1	0	1	222
Biological Process	GO:1902589	single-organism organelle organization	0.999707088	1	1	1	2	292
Cellular Component	GO:0043226	organelle	0.999730676	1	27	49	76	2823
Cellular Component	GO:0043229	intracellular organelle	0.999731642	1	27	47	74	2766
Biological Process	GO:0033036	macromolecule localization	0.999753683	1	6	0	6	505
Biological Process	GO:0006725	cellular aromatic compound metabolic process	0.999795292	1	17	14	31	1478
Biological Process	GO:0051276	chromosome organization	0.999800118	1	1	0	1	235
Biological Process	GO:1901564	organonitrogen compound metabolic process	0.999820009	1	3	11	14	857
Biological Process	GO:0034641	cellular nitrogen compound metabolic process	0.999895793	1	15	15	30	1477
Biological Process	GO:0071822	protein complex subunit organization	0.999897001	1	1	0	1	253
Biological Process	GO:0006807	nitrogen compound metabolic process	0.999978137	1	16	20	36	1764
Biological Process	GO:0043933	macromolecular complex subunit organization	0.999981834	1	2	1	3	435
Cellular Component	GO:0030529	intracellular ribonucleoprotein complex	0.999989754	1	0	1	1	315
Cellular Component	GO:1990904	ribonucleoprotein complex	0.999989754	1	0	1	1	315
Cellular Component	GO:0032991	macromolecular complex	0.999995449	1	2	8	10	820
Cellular Component	GO:0005623	cell	0.999998248	1	31	68	99	3650
Cellular Component	GO:0044464	cell part	0.999999063	1	30	68	98	3645
Cellular Component	GO:0044446	intracellular organelle part	0.999999658	1	5	7	12	993
Biological Process	GO:0006996	organelle organization	0.999999848	1	3	2	5	694
Cellular Component	GO:0044444	cytoplasmic part	0.999999877	1	7	21	28	1647
Cellular Component	GO:0044422	organelle part	0.999999896	1	5	11	16	1199
Cellular Component	GO:0005737	cytoplasm	0.999999933	1	7	21	28	1668
Cellular Component	GO:0005622	intracellular	0.999999994	1	28	57	85	3464
Cellular Component	GO:0044424	intracellular part	0.999999995	1	28	56	84	3442
Molecular Function	GO:0003674	molecular_function	1	1	121	178	299	8085
Cellular Component	GO:0005575	cellular_component	1	1	49	126	175	5045
Biological Process	GO:0008150	biological_process	1	1	101	185	286	8152
