# Supplementary material for: Genome-scale transcriptomic insights into the gene co-expression network of seed abortion in triploid Siraitia grosvenorii
Source: BMC Plant Biol. 2022 Apr 5;22:173. doi: 10.1186/s12870-022-03562-4 (PMC8981669; doi:10.1186/s12870-022-03562-4)
Supplement: Supplementary file 10 — Additional file 10: Table S10. GO functional enrichment of DEGs (25DAF vs 20DAF). [file 12870_2022_3562_MOESM10_ESM.xls]

Table S10. GO functional enrichment of DEGs (25DAF vs 20DAF).
class	ID	Descrption	Pvalue	Qvalue	Up	Down	fg_num	bg_num
Cellular Component	GO:0031224	intrinsic component of membrane	6.84E-09	7.39E-07	53	91	144	1364
Cellular Component	GO:0044425	membrane part	6.03E-07	3.25E-05	54	94	148	1507
Cellular Component	GO:0005576	extracellular region	1.76E-05	0.000631975	9	15	24	135
Molecular Function	GO:0004673	protein histidine kinase activity	6.07E-05	0.004430971	0	4	4	4
Molecular Function	GO:0009784	transmembrane receptor histidine kinase activity	6.07E-05	0.004430971	0	4	4	4
Molecular Function	GO:0016775	phosphotransferase activity, nitrogenous group as acceptor	6.07E-05	0.004430971	0	4	4	4
Molecular Function	GO:0019199	transmembrane receptor protein kinase activity	6.07E-05	0.004430971	0	4	4	4
Cellular Component	GO:0031012	extracellular matrix	0.000345685	0.008370645	0	3	3	3
Cellular Component	GO:0016020	membrane	0.00038753	0.008370645	70	116	186	2204
Molecular Function	GO:0016841	ammonia-lyase activity	0.00054804	0.032005533	1	6	7	18
Biological Process	GO:0009744	response to sucrose	5.00E-05	0.03390506	0	4	4	4
Biological Process	GO:0005991	trehalose metabolic process	7.97E-05	0.03390506	6	2	8	19
Biological Process	GO:0009845	seed germination	0.000111981	0.03390506	0	6	6	11
Biological Process	GO:0009311	oligosaccharide metabolic process	0.0001463	0.03390506	10	3	13	49
Molecular Function	GO:0015645	fatty acid ligase activity	0.000786995	0.038300404	0	4	4	6
Biological Process	GO:0090351	seedling development	0.000208038	0.038430014	0	6	6	12
Biological Process	GO:0005984	disaccharide metabolic process	0.000248738	0.038430014	9	3	12	45
Biological Process	GO:0005975	carbohydrate metabolic process	0.000370162	0.049020049	34	40	74	597
Molecular Function	GO:0016877	ligase activity, forming carbon-sulfur bonds	0.001329696	0.055467324	1	7	8	26
Molecular Function	GO:0016705	oxidoreductase activity, acting on paired donors, with incorporation or reduction of molecular oxygen	0.001623588	0.056457436	12	17	29	185
Molecular Function	GO:0043168	anion binding	0.001899123	0.056457436	12	12	24	145
Molecular Function	GO:0016791	phosphatase activity	0.001933474	0.056457436	9	14	23	137
Molecular Function	GO:0016491	oxidoreductase activity	0.002297187	0.060979875	41	80	121	1077
Molecular Function	GO:0004553	hydrolase activity, hydrolyzing O-glycosyl compounds	0.003165058	0.066274448	8	19	27	176
Molecular Function	GO:0019187	beta-1,4-mannosyltransferase activity	0.003177542	0.066274448	1	3	4	8
Molecular Function	GO:0019901	protein kinase binding	0.003177542	0.066274448	0	4	4	8
Molecular Function	GO:0016840	carbon-nitrogen lyase activity	0.003726158	0.072535879	1	6	7	24
Molecular Function	GO:0019203	carbohydrate phosphatase activity	0.006061585	0.110623931	4	3	7	26
Molecular Function	GO:0016798	hydrolase activity, acting on glycosyl bonds	0.006454244	0.110861129	10	23	33	239
Molecular Function	GO:0016706	oxidoreductase activity, acting on paired donors, with incorporation or reduction of molecular oxygen, 2-oxoglutarate as one donor, and incorporation of one atom each of oxygen into both donors	0.009343877	0.140363506	3	4	7	28
Molecular Function	GO:0000166	nucleotide binding	0.009613939	0.140363506	18	11	29	209
Molecular Function	GO:1901265	nucleoside phosphate binding	0.009613939	0.140363506	18	11	29	209
Molecular Function	GO:0004888	transmembrane signaling receptor activity	0.010205766	0.14190874	1	4	5	16
Biological Process	GO:0009226	nucleotide-sugar biosynthetic process	0.001258607	0.145841032	1	4	5	11
Molecular Function	GO:0042578	phosphoric ester hydrolase activity	0.011647808	0.154598177	9	15	24	167
Cellular Component	GO:0005886	plasma membrane	0.010353563	0.186364133	1	3	4	13
Molecular Function	GO:0003824	catalytic activity	0.015767035	0.200172797	226	348	574	6227
Molecular Function	GO:0099600	transmembrane receptor activity	0.017268051	0.210094624	1	4	5	18
Cellular Component	GO:0044421	extracellular region part	0.01412414	0.217915297	0	2	2	3
Molecular Function	GO:0019900	kinase binding	0.019512531	0.227906367	0	7	7	32
Biological Process	GO:0019566	arabinose metabolic process	0.002234397	0.230142894	0	3	3	4
Molecular Function	GO:0016701	oxidoreductase activity, acting on single donors with incorporation of molecular oxygen	0.022936334	0.239193198	2	5	7	33
Molecular Function	GO:0031406	carboxylic acid binding	0.022936334	0.239193198	4	3	7	33
Molecular Function	GO:0043177	organic acid binding	0.022936334	0.239193198	4	3	7	33
Biological Process	GO:0006928	movement of cell or subcellular component	0.003040315	0.281837161	0	5	5	13
Biological Process	GO:0016052	carbohydrate catabolic process	0.003573103	0.283617838	2	7	9	38
Biological Process	GO:0051707	response to other organism	0.003770319	0.283617838	13	20	33	242
Biological Process	GO:0034285	response to disaccharide	0.004238121	0.283617838	5	5	10	46
Biological Process	GO:0043207	response to external biotic stimulus	0.004290806	0.283617838	13	20	33	244
Biological Process	GO:0005976	polysaccharide metabolic process	0.004589285	0.283617838	17	26	43	341
Molecular Function	GO:0000030	mannosyltransferase activity	0.029604058	0.298082235	1	3	4	14
Molecular Function	GO:0016405	CoA-ligase activity	0.037621174	0.354367186	1	3	4	15
Molecular Function	GO:0016837	carbon-oxygen lyase activity, acting on polysaccharides	0.037621174	0.354367186	0	4	4	15
Molecular Function	GO:0016614	oxidoreductase activity, acting on CH-OH group of donors	0.039537161	0.360356504	8	14	22	168
Molecular Function	GO:0051213	dioxygenase activity	0.040725221	0.360356504	3	4	7	37
Biological Process	GO:0015698	inorganic anion transport	0.006524398	0.36526917	2	11	13	72
Biological Process	GO:0033609	oxalate metabolic process	0.007092605	0.36526917	0	2	2	2
Biological Process	GO:2000379	positive regulation of reactive oxygen species metabolic process	0.007092605	0.36526917	2	0	2	2
Molecular Function	GO:0016758	transferase activity, transferring hexosyl groups	0.043232462	0.371290556	16	7	23	179
Biological Process	GO:0009607	response to biotic stimulus	0.007896589	0.385243712	13	20	33	254
Biological Process	GO:0009411	response to UV	0.008311623	0.385243712	5	7	12	66
Molecular Function	GO:0004180	carboxypeptidase activity	0.046759643	0.390109024	2	2	4	16
Molecular Function	GO:0016641	oxidoreductase activity, acting on the CH-NH2 group of donors, oxygen as acceptor	0.051599426	0.407523995	2	1	3	10
Molecular Function	GO:0016628	oxidoreductase activity, acting on the CH-CH group of donors, NAD or NADP as acceptor	0.051638314	0.407523995	5	15	20	154
Biological Process	GO:0009625	response to insect	0.009818362	0.418507202	0	3	3	6
Biological Process	GO:0000272	polysaccharide catabolic process	0.010484902	0.418507202	1	7	8	37
Biological Process	GO:0016109	tetraterpenoid biosynthetic process	0.010484902	0.418507202	3	5	8	37
Biological Process	GO:0009225	nucleotide-sugar metabolic process	0.011014676	0.418507202	1	4	5	17
Biological Process	GO:0009698	phenylpropanoid metabolic process	0.011892032	0.418507202	1	9	10	53
Biological Process	GO:0016108	tetraterpenoid metabolic process	0.012328048	0.418507202	3	5	8	38
Biological Process	GO:0051704	multi-organism process	0.012492579	0.418507202	14	20	34	272
Biological Process	GO:0045229	external encapsulating structure organization	0.012640994	0.418507202	14	17	31	243
Biological Process	GO:0006457	protein folding	0.014300076	0.434614868	4	0	4	12
Biological Process	GO:0009408	response to heat	0.014300076	0.434614868	4	0	4	12
Biological Process	GO:0006558	L-phenylalanine metabolic process	0.015471727	0.434614868	1	5	6	25
Biological Process	GO:0009826	unidimensional cell growth	0.015471727	0.434614868	0	6	6	25
Biological Process	GO:1902221	erythrose 4-phosphate/phosphoenolpyruvate family amino acid metabolic process	0.015471727	0.434614868	1	5	6	25
Molecular Function	GO:0016857	racemase and epimerase activity, acting on carbohydrates and derivatives	0.05701593	0.438122411	1	3	4	17
Cellular Component	GO:0000139	Golgi membrane	0.033536412	0.452741564	1	3	4	18
Molecular Function	GO:0016854	racemase and epimerase activity	0.064254195	0.456354032	1	4	5	25
Molecular Function	GO:0008242	omega peptidase activity	0.065217682	0.456354032	1	1	2	5
Molecular Function	GO:0016679	oxidoreductase activity, acting on diphenols and related substances as donors	0.068372467	0.456354032	0	4	4	18
Molecular Function	GO:0016682	oxidoreductase activity, acting on diphenols and related substances as donors, oxygen as acceptor	0.068372467	0.456354032	0	4	4	18
Molecular Function	GO:0016616	oxidoreductase activity, acting on the CH-OH group of donors, NAD or NADP as acceptor	0.074859833	0.456354032	5	7	12	86
Molecular Function	GO:0032553	ribonucleotide binding	0.080799196	0.456354032	4	0	4	19
Molecular Function	GO:0015926	glucosidase activity	0.080993498	0.456354032	3	4	7	43
Molecular Function	GO:0038023	signaling receptor activity	0.084547051	0.456354032	1	4	5	27
Molecular Function	GO:0005275	amine transmembrane transporter activity	0.088435374	0.456354032	0	1	1	1
Molecular Function	GO:0015020	glucuronosyltransferase activity	0.088435374	0.456354032	1	0	1	1
Molecular Function	GO:0015930	glutamate synthase activity	0.088435374	0.456354032	1	0	1	1
Molecular Function	GO:0016743	carboxyl- or carbamoyltransferase activity	0.088435374	0.456354032	1	0	1	1
Molecular Function	GO:0035252	UDP-xylosyltransferase activity	0.088435374	0.456354032	1	0	1	1
Molecular Function	GO:0042389	omega-3 fatty acid desaturase activity	0.088435374	0.456354032	0	1	1	1
Molecular Function	GO:0045181	glutamate synthase activity, NAD(P)H as acceptor	0.088435374	0.456354032	1	0	1	1
Molecular Function	GO:0046992	oxidoreductase activity, acting on X-H and Y-H to form an X-Y bond	0.088435374	0.456354032	0	1	1	1
Molecular Function	GO:0046993	oxidoreductase activity, acting on X-H and Y-H to form an X-Y bond, with oxygen as acceptor	0.088435374	0.456354032	0	1	1	1
Molecular Function	GO:0015205	nucleobase transmembrane transporter activity	0.09220852	0.456354032	0	2	2	6
Molecular Function	GO:0016713	oxidoreductase activity, acting on paired donors, with incorporation or reduction of molecular oxygen, reduced iron-sulfur protein as one donor, and incorporation of one atom of oxygen	0.09220852	0.456354032	1	1	2	6
Molecular Function	GO:0030597	RNA glycosylase activity	0.09220852	0.456354032	1	1	2	6
Molecular Function	GO:0031559	oxidosqualene cyclase activity	0.09220852	0.456354032	1	1	2	6
Biological Process	GO:0032535	regulation of cellular component size	0.01803507	0.46448192	0	7	7	33
Biological Process	GO:0090066	regulation of anatomical structure size	0.01803507	0.46448192	0	7	7	33
Biological Process	GO:0071554	cell wall organization or biogenesis	0.018038133	0.46448192	11	15	26	201
Biological Process	GO:0010029	regulation of seed germination	0.020085562	0.477418354	0	2	2	3
Biological Process	GO:0043462	regulation of ATPase activity	0.020085562	0.477418354	2	0	2	3
Biological Process	GO:1900140	regulation of seedling development	0.020085562	0.477418354	0	2	2	3
Molecular Function	GO:0008238	exopeptidase activity	0.10364763	0.504418464	3	3	6	37
Molecular Function	GO:0004872	receptor activity	0.107802015	0.516035877	1	4	5	29
Biological Process	GO:0060560	developmental growth involved in morphogenesis	0.022403304	0.519196581	0	6	6	27
Molecular Function	GO:0008483	transaminase activity	0.120481713	0.548979034	5	0	5	30
Molecular Function	GO:0046030	inositol trisphosphate phosphatase activity	0.121739083	0.548979034	1	1	2	7
Molecular Function	GO:0052743	inositol tetrakisphosphate phosphatase activity	0.121739083	0.548979034	1	1	2	7
Molecular Function	GO:0016638	oxidoreductase activity, acting on the CH-NH2 group of donors	0.124046039	0.548979034	3	1	4	22
Molecular Function	GO:0046906	tetrapyrrole binding	0.124084302	0.548979034	11	12	23	202
Molecular Function	GO:0001071	nucleic acid binding transcription factor activity	0.139072936	0.567419451	13	3	16	135
Molecular Function	GO:0048037	cofactor binding	0.143836872	0.567419451	4	7	11	87
Molecular Function	GO:0016878	acid-thiol ligase activity	0.153150491	0.567419451	0	2	2	8
Molecular Function	GO:0016829	lyase activity	0.156678389	0.567419451	5	16	21	188
Molecular Function	GO:0016769	transferase activity, transferring nitrogenous groups	0.16262327	0.567419451	6	0	6	42
Molecular Function	GO:0004871	signal transducer activity	0.16668547	0.567419451	3	7	10	80
Molecular Function	GO:0000990	transcription factor activity, core RNA polymerase binding	0.169059905	0.567419451	0	1	1	2
Molecular Function	GO:0000996	core DNA-dependent RNA polymerase binding promoter specificity activity	0.169059905	0.567419451	0	1	1	2
Molecular Function	GO:0004337	geranyltranstransferase activity	0.169059905	0.567419451	1	0	1	2
Molecular Function	GO:0004712	protein serine/threonine/tyrosine kinase activity	0.169059905	0.567419451	0	1	1	2
Molecular Function	GO:0008234	cysteine-type peptidase activity	0.169059905	0.567419451	1	0	1	2
Molecular Function	GO:0015171	amino acid transmembrane transporter activity	0.169059905	0.567419451	1	0	1	2
Molecular Function	GO:0015562	efflux transmembrane transporter activity	0.169059905	0.567419451	0	1	1	2
Molecular Function	GO:0015563	uptake transmembrane transporter activity	0.169059905	0.567419451	1	0	1	2
Molecular Function	GO:0016872	intramolecular lyase activity	0.169059905	0.567419451	1	0	1	2
Molecular Function	GO:0019783	ubiquitin-like protein-specific protease activity	0.169059905	0.567419451	1	0	1	2
Molecular Function	GO:0034593	phosphatidylinositol bisphosphate phosphatase activity	0.169059905	0.567419451	0	1	1	2
Molecular Function	GO:0034594	phosphatidylinositol trisphosphate phosphatase activity	0.169059905	0.567419451	0	1	1	2
Molecular Function	GO:0051002	ligase activity, forming nitrogen-metal bonds	0.169059905	0.567419451	1	0	1	2
Molecular Function	GO:0051003	ligase activity, forming nitrogen-metal bonds, forming coordination complexes	0.169059905	0.567419451	1	0	1	2
Molecular Function	GO:0060229	lipase activator activity	0.169059905	0.567419451	0	1	1	2
Cellular Component	GO:0044431	Golgi apparatus part	0.047552862	0.570634343	1	3	4	20
Molecular Function	GO:0060089	molecular transducer activity	0.17231406	0.57065284	3	4	7	52
Molecular Function	GO:0015103	inorganic anion transmembrane transporter activity	0.174974134	0.57065284	1	3	4	25
Molecular Function	GO:0016627	oxidoreductase activity, acting on the CH-CH group of donors	0.175886149	0.57065284	5	15	20	181
Biological Process	GO:0044723	single-organism carbohydrate metabolic process	0.026061534	0.589244933	20	13	33	277
Molecular Function	GO:0016899	oxidoreductase activity, acting on the CH-OH group of donors, oxygen as acceptor	0.185880269	0.596450974	2	0	2	9
Molecular Function	GO:0046527	glucosyltransferase activity	0.201689236	0.632395313	4	4	8	64
Molecular Function	GO:0016645	oxidoreductase activity, acting on the CH-NH group of donors	0.21945048	0.632395313	1	1	2	10
Molecular Function	GO:0016703	oxidoreductase activity, acting on single donors with incorporation of molecular oxygen, incorporation of one atom of oxygen (internal monooxygenases or internal mixed function oxidases)	0.21945048	0.632395313	2	0	2	10
Molecular Function	GO:0016742	hydroxymethyl-, formyl- and related transferase activity	0.21945048	0.632395313	0	2	2	10
Molecular Function	GO:0004497	monooxygenase activity	0.22705234	0.632395313	7	3	10	86
Molecular Function	GO:0015291	secondary active transmembrane transporter activity	0.22705234	0.632395313	2	8	10	86
Molecular Function	GO:0016788	hydrolase activity, acting on ester bonds	0.235752881	0.632395313	12	25	37	370
Molecular Function	GO:0004721	phosphoprotein phosphatase activity	0.236440152	0.632395313	4	3	7	57
Molecular Function	GO:0008194	UDP-glycosyltransferase activity	0.237859544	0.632395313	7	3	10	87
Molecular Function	GO:0003973	(S)-2-hydroxy-acid oxidase activity	0.242562586	0.632395313	1	0	1	3
Molecular Function	GO:0004457	lactate dehydrogenase activity	0.242562586	0.632395313	1	0	1	3
Molecular Function	GO:0005088	Ras guanyl-nucleotide exchange factor activity	0.242562586	0.632395313	0	1	1	3
Molecular Function	GO:0005372	water transmembrane transporter activity	0.242562586	0.632395313	1	0	1	3
Molecular Function	GO:0016717	oxidoreductase activity, acting on paired donors, with oxidation of a pair of donors resulting in the reduction of molecular oxygen to two molecules of water	0.242562586	0.632395313	1	0	1	3
Molecular Function	GO:0036361	racemase activity, acting on amino acids and derivatives	0.242562586	0.632395313	0	1	1	3
Molecular Function	GO:0042285	xylosyltransferase activity	0.242562586	0.632395313	1	0	1	3
Molecular Function	GO:0045543	gibberellin 2-beta-dioxygenase activity	0.242562586	0.632395313	1	0	1	3
Molecular Function	GO:0047661	amino-acid racemase activity	0.242562586	0.632395313	0	1	1	3
Molecular Function	GO:0052866	phosphatidylinositol phosphate phosphatase activity	0.242562586	0.632395313	0	1	1	3
Molecular Function	GO:0097599	xylanase activity	0.242562586	0.632395313	0	1	1	3
Molecular Function	GO:1902936	phosphatidylinositol bisphosphate binding	0.242562586	0.632395313	1	0	1	3
Molecular Function	GO:0043167	ion binding	0.247998361	0.635097909	72	83	155	1668
Molecular Function	GO:0022804	active transmembrane transporter activity	0.248244649	0.635097909	3	18	21	202
Molecular Function	GO:0008509	anion transmembrane transporter activity	0.250124176	0.635097909	3	4	7	58
Molecular Function	GO:0015604	organic phosphonate transmembrane transporter activity	0.253457207	0.638012971	2	0	2	11
Molecular Function	GO:0022857	transmembrane transporter activity	0.275879415	0.684270753	16	30	46	475
Molecular Function	GO:0015077	monovalent inorganic cation transmembrane transporter activity	0.276520373	0.684270753	4	4	8	70
Biological Process	GO:0009247	glycolipid biosynthetic process	0.03116556	0.687868437	4	2	6	29
Molecular Function	GO:0005267	potassium channel activity	0.287561229	0.693949413	2	0	2	12
Molecular Function	GO:0016799	hydrolase activity, hydrolyzing N-glycosyl compounds	0.287561229	0.693949413	1	1	2	12
Molecular Function	GO:0052745	inositol phosphate phosphatase activity	0.287561229	0.693949413	1	1	2	12
Molecular Function	GO:0019899	enzyme binding	0.306947995	0.702096461	0	7	7	62
Molecular Function	GO:0005506	iron ion binding	0.309571711	0.702096461	1	0	1	4
Molecular Function	GO:0008017	microtubule binding	0.309571711	0.702096461	0	1	1	4
Molecular Function	GO:0009975	cyclase activity	0.309571711	0.702096461	1	0	1	4
Molecular Function	GO:0015368	calcium:cation antiporter activity	0.309571711	0.702096461	0	1	1	4
Molecular Function	GO:0042887	amide transmembrane transporter activity	0.309571711	0.702096461	0	1	1	4
Molecular Function	GO:0052736	beta-glucanase activity	0.309571711	0.702096461	1	0	1	4
Molecular Function	GO:0016709	oxidoreductase activity, acting on paired donors, with incorporation or reduction of molecular oxygen, NAD(P)H as one donor, and incorporation of one atom of oxygen	0.310306296	0.702096461	5	1	6	52
Molecular Function	GO:0035251	UDP-glucosyltransferase activity	0.312577191	0.702096461	3	2	5	42
Molecular Function	GO:0015079	potassium ion transmembrane transporter activity	0.321479759	0.712164346	2	0	2	13
Molecular Function	GO:0003677	DNA binding	0.321937307	0.712164346	15	1	16	158
Biological Process	GO:0010109	regulation of photosynthesis	0.034052063	0.733763377	2	1	3	9
Biological Process	GO:0009743	response to carbohydrate	0.034828035	0.733763377	6	7	13	89
Biological Process	GO:0009072	aromatic amino acid family metabolic process	0.036640603	0.73887239	1	9	10	63
Biological Process	GO:0019748	secondary metabolic process	0.037212491	0.73887239	6	13	19	146
Biological Process	GO:2000377	regulation of reactive oxygen species metabolic process	0.037936727	0.73887239	2	0	2	4
Biological Process	GO:0016114	terpenoid biosynthetic process	0.038872848	0.73887239	3	6	9	55
Biological Process	GO:0009605	response to external stimulus	0.039055822	0.73887239	16	28	44	400
Biological Process	GO:0008610	lipid biosynthetic process	0.039987983	0.741377208	8	17	25	206
Molecular Function	GO:0035250	UDP-galactosyltransferase activity	0.35497914	0.751616554	2	0	2	14
Molecular Function	GO:0016757	transferase activity, transferring glycosyl groups	0.368095688	0.751616554	21	11	32	338
Molecular Function	GO:0004557	alpha-galactosidase activity	0.370660218	0.751616554	1	0	1	5
Molecular Function	GO:0004564	beta-fructofuranosidase activity	0.370660218	0.751616554	0	1	1	5
Molecular Function	GO:0008443	phosphofructokinase activity	0.370660218	0.751616554	1	0	1	5
Molecular Function	GO:0015085	calcium ion transmembrane transporter activity	0.370660218	0.751616554	0	1	1	5
Molecular Function	GO:0016229	steroid dehydrogenase activity	0.370660218	0.751616554	1	0	1	5
Molecular Function	GO:0016639	oxidoreductase activity, acting on the CH-NH2 group of donors, NAD or NADP as acceptor	0.370660218	0.751616554	1	0	1	5
Molecular Function	GO:0016855	racemase and epimerase activity, acting on amino acids and derivatives	0.370660218	0.751616554	0	1	1	5
Molecular Function	GO:0033764	steroid dehydrogenase activity, acting on the CH-OH group of donors, NAD or NADP as acceptor	0.370660218	0.751616554	1	0	1	5
Molecular Function	GO:0072509	divalent inorganic cation transmembrane transporter activity	0.370660218	0.751616554	0	1	1	5
Molecular Function	GO:1901981	phosphatidylinositol phosphate binding	0.370660218	0.751616554	1	0	1	5
Cellular Component	GO:0000325	plant-type vacuole	0.0703667	0.759960357	0	1	1	1
Molecular Function	GO:0016712	oxidoreductase activity, acting on paired donors, with incorporation or reduction of molecular oxygen, reduced flavin or flavoprotein as one donor, and incorporation of one atom of oxygen	0.387868385	0.781086678	1	1	2	15
Biological Process	GO:0044262	cellular carbohydrate metabolic process	0.047878516	0.791092398	15	13	28	240
Biological Process	GO:0009620	response to fungus	0.052704771	0.791092398	5	5	10	67
Biological Process	GO:0009699	phenylpropanoid biosynthetic process	0.053121004	0.791092398	1	6	7	41
Biological Process	GO:0042546	cell wall biogenesis	0.053121004	0.791092398	1	6	7	41
Biological Process	GO:0071555	cell wall organization	0.05492943	0.791092398	5	10	15	114
Biological Process	GO:0044255	cellular lipid metabolic process	0.056852965	0.791092398	16	31	47	443
Biological Process	GO:0008299	isoprenoid biosynthetic process	0.057129208	0.791092398	3	6	9	59
Biological Process	GO:0010383	cell wall polysaccharide metabolic process	0.057129208	0.791092398	5	4	9	59
Biological Process	GO:0010410	hemicellulose metabolic process	0.057129208	0.791092398	5	4	9	59
Biological Process	GO:0045491	xylan metabolic process	0.057129208	0.791092398	5	4	9	59
Biological Process	GO:0009292	genetic transfer	0.058965989	0.791092398	1	2	3	11
Biological Process	GO:0002218	activation of innate immune response	0.05973729	0.791092398	2	0	2	5
Biological Process	GO:0002253	activation of immune response	0.05973729	0.791092398	2	0	2	5
Biological Process	GO:0002684	positive regulation of immune system process	0.05973729	0.791092398	2	0	2	5
Biological Process	GO:0006020	inositol metabolic process	0.05973729	0.791092398	2	0	2	5
Biological Process	GO:0031349	positive regulation of defense response	0.05973729	0.791092398	2	0	2	5
Biological Process	GO:0045088	regulation of innate immune response	0.05973729	0.791092398	2	0	2	5
Biological Process	GO:0045089	positive regulation of innate immune response	0.05973729	0.791092398	2	0	2	5
Biological Process	GO:0050776	regulation of immune response	0.05973729	0.791092398	2	0	2	5
Biological Process	GO:0050778	positive regulation of immune response	0.05973729	0.791092398	2	0	2	5
Biological Process	GO:0009746	response to hexose	0.061914068	0.796105019	0	6	6	34
Biological Process	GO:0034284	response to monosaccharide	0.061914068	0.796105019	0	6	6	34
Biological Process	GO:0044710	single-organism metabolic process	0.062692197	0.796105019	108	143	251	2756
Molecular Function	GO:0008422	beta-glucosidase activity	0.407465874	0.814931748	3	0	3	26
Biological Process	GO:0006664	glycolipid metabolic process	0.069647793	0.817853034	4	2	6	35
Biological Process	GO:1903509	liposaccharide metabolic process	0.069647793	0.817853034	4	2	6	35
Biological Process	GO:1901136	carbohydrate derivative catabolic process	0.073854627	0.817853034	1	2	3	12
Biological Process	GO:0006820	anion transport	0.075455545	0.817853034	5	15	20	169
Biological Process	GO:0044036	cell wall macromolecule metabolic process	0.078563332	0.817853034	6	4	10	72
Biological Process	GO:0048507	meristem development	0.079455796	0.817853034	8	11	19	160
Biological Process	GO:0006631	fatty acid metabolic process	0.080641382	0.817853034	4	19	23	201
Biological Process	GO:0042886	amide transport	0.081579286	0.817853034	3	2	5	28
Biological Process	GO:0002376	immune system process	0.083176751	0.817853034	9	6	15	121
Biological Process	GO:0006537	glutamate biosynthetic process	0.084273798	0.817853034	1	0	1	1
Biological Process	GO:0006817	phosphate ion transport	0.084273798	0.817853034	1	0	1	1
Biological Process	GO:0008203	cholesterol metabolic process	0.084273798	0.817853034	0	1	1	1
Biological Process	GO:0009313	oligosaccharide catabolic process	0.084273798	0.817853034	1	0	1	1
Biological Process	GO:0009825	multidimensional cell growth	0.084273798	0.817853034	1	0	1	1
Biological Process	GO:0015675	nickel cation transport	0.084273798	0.817853034	0	1	1	1
Biological Process	GO:0015918	sterol transport	0.084273798	0.817853034	1	0	1	1
Biological Process	GO:0016125	sterol metabolic process	0.084273798	0.817853034	0	1	1	1
Biological Process	GO:0016553	base conversion or substitution editing	0.084273798	0.817853034	0	1	1	1
Biological Process	GO:0030010	establishment of cell polarity	0.084273798	0.817853034	1	0	1	1
Biological Process	GO:0044724	single-organism carbohydrate catabolic process	0.084273798	0.817853034	1	0	1	1
Biological Process	GO:1902652	secondary alcohol metabolic process	0.084273798	0.817853034	0	1	1	1
Biological Process	GO:0072503	cellular divalent inorganic cation homeostasis	0.084696754	0.817853034	0	2	2	6
Biological Process	GO:0072507	divalent inorganic cation homeostasis	0.084696754	0.817853034	0	2	2	6
Biological Process	GO:0046467	membrane lipid biosynthetic process	0.086706935	0.82017682	4	2	6	37
Biological Process	GO:0048588	developmental cell growth	0.086706935	0.82017682	0	6	6	37
Biological Process	GO:0051640	organelle localization	0.090219691	0.822755701	0	3	3	13
Biological Process	GO:0009943	adaxial/abaxial axis specification	0.092082146	0.822755701	4	1	5	29
Biological Process	GO:0071705	nitrogen compound transport	0.092250746	0.822755701	6	8	14	113
Biological Process	GO:0006950	response to stress	0.094764835	0.822755701	47	40	87	903
Biological Process	GO:0009813	flavonoid biosynthetic process	0.094875934	0.822755701	3	1	4	21
Biological Process	GO:0043473	pigmentation	0.09602112	0.822755701	0	6	6	38
Biological Process	GO:0043476	pigment accumulation	0.09602112	0.822755701	0	6	6	38
Biological Process	GO:0043478	pigment accumulation in response to UV light	0.09602112	0.822755701	0	6	6	38
Biological Process	GO:0043479	pigment accumulation in tissues in response to UV light	0.09602112	0.822755701	0	6	6	38
Biological Process	GO:0043480	pigment accumulation in tissues	0.09602112	0.822755701	0	6	6	38
Biological Process	GO:0031325	positive regulation of cellular metabolic process	0.09674258	0.822755701	4	3	7	47
Molecular Function	GO:0005215	transporter activity	0.416999847	0.823074459	18	33	51	557
Molecular Function	GO:0004659	prenyltransferase activity	0.419993474	0.823074459	1	1	2	16
Molecular Function	GO:0016832	aldehyde-lyase activity	0.419993474	0.823074459	1	1	2	16
Molecular Function	GO:0008172	S-methyltransferase activity	0.426350558	0.829962419	0	1	1	6
Cellular Component	GO:0071944	cell periphery	0.092918211	0.850559781	9	11	20	208
Cellular Component	GO:0005794	Golgi apparatus	0.094506642	0.850559781	1	3	4	25
Biological Process	GO:0050790	regulation of catalytic activity	0.101494306	0.855320194	5	7	12	95
Molecular Function	GO:0004620	phospholipase activity	0.455893897	0.860718	0	3	3	28
Molecular Function	GO:0004702	receptor signaling protein serine/threonine kinase activity	0.45688798	0.860718	2	3	5	50
Molecular Function	GO:0005057	receptor signaling protein activity	0.45688798	0.860718	2	3	5	50
Molecular Function	GO:0046873	metal ion transmembrane transporter activity	0.45688798	0.860718	3	2	5	50
Molecular Function	GO:0052689	carboxylic ester hydrolase activity	0.45688798	0.860718	1	4	5	50
Molecular Function	GO:0046983	protein dimerization activity	0.468034363	0.861457036	2	6	8	84
Molecular Function	GO:0016741	transferase activity, transferring one-carbon groups	0.475819949	0.861457036	2	13	15	163
Molecular Function	GO:0004448	isocitrate dehydrogenase activity	0.477119137	0.861457036	1	0	1	7
Molecular Function	GO:0005085	guanyl-nucleotide exchange factor activity	0.477119137	0.861457036	0	1	1	7
Molecular Function	GO:0016780	phosphotransferase activity, for other substituted phosphate groups	0.477119137	0.861457036	1	0	1	7
Molecular Function	GO:0019200	carbohydrate kinase activity	0.477119137	0.861457036	1	0	1	7
Molecular Function	GO:0005261	cation channel activity	0.481490367	0.861457036	2	0	2	18
Molecular Function	GO:0008233	peptidase activity	0.492999182	0.861457036	11	12	23	255
Molecular Function	GO:0004672	protein kinase activity	0.499615478	0.861457036	14	36	50	561
Molecular Function	GO:0008324	cation transmembrane transporter activity	0.502214458	0.861457036	5	11	16	177
Molecular Function	GO:0016298	lipase activity	0.502576846	0.861457036	0	3	3	30
Molecular Function	GO:0070011	peptidase activity, acting on L-amino acid peptides	0.50283159	0.861457036	8	11	19	211
Molecular Function	GO:0022890	inorganic cation transmembrane transporter activity	0.508495379	0.861457036	5	6	11	121
Molecular Function	GO:0015078	hydrogen ion transmembrane transporter activity	0.516073399	0.861457036	2	2	4	42
Molecular Function	GO:0000988	transcription factor activity, protein binding	0.523400372	0.861457036	0	1	1	8
Molecular Function	GO:0005402	cation:sugar symporter activity	0.523400372	0.861457036	0	1	1	8
Molecular Function	GO:0015294	solute:cation symporter activity	0.523400372	0.861457036	0	1	1	8
Molecular Function	GO:0016211	ammonia ligase activity	0.523400372	0.861457036	0	1	1	8
Molecular Function	GO:0016880	acid-ammonia (or amide) ligase activity	0.523400372	0.861457036	0	1	1	8
Molecular Function	GO:0030551	cyclic nucleotide binding	0.523400372	0.861457036	1	0	1	8
Molecular Function	GO:0050308	sugar-phosphatase activity	0.523400372	0.861457036	0	1	1	8
Molecular Function	GO:0005342	organic acid transmembrane transporter activity	0.525134768	0.861457036	2	1	3	31
Molecular Function	GO:0046943	carboxylic acid transmembrane transporter activity	0.525134768	0.861457036	2	1	3	31
Biological Process	GO:0009955	adaxial/abaxial pattern specification	0.103242562	0.862214913	4	1	5	30
Cellular Component	GO:0044459	plasma membrane part	0.104268914	0.866234058	1	1	2	8
Molecular Function	GO:0015075	ion transmembrane transporter activity	0.540071792	0.878274508	9	14	23	261
Molecular Function	GO:0043169	cation binding	0.545241416	0.878274508	58	72	130	1478
Molecular Function	GO:0008514	organic anion transmembrane transporter activity	0.547116685	0.878274508	2	1	3	32
Molecular Function	GO:0016773	phosphotransferase activity, alcohol group as acceptor	0.547417673	0.878274508	17	36	53	604
Biological Process	GO:0009888	tissue development	0.110951173	0.888410585	10	17	27	251
Biological Process	GO:0009267	cellular response to starvation	0.111758649	0.888410585	3	5	8	58
Biological Process	GO:0042594	response to starvation	0.111758649	0.888410585	3	5	8	58
Biological Process	GO:0005985	sucrose metabolic process	0.112129491	0.888410585	2	0	2	7
Biological Process	GO:0015851	nucleobase transport	0.112129491	0.888410585	0	2	2	7
Biological Process	GO:0052646	alditol phosphate metabolic process	0.112129491	0.888410585	0	2	2	7
Biological Process	GO:0009798	axis specification	0.115038657	0.896141474	4	1	5	31
Biological Process	GO:0009812	flavonoid metabolic process	0.115038657	0.896141474	4	1	5	31
Molecular Function	GO:0017076	purine nucleotide binding	0.565590385	0.896191022	1	0	1	9
Molecular Function	GO:0032403	protein complex binding	0.565590385	0.896191022	0	1	1	9
Molecular Function	GO:0015399	primary active transmembrane transporter activity	0.570861405	0.896191022	1	9	10	115
Molecular Function	GO:0015405	P-P-bond-hydrolysis-driven transmembrane transporter activity	0.570861405	0.896191022	1	9	10	115
Biological Process	GO:0042044	fluid transport	0.116170505	0.897417151	3	3	6	40
Molecular Function	GO:0016835	carbon-oxygen lyase activity	0.575680392	0.898923394	0	5	5	57
Molecular Function	GO:0022891	substrate-specific transmembrane transporter activity	0.581725119	0.903530504	9	17	26	301
Molecular Function	GO:0008378	galactosyltransferase activity	0.591580099	0.909189223	2	0	2	22
Molecular Function	GO:0016853	isomerase activity	0.602855794	0.909189223	5	8	13	153
Molecular Function	GO:0015293	symporter activity	0.604050374	0.909189223	0	1	1	10
Molecular Function	GO:0015491	cation:cation antiporter activity	0.604050374	0.909189223	0	1	1	10
Molecular Function	GO:0031420	alkali metal ion binding	0.604050374	0.909189223	1	0	1	10
Molecular Function	GO:0099516	ion antiporter activity	0.604050374	0.909189223	0	1	1	10
Molecular Function	GO:0005543	phospholipid binding	0.616230284	0.922765348	2	0	2	23
Biological Process	GO:0044550	secondary metabolite biosynthetic process	0.123883723	0.943957378	1	8	9	69
Biological Process	GO:0006643	membrane lipid metabolic process	0.124231715	0.943957378	4	3	7	50
Molecular Function	GO:0004674	protein serine/threonine kinase activity	0.637856372	0.94533233	3	8	11	133
Molecular Function	GO:0015298	solute:cation antiporter activity	0.639109691	0.94533233	0	1	1	11
Molecular Function	GO:0016772	transferase activity, transferring phosphorus-containing groups	0.642584891	0.94533233	36	66	102	1186
Molecular Function	GO:0008289	lipid binding	0.647487897	0.94533233	2	1	3	37
Molecular Function	GO:0034062	RNA polymerase activity	0.647487897	0.94533233	3	0	3	37
Molecular Function	GO:0019829	cation-transporting ATPase activity	0.656502508	0.94662823	0	4	4	50
Molecular Function	GO:0016740	transferase activity	0.666962152	0.94662823	85	108	193	2233
Molecular Function	GO:0016409	palmitoyltransferase activity	0.671068642	0.94662823	0	1	1	12
Molecular Function	GO:0016861	intramolecular oxidoreductase activity, interconverting aldoses and ketoses	0.671068642	0.94662823	1	0	1	12
Molecular Function	GO:0046912	transferase activity, transferring acyl groups, acyl groups converted into alkyl on transfer	0.671068642	0.94662823	0	1	1	12
Molecular Function	GO:0046915	transition metal ion transmembrane transporter activity	0.671068642	0.94662823	1	0	1	12
Molecular Function	GO:0070546	L-phenylalanine aminotransferase activity	0.671068642	0.94662823	1	0	1	12
Biological Process	GO:0015893	drug transport	0.126865407	0.948421225	1	2	3	15
Biological Process	GO:0042493	response to drug	0.126865407	0.948421225	1	2	3	15
Molecular Function	GO:0016830	carbon-carbon lyase activity	0.686772901	0.950887731	3	3	6	77
Molecular Function	GO:0005515	protein binding	0.68867119	0.950887731	19	25	44	528
Molecular Function	GO:0015215	nucleotide transmembrane transporter activity	0.700201049	0.950887731	0	1	1	13
Molecular Function	GO:0015297	antiporter activity	0.700201049	0.950887731	0	1	1	13
Molecular Function	GO:0015932	nucleobase-containing compound transmembrane transporter activity	0.700201049	0.950887731	0	1	1	13
Molecular Function	GO:0016620	oxidoreductase activity, acting on the aldehyde or oxo group of donors, NAD or NADP as acceptor	0.700201049	0.950887731	1	0	1	13
Molecular Function	GO:0035091	phosphatidylinositol binding	0.700201049	0.950887731	1	0	1	13
Molecular Function	GO:0034061	DNA polymerase activity	0.703396404	0.950887731	1	1	2	27
Molecular Function	GO:0044877	macromolecular complex binding	0.703396404	0.950887731	1	1	2	27
Biological Process	GO:0031669	cellular response to nutrient levels	0.129235113	0.953304307	3	5	8	60
Biological Process	GO:0006629	lipid metabolic process	0.132023736	0.953304307	17	36	53	540
Biological Process	GO:0065009	regulation of molecular function	0.133612129	0.953304307	5	8	13	110
Biological Process	GO:0006633	fatty acid biosynthetic process	0.134192292	0.953304307	1	6	7	51
Biological Process	GO:0051338	regulation of transferase activity	0.134192292	0.953304307	3	4	7	51
Biological Process	GO:0009914	hormone transport	0.138255135	0.953304307	0	6	6	42
Biological Process	GO:0060918	auxin transport	0.138255135	0.953304307	0	6	6	42
Biological Process	GO:0006826	iron ion transport	0.141442721	0.953304307	0	2	2	8
Biological Process	GO:0009629	response to gravity	0.141442721	0.953304307	1	1	2	8
Biological Process	GO:0009636	response to toxic substance	0.141442721	0.953304307	2	0	2	8
Biological Process	GO:0009808	lignin metabolic process	0.141442721	0.953304307	0	2	2	8
Biological Process	GO:0010817	regulation of hormone levels	0.141872583	0.953304307	0	10	10	81
Biological Process	GO:0031667	response to nutrient levels	0.148031745	0.953304307	3	5	8	62
Biological Process	GO:0006644	phospholipid metabolic process	0.154570699	0.953304307	6	7	13	113
Biological Process	GO:0006779	porphyrin-containing compound biosynthetic process	0.155241916	0.953304307	2	5	7	53
Biological Process	GO:0033014	tetrapyrrole biosynthetic process	0.155241916	0.953304307	2	5	7	53
Biological Process	GO:0006721	terpenoid metabolic process	0.158759833	0.953304307	4	6	10	83
Biological Process	GO:0000023	maltose metabolic process	0.16145499	0.953304307	1	0	1	2
Biological Process	GO:0006915	apoptotic process	0.16145499	0.953304307	1	0	1	2
Biological Process	GO:0007063	regulation of sister chromatid cohesion	0.16145499	0.953304307	1	0	1	2
Biological Process	GO:0007163	establishment or maintenance of cell polarity	0.16145499	0.953304307	1	0	1	2
Biological Process	GO:0008361	regulation of cell size	0.16145499	0.953304307	0	1	1	2
Biological Process	GO:0009438	methylglyoxal metabolic process	0.16145499	0.953304307	1	0	1	2
Biological Process	GO:0010685	tetracyclic triterpenoid metabolic process	0.16145499	0.953304307	1	0	1	2
Biological Process	GO:0016145	S-glycoside catabolic process	0.16145499	0.953304307	1	0	1	2
Biological Process	GO:0019759	glycosinolate catabolic process	0.16145499	0.953304307	1	0	1	2
Biological Process	GO:0033045	regulation of sister chromatid segregation	0.16145499	0.953304307	1	0	1	2
Biological Process	GO:0042752	regulation of circadian rhythm	0.16145499	0.953304307	0	1	1	2
Biological Process	GO:0042981	regulation of apoptotic process	0.16145499	0.953304307	1	0	1	2
Biological Process	GO:0046864	isoprenoid transport	0.16145499	0.953304307	1	0	1	2
Biological Process	GO:0051304	chromosome separation	0.16145499	0.953304307	1	0	1	2
Biological Process	GO:0051775	response to redox state	0.16145499	0.953304307	0	1	1	2
Biological Process	GO:0051983	regulation of chromosome segregation	0.16145499	0.953304307	1	0	1	2
Molecular Function	GO:0008757	S-adenosylmethionine-dependent methyltransferase activity	0.715649937	0.960565939	0	3	3	41
Molecular Function	GO:0022892	substrate-specific transporter activity	0.725964538	0.960565939	10	18	28	347
Molecular Function	GO:0008047	enzyme activator activity	0.726756581	0.960565939	0	1	1	14
Molecular Function	GO:0016160	amylase activity	0.726756581	0.960565939	1	0	1	14
Molecular Function	GO:0016787	hydrolase activity	0.7298228	0.960565939	56	96	152	1787
Molecular Function	GO:0004175	endopeptidase activity	0.730293282	0.960565939	4	1	5	68
Molecular Function	GO:0016301	kinase activity	0.747199079	0.970270624	20	45	65	787
Molecular Function	GO:0015605	organophosphate ester transmembrane transporter activity	0.75096288	0.970270624	0	1	1	15
Molecular Function	GO:0051119	sugar transmembrane transporter activity	0.75096288	0.970270624	0	1	1	15
Molecular Function	GO:1901677	phosphate transmembrane transporter activity	0.75096288	0.970270624	0	1	1	15
Molecular Function	GO:0042625	ATPase coupled ion transmembrane transporter activity	0.754631022	0.970714794	0	4	4	57
Molecular Function	GO:0005488	binding	0.767204439	0.981408835	168	201	369	4272
Molecular Function	GO:0005319	lipid transporter activity	0.773027507	0.981408835	0	1	1	16
Molecular Function	GO:0043021	ribonucleoprotein complex binding	0.773027507	0.981408835	1	0	1	16
Molecular Function	GO:0016746	transferase activity, transferring acyl groups	0.777718376	0.983089895	4	7	11	149
Biological Process	GO:0009112	nucleobase metabolic process	0.167814901	0.984584892	3	0	3	17
Molecular Function	GO:0036094	small molecule binding	0.786358007	0.989726457	54	85	139	1659
Molecular Function	GO:0015144	carbohydrate transmembrane transporter activity	0.793139706	0.98972989	0	1	1	17
Molecular Function	GO:1901476	carbohydrate transporter activity	0.793139706	0.98972989	0	1	1	17
Biological Process	GO:0006026	aminoglycan catabolic process	0.172125766	0.991059533	0	2	2	9
Biological Process	GO:0006081	cellular aldehyde metabolic process	0.172125766	0.991059533	2	0	2	9
Biological Process	GO:0006206	pyrimidine nucleobase metabolic process	0.172125766	0.991059533	2	0	2	9
Molecular Function	GO:0016874	ligase activity	0.801607128	0.993202524	4	8	12	165
Molecular Function	GO:0016866	intramolecular transferase activity	0.802725327	0.993202524	1	1	2	33
Molecular Function	GO:0016860	intramolecular oxidoreductase activity	0.81147202	0.999788312	1	0	1	18
Cellular Component	GO:0030312	external encapsulating structure	0.164150812	1	8	9	17	187
Biological Process	GO:0048878	chemical homeostasis	0.176589186	1	0	10	10	85
Biological Process	GO:0009404	toxin metabolic process	0.177703079	1	5	2	7	55
Biological Process	GO:0016049	cell growth	0.187944378	1	3	6	9	76
Biological Process	GO:0002252	immune effector process	0.188659686	1	1	3	4	27
Biological Process	GO:0031668	cellular response to extracellular stimulus	0.18928157	1	3	5	8	66
Biological Process	GO:0071496	cellular response to external stimulus	0.18928157	1	3	5	8	66
Biological Process	GO:0072330	monocarboxylic acid biosynthetic process	0.189423809	1	1	6	7	56
Biological Process	GO:0008272	sulfate transport	0.189554258	1	0	3	3	18
Biological Process	GO:0009683	indoleacetic acid metabolic process	0.189554258	1	0	3	3	18
Biological Process	GO:0072348	sulfur compound transport	0.189554258	1	0	3	3	18
Cellular Component	GO:0030076	light-harvesting complex	0.196630274	1	1	0	1	3
Biological Process	GO:0009991	response to extracellular stimulus	0.20028878	1	3	5	8	67
Biological Process	GO:0048522	positive regulation of cellular process	0.201448444	1	4	3	7	57
Biological Process	GO:0006553	lysine metabolic process	0.203740455	1	2	0	2	10
Biological Process	GO:0006730	one-carbon metabolic process	0.203740455	1	0	2	2	10
Biological Process	GO:0009085	lysine biosynthetic process	0.203740455	1	2	0	2	10
Biological Process	GO:0015696	ammonium transport	0.203740455	1	0	2	2	10
Biological Process	GO:0048584	positive regulation of response to stimulus	0.203740455	1	2	0	2	10
Cellular Component	GO:0044438	microbody part	0.204857028	1	2	0	2	12
Cellular Component	GO:0044439	peroxisomal part	0.204857028	1	2	0	2	12
Biological Process	GO:0009617	response to bacterium	0.210372439	1	3	8	11	99
Biological Process	GO:0044764	multi-organism cellular process	0.211954429	1	1	2	3	19
Biological Process	GO:0006637	acyl-CoA metabolic process	0.212915683	1	1	4	5	38
Biological Process	GO:0035383	thioester metabolic process	0.212915683	1	1	4	5	38
Biological Process	GO:0051336	regulation of hydrolase activity	0.212915683	1	2	3	5	38
Biological Process	GO:0006955	immune response	0.214844279	1	7	3	10	89
Biological Process	GO:0045087	innate immune response	0.214844279	1	7	3	10	89
Biological Process	GO:0019751	polyol metabolic process	0.22866117	1	2	3	5	39
Biological Process	GO:0000038	very long-chain fatty acid metabolic process	0.232139705	1	0	1	1	3
Biological Process	GO:0006072	glycerol-3-phosphate metabolic process	0.232139705	1	0	1	1	3
Biological Process	GO:0006208	pyrimidine nucleobase catabolic process	0.232139705	1	1	0	1	3
Biological Process	GO:0006833	water transport	0.232139705	1	1	0	1	3
Biological Process	GO:0007155	cell adhesion	0.232139705	1	1	0	1	3
Biological Process	GO:0007215	glutamate receptor signaling pathway	0.232139705	1	0	1	1	3
Biological Process	GO:0009566	fertilization	0.232139705	1	1	0	1	3
Biological Process	GO:0009718	anthocyanin-containing compound biosynthetic process	0.232139705	1	1	0	1	3
Biological Process	GO:0010413	glucuronoxylan metabolic process	0.232139705	1	1	0	1	3
Biological Process	GO:0015840	urea transport	0.232139705	1	0	1	1	3
Biological Process	GO:0015850	organic hydroxy compound transport	0.232139705	1	1	0	1	3
Biological Process	GO:0017062	respiratory chain complex III assembly	0.232139705	1	0	1	1	3
Biological Process	GO:0019395	fatty acid oxidation	0.232139705	1	0	1	1	3
Biological Process	GO:0019755	one-carbon compound transport	0.232139705	1	0	1	1	3
Biological Process	GO:0034440	lipid oxidation	0.232139705	1	0	1	1	3
Biological Process	GO:0046113	nucleobase catabolic process	0.232139705	1	1	0	1	3
Biological Process	GO:0046283	anthocyanin-containing compound metabolic process	0.232139705	1	1	0	1	3
Biological Process	GO:0072529	pyrimidine-containing compound catabolic process	0.232139705	1	1	0	1	3
Biological Process	GO:1901658	glycosyl compound catabolic process	0.232139705	1	1	0	1	3
Biological Process	GO:0015833	peptide transport	0.234884384	1	2	1	3	20
Biological Process	GO:0002682	regulation of immune system process	0.235912559	1	2	0	2	11
Biological Process	GO:0006022	aminoglycan metabolic process	0.235912559	1	0	2	2	11
Biological Process	GO:0006720	isoprenoid metabolic process	0.239086725	1	4	7	11	102
Biological Process	GO:0043549	regulation of kinase activity	0.242734792	1	2	4	6	50
Biological Process	GO:0045859	regulation of protein kinase activity	0.242734792	1	2	4	6	50
Biological Process	GO:0006873	cellular ion homeostasis	0.244731265	1	0	5	5	40
Biological Process	GO:0015979	photosynthesis	0.244731265	1	3	2	5	40
Biological Process	GO:0032147	activation of protein kinase activity	0.244731265	1	2	3	5	40
Biological Process	GO:0033674	positive regulation of kinase activity	0.244731265	1	2	3	5	40
Biological Process	GO:0045860	positive regulation of protein kinase activity	0.244731265	1	2	3	5	40
Biological Process	GO:0051347	positive regulation of transferase activity	0.244731265	1	2	3	5	40
Biological Process	GO:0055082	cellular chemical homeostasis	0.244731265	1	0	5	5	40
Biological Process	GO:0007389	pattern specification process	0.245541813	1	7	3	10	92
Biological Process	GO:0030001	metal ion transport	0.24784358	1	7	16	23	234
Biological Process	GO:0044283	small molecule biosynthetic process	0.249997992	1	8	20	28	290
Biological Process	GO:0006790	sulfur compound metabolic process	0.255660708	1	9	12	21	213
Biological Process	GO:0009850	auxin metabolic process	0.258219125	1	0	3	3	21
Biological Process	GO:0001934	positive regulation of protein phosphorylation	0.261085747	1	2	3	5	41
Biological Process	GO:0010562	positive regulation of phosphorus metabolic process	0.261085747	1	2	3	5	41
Biological Process	GO:0042327	positive regulation of phosphorylation	0.261085747	1	2	3	5	41
Biological Process	GO:0045937	positive regulation of phosphate metabolic process	0.261085747	1	2	3	5	41
Biological Process	GO:0046488	phosphatidylinositol metabolic process	0.262551572	1	2	2	4	31
Biological Process	GO:1901617	organic hydroxy compound biosynthetic process	0.265472265	1	1	6	7	62
Biological Process	GO:0008152	metabolic process	0.265634232	1	247	303	550	6444
Biological Process	GO:0006650	glycerophospholipid metabolic process	0.266820525	1	4	6	10	94
Biological Process	GO:0001932	regulation of protein phosphorylation	0.271903701	1	2	4	6	52
Biological Process	GO:0040007	growth	0.272419124	1	6	8	14	138
Biological Process	GO:0050896	response to stimulus	0.272500415	1	74	68	142	1608
Biological Process	GO:0010604	positive regulation of macromolecule metabolic process	0.277684478	1	2	3	5	42
Biological Process	GO:0031401	positive regulation of protein modification process	0.277684478	1	2	3	5	42
Biological Process	GO:0032270	positive regulation of cellular protein metabolic process	0.277684478	1	2	3	5	42
Biological Process	GO:0051247	positive regulation of protein metabolic process	0.277684478	1	2	3	5	42
Biological Process	GO:0006470	protein dephosphorylation	0.28184055	1	0	3	3	22
Biological Process	GO:0042325	regulation of phosphorylation	0.286796695	1	2	4	6	53
Biological Process	GO:0048589	developmental growth	0.286796695	1	0	6	6	53
Cellular Component	GO:0009521	photosystem	0.287905169	1	5	0	5	51
Biological Process	GO:1901135	carbohydrate derivative metabolic process	0.291405526	1	9	12	21	218
Biological Process	GO:0003333	amino acid transmembrane transport	0.296874031	1	0	1	1	4
Biological Process	GO:0006071	glycerol metabolic process	0.296874031	1	0	1	1	4
Biological Process	GO:0007349	cellularization	0.296874031	1	0	1	1	4
Biological Process	GO:0007623	circadian rhythm	0.296874031	1	0	1	1	4
Biological Process	GO:0009084	glutamine family amino acid biosynthetic process	0.296874031	1	1	0	1	4
Biological Process	GO:0010928	regulation of auxin mediated signaling pathway	0.296874031	1	0	1	1	4
Biological Process	GO:0015718	monocarboxylic acid transport	0.296874031	1	1	0	1	4
Biological Process	GO:0017004	cytochrome complex assembly	0.296874031	1	0	1	1	4
Biological Process	GO:0019682	glyceraldehyde-3-phosphate metabolic process	0.296874031	1	1	0	1	4
Biological Process	GO:0036079	purine nucleotide-sugar transport	0.296874031	1	1	0	1	4
Biological Process	GO:0044273	sulfur compound catabolic process	0.296874031	1	1	0	1	4
Biological Process	GO:0098656	anion transmembrane transport	0.296874031	1	0	1	1	4
Biological Process	GO:1903825	organic acid transmembrane transport	0.296874031	1	0	1	1	4
Biological Process	GO:0044042	glucan metabolic process	0.298753687	1	11	10	21	219
Biological Process	GO:0006596	polyamine biosynthetic process	0.300706774	1	2	0	2	13
Biological Process	GO:0006862	nucleotide transport	0.300706774	1	1	1	2	13
Biological Process	GO:0009309	amine biosynthetic process	0.300706774	1	2	0	2	13
Biological Process	GO:0042401	cellular biogenic amine biosynthetic process	0.300706774	1	2	0	2	13
Biological Process	GO:0016129	phytosteroid biosynthetic process	0.301358708	1	0	4	4	33
Biological Process	GO:0034754	cellular hormone metabolic process	0.301358708	1	0	4	4	33
Biological Process	GO:0006869	lipid transport	0.305638045	1	2	1	3	23
Biological Process	GO:0010876	lipid localization	0.305638045	1	2	1	3	23
Biological Process	GO:0016311	dephosphorylation	0.305638045	1	0	3	3	23
Cellular Component	GO:0005667	transcription factor complex	0.305786331	1	1	0	1	5
Cellular Component	GO:0005829	cytosol	0.305786331	1	1	0	1	5
Cellular Component	GO:0044445	cytosolic part	0.305786331	1	1	0	1	5
Cellular Component	GO:0044798	nuclear transcription factor complex	0.305786331	1	1	0	1	5
Cellular Component	GO:0090575	RNA polymerase II transcription factor complex	0.305786331	1	1	0	1	5
Biological Process	GO:0019220	regulation of phosphate metabolic process	0.317061012	1	2	4	6	55
Biological Process	GO:0051174	regulation of phosphorus metabolic process	0.317061012	1	2	4	6	55
Biological Process	GO:0019222	regulation of metabolic process	0.318708607	1	54	35	89	1005
Biological Process	GO:0009069	serine family amino acid metabolic process	0.32101049	1	0	4	4	34
Biological Process	GO:0016128	phytosteroid metabolic process	0.32101049	1	0	4	4	34
Biological Process	GO:0005982	starch metabolic process	0.321755166	1	4	4	8	77
Biological Process	GO:0006952	defense response	0.321881483	1	10	7	17	177
Biological Process	GO:0070838	divalent metal ion transport	0.322347199	1	2	7	9	88
Biological Process	GO:0072511	divalent inorganic cation transport	0.322347199	1	2	7	9	88
Biological Process	GO:0016053	organic acid biosynthetic process	0.326220393	1	7	15	22	234
Biological Process	GO:0046394	carboxylic acid biosynthetic process	0.326220393	1	7	15	22	234
Biological Process	GO:0044272	sulfur compound biosynthetic process	0.327674119	1	6	8	14	144
Biological Process	GO:0046486	glycerolipid metabolic process	0.333649026	1	4	6	10	100
Biological Process	GO:0044711	single-organism biosynthetic process	0.337192965	1	24	33	57	638
Biological Process	GO:1901605	alpha-amino acid metabolic process	0.338901557	1	4	13	17	179
Biological Process	GO:0000097	sulfur amino acid biosynthetic process	0.343341219	1	4	7	11	112
Cellular Component	GO:0034357	photosynthetic membrane	0.344562441	1	5	0	5	55
Biological Process	GO:0003002	regionalization	0.348226245	1	4	3	7	68
Biological Process	GO:0008202	steroid metabolic process	0.348226245	1	1	6	7	68
Biological Process	GO:0030422	production of siRNA involved in RNA interference	0.35335833	1	1	2	3	25
Biological Process	GO:0009733	response to auxin	0.356158216	1	0	1	1	5
Biological Process	GO:0009734	auxin-activated signaling pathway	0.356158216	1	0	1	1	5
Biological Process	GO:0015740	C4-dicarboxylate transport	0.356158216	1	1	0	1	5
Biological Process	GO:0015780	nucleotide-sugar transport	0.356158216	1	1	0	1	5
Biological Process	GO:0019856	pyrimidine nucleobase biosynthetic process	0.356158216	1	1	0	1	5
Biological Process	GO:0019953	sexual reproduction	0.356158216	1	1	0	1	5
Biological Process	GO:0044092	negative regulation of molecular function	0.356158216	1	0	1	1	5
Biological Process	GO:0044703	multi-organism reproductive process	0.356158216	1	1	0	1	5
Biological Process	GO:0048017	inositol lipid-mediated signaling	0.356158216	1	1	0	1	5
Biological Process	GO:0048438	floral whorl development	0.356158216	1	0	1	1	5
Biological Process	GO:0071365	cellular response to auxin stimulus	0.356158216	1	0	1	1	5
Biological Process	GO:1901698	response to nitrogen compound	0.358847574	1	5	4	9	91
Biological Process	GO:0070918	production of small RNA involved in gene silencing by RNA	0.360524742	1	2	2	4	36
Biological Process	GO:0043085	positive regulation of catalytic activity	0.362973723	1	2	3	5	47
Biological Process	GO:0044093	positive regulation of molecular function	0.362973723	1	2	3	5	47
Biological Process	GO:0006568	tryptophan metabolic process	0.364523124	1	0	2	2	15
Biological Process	GO:0016104	triterpenoid biosynthetic process	0.364523124	1	1	1	2	15
Biological Process	GO:0031347	regulation of defense response	0.364523124	1	2	0	2	15
Biological Process	GO:1901700	response to oxygen-containing compound	0.367921172	1	16	9	25	274
Biological Process	GO:0006778	porphyrin-containing compound metabolic process	0.373941793	1	3	5	8	81
Biological Process	GO:0033013	tetrapyrrole metabolic process	0.373941793	1	3	5	8	81
Biological Process	GO:0033554	cellular response to stress	0.375004167	1	12	9	21	229
Biological Process	GO:0016246	RNA interference	0.377099851	1	1	2	3	26
Biological Process	GO:0019321	pentose metabolic process	0.377099851	1	0	3	3	26
Biological Process	GO:0042430	indole-containing compound metabolic process	0.377099851	1	0	3	3	26
Biological Process	GO:0046148	pigment biosynthetic process	0.377099851	1	2	1	3	26
Biological Process	GO:0046471	phosphatidylglycerol metabolic process	0.377099851	1	1	2	3	26
Biological Process	GO:0031047	gene silencing by RNA	0.380229566	1	2	3	5	48
Biological Process	GO:0031050	dsRNA fragmentation	0.380281096	1	2	2	4	37
Biological Process	GO:0043331	response to dsRNA	0.380281096	1	2	2	4	37
Biological Process	GO:0071359	cellular response to dsRNA	0.380281096	1	2	2	4	37
Biological Process	GO:1901699	cellular response to nitrogen compound	0.380281096	1	2	2	4	37
Biological Process	GO:0048509	regulation of meristem development	0.387109994	1	2	6	8	82
Biological Process	GO:0050793	regulation of developmental process	0.39069361	1	5	16	21	231
Biological Process	GO:0009893	positive regulation of metabolic process	0.391477802	1	5	5	10	105
Biological Process	GO:0010015	root morphogenesis	0.394253373	1	0	6	6	60
Biological Process	GO:0046165	alcohol biosynthetic process	0.394253373	1	0	6	6	60
Biological Process	GO:0006722	triterpenoid metabolic process	0.395616108	1	1	1	2	16
Biological Process	GO:0080134	regulation of response to stress	0.395616108	1	2	0	2	16
Biological Process	GO:0006066	alcohol metabolic process	0.395807949	1	2	7	9	94
Biological Process	GO:0006576	cellular biogenic amine metabolic process	0.397469924	1	2	3	5	49
Biological Process	GO:0009814	defense response, incompatible interaction	0.397469924	1	3	2	5	49
Biological Process	GO:0000096	sulfur amino acid metabolic process	0.398371455	1	4	7	11	117
Biological Process	GO:0051239	regulation of multicellular organismal process	0.399317198	1	4	15	19	209
Biological Process	GO:2000026	regulation of multicellular organismal development	0.399317198	1	4	15	19	209
Biological Process	GO:1901137	carbohydrate derivative biosynthetic process	0.399956772	1	7	8	15	163
Cellular Component	GO:0030660	Golgi-associated vesicle membrane	0.400147121	1	0	1	1	7
Biological Process	GO:0042440	pigment metabolic process	0.400654872	1	2	1	3	27
Biological Process	GO:1901607	alpha-amino acid biosynthetic process	0.400654872	1	3	0	3	27
Biological Process	GO:0006415	translational termination	0.410450508	1	1	0	1	6
Biological Process	GO:0006449	regulation of translational termination	0.410450508	1	1	0	1	6
Biological Process	GO:0006661	phosphatidylinositol biosynthetic process	0.410450508	1	0	1	1	6
Biological Process	GO:0006772	thiamine metabolic process	0.410450508	1	1	0	1	6
Biological Process	GO:0006835	dicarboxylic acid transport	0.410450508	1	1	0	1	6
Biological Process	GO:0009630	gravitropism	0.410450508	1	0	1	1	6
Biological Process	GO:0009644	response to high light intensity	0.410450508	1	0	1	1	6
Biological Process	GO:0010769	regulation of cell morphogenesis involved in differentiation	0.410450508	1	0	1	1	6
Biological Process	GO:0019400	alditol metabolic process	0.410450508	1	0	1	1	6
Biological Process	GO:0033044	regulation of chromosome organization	0.410450508	1	1	0	1	6
Biological Process	GO:0060284	regulation of cell development	0.410450508	1	0	1	1	6
Biological Process	GO:0006811	ion transport	0.411853507	1	14	32	46	525
Biological Process	GO:0042445	hormone metabolic process	0.419549428	1	0	4	4	39
Biological Process	GO:0006595	polyamine metabolic process	0.423952686	1	2	1	3	28
Biological Process	GO:0006586	indolalkylamine metabolic process	0.425989603	1	0	2	2	17
Biological Process	GO:0009067	aspartate family amino acid biosynthetic process	0.425989603	1	2	0	2	17
Biological Process	GO:0009416	response to light stimulus	0.432822054	1	13	12	25	283
Biological Process	GO:0009642	response to light intensity	0.433303886	1	6	1	7	74
Cellular Component	GO:0005911	cell-cell junction	0.436990727	1	5	9	14	186
Biological Process	GO:0009266	response to temperature stimulus	0.440605681	1	5	1	6	63
Cellular Component	GO:0005777	peroxisome	0.440837845	1	2	0	2	21
Cellular Component	GO:0005798	Golgi-associated vesicle	0.442415436	1	0	1	1	8
Biological Process	GO:0044699	single-organism process	0.44335981	1	164	223	387	4565
Cellular Component	GO:0030054	cell junction	0.445162382	1	5	9	14	187
Biological Process	GO:0008654	phospholipid biosynthetic process	0.446930192	1	1	2	3	29
Biological Process	GO:0010243	response to organonitrogen compound	0.4487853	1	3	2	5	52
Biological Process	GO:0070085	glycosylation	0.4487853	1	2	3	5	52
Biological Process	GO:0030003	cellular cation homeostasis	0.455544021	1	0	2	2	18
Biological Process	GO:0006694	steroid biosynthetic process	0.455923793	1	1	5	6	64
Biological Process	GO:0035194	posttranscriptional gene silencing by RNA	0.458204795	1	1	3	4	41
Biological Process	GO:1901565	organonitrogen compound catabolic process	0.458204795	1	2	2	4	41
Biological Process	GO:0006468	protein phosphorylation	0.459167229	1	5	11	16	181
Biological Process	GO:0000819	sister chromatid segregation	0.460170678	1	1	0	1	7
Biological Process	GO:0001763	morphogenesis of a branching structure	0.460170678	1	0	1	1	7
Biological Process	GO:0006144	purine nucleobase metabolic process	0.460170678	1	1	0	1	7
Biological Process	GO:0006222	UMP biosynthetic process	0.460170678	1	1	0	1	7
Biological Process	GO:0007062	sister chromatid cohesion	0.460170678	1	1	0	1	7
Biological Process	GO:0008037	cell recognition	0.460170678	1	0	1	1	7
Biological Process	GO:0016106	sesquiterpenoid biosynthetic process	0.460170678	1	0	1	1	7
Biological Process	GO:0042723	thiamine-containing compound metabolic process	0.460170678	1	1	0	1	7
Biological Process	GO:0046049	UMP metabolic process	0.460170678	1	1	0	1	7
Biological Process	GO:0098813	nuclear chromosome segregation	0.460170678	1	1	0	1	7
Biological Process	GO:0044106	cellular amine metabolic process	0.465659113	1	2	3	5	53
Biological Process	GO:0006816	calcium ion transport	0.469531586	1	0	3	3	30
Biological Process	GO:0000041	transition metal ion transport	0.47114098	1	2	4	6	65
Biological Process	GO:0006091	generation of precursor metabolites and energy	0.478392656	1	9	3	12	136
Biological Process	GO:0032446	protein modification by small protein conjugation	0.478392656	1	8	4	12	136
Cellular Component	GO:0015629	actin cytoskeleton	0.481713137	1	0	1	1	9
Biological Process	GO:0031399	regulation of protein modification process	0.481956784	1	3	6	9	101
Biological Process	GO:0009653	anatomical structure morphogenesis	0.483065223	1	7	23	30	349
Biological Process	GO:0032958	inositol phosphate biosynthetic process	0.48420162	1	0	2	2	19
Biological Process	GO:0046173	polyol biosynthetic process	0.48420162	1	0	2	2	19
Biological Process	GO:0009314	response to radiation	0.484996189	1	14	12	26	302
Biological Process	GO:0048518	positive regulation of biological process	0.488868558	1	7	5	12	137
Biological Process	GO:0043087	regulation of GTPase activity	0.491708016	1	0	3	3	31
Biological Process	GO:0006970	response to osmotic stress	0.492413469	1	7	7	14	161
Biological Process	GO:0065008	regulation of biological quality	0.499184968	1	3	23	26	304
Biological Process	GO:0050801	ion homeostasis	0.501196904	1	0	6	6	67
Biological Process	GO:0042221	response to chemical	0.504143358	1	35	27	62	732
Biological Process	GO:0006829	zinc II ion transport	0.505703243	1	1	0	1	8
Biological Process	GO:0015977	carbon fixation	0.505703243	1	0	1	1	8
Biological Process	GO:0016119	carotene metabolic process	0.505703243	1	0	1	1	8
Biological Process	GO:0043244	regulation of protein complex disassembly	0.505703243	1	1	0	1	8
Biological Process	GO:0051552	flavone metabolic process	0.505703243	1	1	0	1	8
Biological Process	GO:0051553	flavone biosynthetic process	0.505703243	1	1	0	1	8
Biological Process	GO:0000902	cell morphogenesis	0.507421928	1	1	9	10	115
Biological Process	GO:0006972	hyperosmotic response	0.513417205	1	2	1	3	32
Biological Process	GO:0042180	cellular ketone metabolic process	0.513417205	1	2	1	3	32
Biological Process	GO:0009308	amine metabolic process	0.516000516	1	2	4	6	68
Biological Process	GO:0098542	defense response to other organism	0.516000516	1	4	2	6	68
Biological Process	GO:0006812	cation transport	0.51607601	1	11	19	30	354
Biological Process	GO:0051301	cell division	0.517428652	1	4	4	8	92
Biological Process	GO:0044264	cellular polysaccharide metabolic process	0.522314812	1	6	10	16	188
Cellular Component	GO:0005618	cell wall	0.527151713	1	0	5	5	68
Cellular Component	GO:0015630	microtubule cytoskeleton	0.5362244	1	3	5	8	112
Biological Process	GO:0012501	programmed cell death	0.54359521	1	5	2	7	82
Biological Process	GO:0000079	regulation of cyclin-dependent protein serine/threonine kinase activity	0.547400428	1	0	1	1	9
Biological Process	GO:0006188	IMP biosynthetic process	0.547400428	1	1	0	1	9
Biological Process	GO:0006536	glutamate metabolic process	0.547400428	1	1	0	1	9
Biological Process	GO:0006541	glutamine metabolic process	0.547400428	1	0	1	1	9
Biological Process	GO:0006563	L-serine metabolic process	0.547400428	1	0	1	1	9
Biological Process	GO:0009129	pyrimidine nucleoside monophosphate metabolic process	0.547400428	1	1	0	1	9
Biological Process	GO:0009130	pyrimidine nucleoside monophosphate biosynthetic process	0.547400428	1	1	0	1	9
Biological Process	GO:0009173	pyrimidine ribonucleoside monophosphate metabolic process	0.547400428	1	1	0	1	9
Biological Process	GO:0009174	pyrimidine ribonucleoside monophosphate biosynthetic process	0.547400428	1	1	0	1	9
Biological Process	GO:0009685	gibberellin metabolic process	0.547400428	1	1	0	1	9
Biological Process	GO:0016101	diterpenoid metabolic process	0.547400428	1	1	0	1	9
Biological Process	GO:0034728	nucleosome organization	0.547400428	1	0	1	1	9
Biological Process	GO:0043650	dicarboxylic acid biosynthetic process	0.547400428	1	1	0	1	9
Biological Process	GO:0046040	IMP metabolic process	0.547400428	1	1	0	1	9
Biological Process	GO:1904029	regulation of cyclin-dependent protein kinase activity	0.547400428	1	0	1	1	9
Biological Process	GO:0060255	regulation of macromolecule metabolic process	0.547927209	1	43	25	68	813
Biological Process	GO:0048468	cell development	0.552231382	1	0	10	10	119
Biological Process	GO:0009719	response to endogenous stimulus	0.555160137	1	13	13	26	312
Biological Process	GO:0016310	phosphorylation	0.555781198	1	7	14	21	252
Biological Process	GO:0008652	cellular amino acid biosynthetic process	0.558118549	1	6	9	15	180
Biological Process	GO:0032989	cellular component morphogenesis	0.560598372	1	3	9	12	144
Biological Process	GO:0009639	response to red or far red light	0.567091534	1	4	4	8	96
Biological Process	GO:0016441	posttranscriptional gene silencing	0.567744745	1	1	3	4	47
Biological Process	GO:0000160	phosphorelay signal transduction system	0.575408792	1	3	0	3	35
Biological Process	GO:0032268	regulation of cellular protein metabolic process	0.57868968	1	6	7	13	158
Biological Process	GO:0051246	regulation of protein metabolic process	0.57868968	1	6	7	13	158
Biological Process	GO:0005996	monosaccharide metabolic process	0.582408423	1	5	6	11	134
Biological Process	GO:0006006	glucose metabolic process	0.582669728	1	5	2	7	85
Biological Process	GO:0010038	response to metal ion	0.582669728	1	3	4	7	85
Biological Process	GO:0006793	phosphorus metabolic process	0.582789008	1	38	78	116	1395
Biological Process	GO:0009628	response to abiotic stimulus	0.583201986	1	27	17	44	533
Biological Process	GO:0007126	meiotic nuclear division	0.585584869	1	1	0	1	10
Biological Process	GO:0042214	terpene metabolic process	0.585584869	1	0	1	1	10
Biological Process	GO:0045595	regulation of cell differentiation	0.585584869	1	0	1	1	10
Biological Process	GO:0046112	nucleobase biosynthetic process	0.585584869	1	1	0	1	10
Biological Process	GO:0071824	protein-DNA complex subunit organization	0.585584869	1	0	1	1	10
Biological Process	GO:0030198	extracellular matrix organization	0.588916749	1	1	1	2	23
Biological Process	GO:0043062	extracellular structure organization	0.588916749	1	1	1	2	23
Biological Process	GO:0009755	hormone-mediated signaling pathway	0.591834149	1	6	10	16	196
Biological Process	GO:0006796	phosphate-containing compound metabolic process	0.59267619	1	37	76	113	1362
Biological Process	GO:0009057	macromolecule catabolic process	0.594489788	1	6	14	20	245
Biological Process	GO:0008219	cell death	0.595328033	1	5	2	7	86
Biological Process	GO:0014070	response to organic cyclic compound	0.59539153	1	6	4	10	123
Biological Process	GO:0044765	single-organism transport	0.596277684	1	26	54	80	968
Biological Process	GO:2001141	regulation of RNA biosynthetic process	0.597059229	1	14	4	18	221
Biological Process	GO:0071407	cellular response to organic cyclic compound	0.607788522	1	4	3	7	87
Biological Process	GO:0006865	amino acid transport	0.612499283	1	1	1	2	24
Biological Process	GO:0045017	glycerolipid biosynthetic process	0.612499283	1	1	1	2	24
Biological Process	GO:0046474	glycerophospholipid biosynthetic process	0.612499283	1	1	1	2	24
Biological Process	GO:0016143	S-glycoside metabolic process	0.613884524	1	1	2	3	37
Biological Process	GO:0019757	glycosinolate metabolic process	0.613884524	1	1	2	3	37
Biological Process	GO:0032870	cellular response to hormone stimulus	0.616813911	1	6	10	16	199
Biological Process	GO:0071495	cellular response to endogenous stimulus	0.616813911	1	6	10	16	199
Biological Process	GO:0022900	electron transport chain	0.617684105	1	3	1	4	50
Biological Process	GO:0044238	primary metabolic process	0.618384621	1	141	187	328	3931
Biological Process	GO:0006073	cellular glucan metabolic process	0.619169624	1	5	10	15	187
Biological Process	GO:0006566	threonine metabolic process	0.6205521	1	1	0	1	11
Biological Process	GO:0019932	second-messenger-mediated signaling	0.6205521	1	1	0	1	11
Biological Process	GO:0022604	regulation of cell morphogenesis	0.6205521	1	0	1	1	11
Biological Process	GO:0030258	lipid modification	0.6205521	1	0	1	1	11
Biological Process	GO:0071900	regulation of protein serine/threonine kinase activity	0.6205521	1	0	1	1	11
Biological Process	GO:0032787	monocarboxylic acid metabolic process	0.622407702	1	14	25	39	480
Biological Process	GO:0006979	response to oxidative stress	0.627162108	1	6	0	6	76
Biological Process	GO:0009081	branched-chain amino acid metabolic process	0.635033279	1	1	1	2	25
Cellular Component	GO:0009507	chloroplast	0.635192194	1	8	1	9	137
Biological Process	GO:0051252	regulation of RNA metabolic process	0.635875478	1	14	4	18	226
Biological Process	GO:0015849	organic acid transport	0.636388037	1	3	2	5	64
Biological Process	GO:0046942	carboxylic acid transport	0.636388037	1	3	2	5	64
Biological Process	GO:1902578	single-organism localization	0.639515898	1	26	54	80	979
Cellular Component	GO:0044436	thylakoid part	0.639576475	1	5	0	5	77
Biological Process	GO:0010941	regulation of cell death	0.639983405	1	4	2	6	77
Biological Process	GO:0043067	regulation of programmed cell death	0.639983405	1	4	2	6	77
Cellular Component	GO:0016604	nuclear body	0.640441668	1	0	1	1	14
Biological Process	GO:0010468	regulation of gene expression	0.64556699	1	39	20	59	727
Biological Process	GO:0080090	regulation of primary metabolic process	0.649849933	1	19	14	33	412
Biological Process	GO:0009799	specification of symmetry	0.649942501	1	2	1	3	39
Biological Process	GO:0000271	polysaccharide biosynthetic process	0.652572823	1	1	0	1	12
Biological Process	GO:0006084	acetyl-CoA metabolic process	0.652572823	1	0	1	1	12
Biological Process	GO:0006549	isoleucine metabolic process	0.652572823	1	1	0	1	12
Biological Process	GO:0009218	pyrimidine ribonucleotide metabolic process	0.652572823	1	1	0	1	12
Biological Process	GO:0009220	pyrimidine ribonucleotide biosynthetic process	0.652572823	1	1	0	1	12
Biological Process	GO:0009832	plant-type cell wall biogenesis	0.652572823	1	1	0	1	12
Biological Process	GO:0009926	auxin polar transport	0.652572823	1	0	1	1	12
Biological Process	GO:0010374	stomatal complex development	0.652572823	1	0	1	1	12
Biological Process	GO:0010498	proteasomal protein catabolic process	0.652572823	1	1	0	1	12
Biological Process	GO:0022603	regulation of anatomical structure morphogenesis	0.652572823	1	0	1	1	12
Biological Process	GO:0043161	proteasome-mediated ubiquitin-dependent protein catabolic process	0.652572823	1	1	0	1	12
Biological Process	GO:0046132	pyrimidine ribonucleoside biosynthetic process	0.652572823	1	1	0	1	12
Biological Process	GO:0046134	pyrimidine nucleoside biosynthetic process	0.652572823	1	1	0	1	12
Biological Process	GO:0055067	monovalent inorganic cation homeostasis	0.652572823	1	0	1	1	12
Biological Process	GO:0009767	photosynthetic electron transport chain	0.656527731	1	1	1	2	26
Biological Process	GO:0006355	regulation of transcription, DNA-templated	0.661263052	1	13	4	17	217
Biological Process	GO:1903506	regulation of nucleic acid-templated transcription	0.661263052	1	13	4	17	217
Cellular Component	GO:0044434	chloroplast part	0.662444894	1	7	1	8	125
Biological Process	GO:0006818	hydrogen transport	0.664822452	1	3	3	6	79
Biological Process	GO:0015672	monovalent inorganic cation transport	0.666882318	1	2	5	7	92
Biological Process	GO:0055080	cation homeostasis	0.667048082	1	0	3	3	40
Biological Process	GO:0071669	plant-type cell wall organization or biogenesis	0.667048082	1	1	2	3	40
Biological Process	GO:0098771	inorganic ion homeostasis	0.667048082	1	0	3	3	40
Biological Process	GO:0031323	regulation of cellular metabolic process	0.669203812	1	24	11	35	440
Biological Process	GO:0019318	hexose metabolic process	0.669432333	1	5	3	8	105
Cellular Component	GO:0005856	cytoskeleton	0.669451416	1	3	6	9	141
Biological Process	GO:0010556	regulation of macromolecule biosynthetic process	0.675211969	1	16	6	22	281
Biological Process	GO:0035556	intracellular signal transduction	0.675306498	1	5	5	10	131
Biological Process	GO:0000302	response to reactive oxygen species	0.676691337	1	5	0	5	67
Biological Process	GO:0022622	root system development	0.676829968	1	0	6	6	80
Biological Process	GO:0048364	root development	0.676829968	1	0	6	6	80
Biological Process	GO:0009066	aspartate family amino acid metabolic process	0.67699756	1	2	0	2	27
Biological Process	GO:0010564	regulation of cell cycle process	0.67699756	1	2	0	2	27
Biological Process	GO:0048511	rhythmic process	0.67699756	1	1	1	2	27
Biological Process	GO:0006520	cellular amino acid metabolic process	0.680638818	1	7	24	31	393
Biological Process	GO:0006743	ubiquinone metabolic process	0.681894994	1	0	1	1	13
Biological Process	GO:0009739	response to gibberellin	0.681894994	1	0	1	1	13
Biological Process	GO:0010051	xylem and phloem pattern formation	0.681894994	1	0	1	1	13
Biological Process	GO:0010476	gibberellin mediated signaling pathway	0.681894994	1	0	1	1	13
Biological Process	GO:0071370	cellular response to gibberellin stimulus	0.681894994	1	0	1	1	13
Biological Process	GO:1901264	carbohydrate derivative transport	0.681894994	1	1	0	1	13
Biological Process	GO:0009863	salicylic acid mediated signaling pathway	0.683535709	1	2	1	3	41
Biological Process	GO:0071446	cellular response to salicylic acid stimulus	0.683535709	1	2	1	3	41
Cellular Component	GO:0012505	endomembrane system	0.683885113	1	2	3	5	81
Biological Process	GO:0010033	response to organic substance	0.68815659	1	22	18	40	505
Biological Process	GO:0006417	regulation of translation	0.692452673	1	3	1	4	55
Biological Process	GO:0034248	regulation of cellular amide metabolic process	0.692452673	1	3	1	4	55
Biological Process	GO:0009664	plant-type cell wall organization	0.696462551	1	0	2	2	28
Biological Process	GO:0009909	regulation of flower development	0.696462551	1	1	1	2	28
Biological Process	GO:0010087	phloem or xylem histogenesis	0.696462551	1	2	0	2	28
Biological Process	GO:0048831	regulation of shoot system development	0.696462551	1	1	1	2	28
Biological Process	GO:0043648	dicarboxylic acid metabolic process	0.699407154	1	1	2	3	42
Biological Process	GO:0042592	homeostatic process	0.700952707	1	2	11	13	172
Biological Process	GO:1901615	organic hydroxy compound metabolic process	0.700952707	1	6	7	13	172
Cellular Component	GO:0009528	plastid inner membrane	0.701986228	1	2	0	2	34
Biological Process	GO:0019827	stem cell population maintenance	0.70874573	1	1	0	1	14
Biological Process	GO:0098727	maintenance of cell number	0.70874573	1	1	0	1	14
Biological Process	GO:0009725	response to hormone	0.710059588	1	10	11	21	274
Biological Process	GO:0019752	carboxylic acid metabolic process	0.711440238	1	23	47	70	877
Biological Process	GO:0030154	cell differentiation	0.714665996	1	1	11	12	161
Biological Process	GO:0006511	ubiquitin-dependent protein catabolic process	0.714666638	1	3	0	3	43
Biological Process	GO:0009751	response to salicylic acid	0.714666638	1	2	1	3	43
Biological Process	GO:0048827	phyllome development	0.714666638	1	1	2	3	43
Biological Process	GO:0016144	S-glycoside biosynthetic process	0.714946429	1	0	2	2	29
Biological Process	GO:0019758	glycosinolate biosynthetic process	0.714946429	1	0	2	2	29
Biological Process	GO:0043647	inositol phosphate metabolic process	0.714946429	1	0	2	2	29
Biological Process	GO:0010608	posttranscriptional regulation of gene expression	0.719558272	1	5	4	9	123
Biological Process	GO:0016265	death	0.720183709	1	5	2	7	97
Cellular Component	GO:0009532	plastid stroma	0.72352374	1	12	4	16	255
Biological Process	GO:0070647	protein modification by small protein conjugation or removal	0.730349894	1	8	4	12	163
Cellular Component	GO:0070993	translation preinitiation complex	0.731706126	1	1	0	1	18
Biological Process	GO:0000723	telomere maintenance	0.733333059	1	1	0	1	15
Biological Process	GO:0006213	pyrimidine nucleoside metabolic process	0.733333059	1	1	0	1	15
Biological Process	GO:0009690	cytokinin metabolic process	0.733333059	1	0	1	1	15
Biological Process	GO:0010565	regulation of cellular ketone metabolic process	0.733333059	1	1	0	1	15
Biological Process	GO:0016051	carbohydrate biosynthetic process	0.733333059	1	1	0	1	15
Biological Process	GO:0022618	ribonucleoprotein complex assembly	0.733333059	1	1	0	1	15
Biological Process	GO:0032200	telomere organization	0.733333059	1	1	0	1	15
Biological Process	GO:0046131	pyrimidine ribonucleoside metabolic process	0.733333059	1	1	0	1	15
Biological Process	GO:0050832	defense response to fungus	0.733333059	1	1	0	1	15
Biological Process	GO:0071826	ribonucleoprotein complex subunit organization	0.733333059	1	1	0	1	15
Biological Process	GO:1901661	quinone metabolic process	0.733333059	1	0	1	1	15
Biological Process	GO:0019438	aromatic compound biosynthetic process	0.739244406	1	21	19	40	516
Biological Process	GO:0015931	nucleobase-containing compound transport	0.74337718	1	2	1	3	45
Biological Process	GO:0015992	proton transport	0.744329078	1	2	2	4	59
Biological Process	GO:0071310	cellular response to organic substance	0.746147711	1	9	12	21	280
Cellular Component	GO:0031984	organelle subcompartment	0.746318541	1	4	5	9	151
Biological Process	GO:0000226	microtubule cytoskeleton organization	0.749080753	1	0	2	2	31
Biological Process	GO:0006261	DNA-dependent DNA replication	0.749080753	1	1	1	2	31
Biological Process	GO:0044786	cell cycle DNA replication	0.749080753	1	1	1	2	31
Biological Process	GO:0007602	phototransduction	0.755847522	1	0	1	1	16
Biological Process	GO:0009582	detection of abiotic stimulus	0.755847522	1	0	1	1	16
Biological Process	GO:0009583	detection of light stimulus	0.755847522	1	0	1	1	16
Biological Process	GO:0060249	anatomical structure homeostasis	0.755847522	1	1	0	1	16
Biological Process	GO:1901362	organic cyclic compound biosynthetic process	0.757987275	1	21	23	44	570
Biological Process	GO:0051188	cofactor biosynthetic process	0.758440225	1	2	5	7	101
Biological Process	GO:0050789	regulation of biological process	0.762182253	1	71	60	131	1634
Biological Process	GO:0009156	ribonucleoside monophosphate biosynthetic process	0.764791657	1	2	0	2	32
Biological Process	GO:0022610	biological adhesion	0.764791657	1	1	1	2	32
Biological Process	GO:2000241	regulation of reproductive process	0.764791657	1	1	1	2	32
Biological Process	GO:0090558	plant epidermis development	0.7676451	1	0	4	4	61
Biological Process	GO:1901575	organic substance catabolic process	0.768094389	1	9	15	24	322
Cellular Component	GO:0031225	anchored component of membrane	0.768264756	1	0	1	1	20
Biological Process	GO:0007059	chromosome segregation	0.769739764	1	3	0	3	47
Biological Process	GO:0070887	cellular response to chemical stimulus	0.773962336	1	9	12	21	285
Biological Process	GO:0022411	cellular component disassembly	0.776463642	1	1	0	1	17
Biological Process	GO:0032984	macromolecular complex disassembly	0.776463642	1	1	0	1	17
Biological Process	GO:0043241	protein complex disassembly	0.776463642	1	1	0	1	17
Biological Process	GO:0043624	cellular protein complex disassembly	0.776463642	1	1	0	1	17
Biological Process	GO:0009161	ribonucleoside monophosphate metabolic process	0.779641244	1	2	0	2	33
Biological Process	GO:2000112	regulation of cellular macromolecule biosynthetic process	0.783468237	1	15	5	20	274
Biological Process	GO:0010035	response to inorganic substance	0.788495123	1	4	4	8	118
Biological Process	GO:0006260	DNA replication	0.788640373	1	2	3	5	77
Biological Process	GO:0055114	oxidation-reduction process	0.790115038	1	3	3	6	91
Biological Process	GO:0006101	citrate metabolic process	0.793662869	1	1	1	2	34
Biological Process	GO:0015748	organophosphate ester transport	0.793662869	1	1	1	2	34
Biological Process	GO:0019684	photosynthesis, light reaction	0.793662869	1	1	1	2	34
Biological Process	GO:0072350	tricarboxylic acid metabolic process	0.793662869	1	1	1	2	34
Biological Process	GO:0043436	oxoacid metabolic process	0.794961829	1	23	47	70	902
Biological Process	GO:0006448	regulation of translational elongation	0.795341267	1	1	0	1	18
Biological Process	GO:0006714	sesquiterpenoid metabolic process	0.795341267	1	0	1	1	18
Biological Process	GO:0009581	detection of external stimulus	0.795341267	1	0	1	1	18
Biological Process	GO:0048528	post-embryonic root development	0.795341267	1	0	1	1	18
Biological Process	GO:0006082	organic acid metabolic process	0.797947578	1	23	47	70	903
Cellular Component	GO:0005774	vacuolar membrane	0.799853893	1	0	1	1	22
Biological Process	GO:0009791	post-embryonic development	0.804254787	1	8	18	26	355
Biological Process	GO:0031326	regulation of cellular biosynthetic process	0.804569655	1	16	5	21	291
Biological Process	GO:0010646	regulation of cell communication	0.805094293	1	1	2	3	50
Biological Process	GO:0009892	negative regulation of metabolic process	0.806391892	1	4	8	12	174
Biological Process	GO:0009124	nucleoside monophosphate biosynthetic process	0.806890389	1	2	0	2	35
Biological Process	GO:0030243	cellulose metabolic process	0.809247705	1	1	3	4	65
Biological Process	GO:0006090	pyruvate metabolic process	0.812446956	1	8	4	12	175
Biological Process	GO:0006665	sphingolipid metabolic process	0.812626803	1	0	1	1	19
Biological Process	GO:0006801	superoxide metabolic process	0.812626803	1	1	0	1	19
Biological Process	GO:0007166	cell surface receptor signaling pathway	0.812626803	1	0	1	1	19
Biological Process	GO:0010260	organ senescence	0.812626803	1	1	0	1	19
Cellular Component	GO:0030120	vesicle coat	0.813999198	1	0	1	1	23
Cellular Component	GO:0044437	vacuolar part	0.813999198	1	0	1	1	23
Biological Process	GO:0009933	meristem structural organization	0.815818564	1	2	1	3	51
Biological Process	GO:0048532	anatomical structure arrangement	0.815818564	1	2	1	3	51
Molecular Function	GO:0016765	transferase activity, transferring alkyl or aryl (other than methyl) groups	0.816068642	1	1	1	2	34
Biological Process	GO:0009123	nucleoside monophosphate metabolic process	0.819357841	1	2	0	2	36
Cellular Component	GO:0031981	nuclear lumen	0.822453269	1	2	1	3	62
Cellular Component	GO:0043233	organelle lumen	0.822453269	1	2	1	3	62
Cellular Component	GO:0070013	intracellular organelle lumen	0.822453269	1	2	1	3	62
Biological Process	GO:0019725	cellular homeostasis	0.823318831	1	1	6	7	109
Biological Process	GO:0019219	regulation of nucleobase-containing compound metabolic process	0.823355325	1	14	4	18	256
Biological Process	GO:0015711	organic anion transport	0.823993846	1	3	2	5	81
Biological Process	GO:0006575	cellular modified amino acid metabolic process	0.826038109	1	0	3	3	52
Molecular Function	GO:0016820	hydrolase activity, acting on acid anhydrides, catalyzing transmembrane movement of substances	0.83142994	1	0	5	5	78
Molecular Function	GO:0042626	ATPase activity, coupled to transmembrane movement of substances	0.83142994	1	0	5	5	78
Molecular Function	GO:0043492	ATPase activity, coupled to movement of substances	0.83142994	1	0	5	5	78
Biological Process	GO:1901576	organic substance biosynthetic process	0.834359136	1	66	59	125	1592
Cellular Component	GO:0098588	bounding membrane of organelle	0.836488714	1	1	4	5	99
Biological Process	GO:0016458	gene silencing	0.83784647	1	4	4	8	125
Biological Process	GO:0051273	beta-glucan metabolic process	0.839794277	1	1	4	5	83
Biological Process	GO:0097659	nucleic acid-templated transcription	0.841310557	1	15	4	19	273
Biological Process	GO:0007154	cell communication	0.842940091	1	17	21	38	518
Biological Process	GO:0006414	translational elongation	0.842946703	1	1	0	1	21
Biological Process	GO:0010208	pollen wall assembly	0.842946703	1	1	0	1	21
Biological Process	GO:0085029	extracellular matrix assembly	0.842946703	1	1	0	1	21
Biological Process	GO:0072593	reactive oxygen species metabolic process	0.843821792	1	6	1	7	112
Biological Process	GO:0009889	regulation of biosynthetic process	0.844669992	1	16	6	22	313
Biological Process	GO:0032774	RNA biosynthetic process	0.844839465	1	16	5	21	300
Biological Process	GO:0090567	reproductive shoot system development	0.845144766	1	5	4	9	140
Biological Process	GO:0048519	negative regulation of biological process	0.848532602	1	5	8	13	195
Biological Process	GO:0051716	cellular response to stimulus	0.852564446	1	25	25	50	673
Biological Process	GO:0001558	regulation of cell growth	0.856216364	1	1	0	1	22
Biological Process	GO:0006787	porphyrin-containing compound catabolic process	0.856216364	1	1	0	1	22
Biological Process	GO:0009692	ethylene metabolic process	0.856216364	1	0	1	1	22
Biological Process	GO:0010927	cellular component assembly involved in morphogenesis	0.856216364	1	1	0	1	22
Biological Process	GO:0033015	tetrapyrrole catabolic process	0.856216364	1	1	0	1	22
Biological Process	GO:0043449	cellular alkene metabolic process	0.856216364	1	0	1	1	22
Biological Process	GO:1900673	olefin metabolic process	0.856216364	1	0	1	1	22
Molecular Function	GO:0004527	exonuclease activity	0.857294593	1	0	1	1	21
Molecular Function	GO:0016763	transferase activity, transferring pentosyl groups	0.857294593	1	1	0	1	21
Cellular Component	GO:0030662	coated vesicle membrane	0.861286191	1	0	1	1	27
Biological Process	GO:0009696	salicylic acid metabolic process	0.862300107	1	2	0	2	40
Biological Process	GO:0042537	benzene-containing compound metabolic process	0.862300107	1	2	0	2	40
Molecular Function	GO:0051536	iron-sulfur cluster binding	0.863230972	1	3	1	4	68
Biological Process	GO:0048869	cellular developmental process	0.864113232	1	5	12	17	252
Cellular Component	GO:0044428	nuclear part	0.865085067	1	3	1	4	86
Biological Process	GO:0007165	signal transduction	0.867025943	1	13	18	31	436
Biological Process	GO:0010629	negative regulation of gene expression	0.867199835	1	4	4	8	130
Cellular Component	GO:0031974	membrane-enclosed lumen	0.867330787	1	2	1	3	68
Biological Process	GO:0040029	regulation of gene expression, epigenetic	0.867902415	1	2	3	5	87
Biological Process	GO:0048229	gametophyte development	0.867902415	1	2	3	5	87
Biological Process	GO:0071229	cellular response to acid chemical	0.867902415	1	3	2	5	87
Biological Process	GO:0007568	aging	0.868366347	1	1	0	1	23
Biological Process	GO:0009127	purine nucleoside monophosphate biosynthetic process	0.868366347	1	1	0	1	23
Biological Process	GO:0009168	purine ribonucleoside monophosphate biosynthetic process	0.868366347	1	1	0	1	23
Biological Process	GO:0051187	cofactor catabolic process	0.868366347	1	1	0	1	23
Biological Process	GO:0051606	detection of stimulus	0.868366347	1	0	1	1	23
Biological Process	GO:1901659	glycosyl compound biosynthetic process	0.870132517	1	1	2	3	57
Molecular Function	GO:0005216	ion channel activity	0.871362813	1	2	0	2	39
Molecular Function	GO:0015267	channel activity	0.871362813	1	2	0	2	39
Molecular Function	GO:0022803	passive transmembrane transporter activity	0.871362813	1	2	0	2	39
Molecular Function	GO:0022838	substrate-specific channel activity	0.871362813	1	2	0	2	39
Biological Process	GO:0009648	photoperiodism	0.871467512	1	1	1	2	41
Biological Process	GO:0006351	transcription, DNA-templated	0.874505093	1	14	4	18	268
Molecular Function	GO:0005198	structural molecule activity	0.875718924	1	2	4	6	98
Biological Process	GO:0023052	signaling	0.876106755	1	13	18	31	439
Biological Process	GO:0044700	single organism signaling	0.876106755	1	13	18	31	439
Biological Process	GO:0065007	biological regulation	0.87640863	1	73	68	141	1810
Biological Process	GO:0009056	catabolic process	0.876804991	1	9	15	24	348
Biological Process	GO:0006163	purine nucleotide metabolic process	0.877665869	1	3	0	3	58
Biological Process	GO:0035966	response to topologically incorrect protein	0.877665869	1	3	0	3	58
Biological Process	GO:0043623	cellular protein complex assembly	0.877852389	1	5	6	11	174
Biological Process	GO:0006766	vitamin metabolic process	0.879491001	1	1	0	1	24
Biological Process	GO:0006767	water-soluble vitamin metabolic process	0.879491001	1	1	0	1	24
Biological Process	GO:0009126	purine nucleoside monophosphate metabolic process	0.879491001	1	1	0	1	24
Biological Process	GO:0009167	purine ribonucleoside monophosphate metabolic process	0.879491001	1	1	0	1	24
Biological Process	GO:0032392	DNA geometric change	0.879491001	1	0	1	1	24
Biological Process	GO:0043248	proteasome assembly	0.88007053	1	2	0	2	42
Cellular Component	GO:0005634	nucleus	0.882050324	1	3	1	4	89
Biological Process	GO:0048580	regulation of post-embryonic development	0.884273599	1	2	5	7	119
Biological Process	GO:0009062	fatty acid catabolic process	0.884808911	1	2	1	3	59
Biological Process	GO:0051726	regulation of cell cycle	0.884808911	1	2	1	3	59
Biological Process	GO:0072329	monocarboxylic acid catabolic process	0.884808911	1	2	1	3	59
Biological Process	GO:0051234	establishment of localization	0.88584922	1	40	75	115	1497
Biological Process	GO:1901657	glycosyl compound metabolic process	0.887120525	1	2	2	4	75
Molecular Function	GO:0008168	methyltransferase activity	0.88729259	1	0	6	6	100
Biological Process	GO:0006342	chromatin silencing	0.888139013	1	2	0	2	43
Biological Process	GO:0009658	chloroplast organization	0.888139013	1	1	1	2	43
Biological Process	GO:0018958	phenol-containing compound metabolic process	0.888139013	1	2	0	2	43
Biological Process	GO:0045814	negative regulation of gene expression, epigenetic	0.888139013	1	2	0	2	43
Biological Process	GO:0044085	cellular component biogenesis	0.891257861	1	11	15	26	379
Biological Process	GO:0044242	cellular lipid catabolic process	0.891577691	1	2	1	3	60
Biological Process	GO:0048583	regulation of response to stimulus	0.891577691	1	2	1	3	60
Biological Process	GO:0006464	cellular protein modification process	0.891614921	1	33	52	85	1129
Molecular Function	GO:0019842	vitamin binding	0.891991511	1	0	1	1	24
Biological Process	GO:0000904	cell morphogenesis involved in differentiation	0.893127925	1	0	4	4	76
Biological Process	GO:0036211	protein modification process	0.895124212	1	33	52	85	1131
Biological Process	GO:0006498	N-terminal protein lipidation	0.895701797	1	1	1	2	44
Biological Process	GO:0031365	N-terminal protein amino acid modification	0.895701797	1	1	1	2	44
Cellular Component	GO:0044455	mitochondrial membrane part	0.896576512	1	0	1	1	31
Biological Process	GO:0099402	plant organ development	0.898525984	1	3	8	11	179
Biological Process	GO:0006405	RNA export from nucleus	0.8990027	1	1	0	1	26
Biological Process	GO:0051168	nuclear export	0.8990027	1	1	0	1	26
Cellular Component	GO:0009579	thylakoid	0.900453142	1	6	0	6	129
Biological Process	GO:0050794	regulation of cellular process	0.901084857	1	44	34	78	1047
Biological Process	GO:0010053	root epidermal cell differentiation	0.902786663	1	0	2	2	45
Biological Process	GO:0045892	negative regulation of transcription, DNA-templated	0.902786663	1	2	0	2	45
Biological Process	GO:0090627	plant epidermal cell differentiation	0.902786663	1	0	2	2	45
Biological Process	GO:1903507	negative regulation of nucleic acid-templated transcription	0.902786663	1	2	0	2	45
Biological Process	GO:2000113	negative regulation of cellular macromolecule biosynthetic process	0.902786663	1	2	0	2	45
Molecular Function	GO:1901363	heterocyclic compound binding	0.903494561	1	83	105	188	2289
Cellular Component	GO:0005773	vacuole	0.903899077	1	0	1	1	32
Cellular Component	GO:0019012	virion	0.903899077	1	0	1	1	32
Cellular Component	GO:0044423	virion part	0.903899077	1	0	1	1	32
Biological Process	GO:0001101	response to acid chemical	0.904225953	1	9	6	15	236
Biological Process	GO:0010605	negative regulation of macromolecule metabolic process	0.905053924	1	4	4	8	138
Biological Process	GO:0009908	flower development	0.90666756	1	3	3	6	109
Biological Process	GO:0051235	maintenance of location	0.907541359	1	1	0	1	27
Biological Process	GO:0051321	meiotic cell cycle	0.907541359	1	1	0	1	27
Biological Process	GO:1903046	meiotic cell cycle process	0.907541359	1	1	0	1	27
Biological Process	GO:0051171	regulation of nitrogen compound metabolic process	0.909086346	1	16	5	21	319
Biological Process	GO:0018130	heterocycle biosynthetic process	0.909641399	1	20	13	33	478
Biological Process	GO:0016042	lipid catabolic process	0.909794794	1	2	1	3	63
Molecular Function	GO:0015925	galactosidase activity	0.910303262	1	1	0	1	26
Cellular Component	GO:0030659	cytoplasmic vesicle membrane	0.910704548	1	0	1	1	33
Cellular Component	GO:0044433	cytoplasmic vesicle part	0.910704548	1	0	1	1	33
Molecular Function	GO:0016903	oxidoreductase activity, acting on the aldehyde or oxo group of donors	0.91098567	1	1	1	2	44
Biological Process	GO:0044763	single-organism cellular process	0.911539266	1	102	146	248	3132
Biological Process	GO:0044712	single-organism catabolic process	0.914439022	1	3	1	4	80
Biological Process	GO:0009886	post-embryonic morphogenesis	0.915221213	1	1	2	3	64
Biological Process	GO:0009163	nucleoside biosynthetic process	0.915359093	1	1	0	1	28
Biological Process	GO:0009756	carbohydrate mediated signaling	0.915359093	1	1	0	1	28
Biological Process	GO:0042455	ribonucleoside biosynthetic process	0.915359093	1	1	0	1	28
Biological Process	GO:0051052	regulation of DNA metabolic process	0.915359093	1	1	0	1	28
Biological Process	GO:0071322	cellular response to carbohydrate stimulus	0.915359093	1	1	0	1	28
Molecular Function	GO:0098772	molecular function regulator	0.917396594	1	0	2	2	45
Biological Process	GO:0034654	nucleobase-containing compound biosynthetic process	0.918075598	1	19	9	28	416
Biological Process	GO:0006461	protein complex assembly	0.918961218	1	5	7	12	199
Biological Process	GO:0009668	plastid membrane organization	0.919137473	1	2	2	4	81
Biological Process	GO:0016054	organic acid catabolic process	0.920348963	1	2	1	3	65
Biological Process	GO:0046395	carboxylic acid catabolic process	0.920348963	1	2	1	3	65
Biological Process	GO:0009409	response to cold	0.921435232	1	1	1	2	48
Biological Process	GO:0010558	negative regulation of macromolecule biosynthetic process	0.921435232	1	2	0	2	48
Biological Process	GO:1902679	negative regulation of RNA biosynthetic process	0.921435232	1	2	0	2	48
Biological Process	GO:0006403	RNA localization	0.922516688	1	1	0	1	29
Biological Process	GO:0050657	nucleic acid transport	0.922516688	1	1	0	1	29
Biological Process	GO:0050658	RNA transport	0.922516688	1	1	0	1	29
Biological Process	GO:0051236	establishment of RNA localization	0.922516688	1	1	0	1	29
Biological Process	GO:0048608	reproductive structure development	0.923500921	1	6	4	10	172
Biological Process	GO:0061458	reproductive system development	0.923500921	1	6	4	10	172
Biological Process	GO:0070271	protein complex biogenesis	0.924904642	1	5	7	12	201
Biological Process	GO:0044282	small molecule catabolic process	0.925192025	1	2	1	3	66
Biological Process	GO:0044281	small molecule metabolic process	0.925335321	1	32	61	93	1251
Biological Process	GO:0048367	shoot system development	0.926578599	1	6	4	10	173
Biological Process	GO:0009064	glutamine family amino acid metabolic process	0.926864404	1	1	1	2	49
Biological Process	GO:0009890	negative regulation of biosynthetic process	0.926864404	1	2	0	2	49
Biological Process	GO:0031327	negative regulation of cellular biosynthetic process	0.926864404	1	2	0	2	49
Cellular Component	GO:0012506	vesicle membrane	0.928369985	1	0	1	1	36
Cellular Component	GO:0030135	coated vesicle	0.928369985	1	0	1	1	36
Biological Process	GO:0006089	lactate metabolic process	0.929069813	1	1	0	1	30
Biological Process	GO:0009694	jasmonic acid metabolic process	0.929069813	1	1	0	1	30
Biological Process	GO:0009793	embryo development ending in seed dormancy	0.929069813	1	1	0	1	30
Biological Process	GO:0048523	negative regulation of cellular process	0.929763952	1	3	0	3	67
Biological Process	GO:0072527	pyrimidine-containing compound metabolic process	0.929763952	1	3	0	3	67
Biological Process	GO:0051179	localization	0.931056081	1	40	78	118	1567
Biological Process	GO:0034622	cellular macromolecular complex assembly	0.931248931	1	5	6	11	189
Biological Process	GO:0006497	protein lipidation	0.931938159	1	1	1	2	50
Biological Process	GO:0042157	lipoprotein metabolic process	0.931938159	1	1	1	2	50
Biological Process	GO:0042158	lipoprotein biosynthetic process	0.931938159	1	1	1	2	50
Biological Process	GO:0045934	negative regulation of nucleobase-containing compound metabolic process	0.931938159	1	2	0	2	50
Biological Process	GO:0048646	anatomical structure formation involved in morphogenesis	0.931938159	1	1	1	2	50
Biological Process	GO:0051172	negative regulation of nitrogen compound metabolic process	0.931938159	1	2	0	2	50
Biological Process	GO:0051253	negative regulation of RNA metabolic process	0.931938159	1	2	0	2	50
Molecular Function	GO:0019787	ubiquitin-like protein transferase activity	0.932124124	1	1	0	1	29
Cellular Component	GO:0005654	nucleoplasm	0.933446578	1	0	1	1	37
Cellular Component	GO:0044451	nucleoplasm part	0.933446578	1	0	1	1	37
Cellular Component	GO:0098796	membrane protein complex	0.933955938	1	5	1	6	139
Biological Process	GO:0044707	single-multicellular organism process	0.934679375	1	16	39	55	777
Biological Process	GO:0009414	response to water deprivation	0.935069449	1	1	0	1	31
Biological Process	GO:0045333	cellular respiration	0.935069449	1	0	1	1	31
Biological Process	GO:0071103	DNA conformation change	0.935069449	1	0	1	1	31
Biological Process	GO:0009260	ribonucleotide biosynthetic process	0.936677734	1	2	0	2	51
Biological Process	GO:0046390	ribose phosphate biosynthetic process	0.936677734	1	2	0	2	51
Molecular Function	GO:0016831	carboxy-lyase activity	0.938148361	1	0	1	1	30
Biological Process	GO:0044702	single organism reproductive process	0.938167783	1	8	4	12	206
Biological Process	GO:1901564	organonitrogen compound metabolic process	0.938776501	1	23	38	61	857
Molecular Function	GO:0004713	protein tyrosine kinase activity	0.9389442	1	0	2	2	49
Molecular Function	GO:0015036	disulfide oxidoreductase activity	0.9389442	1	1	1	2	49
Biological Process	GO:0048856	anatomical structure development	0.939364018	1	16	30	46	664
Biological Process	GO:0009415	response to water	0.940562281	1	1	0	1	32
Biological Process	GO:0009555	pollen development	0.940562281	1	1	0	1	32
Biological Process	GO:1902410	mitotic cytokinetic process	0.941103319	1	2	0	2	52
Biological Process	GO:0051186	cofactor metabolic process	0.941691535	1	4	10	14	236
Biological Process	GO:0034220	ion transmembrane transport	0.942312591	1	3	2	5	103
Molecular Function	GO:0016779	nucleotidyltransferase activity	0.942319104	1	4	2	6	113
Cellular Component	GO:0030117	membrane coat	0.942548518	1	0	1	1	39
Cellular Component	GO:0048475	coated membrane	0.942548518	1	0	1	1	39
Biological Process	GO:0032501	multicellular organismal process	0.942720259	1	16	39	55	783
Cellular Component	GO:0042579	microbody	0.94289721	1	2	0	2	63
Biological Process	GO:1901701	cellular response to oxygen-containing compound	0.943207401	1	4	2	6	119
Molecular Function	GO:0016747	transferase activity, transferring acyl groups other than amino-acyl groups	0.943453144	1	2	2	4	83
Biological Process	GO:0000281	mitotic cytokinesis	0.945234079	1	2	0	2	53
Biological Process	GO:0007031	peroxisome organization	0.945234079	1	2	0	2	53
Biological Process	GO:0009966	regulation of signal transduction	0.945591063	1	0	1	1	33
Biological Process	GO:0023051	regulation of signaling	0.945591063	1	0	1	1	33
Biological Process	GO:0051128	regulation of cellular component organization	0.946038183	1	3	1	4	88
Biological Process	GO:0072521	purine-containing compound metabolic process	0.949000071	1	3	0	3	72
Biological Process	GO:0007275	multicellular organism development	0.950980091	1	14	34	48	699
Biological Process	GO:0019637	organophosphate metabolic process	0.951219046	1	10	14	24	380
Biological Process	GO:0048437	floral organ development	0.952205017	1	2	1	3	73
Biological Process	GO:0031324	negative regulation of cellular metabolic process	0.952682846	1	2	0	2	55
Molecular Function	GO:0016836	hydro-lyase activity	0.953202032	1	0	1	1	33
Molecular Function	GO:0097159	organic cyclic compound binding	0.953428093	1	85	105	190	2362
Cellular Component	GO:0005740	mitochondrial envelope	0.953926856	1	0	1	1	42
Cellular Component	GO:0031966	mitochondrial membrane	0.953926856	1	0	1	1	42
Biological Process	GO:0048569	post-embryonic organ development	0.954409788	1	0	1	1	35
Biological Process	GO:0042743	hydrogen peroxide metabolic process	0.954833342	1	3	1	4	91
Cellular Component	GO:0031976	plastid thylakoid	0.955676528	1	3	0	3	89
Molecular Function	GO:0051540	metal cluster binding	0.955924501	1	3	1	4	87
Biological Process	GO:0044270	cellular nitrogen compound catabolic process	0.956034337	1	2	0	2	56
Biological Process	GO:0046700	heterocycle catabolic process	0.956034337	1	2	0	2	56
Biological Process	GO:0061640	cytoskeleton-dependent cytokinesis	0.956034337	1	2	0	2	56
Molecular Function	GO:0015631	tubulin binding	0.956975411	1	0	3	3	71
Biological Process	GO:0010154	fruit development	0.958268415	1	1	0	1	36
Biological Process	GO:0040008	regulation of growth	0.958268415	1	1	0	1	36
Biological Process	GO:0048316	seed development	0.958268415	1	1	0	1	36
Biological Process	GO:0032506	cytokinetic process	0.959158039	1	2	0	2	57
Biological Process	GO:0019538	protein metabolic process	0.959649904	1	63	67	130	1748
Biological Process	GO:0071396	cellular response to lipid	0.961800894	1	0	1	1	37
Biological Process	GO:0009259	ribonucleotide metabolic process	0.962068474	1	2	0	2	58
Biological Process	GO:0019693	ribose phosphate metabolic process	0.962068474	1	2	0	2	58
Biological Process	GO:1901361	organic cyclic compound catabolic process	0.962068474	1	2	0	2	58
Biological Process	GO:0007017	microtubule-based process	0.962290868	1	1	3	4	94
Cellular Component	GO:0044429	mitochondrial part	0.962796116	1	0	2	2	70
Biological Process	GO:0006913	nucleocytoplasmic transport	0.965034755	1	1	0	1	38
Biological Process	GO:0008283	cell proliferation	0.965034755	1	1	0	1	38
Biological Process	GO:0009116	nucleoside metabolic process	0.965034755	1	1	0	1	38
Biological Process	GO:0009119	ribonucleoside metabolic process	0.965034755	1	1	0	1	38
Biological Process	GO:0051169	nuclear transport	0.965034755	1	1	0	1	38
Cellular Component	GO:0016023	cytoplasmic, membrane-bounded vesicle	0.965679744	1	0	1	1	46
Molecular Function	GO:0008092	cytoskeletal protein binding	0.965814977	1	0	4	4	91
Cellular Component	GO:0019866	organelle inner membrane	0.966343733	1	3	0	3	94
Molecular Function	GO:0016879	ligase activity, forming carbon-nitrogen bonds	0.967096846	1	1	1	2	57
Biological Process	GO:0000280	nuclear division	0.96730353	1	2	0	2	60
Biological Process	GO:0006739	NADP metabolic process	0.96730353	1	0	2	2	60
Molecular Function	GO:0004386	helicase activity	0.967740735	1	0	1	1	37
Biological Process	GO:0065003	macromolecular complex assembly	0.967962784	1	5	7	12	222
Biological Process	GO:0006164	purine nucleotide biosynthetic process	0.967995209	1	1	0	1	39
Biological Process	GO:0009152	purine ribonucleotide biosynthetic process	0.967995209	1	1	0	1	39
Cellular Component	GO:0005875	microtubule associated complex	0.96811697	1	0	1	1	47
Cellular Component	GO:0031410	cytoplasmic vesicle	0.96811697	1	0	1	1	47
Biological Process	GO:0051603	proteolysis involved in cellular protein catabolic process	0.968218505	1	5	2	7	146
Biological Process	GO:0071822	protein complex subunit organization	0.970029352	1	6	8	14	253
Biological Process	GO:0071704	organic substance metabolic process	0.970094933	1	184	191	375	4721
Molecular Function	GO:0030234	enzyme regulator activity	0.970606711	1	0	1	1	38
Biological Process	GO:0000910	cytokinesis	0.971839806	1	2	0	2	62
Biological Process	GO:0044267	cellular protein metabolic process	0.973133573	1	53	57	110	1520
Biological Process	GO:0006310	DNA recombination	0.973186286	1	1	0	1	41
Biological Process	GO:0098655	cation transmembrane transport	0.973186286	1	0	1	1	41
Biological Process	GO:0009058	biosynthetic process	0.973249217	1	67	59	126	1721
Biological Process	GO:0009887	organ morphogenesis	0.973669796	1	2	1	3	82
Molecular Function	GO:0097367	carbohydrate derivative binding	0.973774531	1	38	68	106	1402
Biological Process	GO:0048285	organelle fission	0.973874068	1	2	0	2	63
Biological Process	GO:0044802	single-organism membrane organization	0.973901732	1	2	2	4	100
Cellular Component	GO:0031988	membrane-bounded vesicle	0.974440818	1	0	1	1	50
Biological Process	GO:0006810	transport	0.975165431	1	34	58	92	1296
Biological Process	GO:0009790	embryo development	0.975457402	1	1	0	1	42
Biological Process	GO:0043412	macromolecule modification	0.975567455	1	34	53	87	1233
Cellular Component	GO:0042170	plastid membrane	0.975950265	1	2	0	2	77
Cellular Component	GO:0043228	non-membrane-bounded organelle	0.976343408	1	8	11	19	395
Cellular Component	GO:0043232	intracellular non-membrane-bounded organelle	0.976343408	1	8	11	19	395
Biological Process	GO:0055085	transmembrane transport	0.97664476	1	3	2	5	119
Biological Process	GO:0044767	single-organism developmental process	0.976648873	1	16	41	57	847
Biological Process	GO:0030163	protein catabolic process	0.976746701	1	5	2	7	152
Biological Process	GO:0044257	cellular protein catabolic process	0.976746701	1	5	2	7	152
Cellular Component	GO:0031982	vesicle	0.977945091	1	0	1	1	52
Molecular Function	GO:0046872	metal ion binding	0.978332035	1	29	30	59	835
Biological Process	GO:0003006	developmental process involved in reproduction	0.978743414	1	14	13	27	447
Biological Process	GO:0008380	RNA splicing	0.979439541	1	0	1	1	44
Biological Process	GO:0044249	cellular biosynthetic process	0.980658725	1	62	52	114	1587
Biological Process	GO:0006625	protein targeting to peroxisome	0.981181652	1	1	0	1	45
Biological Process	GO:0033993	response to lipid	0.981181652	1	0	1	1	45
Biological Process	GO:0043574	peroxisomal transport	0.981181652	1	1	0	1	45
Biological Process	GO:0072662	protein localization to peroxisome	0.981181652	1	1	0	1	45
Biological Process	GO:0072663	establishment of protein localization to peroxisome	0.981181652	1	1	0	1	45
Biological Process	GO:0090407	organophosphate biosynthetic process	0.981202921	1	3	4	7	156
Biological Process	GO:0044271	cellular nitrogen compound biosynthetic process	0.981246318	1	26	14	40	629
Cellular Component	GO:0005739	mitochondrion	0.981315223	1	0	2	2	81
Molecular Function	GO:0001883	purine nucleoside binding	0.981494747	1	34	68	102	1370
Molecular Function	GO:0032549	ribonucleoside binding	0.981494747	1	34	68	102	1370
Molecular Function	GO:0032550	purine ribonucleoside binding	0.981494747	1	34	68	102	1370
Molecular Function	GO:0003774	motor activity	0.981543991	1	0	1	1	43
Biological Process	GO:0009150	purine ribonucleotide metabolic process	0.982776349	1	1	0	1	46
Biological Process	GO:0072522	purine-containing compound biosynthetic process	0.982776349	1	1	0	1	46
Biological Process	GO:0006732	coenzyme metabolic process	0.982955434	1	1	7	8	174
Molecular Function	GO:0016651	oxidoreductase activity, acting on NAD(P)H	0.983184882	1	0	1	1	44
Molecular Function	GO:0016859	cis-trans isomerase activity	0.983184882	1	1	0	1	44
Cellular Component	GO:0098805	whole membrane	0.983543452	1	0	2	2	83
Molecular Function	GO:0008135	translation factor activity, RNA binding	0.984028018	1	3	0	3	85
Biological Process	GO:0006305	DNA alkylation	0.984236088	1	1	0	1	47
Biological Process	GO:0015980	energy derivation by oxidation of organic compounds	0.984236088	1	0	1	1	47
Biological Process	GO:0006733	oxidoreduction coenzyme metabolic process	0.984749932	1	0	3	3	90
Molecular Function	GO:0001882	nucleoside binding	0.985199507	1	34	68	102	1380
Biological Process	GO:0009657	plastid organization	0.985388833	1	4	2	6	144
Biological Process	GO:0006304	DNA modification	0.985572277	1	1	0	1	48
Molecular Function	GO:0016810	hydrolase activity, acting on carbon-nitrogen (but not peptide) bonds	0.986042477	1	1	0	1	46
Biological Process	GO:0022607	cellular component assembly	0.986078188	1	6	7	13	256
Molecular Function	GO:0016667	oxidoreductase activity, acting on a sulfur group of donors	0.986269205	1	1	1	2	68
Biological Process	GO:0006221	pyrimidine nucleotide biosynthetic process	0.986795357	1	1	0	1	49
Biological Process	GO:0006974	cellular response to DNA damage stimulus	0.98680439	1	1	1	2	72
Biological Process	GO:1903047	mitotic cell cycle process	0.98680439	1	2	0	2	72
Molecular Function	GO:0017111	nucleoside-triphosphatase activity	0.987501764	1	9	22	31	494
Biological Process	GO:0072528	pyrimidine-containing compound biosynthetic process	0.987914892	1	1	0	1	50
Biological Process	GO:0048513	animal organ development	0.988613553	1	3	2	5	131
Biological Process	GO:0046496	nicotinamide nucleotide metabolic process	0.988683403	1	0	2	2	74
Biological Process	GO:0022414	reproductive process	0.988921196	1	15	13	28	480
Biological Process	GO:0019941	modification-dependent protein catabolic process	0.989297952	1	4	0	4	114
Biological Process	GO:0043632	modification-dependent macromolecule catabolic process	0.989297952	1	4	0	4	114
Biological Process	GO:0009606	tropism	0.989877602	1	0	1	1	52
Biological Process	GO:0019362	pyridine nucleotide metabolic process	0.990300683	1	0	2	2	76
Biological Process	GO:0032502	developmental process	0.990317397	1	23	45	68	1026
Biological Process	GO:0000003	reproduction	0.990385678	1	15	13	28	484
Biological Process	GO:0006220	pyrimidine nucleotide metabolic process	0.990736132	1	1	0	1	53
Biological Process	GO:0033043	regulation of organelle organization	0.990736132	1	1	0	1	53
Biological Process	GO:1901566	organonitrogen compound biosynthetic process	0.991253938	1	17	14	31	529
Cellular Component	GO:0031090	organelle membrane	0.991316367	1	12	11	23	494
Biological Process	GO:0009059	macromolecule biosynthetic process	0.991370913	1	43	23	66	1004
Biological Process	GO:0019439	aromatic compound catabolic process	0.991521942	1	1	0	1	54
Biological Process	GO:0072594	establishment of protein localization to organelle	0.991521942	1	1	0	1	54
Molecular Function	GO:0004518	nuclease activity	0.992216286	1	1	1	2	75
Biological Process	GO:0043269	regulation of ion transport	0.992241184	1	1	0	1	55
Biological Process	GO:0072524	pyridine-containing compound metabolic process	0.992312003	1	0	2	2	79
Biological Process	GO:0033365	protein localization to organelle	0.992899491	1	1	0	1	56
Biological Process	GO:0000278	mitotic cell cycle	0.993419906	1	2	0	2	81
Cellular Component	GO:0044435	plastid part	0.993637726	1	17	5	22	486
Biological Process	GO:0048731	system development	0.994339147	1	8	10	18	352
Biological Process	GO:0007010	cytoskeleton organization	0.994794772	1	0	2	2	84
Biological Process	GO:0044265	cellular macromolecule catabolic process	0.995094649	1	5	2	7	180
Cellular Component	GO:0044430	cytoskeletal part	0.995328505	1	0	1	1	73
Biological Process	GO:0034968	histone lysine methylation	0.995442935	1	1	0	1	61
Biological Process	GO:0006259	DNA metabolic process	0.99583386	1	9	6	15	313
Biological Process	GO:0018022	peptidyl-lysine methylation	0.996183997	1	1	0	1	63
Biological Process	GO:0051049	regulation of transport	0.996183997	1	1	0	1	63
Biological Process	GO:0018205	peptidyl-lysine modification	0.996198321	1	2	0	2	88
Biological Process	GO:0006412	translation	0.996493166	1	5	1	6	168
Molecular Function	GO:0016462	pyrophosphatase activity	0.996615145	1	9	22	31	529
Biological Process	GO:0043043	peptide biosynthetic process	0.996702832	1	5	1	6	169
Molecular Function	GO:0016818	hydrolase activity, acting on acid anhydrides, in phosphorus-containing anhydrides	0.99674587	1	9	22	31	530
Biological Process	GO:0032879	regulation of localization	0.997076141	1	1	0	1	66
Biological Process	GO:0006396	RNA processing	0.997086702	1	2	4	6	171
Molecular Function	GO:0042623	ATPase activity, coupled	0.997313502	1	0	6	6	164
Biological Process	GO:0006281	DNA repair	0.997324557	1	0	1	1	67
Biological Process	GO:0006605	protein targeting	0.997364954	1	5	3	8	208
Molecular Function	GO:0016817	hydrolase activity, acting on acid anhydrides	0.997436715	1	9	22	31	536
Biological Process	GO:0009451	RNA modification	0.997635102	1	1	1	2	94
Biological Process	GO:0018193	peptidyl-amino acid modification	0.997815804	1	2	0	2	95
Molecular Function	GO:0016887	ATPase activity	0.99793488	1	0	6	6	168
Biological Process	GO:0043094	cellular metabolic compound salvage	0.997950331	1	1	0	1	70
Biological Process	GO:0006518	peptide metabolic process	0.99799784	1	5	1	6	177
Biological Process	GO:0043604	amide biosynthetic process	0.99799784	1	5	1	6	177
Biological Process	GO:0071702	organic substance transport	0.998005277	1	15	11	26	496
Biological Process	GO:0044237	cellular metabolic process	0.99804294	1	163	176	339	4445
Biological Process	GO:0034645	cellular macromolecule biosynthetic process	0.998087018	1	40	19	59	962
Cellular Component	GO:0009526	plastid envelope	0.998094764	1	6	1	7	234
Molecular Function	GO:0003676	nucleic acid binding	0.998197707	1	21	13	34	586
Biological Process	GO:0022613	ribonucleoprotein complex biogenesis	0.998284	1	1	0	1	72
Biological Process	GO:1902580	single-organism cellular localization	0.998563416	1	1	0	1	74
Biological Process	GO:0061024	membrane organization	0.998597249	1	2	2	4	144
Biological Process	GO:0009165	nucleotide biosynthetic process	0.998647079	1	2	0	2	101
Biological Process	GO:0006886	intracellular protein transport	0.998856366	1	7	3	10	257
Molecular Function	GO:0046914	transition metal ion binding	0.998923717	1	15	14	29	529
Biological Process	GO:1901293	nucleoside phosphate biosynthetic process	0.999094634	1	2	0	2	106
Molecular Function	GO:0003723	RNA binding	0.999331246	1	4	0	4	147
Biological Process	GO:0034613	cellular protein localization	0.999389569	1	7	3	10	268
Biological Process	GO:0070727	cellular macromolecule localization	0.99942387	1	7	3	10	269
Biological Process	GO:0016571	histone methylation	0.999505925	1	1	0	1	86
Biological Process	GO:0016072	rRNA metabolic process	0.999525958	1	1	1	2	114
Biological Process	GO:0044248	cellular catabolic process	0.999569331	1	7	3	10	274
Biological Process	GO:0006508	proteolysis	0.999601718	1	5	2	7	221
Biological Process	GO:0043603	cellular amide metabolic process	0.999602671	1	5	1	6	202
Biological Process	GO:0006479	protein methylation	0.999621735	1	1	0	1	89
Biological Process	GO:0008213	protein alkylation	0.999621735	1	1	0	1	89
Biological Process	GO:0009987	cellular process	0.999663136	1	206	240	446	5754
Biological Process	GO:0016192	vesicle-mediated transport	0.999686237	1	2	2	4	165
Biological Process	GO:1902582	single-organism intracellular transport	0.999729731	1	6	3	9	264
Biological Process	GO:0016570	histone modification	0.999822	1	2	0	2	126
Biological Process	GO:0051276	chromosome organization	0.999839268	1	5	2	7	235
Cellular Component	GO:0009536	plastid	0.999868448	1	29	12	41	922
Cellular Component	GO:0031967	organelle envelope	0.999873945	1	7	2	9	329
Cellular Component	GO:0031975	envelope	0.999873945	1	7	2	9	329
Biological Process	GO:0007049	cell cycle	0.999881725	1	3	3	6	220
Biological Process	GO:0015031	protein transport	0.999891121	1	9	4	13	350
Biological Process	GO:0016482	cytoplasmic transport	0.999891318	1	2	0	2	132
Biological Process	GO:0016569	covalent chromatin modification	0.999891318	1	2	0	2	132
Biological Process	GO:0006399	tRNA metabolic process	0.999891388	1	1	0	1	103
Biological Process	GO:0044260	cellular macromolecule metabolic process	0.999899815	1	104	86	190	2765
Biological Process	GO:0022402	cell cycle process	0.999908494	1	2	1	3	159
Biological Process	GO:0045184	establishment of protein localization	0.999913475	1	9	4	13	354
Biological Process	GO:0009117	nucleotide metabolic process	0.999916049	1	3	3	6	225
Biological Process	GO:0043414	macromolecule methylation	0.999916895	1	1	0	1	106
Biological Process	GO:0043170	macromolecule metabolic process	0.999924893	1	131	116	247	3479
Biological Process	GO:0051641	cellular localization	0.999930043	1	8	6	14	375
Biological Process	GO:0006325	chromatin organization	0.999933077	1	3	1	4	186
Biological Process	GO:0055086	nucleobase-containing small molecule metabolic process	0.999948101	1	4	3	7	252
Biological Process	GO:0006753	nucleoside phosphate metabolic process	0.999948264	1	3	3	6	232
Biological Process	GO:0016043	cellular component organization	0.999954673	1	32	32	64	1139
Biological Process	GO:0016568	chromatin modification	0.999959743	1	2	0	2	144
Biological Process	GO:0071840	cellular component organization or biogenesis	0.999976093	1	35	34	69	1226
Biological Process	GO:0032259	methylation	0.999976204	1	1	0	1	120
Cellular Component	GO:0043231	intracellular membrane-bounded organelle	0.999980269	1	79	63	142	2540
Biological Process	GO:0043933	macromolecular complex subunit organization	0.999983741	1	7	9	16	435
Biological Process	GO:0046907	intracellular transport	0.999990182	1	8	3	11	354
Biological Process	GO:0051649	establishment of localization in cell	0.999990785	1	8	3	11	355
Cellular Component	GO:0043227	membrane-bounded organelle	0.99999131	1	82	63	145	2607
Cellular Component	GO:0044446	intracellular organelle part	0.999991649	1	25	16	41	993
Biological Process	GO:0006807	nitrogen compound metabolic process	0.999992418	1	49	57	106	1764
Cellular Component	GO:0043234	protein complex	0.999992447	1	9	4	13	468
Biological Process	GO:0034660	ncRNA metabolic process	0.999996285	1	3	1	4	224
Biological Process	GO:0016070	RNA metabolic process	0.999997891	1	20	12	32	736
Cellular Component	GO:0044422	organelle part	0.999997942	1	32	19	51	1199
Biological Process	GO:0010467	gene expression	0.999998139	1	47	26	73	1347
Biological Process	GO:0006725	cellular aromatic compound metabolic process	0.999998451	1	40	42	82	1478
Biological Process	GO:1901360	organic cyclic compound metabolic process	0.999998966	1	39	45	84	1516
Biological Process	GO:1902589	single-organism organelle organization	0.999999313	1	3	3	6	292
Biological Process	GO:0006996	organelle organization	0.999999735	1	14	13	27	694
Biological Process	GO:0033036	macromolecule localization	0.999999759	1	11	5	16	505
Biological Process	GO:0008104	protein localization	0.999999774	1	10	4	14	469
Cellular Component	GO:0043229	intracellular organelle	0.999999822	1	80	69	149	2766
Cellular Component	GO:0043226	organelle	0.999999903	1	83	69	152	2823
Cellular Component	GO:0005737	cytoplasm	0.999999949	1	44	30	74	1668
Cellular Component	GO:0044444	cytoplasmic part	0.999999969	1	42	30	72	1647
Biological Process	GO:0046483	heterocycle metabolic process	0.999999979	1	37	31	68	1377
Cellular Component	GO:0030529	intracellular ribonucleoprotein complex	0.999999983	1	3	0	3	315
Cellular Component	GO:1990904	ribonucleoprotein complex	0.999999983	1	3	0	3	315
Biological Process	GO:0090304	nucleic acid metabolic process	0.999999985	1	28	17	45	1036
Biological Process	GO:0034641	cellular nitrogen compound metabolic process	0.999999988	1	42	32	74	1477
Biological Process	GO:0006139	nucleobase-containing compound metabolic process	0.999999995	1	33	24	57	1242
Cellular Component	GO:0044464	cell part	0.999999997	1	110	98	208	3645
Cellular Component	GO:0005623	cell	0.999999998	1	110	98	208	3650
Cellular Component	GO:0032991	macromolecular complex	0.999999999	1	13	9	22	820
Cellular Component	GO:0005622	intracellular	1	1	102	89	191	3464
Cellular Component	GO:0044424	intracellular part	1	1	101	88	189	3442
Molecular Function	GO:0003674	molecular_function	1	1	316	399	715	8085
Cellular Component	GO:0005575	cellular_component	1	1	160	195	355	5045
Biological Process	GO:0008150	biological_process	1	1	299	388	687	8152
