# Supplementary material for: Genome-scale transcriptomic insights into the gene co-expression network of seed abortion in triploid Siraitia grosvenorii
Source: BMC Plant Biol. 2022 Apr 5;22:173. doi: 10.1186/s12870-022-03562-4 (PMC8981669; doi:10.1186/s12870-022-03562-4)
Supplement: Supplementary file 11 — Additional file 11: Table S11. GO functional enrichment of DEGs (30DAF vs 25DAF). [file 12870_2022_3562_MOESM11_ESM.xls]

Table S11. GO functional enrichment of DEGs (30DAF vs 25DAF).
class	ID	Descrption	Pvalue	Qvalue	Up	Down	fg_num	bg_num
Cellular Component	GO:0005576	extracellular region	8.62E-05	0.00560216	5	9	14	135
Biological Process	GO:0005975	carbohydrate metabolic process	3.02E-05	0.019851094	10	31	41	597
Biological Process	GO:0005976	polysaccharide metabolic process	7.52E-05	0.024714139	7	20	27	341
Molecular Function	GO:0016837	carbon-oxygen lyase activity, acting on polysaccharides	0.000157556	0.033401929	2	3	5	15
Biological Process	GO:0009845	seed germination	0.000424672	0.058122056	4	0	4	11
Biological Process	GO:0042546	cell wall biogenesis	0.000532773	0.058122056	1	6	7	41
Biological Process	GO:0006457	protein folding	0.000619261	0.058122056	0	4	4	12
Biological Process	GO:0009832	plant-type cell wall biogenesis	0.000619261	0.058122056	0	4	4	12
Biological Process	GO:0090351	seedling development	0.000619261	0.058122056	4	0	4	12
Biological Process	GO:0071554	cell wall organization or biogenesis	0.000792743	0.058316568	1	16	17	201
Biological Process	GO:0015698	inorganic anion transport	0.000957772	0.058316568	6	3	9	72
Biological Process	GO:0010383	cell wall polysaccharide metabolic process	0.001065143	0.058316568	0	8	8	59
Biological Process	GO:0010410	hemicellulose metabolic process	0.001065143	0.058316568	0	8	8	59
Biological Process	GO:0045491	xylan metabolic process	0.001065143	0.058316568	0	8	8	59
Biological Process	GO:0033609	oxalate metabolic process	0.001261307	0.059191332	2	0	2	2
Biological Process	GO:2000379	positive regulation of reactive oxygen species metabolic process	0.001261307	0.059191332	0	2	2	2
Biological Process	GO:0000272	polysaccharide catabolic process	0.001764003	0.077263312	2	4	6	37
Biological Process	GO:0016052	carbohydrate catabolic process	0.002033316	0.083493032	2	4	6	38
Biological Process	GO:0006308	DNA catabolic process	0.003694778	0.113764584	2	0	2	3
Biological Process	GO:0010029	regulation of seed germination	0.003694778	0.113764584	2	0	2	3
Biological Process	GO:0010413	glucuronoxylan metabolic process	0.003694778	0.113764584	0	2	2	3
Biological Process	GO:0043462	regulation of ATPase activity	0.003694778	0.113764584	0	2	2	3
Biological Process	GO:1900140	regulation of seedling development	0.003694778	0.113764584	2	0	2	3
Biological Process	GO:0044036	cell wall macromolecule metabolic process	0.00386142	0.113764584	0	8	8	72
Biological Process	GO:0005991	trehalose metabolic process	0.003982626	0.113764584	1	3	4	19
Biological Process	GO:0009642	response to light intensity	0.004574483	0.125226485	2	6	8	74
Biological Process	GO:0005984	disaccharide metabolic process	0.004873504	0.128075682	2	4	6	45
Molecular Function	GO:0004337	geranyltranstransferase activity	0.001400049	0.148405196	0	2	2	2
Biological Process	GO:0009744	response to sucrose	0.00721598	0.174429079	2	0	2	4
Biological Process	GO:2000377	regulation of reactive oxygen species metabolic process	0.00721598	0.174429079	0	2	2	4
Biological Process	GO:0009311	oligosaccharide metabolic process	0.007433812	0.174429079	2	4	6	49
Biological Process	GO:0009408	response to heat	0.007719398	0.174884295	0	3	3	12
Molecular Function	GO:0004673	protein histidine kinase activity	0.007989012	0.28227844	2	0	2	4
Molecular Function	GO:0009784	transmembrane receptor histidine kinase activity	0.007989012	0.28227844	2	0	2	4
Molecular Function	GO:0016775	phosphotransferase activity, nitrogenous group as acceptor	0.007989012	0.28227844	2	0	2	4
Molecular Function	GO:0019199	transmembrane receptor protein kinase activity	0.007989012	0.28227844	2	0	2	4
Biological Process	GO:0071669	plant-type cell wall organization or biogenesis	0.013062143	0.286060941	1	4	5	40
Biological Process	GO:0019748	secondary metabolic process	0.014843587	0.314588281	5	6	11	146
Molecular Function	GO:0016788	hydrolase activity, acting on ester bonds	0.011579084	0.319441047	13	10	23	370
Molecular Function	GO:0004564	beta-fructofuranosidase activity	0.012986514	0.319441047	0	2	2	5
Molecular Function	GO:0004521	endoribonuclease activity	0.013951489	0.319441047	3	0	3	14
Molecular Function	GO:0019203	carbohydrate phosphatase activity	0.015067974	0.319441047	1	3	4	26
Molecular Function	GO:0004659	prenyltransferase activity	0.020310487	0.352980704	0	3	3	16
Molecular Function	GO:0004540	ribonuclease activity	0.023992989	0.352980704	3	0	3	17
Molecular Function	GO:0004519	endonuclease activity	0.032363794	0.352980704	3	0	3	19
Molecular Function	GO:0016791	phosphatase activity	0.032768593	0.352980704	3	7	10	137
Molecular Function	GO:0016878	acid-thiol ligase activity	0.033752878	0.352980704	2	0	2	8
Molecular Function	GO:0019901	protein kinase binding	0.033752878	0.352980704	2	0	2	8
Molecular Function	GO:0004133	glycogen debranching enzyme activity	0.037476809	0.352980704	0	1	1	1
Molecular Function	GO:0015930	glutamate synthase activity	0.037476809	0.352980704	0	1	1	1
Molecular Function	GO:0019144	ADP-sugar diphosphatase activity	0.037476809	0.352980704	1	0	1	1
Molecular Function	GO:0044620	ACP phosphopantetheine attachment site binding	0.037476809	0.352980704	1	0	1	1
Molecular Function	GO:0045181	glutamate synthase activity, NAD(P)H as acceptor	0.037476809	0.352980704	0	1	1	1
Molecular Function	GO:0051192	prosthetic group binding	0.037476809	0.352980704	1	0	1	1
Molecular Function	GO:0052689	carboxylic ester hydrolase activity	0.038295076	0.352980704	4	1	5	50
Cellular Component	GO:0031224	intrinsic component of membrane	0.01100158	0.357551339	25	32	57	1364
Molecular Function	GO:0016491	oxidoreductase activity	0.043467643	0.375258808	18	33	51	1077
Molecular Function	GO:0016709	oxidoreductase activity, acting on paired donors, with incorporation or reduction of molecular oxygen, NAD(P)H as one donor, and incorporation of one atom of oxygen	0.044252218	0.375258808	2	3	5	52
Molecular Function	GO:0016638	oxidoreductase activity, acting on the CH-NH2 group of donors	0.047389695	0.386408282	0	3	3	22
Molecular Function	GO:0016757	transferase activity, transferring glycosyl groups	0.050143042	0.390983439	0	19	19	338
Molecular Function	GO:0016641	oxidoreductase activity, acting on the CH-NH2 group of donors, oxygen as acceptor	0.051639322	0.390983439	0	2	2	10
Molecular Function	GO:0016835	carbon-oxygen lyase activity	0.061447789	0.432496862	2	3	5	57
Molecular Function	GO:0016628	oxidoreductase activity, acting on the CH-CH group of donors, NAD or NADP as acceptor	0.063478537	0.432496862	4	6	10	154
Molecular Function	GO:0015103	inorganic anion transmembrane transporter activity	0.065244969	0.432496862	1	2	3	25
Molecular Function	GO:0008509	anion transmembrane transporter activity	0.065282545	0.432496862	2	3	5	58
Molecular Function	GO:0052745	inositol phosphate phosphatase activity	0.072122193	0.458628135	0	2	2	12
Molecular Function	GO:0015563	uptake transmembrane transporter activity	0.073553569	0.458628135	0	1	1	2
Molecular Function	GO:0046906	tetrapyrrole binding	0.076876486	0.464426264	5	7	12	202
Molecular Function	GO:0004871	signal transducer activity	0.078864837	0.464426264	2	4	6	80
Biological Process	GO:0034285	response to disaccharide	0.022918041	0.47053603	4	1	5	46
Molecular Function	GO:0016705	oxidoreductase activity, acting on paired donors, with incorporation or reduction of molecular oxygen	0.087369228	0.478247336	4	7	11	185
Molecular Function	GO:0042578	phosphoric ester hydrolase activity	0.096571229	0.478247336	3	7	10	167
Molecular Function	GO:0016405	CoA-ligase activity	0.106688713	0.478247336	2	0	2	15
Molecular Function	GO:0048037	cofactor binding	0.107349616	0.478247336	3	3	6	87
Molecular Function	GO:0051540	metal cluster binding	0.107349616	0.478247336	3	3	6	87
Molecular Function	GO:0002094	polyprenyltransferase activity	0.108282416	0.478247336	0	1	1	3
Molecular Function	GO:0005372	water transmembrane transporter activity	0.108282416	0.478247336	0	1	1	3
Molecular Function	GO:0016289	CoA hydrolase activity	0.108282416	0.478247336	0	1	1	3
Molecular Function	GO:0016892	endoribonuclease activity, producing 3'-phosphomonoesters	0.108282416	0.478247336	1	0	1	3
Molecular Function	GO:0016894	endonuclease activity, active with either ribo- or deoxyribonucleic acids and producing 3'-phosphomonoesters	0.108282416	0.478247336	1	0	1	3
Molecular Function	GO:0052592	oxidoreductase activity, acting on CH or CH2 groups, with an iron-sulfur protein as acceptor	0.108282416	0.478247336	1	0	1	3
Molecular Function	GO:1902936	phosphatidylinositol bisphosphate binding	0.108282416	0.478247336	0	1	1	3
Molecular Function	GO:0051536	iron-sulfur cluster binding	0.110676709	0.478846169	3	2	5	68
Molecular Function	GO:0004180	carboxypeptidase activity	0.119028459	0.481465393	0	2	2	16
Molecular Function	GO:0004888	transmembrane signaling receptor activity	0.119028459	0.481465393	2	0	2	16
Molecular Function	GO:0004553	hydrolase activity, hydrolyzing O-glycosyl compounds	0.124505786	0.481465393	2	8	10	176
Molecular Function	GO:0043167	ion binding	0.124627597	0.481465393	23	48	71	1668
Molecular Function	GO:0031406	carboxylic acid binding	0.124908475	0.481465393	0	3	3	33
Molecular Function	GO:0043177	organic acid binding	0.124908475	0.481465393	0	3	3	33
Biological Process	GO:0044042	glucan metabolic process	0.024270621	0.483206007	5	9	14	219
Molecular Function	GO:0060089	molecular transducer activity	0.129558914	0.48679549	2	2	4	52
Molecular Function	GO:0016765	transferase activity, transferring alkyl or aryl (other than methyl) groups	0.133411023	0.48679549	0	3	3	34
Molecular Function	GO:0016758	transferase activity, transferring hexosyl groups	0.134709331	0.48679549	0	10	10	179
Molecular Function	GO:0004738	pyruvate dehydrogenase activity	0.14171355	0.48679549	1	0	1	4
Molecular Function	GO:0052834	inositol monophosphate phosphatase activity	0.14171355	0.48679549	0	1	1	4
Molecular Function	GO:0016627	oxidoreductase activity, acting on the CH-CH group of donors	0.141752349	0.48679549	4	6	10	181
Molecular Function	GO:0016841	ammonia-lyase activity	0.144660924	0.48679549	0	2	2	18
Molecular Function	GO:0099600	transmembrane receptor activity	0.144660924	0.48679549	2	0	2	18
Molecular Function	GO:0004518	nuclease activity	0.14950372	0.495231074	4	1	5	75
Molecular Function	GO:0032553	ribonucleotide binding	0.157872351	0.514906745	0	2	2	19
Molecular Function	GO:0016229	steroid dehydrogenase activity	0.173895309	0.534287036	0	1	1	5
Molecular Function	GO:0016639	oxidoreductase activity, acting on the CH-NH2 group of donors, NAD or NADP as acceptor	0.173895309	0.534287036	0	1	1	5
Molecular Function	GO:0033764	steroid dehydrogenase activity, acting on the CH-OH group of donors, NAD or NADP as acceptor	0.173895309	0.534287036	0	1	1	5
Molecular Function	GO:1901981	phosphatidylinositol phosphate binding	0.173895309	0.534287036	0	1	1	5
Molecular Function	GO:0016798	hydrolase activity, acting on glycosyl bonds	0.186013737	0.563355889	2	10	12	239
Biological Process	GO:0009636	response to toxic substance	0.030642178	0.571231104	1	1	2	8
Biological Process	GO:0000302	response to reactive oxygen species	0.031300334	0.571231104	0	6	6	67
Biological Process	GO:0009620	response to fungus	0.031300334	0.571231104	3	3	6	67
Cellular Component	GO:0043033	isoamylase complex	0.031912785	0.586726798	0	1	1	1
Cellular Component	GO:0044425	membrane part	0.051561999	0.586726798	26	32	58	1507
Cellular Component	GO:0044438	microbody part	0.054159397	0.586726798	0	2	2	12
Cellular Component	GO:0044439	peroxisomal part	0.054159397	0.586726798	0	2	2	12
Molecular Function	GO:0016725	oxidoreductase activity, acting on CH or CH2 groups	0.204874235	0.611737152	1	0	1	6
Molecular Function	GO:0043169	cation binding	0.217688891	0.614263828	21	40	61	1478
Molecular Function	GO:0004497	monooxygenase activity	0.219996541	0.614263828	2	3	5	86
Molecular Function	GO:0016840	carbon-nitrogen lyase activity	0.226478156	0.614263828	0	2	2	24
Molecular Function	GO:0016859	cis-trans isomerase activity	0.227283509	0.614263828	0	3	3	44
Molecular Function	GO:0008320	protein transmembrane transporter activity	0.234695142	0.614263828	1	0	1	7
Molecular Function	GO:0008565	protein transporter activity	0.234695142	0.614263828	1	0	1	7
Molecular Function	GO:0016780	phosphotransferase activity, for other substituted phosphate groups	0.234695142	0.614263828	0	1	1	7
Molecular Function	GO:0022884	macromolecule transmembrane transporter activity	0.234695142	0.614263828	1	0	1	7
Molecular Function	GO:0046030	inositol trisphosphate phosphatase activity	0.234695142	0.614263828	0	1	1	7
Molecular Function	GO:0052743	inositol tetrakisphosphate phosphatase activity	0.234695142	0.614263828	0	1	1	7
Molecular Function	GO:0001071	nucleic acid binding transcription factor activity	0.242606065	0.61464266	2	5	7	135
Molecular Function	GO:0008422	beta-glucosidase activity	0.254557487	0.61464266	0	2	2	26
Molecular Function	GO:0016877	ligase activity, forming carbon-sulfur bonds	0.254557487	0.61464266	2	0	2	26
Molecular Function	GO:0005375	copper ion transmembrane transporter activity	0.263401179	0.61464266	1	0	1	8
Molecular Function	GO:0015923	mannosidase activity	0.263401179	0.61464266	0	1	1	8
Molecular Function	GO:0016408	C-acyltransferase activity	0.263401179	0.61464266	0	1	1	8
Molecular Function	GO:0016790	thiolester hydrolase activity	0.263401179	0.61464266	0	1	1	8
Molecular Function	GO:0019187	beta-1,4-mannosyltransferase activity	0.263401179	0.61464266	0	1	1	8
Molecular Function	GO:0043682	copper-transporting ATPase activity	0.263401179	0.61464266	1	0	1	8
Molecular Function	GO:0046872	metal ion binding	0.263832463	0.61464266	9	26	35	835
Biological Process	GO:0006537	glutamate biosynthetic process	0.035574092	0.615057332	0	1	1	1
Biological Process	GO:0009825	multidimensional cell growth	0.035574092	0.615057332	0	1	1	1
Biological Process	GO:0010243	response to organonitrogen compound	0.036637061	0.61719357	2	3	5	52
Molecular Function	GO:0038023	signaling receptor activity	0.268632799	0.619023406	2	0	2	27
Biological Process	GO:0006820	anion transport	0.038476403	0.631974914	6	5	11	169
Molecular Function	GO:0004672	protein kinase activity	0.277258493	0.632030114	7	17	24	561
Molecular Function	GO:0004702	receptor signaling protein serine/threonine kinase activity	0.288391491	0.642699851	0	3	3	50
Molecular Function	GO:0005057	receptor signaling protein activity	0.288391491	0.642699851	0	3	3	50
Molecular Function	GO:0050664	oxidoreductase activity, acting on NAD(P)H, oxygen as acceptor	0.291033895	0.642699851	0	1	1	9
Molecular Function	GO:0004872	receptor activity	0.296750155	0.64856735	2	0	2	29
Molecular Function	GO:0043168	anion binding	0.301050231	0.65125152	1	6	7	145
Biological Process	GO:0016109	tetraterpenoid biosynthetic process	0.041241583	0.660871213	2	2	4	37
Biological Process	GO:0016108	tetraterpenoid metabolic process	0.044851956	0.68829654	2	2	4	38
Biological Process	GO:0016114	terpenoid biosynthetic process	0.045048328	0.68829654	2	3	5	55
Molecular Function	GO:0005342	organic acid transmembrane transporter activity	0.324701242	0.688366633	1	1	2	31
Molecular Function	GO:0046943	carboxylic acid transmembrane transporter activity	0.324701242	0.688366633	1	1	2	31
Molecular Function	GO:0016773	phosphotransferase activity, alcohol group as acceptor	0.330275223	0.69016977	7	18	25	604
Molecular Function	GO:0016301	kinase activity	0.338430105	0.69016977	9	23	32	787
Molecular Function	GO:0008514	organic anion transmembrane transporter activity	0.338573849	0.69016977	1	1	2	32
Molecular Function	GO:0019900	kinase binding	0.338573849	0.69016977	2	0	2	32
Molecular Function	GO:0005488	binding	0.345401586	0.697382251	53	111	164	4272
Molecular Function	GO:0016740	transferase activity	0.353347917	0.706695834	17	70	87	2233
Molecular Function	GO:0036094	small molecule binding	0.363601875	0.715519001	21	44	65	1659
Molecular Function	GO:0033218	amide binding	0.367884769	0.715519001	0	1	1	12
Molecular Function	GO:0046915	transition metal ion transmembrane transporter activity	0.367884769	0.715519001	1	0	1	12
Molecular Function	GO:0097367	carbohydrate derivative binding	0.375692252	0.719753323	19	36	55	1402
Molecular Function	GO:0016747	transferase activity, transferring acyl groups other than amino-acyl groups	0.378059928	0.719753323	2	2	4	83
Molecular Function	GO:0003677	DNA binding	0.380607433	0.719753323	1	6	7	158
Molecular Function	GO:0015075	ion transmembrane transporter activity	0.388548314	0.719753323	7	4	11	261
Molecular Function	GO:0035091	phosphatidylinositol binding	0.391609644	0.719753323	0	1	1	13
Molecular Function	GO:0008238	exopeptidase activity	0.406378832	0.719753323	0	2	2	37
Molecular Function	GO:0016829	lyase activity	0.408207669	0.719753323	3	5	8	188
Molecular Function	GO:0000030	mannosyltransferase activity	0.414446894	0.719753323	0	1	1	14
Molecular Function	GO:0015662	ATPase activity, coupled to transmembrane movement of ions, phosphorylative mechanism	0.414446894	0.719753323	1	0	1	14
Molecular Function	GO:0016160	amylase activity	0.414446894	0.719753323	0	1	1	14
Molecular Function	GO:0035250	UDP-galactosyltransferase activity	0.414446894	0.719753323	0	1	1	14
Molecular Function	GO:0001883	purine nucleoside binding	0.422344133	0.719753323	19	34	53	1370
Molecular Function	GO:0032549	ribonucleoside binding	0.422344133	0.719753323	19	34	53	1370
Molecular Function	GO:0032550	purine ribonucleoside binding	0.422344133	0.719753323	19	34	53	1370
Molecular Function	GO:0016772	transferase activity, transferring phosphorus-containing groups	0.424014426	0.719753323	11	35	46	1186
Molecular Function	GO:0046914	transition metal ion binding	0.424382856	0.719753323	7	14	21	529
Molecular Function	GO:0001882	nucleoside binding	0.44541335	0.749425636	19	34	53	1380
Biological Process	GO:0045229	external encapsulating structure organization	0.051288435	0.750139854	1	13	14	243
Biological Process	GO:0006979	response to oxidative stress	0.052826377	0.750139854	0	6	6	76
Biological Process	GO:0008299	isoprenoid biosynthetic process	0.057918335	0.750139854	2	3	5	59
Biological Process	GO:0009617	response to bacterium	0.06230394	0.750139854	4	3	7	99
Biological Process	GO:0006544	glycine metabolic process	0.0658	0.750139854	1	1	2	12
Biological Process	GO:0009687	abscisic acid metabolic process	0.0658	0.750139854	0	2	2	12
Biological Process	GO:0043288	apocarotenoid metabolic process	0.0658	0.750139854	0	2	2	12
Biological Process	GO:1902644	tertiary alcohol metabolic process	0.0658	0.750139854	0	2	2	12
Biological Process	GO:0044723	single-organism carbohydrate metabolic process	0.068956006	0.750139854	3	12	15	277
Biological Process	GO:0006063	uronic acid metabolic process	0.069886878	0.750139854	0	1	1	2
Biological Process	GO:0006915	apoptotic process	0.069886878	0.750139854	0	1	1	2
Biological Process	GO:0019586	galacturonate metabolic process	0.069886878	0.750139854	0	1	1	2
Biological Process	GO:0042181	ketone biosynthetic process	0.069886878	0.750139854	0	1	1	2
Biological Process	GO:0042374	phylloquinone metabolic process	0.069886878	0.750139854	0	1	1	2
Biological Process	GO:0042752	regulation of circadian rhythm	0.069886878	0.750139854	1	0	1	2
Biological Process	GO:0042981	regulation of apoptotic process	0.069886878	0.750139854	0	1	1	2
Biological Process	GO:1901663	quinone biosynthetic process	0.069886878	0.750139854	0	1	1	2
Biological Process	GO:0090305	nucleic acid phosphodiester bond hydrolysis	0.0700802	0.750139854	4	0	4	44
Biological Process	GO:0006720	isoprenoid metabolic process	0.070789454	0.750139854	3	4	7	102
Molecular Function	GO:0022891	substrate-specific transmembrane transporter activity	0.455362336	0.752007876	8	4	12	301
Molecular Function	GO:0043021	ribonucleoprotein complex binding	0.457589698	0.752007876	1	0	1	16
Molecular Function	GO:0070566	adenylyltransferase activity	0.457589698	0.752007876	1	0	1	16
Biological Process	GO:0009072	aromatic amino acid family metabolic process	0.072684192	0.757992292	3	2	5	63
Biological Process	GO:0006721	terpenoid metabolic process	0.074569661	0.765504181	2	4	6	83
Molecular Function	GO:0016769	transferase activity, transferring nitrogenous groups	0.470677279	0.767566025	1	1	2	42
Molecular Function	GO:0016857	racemase and epimerase activity, acting on carbohydrates and derivatives	0.477957813	0.77348898	0	1	1	17
Molecular Function	GO:0015926	glucosidase activity	0.483035249	0.775783885	0	2	2	43
Molecular Function	GO:0003824	catalytic activity	0.497313107	0.781358998	75	159	234	6227
Molecular Function	GO:0016679	oxidoreductase activity, acting on diphenols and related substances as donors	0.497563513	0.781358998	1	0	1	18
Molecular Function	GO:0016682	oxidoreductase activity, acting on diphenols and related substances as donors, oxygen as acceptor	0.497563513	0.781358998	1	0	1	18
Molecular Function	GO:1901363	heterocyclic compound binding	0.511271779	0.787125595	29	57	86	2289
Molecular Function	GO:0005515	protein binding	0.514468899	0.787125595	8	12	20	528
Molecular Function	GO:0022857	transmembrane transporter activity	0.516360189	0.787125595	13	5	18	475
Molecular Function	GO:0016759	cellulose synthase activity	0.516435244	0.787125595	0	1	1	19
Molecular Function	GO:0005215	transporter activity	0.522246718	0.787125595	16	5	21	557
Molecular Function	GO:0000166	nucleotide binding	0.527225634	0.787125595	1	7	8	209
Molecular Function	GO:1901265	nucleoside phosphate binding	0.527225634	0.787125595	1	7	8	209
Biological Process	GO:0009893	positive regulation of metabolic process	0.079931315	0.807921138	2	5	7	105
Biological Process	GO:0006811	ion transport	0.082080883	0.811821713	16	9	25	525
Biological Process	GO:0031325	positive regulation of cellular metabolic process	0.084920141	0.811821713	0	4	4	47
Biological Process	GO:0044262	cellular carbohydrate metabolic process	0.086216228	0.811821713	6	7	13	240
Biological Process	GO:0035556	intracellular signal transduction	0.094849362	0.811821713	3	5	8	131
Biological Process	GO:0009057	macromolecule catabolic process	0.097313262	0.811821713	7	6	13	245
Biological Process	GO:0006833	water transport	0.102982927	0.811821713	0	1	1	3
Biological Process	GO:0007155	cell adhesion	0.102982927	0.811821713	0	1	1	3
Biological Process	GO:0009688	abscisic acid biosynthetic process	0.102982927	0.811821713	0	1	1	3
Biological Process	GO:0009718	anthocyanin-containing compound biosynthetic process	0.102982927	0.811821713	0	1	1	3
Biological Process	GO:0009723	response to ethylene	0.102982927	0.811821713	0	1	1	3
Biological Process	GO:0009873	ethylene-activated signaling pathway	0.102982927	0.811821713	0	1	1	3
Biological Process	GO:0010115	regulation of abscisic acid biosynthetic process	0.102982927	0.811821713	0	1	1	3
Biological Process	GO:0043289	apocarotenoid biosynthetic process	0.102982927	0.811821713	0	1	1	3
Biological Process	GO:0043455	regulation of secondary metabolic process	0.102982927	0.811821713	0	1	1	3
Biological Process	GO:0046283	anthocyanin-containing compound metabolic process	0.102982927	0.811821713	0	1	1	3
Biological Process	GO:0070542	response to fatty acid	0.102982927	0.811821713	0	1	1	3
Biological Process	GO:0071369	cellular response to ethylene stimulus	0.102982927	0.811821713	0	1	1	3
Biological Process	GO:1902645	tertiary alcohol biosynthetic process	0.102982927	0.811821713	0	1	1	3
Biological Process	GO:0072593	reactive oxygen species metabolic process	0.103794557	0.811821713	2	5	7	112
Molecular Function	GO:0097159	organic cyclic compound binding	0.549026128	0.812792308	31	57	88	2362
Molecular Function	GO:0004527	exonuclease activity	0.552085341	0.812792308	1	0	1	21
Molecular Function	GO:0019829	cation-transporting ATPase activity	0.564335397	0.819445919	2	0	2	50
Molecular Function	GO:0046873	metal ion transmembrane transporter activity	0.564335397	0.819445919	2	0	2	50
Molecular Function	GO:0008378	galactosyltransferase activity	0.568915468	0.820476729	0	1	1	22
Molecular Function	GO:0005543	phospholipid binding	0.585115222	0.83813802	0	1	1	23
Molecular Function	GO:0019842	vitamin binding	0.600708138	0.854698827	0	1	1	24
Biological Process	GO:0090501	RNA phosphodiester bond hydrolysis	0.111295974	0.860252411	3	0	3	33
Molecular Function	GO:0046983	protein dimerization activity	0.615074744	0.864450182	2	1	3	84
Molecular Function	GO:0016854	racemase and epimerase activity	0.615716875	0.864450182	0	1	1	25
Molecular Function	GO:0015399	primary active transmembrane transporter activity	0.630765325	0.869697279	3	1	4	115
Molecular Function	GO:0015405	P-P-bond-hydrolysis-driven transmembrane transporter activity	0.630765325	0.869697279	3	1	4	115
Molecular Function	GO:0004721	phosphoprotein phosphatase activity	0.636070084	0.869697279	0	2	2	57
Molecular Function	GO:0042625	ATPase coupled ion transmembrane transporter activity	0.636070084	0.869697279	2	0	2	57
Molecular Function	GO:0034061	DNA polymerase activity	0.644068268	0.869697279	0	1	1	27
Molecular Function	GO:0044877	macromolecular complex binding	0.644068268	0.869697279	1	0	1	27
Molecular Function	GO:0022892	substrate-specific transporter activity	0.655646767	0.871124098	8	4	12	347
Molecular Function	GO:0008324	cation transmembrane transporter activity	0.656980966	0.871124098	5	1	6	177
Molecular Function	GO:0004620	phospholipase activity	0.657452149	0.871124098	0	1	1	28
Biological Process	GO:0048518	positive regulation of biological process	0.114868614	0.877542786	2	6	8	137
Molecular Function	GO:0019899	enzyme binding	0.681429182	0.880098871	2	0	2	62
Molecular Function	GO:0008483	transaminase activity	0.682733654	0.880098871	0	1	1	30
Molecular Function	GO:0016298	lipase activity	0.682733654	0.880098871	0	1	1	30
Molecular Function	GO:0016787	hydrolase activity	0.684545522	0.880098871	26	38	64	1787
Molecular Function	GO:0016853	isomerase activity	0.684982612	0.880098871	1	4	5	153
Biological Process	GO:0009069	serine family amino acid metabolic process	0.119024079	0.885189506	1	2	3	34
Biological Process	GO:0000160	phosphorelay signal transduction system	0.126944898	0.885189506	0	3	3	35
Biological Process	GO:0042221	response to chemical	0.128043046	0.885189506	12	20	32	732
Biological Process	GO:0009404	toxin metabolic process	0.131099744	0.885189506	1	3	4	55
Biological Process	GO:0006448	regulation of translational elongation	0.132928325	0.885189506	2	0	2	18
Biological Process	GO:0006714	sesquiterpenoid metabolic process	0.132928325	0.885189506	0	2	2	18
Biological Process	GO:0008272	sulfate transport	0.132928325	0.885189506	1	1	2	18
Biological Process	GO:0072348	sulfur compound transport	0.132928325	0.885189506	1	1	2	18
Biological Process	GO:0007623	circadian rhythm	0.134905243	0.885189506	1	0	1	4
Biological Process	GO:0009084	glutamine family amino acid biosynthetic process	0.134905243	0.885189506	0	1	1	4
Biological Process	GO:0019747	regulation of isoprenoid metabolic process	0.134905243	0.885189506	0	1	1	4
Biological Process	GO:0036079	purine nucleotide-sugar transport	0.134905243	0.885189506	0	1	1	4
Biological Process	GO:1902930	regulation of alcohol biosynthetic process	0.134905243	0.885189506	0	1	1	4
Biological Process	GO:0072330	monocarboxylic acid biosynthetic process	0.137485277	0.885189506	2	2	4	56
Biological Process	GO:0005982	starch metabolic process	0.138543648	0.885189506	3	2	5	77
Biological Process	GO:0016143	S-glycoside metabolic process	0.143325831	0.885189506	3	0	3	37
Biological Process	GO:0019757	glycosinolate metabolic process	0.143325831	0.885189506	3	0	3	37
Biological Process	GO:0048522	positive regulation of cellular process	0.143993911	0.885189506	0	4	4	57
Biological Process	GO:0009267	cellular response to starvation	0.150621408	0.885189506	2	2	4	58
Biological Process	GO:0042594	response to starvation	0.150621408	0.885189506	2	2	4	58
Biological Process	GO:0031669	cellular response to nutrient levels	0.16421565	0.885189506	2	2	4	60
Biological Process	GO:0002218	activation of innate immune response	0.165695312	0.885189506	0	1	1	5
Biological Process	GO:0002253	activation of immune response	0.165695312	0.885189506	0	1	1	5
Biological Process	GO:0002684	positive regulation of immune system process	0.165695312	0.885189506	0	1	1	5
Biological Process	GO:0009834	plant-type secondary cell wall biogenesis	0.165695312	0.885189506	0	1	1	5
Biological Process	GO:0015780	nucleotide-sugar transport	0.165695312	0.885189506	0	1	1	5
Biological Process	GO:0031349	positive regulation of defense response	0.165695312	0.885189506	0	1	1	5
Biological Process	GO:0034599	cellular response to oxidative stress	0.165695312	0.885189506	0	1	1	5
Biological Process	GO:0034614	cellular response to reactive oxygen species	0.165695312	0.885189506	0	1	1	5
Biological Process	GO:0045088	regulation of innate immune response	0.165695312	0.885189506	0	1	1	5
Biological Process	GO:0045089	positive regulation of innate immune response	0.165695312	0.885189506	0	1	1	5
Biological Process	GO:0046890	regulation of lipid biosynthetic process	0.165695312	0.885189506	0	1	1	5
Biological Process	GO:0050776	regulation of immune response	0.165695312	0.885189506	0	1	1	5
Biological Process	GO:0050778	positive regulation of immune response	0.165695312	0.885189506	0	1	1	5
Biological Process	GO:0061687	detoxification of inorganic compound	0.165695312	0.885189506	1	0	1	5
Biological Process	GO:0098754	detoxification	0.165695312	0.885189506	1	0	1	5
Biological Process	GO:0009696	salicylic acid metabolic process	0.169099352	0.885189506	1	2	3	40
Biological Process	GO:0042537	benzene-containing compound metabolic process	0.169099352	0.885189506	1	2	3	40
Biological Process	GO:0019318	hexose metabolic process	0.170400213	0.885189506	0	6	6	105
Biological Process	GO:0006414	translational elongation	0.170494082	0.885189506	2	0	2	21
Biological Process	GO:0006090	pyruvate metabolic process	0.171109691	0.885189506	4	5	9	175
Molecular Function	GO:0046527	glucosyltransferase activity	0.698239527	0.891727588	0	2	2	64
Biological Process	GO:1901700	response to oxygen-containing compound	0.177874055	0.893884627	5	8	13	274
Biological Process	GO:0009863	salicylic acid mediated signaling pathway	0.177972336	0.893884627	2	1	3	41
Biological Process	GO:0071446	cellular response to salicylic acid stimulus	0.177972336	0.893884627	2	1	3	41
Biological Process	GO:0031667	response to nutrient levels	0.178232703	0.893884627	2	2	4	62
Molecular Function	GO:0016701	oxidoreductase activity, acting on single donors with incorporation of molecular oxygen	0.717211112	0.910471591	1	0	1	33
Biological Process	GO:0043648	dicarboxylic acid metabolic process	0.186970282	0.920193178	2	1	3	42
Biological Process	GO:0019222	regulation of metabolic process	0.192349313	0.920193178	15	26	41	1005
Biological Process	GO:0033554	cellular response to stress	0.192625598	0.920193178	3	8	11	229
Biological Process	GO:0006415	translational termination	0.195393159	0.920193178	1	0	1	6
Biological Process	GO:0006449	regulation of translational termination	0.195393159	0.920193178	1	0	1	6
Biological Process	GO:0018208	peptidyl-proline modification	0.195393159	0.920193178	0	1	1	6
Biological Process	GO:0019216	regulation of lipid metabolic process	0.195393159	0.920193178	0	1	1	6
Biological Process	GO:0009751	response to salicylic acid	0.196083782	0.920193178	2	1	3	43
Biological Process	GO:0018958	phenol-containing compound metabolic process	0.196083782	0.920193178	1	2	3	43
Biological Process	GO:0000041	transition metal ion transport	0.199972024	0.931784539	2	2	4	65
Molecular Function	GO:0004674	protein serine/threonine kinase activity	0.740432164	0.934354873	0	4	4	133
Molecular Function	GO:0008289	lipid binding	0.757441074	0.93773073	0	1	1	37
Molecular Function	GO:0034062	RNA polymerase activity	0.757441074	0.93773073	0	1	1	37
Molecular Function	GO:0051213	dioxygenase activity	0.757441074	0.93773073	0	1	1	37
Molecular Function	GO:0016614	oxidoreductase activity, acting on CH-OH group of donors	0.760800403	0.93773073	1	4	5	168
Molecular Function	GO:0022804	active transmembrane transporter activity	0.774848932	0.944835357	5	1	6	202
Molecular Function	GO:0008757	S-adenosylmethionine-dependent methyltransferase activity	0.791964041	0.944835357	1	0	1	41
Molecular Function	GO:0016820	hydrolase activity, acting on acid anhydrides, catalyzing transmembrane movement of substances	0.79626563	0.944835357	2	0	2	78
Molecular Function	GO:0042626	ATPase activity, coupled to transmembrane movement of substances	0.79626563	0.944835357	2	0	2	78
Molecular Function	GO:0043492	ATPase activity, coupled to movement of substances	0.79626563	0.944835357	2	0	2	78
Molecular Function	GO:0015078	hydrogen ion transmembrane transporter activity	0.799800304	0.944835357	0	1	1	42
Molecular Function	GO:0016779	nucleotidyltransferase activity	0.801866862	0.944835357	1	2	3	113
Molecular Function	GO:0003774	motor activity	0.807342329	0.944835357	0	1	1	43
Molecular Function	GO:0016651	oxidoreductase activity, acting on NAD(P)H	0.81460113	0.944835357	0	1	1	44
Molecular Function	GO:0016903	oxidoreductase activity, acting on the aldehyde or oxo group of donors	0.81460113	0.944835357	1	0	1	44
Molecular Function	GO:0016746	transferase activity, transferring acyl groups	0.815589011	0.944835357	2	2	4	149
Biological Process	GO:0031668	cellular response to extracellular stimulus	0.207390516	0.952836146	2	2	4	66
Biological Process	GO:0071496	cellular response to external stimulus	0.207390516	0.952836146	2	2	4	66
Biological Process	GO:0009743	response to carbohydrate	0.209808886	0.955795918	4	1	5	89
Biological Process	GO:0009991	response to extracellular stimulus	0.214887384	0.955795918	2	2	4	67
Biological Process	GO:0071555	cell wall organization	0.219732203	0.955795918	1	5	6	114
Biological Process	GO:0006073	cellular glucan metabolic process	0.221798335	0.955795918	5	4	9	187
Biological Process	GO:0042743	hydrogen peroxide metabolic process	0.222705442	0.955795918	2	3	5	91
Biological Process	GO:1901698	response to nitrogen compound	0.222705442	0.955795918	2	3	5	91
Biological Process	GO:0006558	L-phenylalanine metabolic process	0.222755975	0.955795918	0	2	2	25
Biological Process	GO:1902221	erythrose 4-phosphate/phosphoenolpyruvate family amino acid metabolic process	0.222755975	0.955795918	0	2	2	25
Biological Process	GO:0006771	riboflavin metabolic process	0.224037399	0.955795918	1	0	1	7
Biological Process	GO:0006839	mitochondrial transport	0.224037399	0.955795918	1	0	1	7
Biological Process	GO:0016106	sesquiterpenoid biosynthetic process	0.224037399	0.955795918	0	1	1	7
Molecular Function	GO:0008135	translation factor activity, RNA binding	0.833854237	0.955918218	1	1	2	85
Molecular Function	GO:0022890	inorganic cation transmembrane transporter activity	0.837667044	0.955918218	2	1	3	121
Molecular Function	GO:0015291	secondary active transmembrane transporter activity	0.838682965	0.955918218	2	0	2	86
Molecular Function	GO:0015036	disulfide oxidoreductase activity	0.847004294	0.956918792	0	1	1	49
Molecular Function	GO:0008233	peptidase activity	0.848588363	0.956918792	3	4	7	255
Biological Process	GO:0044264	cellular polysaccharide metabolic process	0.226266672	0.959078733	5	4	9	188
Molecular Function	GO:0016741	transferase activity, transferring one-carbon groups	0.865836786	0.971203167	2	2	4	163
Molecular Function	GO:0008168	methyltransferase activity	0.894138422	0.993097944	1	1	2	100
Molecular Function	GO:0070011	peptidase activity, acting on L-amino acid peptides	0.9023932	0.993097944	2	3	5	211
Molecular Function	GO:0004812	aminoacyl-tRNA ligase activity	0.903564634	0.993097944	1	0	1	61
Molecular Function	GO:0016875	ligase activity, forming carbon-oxygen bonds	0.920452187	0.993097944	1	0	1	66
Molecular Function	GO:0016876	ligase activity, forming aminoacyl-tRNA and related compounds	0.920452187	0.993097944	1	0	1	66
Molecular Function	GO:0004175	endopeptidase activity	0.926350444	0.993097944	1	0	1	68
Molecular Function	GO:0016667	oxidoreductase activity, acting on a sulfur group of donors	0.926350444	0.993097944	0	1	1	68
Molecular Function	GO:0015077	monovalent inorganic cation transmembrane transporter activity	0.931812698	0.993097944	0	1	1	70
Molecular Function	GO:0015631	tubulin binding	0.934390459	0.993097944	0	1	1	71
Molecular Function	GO:0016830	carbon-carbon lyase activity	0.947940112	0.993097944	1	0	1	77
Molecular Function	GO:0016874	ligase activity	0.950460136	0.993097944	3	0	3	165
Molecular Function	GO:0016616	oxidoreductase activity, acting on the CH-OH group of donors, NAD or NADP as acceptor	0.963215606	0.993097944	0	1	1	86
Molecular Function	GO:0017111	nucleoside-triphosphatase activity	0.963716401	0.993097944	6	6	12	494
Molecular Function	GO:0008194	UDP-glycosyltransferase activity	0.964608989	0.993097944	0	1	1	87
Molecular Function	GO:0016462	pyrophosphatase activity	0.965185235	0.993097944	7	6	13	529
Molecular Function	GO:0016818	hydrolase activity, acting on acid anhydrides, in phosphorus-containing anhydrides	0.965818432	0.993097944	7	6	13	530
Molecular Function	GO:0016817	hydrolase activity, acting on acid anhydrides	0.969408081	0.993097944	7	6	13	536
Molecular Function	GO:0008092	cytoskeletal protein binding	0.969675822	0.993097944	0	1	1	91
Biological Process	GO:0046471	phosphatidylglycerol metabolic process	0.236036991	0.994078867	2	0	2	26
Molecular Function	GO:0003723	RNA binding	0.976376956	0.995153436	1	1	2	147
Molecular Function	GO:0042623	ATPase activity, coupled	0.986589898	0.997691587	2	0	2	164
Molecular Function	GO:0016887	ATPase activity	0.988279402	0.997691587	2	0	2	168
Molecular Function	GO:0003676	nucleic acid binding	0.994489868	0.99920309	3	9	12	586
Cellular Component	GO:0005777	peroxisome	0.143349446	1	0	2	2	21
Cellular Component	GO:0005774	vacuolar membrane	0.154536831	1	2	0	2	22
Cellular Component	GO:0016020	membrane	0.159744422	1	32	45	77	2204
Cellular Component	GO:0044437	vacuolar part	0.165885955	1	2	0	2	23
Cellular Component	GO:0031970	organelle envelope lumen	0.176915714	1	1	0	1	6
Cellular Component	GO:0044459	plasma membrane part	0.228676895	1	0	1	1	8
Biological Process	GO:0051707	response to other organism	0.24343958	1	7	4	11	242
Biological Process	GO:0006351	transcription, DNA-templated	0.245998755	1	2	10	12	268
Biological Process	GO:1901607	alpha-amino acid biosynthetic process	0.249359717	1	0	2	2	27
Biological Process	GO:0006826	iron ion transport	0.251665288	1	1	0	1	8
Biological Process	GO:0009808	lignin metabolic process	0.251665288	1	1	0	1	8
Biological Process	GO:0035434	copper ion transmembrane transport	0.251665288	1	1	0	1	8
Biological Process	GO:0042726	flavin-containing compound metabolic process	0.251665288	1	1	0	1	8
Biological Process	GO:0043244	regulation of protein complex disassembly	0.251665288	1	1	0	1	8
Biological Process	GO:0043207	response to external biotic stimulus	0.251674067	1	7	4	11	244
Biological Process	GO:0009639	response to red or far red light	0.255917685	1	3	2	5	96
Biological Process	GO:1901575	organic substance catabolic process	0.256389512	1	8	6	14	322
Biological Process	GO:0009056	catabolic process	0.256981404	1	9	6	15	348
Biological Process	GO:0051704	multi-organism process	0.261806549	1	7	5	12	272
Biological Process	GO:0010646	regulation of cell communication	0.26235447	1	0	3	3	50
Biological Process	GO:0010087	phloem or xylem histogenesis	0.262704453	1	0	2	2	28
Biological Process	GO:0097659	nucleic acid-templated transcription	0.265813391	1	2	10	12	273
Biological Process	GO:0006633	fatty acid biosynthetic process	0.272072252	1	2	1	3	51
Cellular Component	GO:0005773	vacuole	0.272124994	1	2	0	2	32
Biological Process	GO:0009943	adaxial/abaxial axis specification	0.276052839	1	0	2	2	29
Biological Process	GO:0034655	nucleobase-containing compound catabolic process	0.276052839	1	2	0	2	29
Biological Process	GO:0006536	glutamate metabolic process	0.278312767	1	0	1	1	9
Biological Process	GO:0006563	L-serine metabolic process	0.278312767	1	0	1	1	9
Biological Process	GO:0043650	dicarboxylic acid biosynthetic process	0.278312767	1	0	1	1	9
Biological Process	GO:0009694	jasmonic acid metabolic process	0.289387785	1	1	1	2	30
Biological Process	GO:0009955	adaxial/abaxial pattern specification	0.289387785	1	0	2	2	30
Biological Process	GO:0009698	phenylpropanoid metabolic process	0.291615179	1	1	2	3	53
Biological Process	GO:0009607	response to biotic stimulus	0.294221802	1	7	4	11	254
Biological Process	GO:0000226	microtubule cytoskeleton organization	0.302693405	1	1	1	2	31
Biological Process	GO:0009798	axis specification	0.302693405	1	0	2	2	31
Biological Process	GO:0046488	phosphatidylinositol metabolic process	0.302693405	1	0	2	2	31
Biological Process	GO:0006553	lysine metabolic process	0.30401451	1	0	1	1	10
Biological Process	GO:0009085	lysine biosynthetic process	0.30401451	1	0	1	1	10
Biological Process	GO:0048584	positive regulation of response to stimulus	0.30401451	1	0	1	1	10
Biological Process	GO:1901605	alpha-amino acid metabolic process	0.305225074	1	2	6	8	179
Biological Process	GO:0043269	regulation of ion transport	0.311251878	1	2	1	3	55
Biological Process	GO:0042180	cellular ketone metabolic process	0.315954952	1	0	2	2	32
Biological Process	GO:0048513	animal organ development	0.323014691	1	2	4	6	131
Biological Process	GO:0002682	regulation of immune system process	0.328803971	1	0	1	1	11
Biological Process	GO:0006897	endocytosis	0.328803971	1	1	0	1	11
Biological Process	GO:0009226	nucleotide-sugar biosynthetic process	0.328803971	1	0	1	1	11
Biological Process	GO:0001101	response to acid chemical	0.330807622	1	5	5	10	236
Biological Process	GO:0009887	organ morphogenesis	0.333693814	1	1	3	4	82
Biological Process	GO:0031326	regulation of cellular biosynthetic process	0.340984791	1	3	9	12	291
Biological Process	GO:0005996	monosaccharide metabolic process	0.342054575	1	0	6	6	134
Biological Process	GO:0009746	response to hexose	0.342292174	1	2	0	2	34
Biological Process	GO:0034284	response to monosaccharide	0.342292174	1	2	0	2	34
Cellular Component	GO:0005886	plasma membrane	0.344358274	1	0	1	1	13
Cellular Component	GO:0071944	cell periphery	0.345333945	1	1	7	8	208
Biological Process	GO:0006825	copper ion transport	0.352713423	1	1	0	1	12
Biological Process	GO:0010498	proteasomal protein catabolic process	0.352713423	1	0	1	1	12
Biological Process	GO:0043161	proteasome-mediated ubiquitin-dependent protein catabolic process	0.352713423	1	0	1	1	12
Biological Process	GO:0050896	response to stimulus	0.36037714	1	17	43	60	1608
Biological Process	GO:0006355	regulation of transcription, DNA-templated	0.367032515	1	1	8	9	217
Biological Process	GO:1903506	regulation of nucleic acid-templated transcription	0.367032515	1	1	8	9	217
Cellular Component	GO:0044434	chloroplast part	0.368864138	1	2	3	5	125
Biological Process	GO:0071229	cellular response to acid chemical	0.374464775	1	2	2	4	87
Biological Process	GO:0005977	glycogen metabolic process	0.375774002	1	1	0	1	13
Biological Process	GO:0006112	energy reserve metabolic process	0.375774002	1	1	0	1	13
Biological Process	GO:0006596	polyamine biosynthetic process	0.375774002	1	1	0	1	13
Biological Process	GO:0006862	nucleotide transport	0.375774002	1	0	1	1	13
Biological Process	GO:0009309	amine biosynthetic process	0.375774002	1	1	0	1	13
Biological Process	GO:0010051	xylem and phloem pattern formation	0.375774002	1	1	0	1	13
Biological Process	GO:0042401	cellular biogenic amine biosynthetic process	0.375774002	1	1	0	1	13
Biological Process	GO:1901264	carbohydrate derivative transport	0.375774002	1	0	1	1	13
Biological Process	GO:0032774	RNA biosynthetic process	0.380099441	1	2	10	12	300
Biological Process	GO:2000112	regulation of cellular macromolecule biosynthetic process	0.384146703	1	3	8	11	274
Biological Process	GO:2001141	regulation of RNA biosynthetic process	0.38746292	1	1	8	9	221
Cellular Component	GO:0030312	external encapsulating structure	0.388190673	1	1	6	7	187
Biological Process	GO:0009266	response to temperature stimulus	0.389670064	1	0	3	3	63
Biological Process	GO:0051049	regulation of transport	0.389670064	1	2	1	3	63
Biological Process	GO:0006955	immune response	0.390739826	1	2	2	4	89
Biological Process	GO:0045087	innate immune response	0.390739826	1	2	2	4	89
Biological Process	GO:0051336	regulation of hydrolase activity	0.39390179	1	0	2	2	38
Biological Process	GO:0080090	regulation of primary metabolic process	0.395065124	1	5	11	16	412
Biological Process	GO:0009886	post-embryonic morphogenesis	0.399360239	1	0	3	3	64
Biological Process	GO:0051252	regulation of RNA metabolic process	0.413086259	1	1	8	9	226
Cellular Component	GO:0044430	cytoskeletal part	0.413787721	1	0	3	3	73
Biological Process	GO:0010556	regulation of macromolecule biosynthetic process	0.416377119	1	3	8	11	281
Biological Process	GO:0032879	regulation of localization	0.418608891	1	2	1	3	66
Biological Process	GO:0032147	activation of protein kinase activity	0.419021744	1	0	2	2	40
Biological Process	GO:0033674	positive regulation of kinase activity	0.419021744	1	0	2	2	40
Biological Process	GO:0042044	fluid transport	0.419021744	1	0	2	2	40
Biological Process	GO:0045860	positive regulation of protein kinase activity	0.419021744	1	0	2	2	40
Biological Process	GO:0051347	positive regulation of transferase activity	0.419021744	1	0	2	2	40
Biological Process	GO:0009690	cytokinin metabolic process	0.419467628	1	0	1	1	15
Biological Process	GO:0010565	regulation of cellular ketone metabolic process	0.419467628	1	0	1	1	15
Biological Process	GO:0015893	drug transport	0.419467628	1	0	1	1	15
Biological Process	GO:0031347	regulation of defense response	0.419467628	1	0	1	1	15
Biological Process	GO:0042493	response to drug	0.419467628	1	0	1	1	15
Biological Process	GO:1901661	quinone metabolic process	0.419467628	1	0	1	1	15
Biological Process	GO:0006796	phosphate-containing compound metabolic process	0.427002691	1	16	34	50	1362
Cellular Component	GO:0009532	plastid stroma	0.427341425	1	5	4	9	255
Biological Process	GO:0006650	glycerophospholipid metabolic process	0.431114332	1	2	2	4	94
Biological Process	GO:0001934	positive regulation of protein phosphorylation	0.431383252	1	0	2	2	41
Biological Process	GO:0009699	phenylpropanoid biosynthetic process	0.431383252	1	0	2	2	41
Biological Process	GO:0010562	positive regulation of phosphorus metabolic process	0.431383252	1	0	2	2	41
Biological Process	GO:0042327	positive regulation of phosphorylation	0.431383252	1	0	2	2	41
Biological Process	GO:0045937	positive regulation of phosphate metabolic process	0.431383252	1	0	2	2	41
Biological Process	GO:0008152	metabolic process	0.431586816	1	71	160	231	6444
Biological Process	GO:0002376	immune system process	0.431874111	1	3	2	5	121
Biological Process	GO:0009719	response to endogenous stimulus	0.432905016	1	6	6	12	312
Biological Process	GO:0009628	response to abiotic stimulus	0.435492253	1	4	16	20	533
Biological Process	GO:0009889	regulation of biosynthetic process	0.437312488	1	3	9	12	313
Biological Process	GO:0003002	regionalization	0.437652197	1	1	2	3	68
Biological Process	GO:0050793	regulation of developmental process	0.438702709	1	7	2	9	231
Biological Process	GO:0050790	regulation of catalytic activity	0.439111643	1	0	4	4	95
Biological Process	GO:0007602	phototransduction	0.440157611	1	1	0	1	16
Biological Process	GO:0009582	detection of abiotic stimulus	0.440157611	1	1	0	1	16
Biological Process	GO:0009583	detection of light stimulus	0.440157611	1	1	0	1	16
Biological Process	GO:0080134	regulation of response to stress	0.440157611	1	0	1	1	16
Biological Process	GO:0010604	positive regulation of macromolecule metabolic process	0.443603901	1	0	2	2	42
Biological Process	GO:0031401	positive regulation of protein modification process	0.443603901	1	0	2	2	42
Biological Process	GO:0032270	positive regulation of cellular protein metabolic process	0.443603901	1	0	2	2	42
Biological Process	GO:0051247	positive regulation of protein metabolic process	0.443603901	1	0	2	2	42
Cellular Component	GO:0009507	chloroplast	0.445514767	1	2	3	5	137
Biological Process	GO:0014070	response to organic cyclic compound	0.445939303	1	3	2	5	123
Biological Process	GO:0044550	secondary metabolite biosynthetic process	0.447086482	1	1	2	3	69
Biological Process	GO:0008610	lipid biosynthetic process	0.451508116	1	3	5	8	206
Biological Process	GO:0009605	response to external stimulus	0.454831594	1	8	7	15	400
Biological Process	GO:0006511	ubiquitin-dependent protein catabolic process	0.455678053	1	0	2	2	43
Biological Process	GO:0009067	aspartate family amino acid biosynthetic process	0.460112661	1	0	1	1	17
Biological Process	GO:0009225	nucleotide-sugar metabolic process	0.460112661	1	0	1	1	17
Biological Process	GO:0022411	cellular component disassembly	0.460112661	1	1	0	1	17
Biological Process	GO:0032984	macromolecular complex disassembly	0.460112661	1	1	0	1	17
Biological Process	GO:0043241	protein complex disassembly	0.460112661	1	1	0	1	17
Biological Process	GO:0043624	cellular protein complex disassembly	0.460112661	1	1	0	1	17
Biological Process	GO:0048444	floral organ morphogenesis	0.460112661	1	0	1	1	17
Biological Process	GO:0048449	floral organ formation	0.460112661	1	0	1	1	17
Biological Process	GO:0048563	post-embryonic organ morphogenesis	0.460112661	1	0	1	1	17
Biological Process	GO:0006950	response to stress	0.462306156	1	8	25	33	903
Biological Process	GO:0006468	protein phosphorylation	0.465814133	1	2	5	7	181
Biological Process	GO:0009108	coenzyme biosynthetic process	0.467600648	1	1	1	2	44
Biological Process	GO:0051239	regulation of multicellular organismal process	0.467746464	1	6	2	8	209
Biological Process	GO:2000026	regulation of multicellular organismal development	0.467746464	1	6	2	8	209
Cellular Component	GO:0031225	anchored component of membrane	0.477905515	1	1	0	1	20
Biological Process	GO:0046486	glycerolipid metabolic process	0.478562245	1	2	2	4	100
Biological Process	GO:0009581	detection of external stimulus	0.479358799	1	1	0	1	18
Biological Process	GO:0009738	abscisic acid-activated signaling pathway	0.479358799	1	0	1	1	18
Biological Process	GO:0071215	cellular response to abscisic acid stimulus	0.479358799	1	0	1	1	18
Biological Process	GO:0097306	cellular response to alcohol	0.479358799	1	0	1	1	18
Biological Process	GO:0033993	response to lipid	0.479367168	1	0	2	2	45
Biological Process	GO:0051188	cofactor biosynthetic process	0.486328259	1	2	2	4	101
Biological Process	GO:0031323	regulation of cellular metabolic process	0.501407456	1	3	13	16	440
Biological Process	GO:0006793	phosphorus metabolic process	0.501501814	1	16	34	50	1395
Biological Process	GO:1901657	glycosyl compound metabolic process	0.502242962	1	3	0	3	75
Biological Process	GO:0043085	positive regulation of catalytic activity	0.50241643	1	0	2	2	47
Biological Process	GO:0044093	positive regulation of molecular function	0.50241643	1	0	2	2	47
Biological Process	GO:0016049	cell growth	0.511165153	1	0	3	3	76
Biological Process	GO:0043170	macromolecule metabolic process	0.511549713	1	34	90	124	3479
Biological Process	GO:0006970	response to osmotic stress	0.512989221	1	1	5	6	161
Biological Process	GO:0010468	regulation of gene expression	0.519650242	1	9	17	26	727
Biological Process	GO:0010941	regulation of cell death	0.520002843	1	1	2	3	77
Biological Process	GO:0043067	regulation of programmed cell death	0.520002843	1	1	2	3	77
Biological Process	GO:0050789	regulation of biological process	0.53188104	1	22	36	58	1634
Biological Process	GO:0009813	flavonoid biosynthetic process	0.533090338	1	0	1	1	21
Biological Process	GO:0006091	generation of precursor metabolites and energy	0.534643371	1	2	3	5	136
Biological Process	GO:0043549	regulation of kinase activity	0.535734572	1	0	2	2	50
Biological Process	GO:0045859	regulation of protein kinase activity	0.535734572	1	0	2	2	50
Biological Process	GO:0006520	cellular amino acid metabolic process	0.537919336	1	6	8	14	393
Biological Process	GO:0016310	phosphorylation	0.543968539	1	2	7	9	252
Biological Process	GO:0051338	regulation of transferase activity	0.546496299	1	0	2	2	51
Biological Process	GO:0040007	growth	0.547739431	1	0	5	5	138
Biological Process	GO:0001558	regulation of cell growth	0.549743124	1	0	1	1	22
Biological Process	GO:0009692	ethylene metabolic process	0.549743124	1	0	1	1	22
Biological Process	GO:0009737	response to abscisic acid	0.549743124	1	0	1	1	22
Biological Process	GO:0043449	cellular alkene metabolic process	0.549743124	1	0	1	1	22
Biological Process	GO:0097305	response to alcohol	0.549743124	1	0	1	1	22
Biological Process	GO:1900673	olefin metabolic process	0.549743124	1	0	1	1	22
Biological Process	GO:0009755	hormone-mediated signaling pathway	0.550566223	1	3	4	7	196
Biological Process	GO:0065009	regulation of molecular function	0.553897179	1	0	4	4	110
Biological Process	GO:0009416	response to light stimulus	0.555203203	1	3	7	10	283
Biological Process	GO:0001932	regulation of protein phosphorylation	0.557083017	1	0	2	2	52
Biological Process	GO:0090567	reproductive shoot system development	0.560658707	1	2	3	5	140
Biological Process	GO:0012501	programmed cell death	0.562848497	1	1	2	3	82
Biological Process	GO:0019219	regulation of nucleobase-containing compound metabolic process	0.563240909	1	1	8	9	256
Biological Process	GO:0044238	primary metabolic process	0.563511304	1	37	102	139	3931
Biological Process	GO:0051606	detection of stimulus	0.565803948	1	1	0	1	23
Biological Process	GO:0032870	cellular response to hormone stimulus	0.566850915	1	3	4	7	199
Biological Process	GO:0071495	cellular response to endogenous stimulus	0.566850915	1	3	4	7	199
Biological Process	GO:0006779	porphyrin-containing compound biosynthetic process	0.567493521	1	1	1	2	53
Biological Process	GO:0033014	tetrapyrrole biosynthetic process	0.567493521	1	1	1	2	53
Biological Process	GO:0042325	regulation of phosphorylation	0.567493521	1	0	2	2	53
Biological Process	GO:0006644	phospholipid metabolic process	0.575359362	1	2	2	4	113
Biological Process	GO:0007154	cell communication	0.577443384	1	6	12	18	518
Biological Process	GO:0019439	aromatic compound catabolic process	0.57772691	1	2	0	2	54
Biological Process	GO:1901615	organic hydroxy compound metabolic process	0.578246743	1	1	5	6	172
Biological Process	GO:0006766	vitamin metabolic process	0.581293781	1	1	0	1	24
Biological Process	GO:0006767	water-soluble vitamin metabolic process	0.581293781	1	1	0	1	24
Biological Process	GO:0051171	regulation of nitrogen compound metabolic process	0.586852903	1	3	8	11	319
Biological Process	GO:0006006	glucose metabolic process	0.587418029	1	0	3	3	85
Biological Process	GO:0048878	chemical homeostasis	0.587418029	1	2	1	3	85
Biological Process	GO:0006417	regulation of translation	0.587782572	1	2	0	2	55
Biological Process	GO:0019220	regulation of phosphate metabolic process	0.587782572	1	0	2	2	55
Biological Process	GO:0034248	regulation of cellular amide metabolic process	0.587782572	1	2	0	2	55
Biological Process	GO:0051174	regulation of phosphorus metabolic process	0.587782572	1	0	2	2	55
Biological Process	GO:0044085	cellular component biogenesis	0.595370552	1	3	10	13	379
Biological Process	GO:0008219	cell death	0.59540977	1	1	2	3	86
Biological Process	GO:0016053	organic acid biosynthetic process	0.59708165	1	2	6	8	234
Biological Process	GO:0046394	carboxylic acid biosynthetic process	0.59708165	1	2	6	8	234
Biological Process	GO:0044270	cellular nitrogen compound catabolic process	0.597660159	1	2	0	2	56
Biological Process	GO:0046700	heterocycle catabolic process	0.597660159	1	2	0	2	56
Biological Process	GO:0060255	regulation of macromolecule metabolic process	0.602808935	1	9	19	28	813
Cellular Component	GO:0042579	microbody	0.602924616	1	0	2	2	63
Biological Process	GO:0071407	cellular response to organic cyclic compound	0.603300663	1	2	1	3	87
Biological Process	GO:0006952	defense response	0.606433784	1	3	3	6	177
Biological Process	GO:0009767	photosynthetic electron transport chain	0.610640691	1	0	1	1	26
Biological Process	GO:0046148	pigment biosynthetic process	0.610640691	1	0	1	1	26
Biological Process	GO:0006812	cation transport	0.611220792	1	7	5	12	354
Biological Process	GO:0048580	regulation of post-embryonic development	0.616482294	1	3	1	4	119
Biological Process	GO:1901701	cellular response to oxygen-containing compound	0.616482294	1	2	2	4	119
Biological Process	GO:1901361	organic cyclic compound catabolic process	0.616880948	1	2	0	2	58
Biological Process	GO:0002252	immune effector process	0.624536113	1	1	0	1	27
Biological Process	GO:0009066	aspartate family amino acid metabolic process	0.624536113	1	0	1	1	27
Biological Process	GO:0010564	regulation of cell cycle process	0.624536113	1	0	1	1	27
Biological Process	GO:0042440	pigment metabolic process	0.624536113	1	0	1	1	27
Biological Process	GO:0048511	rhythmic process	0.624536113	1	1	0	1	27
Biological Process	GO:0010033	response to organic substance	0.630618098	1	8	9	17	505
Biological Process	GO:0006739	NADP metabolic process	0.635391174	1	2	0	2	60
Biological Process	GO:0010015	root morphogenesis	0.635391174	1	2	0	2	60
Biological Process	GO:0048583	regulation of response to stimulus	0.635391174	1	0	2	2	60
Biological Process	GO:0006595	polyamine metabolic process	0.637937285	1	1	0	1	28
Biological Process	GO:0009664	plant-type cell wall organization	0.637937285	1	1	0	1	28
Biological Process	GO:0009314	response to radiation	0.638322854	1	3	7	10	302
Biological Process	GO:0044260	cellular macromolecule metabolic process	0.639059982	1	25	71	96	2765
Biological Process	GO:0007389	pattern specification process	0.641215054	1	1	2	3	92
Biological Process	GO:0051301	cell division	0.641215054	1	1	2	3	92
Biological Process	GO:0010608	posttranscriptional regulation of gene expression	0.642485467	1	3	1	4	123
Biological Process	GO:0032787	monocarboxylic acid metabolic process	0.644436854	1	7	9	16	480
Cellular Component	GO:0005618	cell wall	0.644713513	1	1	1	2	68
Biological Process	GO:0009725	response to hormone	0.645290717	1	5	4	9	274
Biological Process	GO:0009247	glycolipid biosynthetic process	0.65086173	1	0	1	1	29
Biological Process	GO:0016144	S-glycoside biosynthetic process	0.65086173	1	1	0	1	29
Biological Process	GO:0019758	glycosinolate biosynthetic process	0.65086173	1	1	0	1	29
Biological Process	GO:0043647	inositol phosphate metabolic process	0.65086173	1	0	1	1	29
Biological Process	GO:0006066	alcohol metabolic process	0.655652076	1	0	3	3	94
Biological Process	GO:0007017	microtubule-based process	0.655652076	1	1	2	3	94
Biological Process	GO:0009451	RNA modification	0.655652076	1	2	1	3	94
Biological Process	GO:0065007	biological regulation	0.657354341	1	23	39	62	1810
Biological Process	GO:0018193	peptidyl-amino acid modification	0.662713177	1	0	3	3	95
Biological Process	GO:0006261	DNA-dependent DNA replication	0.675347447	1	0	1	1	31
Biological Process	GO:0009812	flavonoid metabolic process	0.675347447	1	0	1	1	31
Biological Process	GO:0044786	cell cycle DNA replication	0.675347447	1	0	1	1	31
Biological Process	GO:0016265	death	0.676520129	1	1	2	3	97
Biological Process	GO:0048507	meristem development	0.678568474	1	3	2	5	160
Biological Process	GO:0030243	cellulose metabolic process	0.678598176	1	0	2	2	65
Biological Process	GO:0044699	single-organism process	0.681154768	1	64	95	159	4565
Biological Process	GO:0050794	regulation of cellular process	0.682565158	1	10	25	35	1047
Biological Process	GO:0006972	hyperosmotic response	0.686940753	1	1	0	1	32
Biological Process	GO:0022610	biological adhesion	0.686940753	1	0	1	1	32
Biological Process	GO:0034645	cellular macromolecule biosynthetic process	0.687191829	1	8	24	32	962
Biological Process	GO:0007165	signal transduction	0.694016538	1	6	8	14	436
Biological Process	GO:0051716	cellular response to stimulus	0.6949086	1	7	15	22	673
Biological Process	GO:0009966	regulation of signal transduction	0.69812144	1	0	1	1	33
Biological Process	GO:0023051	regulation of signaling	0.69812144	1	0	1	1	33
Biological Process	GO:0034754	cellular hormone metabolic process	0.69812144	1	0	1	1	33
Cellular Component	GO:0015630	microtubule cytoskeleton	0.700370288	1	0	3	3	112
Biological Process	GO:0019538	protein metabolic process	0.701012362	1	13	46	59	1748
Biological Process	GO:0009308	amine metabolic process	0.702467353	1	1	1	2	68
Biological Process	GO:0023052	signaling	0.703686781	1	6	8	14	439
Biological Process	GO:0044700	single organism signaling	0.703686781	1	6	8	14	439
Biological Process	GO:0044267	cellular protein metabolic process	0.704672361	1	11	40	51	1520
Biological Process	GO:0015748	organophosphate ester transport	0.708904146	1	0	1	1	34
Biological Process	GO:0019684	photosynthesis, light reaction	0.708904146	1	0	1	1	34
Biological Process	GO:0044283	small molecule biosynthetic process	0.71050334	1	2	7	9	290
Cellular Component	GO:0044436	thylakoid part	0.711120996	1	0	2	2	77
Biological Process	GO:0048731	system development	0.714693791	1	5	6	11	352
Biological Process	GO:0034220	ion transmembrane transport	0.715428347	1	2	1	3	103
Cellular Component	GO:0005911	cell-cell junction	0.715493263	1	5	0	5	186
Biological Process	GO:0044710	single-organism metabolic process	0.715584603	1	33	61	94	2756
Biological Process	GO:0009059	macromolecule biosynthetic process	0.716011922	1	8	25	33	1004
Biological Process	GO:0044255	cellular lipid metabolic process	0.716294822	1	6	8	14	443
Biological Process	GO:0032446	protein modification by small protein conjugation	0.718774639	1	0	4	4	136
Biological Process	GO:0006664	glycolipid metabolic process	0.719302987	1	0	1	1	35
Biological Process	GO:0048569	post-embryonic organ development	0.719302987	1	0	1	1	35
Biological Process	GO:1903509	liposaccharide metabolic process	0.719302987	1	0	1	1	35
Cellular Component	GO:0030054	cell junction	0.719914442	1	5	0	5	187
Biological Process	GO:0009791	post-embryonic development	0.724981296	1	6	5	11	355
Biological Process	GO:0034654	nucleobase-containing compound biosynthetic process	0.726089686	1	2	11	13	416
Biological Process	GO:0040008	regulation of growth	0.729331586	1	0	1	1	36
Biological Process	GO:0030001	metal ion transport	0.733116385	1	3	4	7	234
Biological Process	GO:0042592	homeostatic process	0.73833995	1	3	2	5	172
Biological Process	GO:0048608	reproductive structure development	0.73833995	1	2	3	5	172
Biological Process	GO:0061458	reproductive system development	0.73833995	1	2	3	5	172
Biological Process	GO:0048437	floral organ development	0.738968563	1	0	2	2	73
Biological Process	GO:0046467	membrane lipid biosynthetic process	0.739003079	1	0	1	1	37
Biological Process	GO:0071396	cellular response to lipid	0.739003079	1	0	1	1	37
Biological Process	GO:0098660	inorganic ion transmembrane transport	0.739003079	1	1	0	1	37
Biological Process	GO:0098662	inorganic cation transmembrane transport	0.739003079	1	1	0	1	37
Biological Process	GO:0048367	shoot system development	0.742934462	1	2	3	5	173
Biological Process	GO:0046496	nicotinamide nucleotide metabolic process	0.745794391	1	2	0	2	74
Biological Process	GO:0006732	coenzyme metabolic process	0.747469725	1	3	2	5	174
Biological Process	GO:0009892	negative regulation of metabolic process	0.747469725	1	4	1	5	174
Biological Process	GO:0044702	single organism reproductive process	0.747543741	1	2	4	6	206
Biological Process	GO:0008283	cell proliferation	0.748330141	1	0	1	1	38
Cellular Component	GO:0098805	whole membrane	0.749417773	1	2	0	2	83
Biological Process	GO:0009908	flower development	0.750631404	1	1	2	3	109
Biological Process	GO:0019725	cellular homeostasis	0.750631404	1	1	2	3	109
Biological Process	GO:0009799	specification of symmetry	0.757324997	1	0	1	1	39
Biological Process	GO:0019751	polyol metabolic process	0.757324997	1	0	1	1	39
Biological Process	GO:0042445	hormone metabolic process	0.757324997	1	0	1	1	39
Biological Process	GO:0019362	pyridine nucleotide metabolic process	0.758988706	1	2	0	2	76
Biological Process	GO:0044272	sulfur compound biosynthetic process	0.759402078	1	1	3	4	144
Biological Process	GO:0044765	single-organism transport	0.763356606	1	19	12	31	968
Cellular Component	GO:0009526	plastid envelope	0.765858506	1	2	4	6	234
Biological Process	GO:0006873	cellular ion homeostasis	0.765999439	1	0	1	1	40
Biological Process	GO:0015979	photosynthesis	0.765999439	1	0	1	1	40
Biological Process	GO:0055082	cellular chemical homeostasis	0.765999439	1	0	1	1	40
Biological Process	GO:0000097	sulfur amino acid biosynthetic process	0.766884937	1	0	3	3	112
Biological Process	GO:0008652	cellular amino acid biosynthetic process	0.773446084	1	0	5	5	180
Biological Process	GO:0044265	cellular macromolecule catabolic process	0.773446084	1	3	2	5	180
Biological Process	GO:0009648	photoperiodism	0.774364844	1	1	0	1	41
Biological Process	GO:0098655	cation transmembrane transport	0.774364844	1	1	0	1	41
Biological Process	GO:0006790	sulfur compound metabolic process	0.775485472	1	3	3	6	213
Biological Process	GO:0072524	pyridine-containing compound metabolic process	0.777670591	1	2	0	2	79
Biological Process	GO:0022622	root system development	0.783611206	1	2	0	2	80
Biological Process	GO:0044712	single-organism catabolic process	0.783611206	1	2	0	2	80
Biological Process	GO:0048364	root development	0.783611206	1	2	0	2	80
Cellular Component	GO:0005875	microtubule associated complex	0.783780986	1	0	1	1	47
Biological Process	GO:1902578	single-organism localization	0.784667366	1	19	12	31	979
Biological Process	GO:0071310	cellular response to organic substance	0.78579093	1	4	4	8	280
Biological Process	GO:0006778	porphyrin-containing compound metabolic process	0.789412381	1	1	1	2	81
Biological Process	GO:0033013	tetrapyrrole metabolic process	0.789412381	1	1	1	2	81
Biological Process	GO:0000096	sulfur amino acid metabolic process	0.792054295	1	0	3	3	117
Biological Process	GO:0048509	regulation of meristem development	0.795076478	1	1	1	2	82
Biological Process	GO:0009888	tissue development	0.795859533	1	4	3	7	251
Biological Process	GO:0006498	N-terminal protein lipidation	0.797714635	1	0	1	1	44
Biological Process	GO:0031365	N-terminal protein amino acid modification	0.797714635	1	0	1	1	44
Biological Process	GO:0051273	beta-glucan metabolic process	0.800605868	1	0	2	2	83
Biological Process	GO:0055085	transmembrane transport	0.801472322	1	2	1	3	119
Biological Process	GO:0070887	cellular response to chemical stimulus	0.80169161	1	4	4	8	285
Biological Process	GO:0015931	nucleobase-containing compound transport	0.804949804	1	0	1	1	45
Biological Process	GO:0007010	cytoskeleton organization	0.806002927	1	1	1	2	84
Cellular Component	GO:0009521	photosystem	0.810331214	1	0	1	1	51
Biological Process	GO:0006629	lipid metabolic process	0.812217605	1	7	9	16	540
Biological Process	GO:0006305	DNA alkylation	0.818655545	1	0	1	1	47
Biological Process	GO:0015980	energy derivation by oxidation of organic compounds	0.818655545	1	1	0	1	47
Biological Process	GO:0032268	regulation of cellular protein metabolic process	0.819388317	1	2	2	4	158
Biological Process	GO:0051246	regulation of protein metabolic process	0.819388317	1	2	2	4	158
Biological Process	GO:0044711	single-organism biosynthetic process	0.824158298	1	4	15	19	638
Biological Process	GO:0006304	DNA modification	0.825144119	1	0	1	1	48
Biological Process	GO:0018205	peptidyl-lysine modification	0.82631538	1	0	2	2	88
Biological Process	GO:0051128	regulation of cellular component organization	0.82631538	1	1	1	2	88
Biological Process	GO:0019438	aromatic compound biosynthetic process	0.827594816	1	2	13	15	516
Biological Process	GO:0048519	negative regulation of biological process	0.829429983	1	4	1	5	195
Cellular Component	GO:0098588	bounding membrane of organelle	0.830915016	1	2	0	2	99
Biological Process	GO:0006576	cellular biogenic amine metabolic process	0.831401301	1	1	0	1	49
Biological Process	GO:0009064	glutamine family amino acid metabolic process	0.831401301	1	0	1	1	49
Biological Process	GO:0009814	defense response, incompatible interaction	0.831401301	1	1	0	1	49
Cellular Component	GO:0034357	photosynthetic membrane	0.833639008	1	0	1	1	55
Cellular Component	GO:0005856	cytoskeleton	0.834847931	1	0	3	3	141
Biological Process	GO:0016070	RNA metabolic process	0.835635188	1	10	12	22	736
Biological Process	GO:0006733	oxidoreduction coenzyme metabolic process	0.835739265	1	2	0	2	90
Biological Process	GO:0006497	protein lipidation	0.837435316	1	0	1	1	50
Biological Process	GO:0006643	membrane lipid metabolic process	0.837435316	1	0	1	1	50
Biological Process	GO:0022900	electron transport chain	0.837435316	1	0	1	1	50
Biological Process	GO:0042157	lipoprotein metabolic process	0.837435316	1	0	1	1	50
Biological Process	GO:0042158	lipoprotein biosynthetic process	0.837435316	1	0	1	1	50
Biological Process	GO:0048646	anatomical structure formation involved in morphogenesis	0.837435316	1	0	1	1	50
Biological Process	GO:0070647	protein modification by small protein conjugation or removal	0.837607345	1	0	4	4	163
Biological Process	GO:0055114	oxidation-reduction process	0.840276337	1	1	1	2	91
Biological Process	GO:0009933	meristem structural organization	0.843254097	1	0	1	1	51
Biological Process	GO:0048532	anatomical structure arrangement	0.843254097	1	0	1	1	51
Biological Process	GO:0006631	fatty acid metabolic process	0.84844886	1	4	1	5	201
Biological Process	GO:0070085	glycosylation	0.848865294	1	0	1	1	52
Biological Process	GO:1902410	mitotic cytokinetic process	0.848865294	1	0	1	1	52
Biological Process	GO:0051234	establishment of localization	0.851961769	1	26	21	47	1497
Biological Process	GO:0000281	mitotic cytokinesis	0.85427629	1	0	1	1	53
Biological Process	GO:0007031	peroxisome organization	0.85427629	1	0	1	1	53
Biological Process	GO:0044106	cellular amine metabolic process	0.85427629	1	1	0	1	53
Biological Process	GO:0044248	cellular catabolic process	0.862183975	1	5	2	7	274
Cellular Component	GO:0044435	plastid part	0.863807526	1	7	5	12	486
Biological Process	GO:0061640	cytoskeleton-dependent cytokinesis	0.869378004	1	0	1	1	56
Biological Process	GO:0043623	cellular protein complex assembly	0.872332362	1	2	2	4	174
Biological Process	GO:0032506	cytokinetic process	0.874056904	1	0	1	1	57
Biological Process	GO:1901659	glycosyl compound biosynthetic process	0.874056904	1	1	0	1	57
Biological Process	GO:0007275	multicellular organism development	0.876334827	1	11	9	20	699
Biological Process	GO:0018130	heterocycle biosynthetic process	0.877170243	1	2	11	13	478
Biological Process	GO:0035966	response to topologically incorrect protein	0.878568763	1	0	1	1	58
Biological Process	GO:0003006	developmental process involved in reproduction	0.879476372	1	4	8	12	447
Biological Process	GO:0031399	regulation of protein modification process	0.879777401	1	0	2	2	101
Biological Process	GO:0022414	reproductive process	0.880650509	1	4	9	13	480
Biological Process	GO:0006418	tRNA aminoacylation for protein translation	0.882919524	1	1	0	1	59
Biological Process	GO:0009062	fatty acid catabolic process	0.882919524	1	1	0	1	59
Biological Process	GO:0015992	proton transport	0.882919524	1	0	1	1	59
Biological Process	GO:0051726	regulation of cell cycle	0.882919524	1	0	1	1	59
Biological Process	GO:0072329	monocarboxylic acid catabolic process	0.882919524	1	1	0	1	59
Biological Process	GO:0099402	plant organ development	0.885883964	1	2	2	4	179
Biological Process	GO:0006399	tRNA metabolic process	0.886510864	1	1	1	2	103
Biological Process	GO:0044249	cellular biosynthetic process	0.886604195	1	13	36	49	1587
Biological Process	GO:0000280	nuclear division	0.88711492	1	0	1	1	60
Biological Process	GO:0044242	cellular lipid catabolic process	0.88711492	1	1	0	1	60
Biological Process	GO:0046165	alcohol biosynthetic process	0.88711492	1	0	1	1	60
Biological Process	GO:0000003	reproduction	0.887375572	1	4	9	13	484
Biological Process	GO:0034968	histone lysine methylation	0.89116048	1	0	1	1	61
Cellular Component	GO:0031974	membrane-enclosed lumen	0.891442118	1	1	0	1	68
Biological Process	GO:1901576	organic substance biosynthetic process	0.891585087	1	11	38	49	1592
Biological Process	GO:0009657	plastid organization	0.89180919	1	1	2	3	144
Biological Process	GO:1901135	carbohydrate derivative metabolic process	0.893025461	1	3	2	5	218
Biological Process	GO:0000910	cytokinesis	0.895061538	1	0	1	1	62
Biological Process	GO:1901617	organic hydroxy compound biosynthetic process	0.895061538	1	0	1	1	62
Biological Process	GO:0044707	single-multicellular organism process	0.897555865	1	11	11	22	777
Biological Process	GO:0016042	lipid catabolic process	0.898823238	1	1	0	1	63
Biological Process	GO:0018022	peptidyl-lysine methylation	0.898823238	1	0	1	1	63
Biological Process	GO:0048285	organelle fission	0.898823238	1	0	1	1	63
Biological Process	GO:0015849	organic acid transport	0.902450542	1	0	1	1	64
Biological Process	GO:0043038	amino acid activation	0.902450542	1	1	0	1	64
Biological Process	GO:0043039	tRNA aminoacylation	0.902450542	1	1	0	1	64
Biological Process	GO:0046942	carboxylic acid transport	0.902450542	1	0	1	1	64
Biological Process	GO:0032501	multicellular organismal process	0.904829915	1	11	11	22	783
Biological Process	GO:0016054	organic acid catabolic process	0.905948235	1	1	0	1	65
Biological Process	GO:0046395	carboxylic acid catabolic process	0.905948235	1	1	0	1	65
Biological Process	GO:0034622	cellular macromolecular complex assembly	0.909279157	1	2	2	4	189
Biological Process	GO:0009411	response to UV	0.909320934	1	0	1	1	66
Biological Process	GO:0044282	small molecule catabolic process	0.909320934	1	1	0	1	66
Cellular Component	GO:0031967	organelle envelope	0.90954013	1	3	4	7	329
Cellular Component	GO:0031975	envelope	0.90954013	1	3	4	7	329
Biological Process	GO:0030163	protein catabolic process	0.911757647	1	1	2	3	152
Biological Process	GO:0044257	cellular protein catabolic process	0.911757647	1	1	2	3	152
Biological Process	GO:0050801	ion homeostasis	0.912573089	1	0	1	1	67
Biological Process	GO:0098542	defense response to other organism	0.915708996	1	1	0	1	68
Cellular Component	GO:1902494	catalytic complex	0.916568453	1	0	1	1	76
Biological Process	GO:0071704	organic substance metabolic process	0.916799066	1	45	112	157	4721
Biological Process	GO:1901362	organic cyclic compound biosynthetic process	0.917228132	1	2	13	15	570
Biological Process	GO:0019941	modification-dependent protein catabolic process	0.917703164	1	0	2	2	114
Biological Process	GO:0043632	modification-dependent macromolecule catabolic process	0.917703164	1	0	2	2	114
Cellular Component	GO:0042170	plastid membrane	0.919271709	1	0	1	1	77
Biological Process	GO:0043094	cellular metabolic compound salvage	0.921648481	1	1	0	1	70
Biological Process	GO:0051179	localization	0.921978668	1	26	21	47	1567
Cellular Component	GO:0009579	thylakoid	0.922580278	1	0	2	2	129
Biological Process	GO:1903047	mitotic cell cycle process	0.927170787	1	0	1	1	72
Biological Process	GO:0051186	cofactor metabolic process	0.927467715	1	3	2	5	236
Cellular Component	GO:0009536	plastid	0.927917842	1	10	13	23	922
Biological Process	GO:0006461	protein complex assembly	0.928327729	1	2	2	4	199
Cellular Component	GO:0005739	mitochondrion	0.929241548	1	1	0	1	81
Biological Process	GO:0070271	protein complex biogenesis	0.931676284	1	2	2	4	201
Biological Process	GO:1901137	carbohydrate derivative biosynthetic process	0.933757048	1	1	2	3	163
Biological Process	GO:0009653	anatomical structure morphogenesis	0.934828718	1	3	5	8	349
Biological Process	GO:0019752	carboxylic acid metabolic process	0.935601279	1	11	13	24	877
Biological Process	GO:0006260	DNA replication	0.939338089	1	0	1	1	77
Biological Process	GO:0071840	cellular component organization or biogenesis	0.939659974	1	6	29	35	1226
Biological Process	GO:0006412	translation	0.941986879	1	2	1	3	168
Biological Process	GO:0006605	protein targeting	0.942314165	1	2	2	4	208
Biological Process	GO:0043043	peptide biosynthetic process	0.943515158	1	2	1	3	169
Biological Process	GO:0006818	hydrogen transport	0.94361725	1	0	1	1	79
Biological Process	GO:0044271	cellular nitrogen compound biosynthetic process	0.944066476	1	4	12	16	629
Biological Process	GO:0009058	biosynthetic process	0.944381441	1	13	38	51	1721
Biological Process	GO:0000278	mitotic cell cycle	0.947595521	1	0	1	1	81
Biological Process	GO:0009668	plastid membrane organization	0.947595521	1	1	0	1	81
Biological Process	GO:0010817	regulation of hormone levels	0.947595521	1	0	1	1	81
Biological Process	GO:0015711	organic anion transport	0.947595521	1	0	1	1	81
Biological Process	GO:0071822	protein complex subunit organization	0.950582231	1	3	2	5	253
Cellular Component	GO:0005840	ribosome	0.950784064	1	0	1	1	92
Biological Process	GO:0043436	oxoacid metabolic process	0.953752105	1	11	13	24	902
Biological Process	GO:0006082	organic acid metabolic process	0.954377162	1	11	13	24	903
Biological Process	GO:0006518	peptide metabolic process	0.954464278	1	2	1	3	177
Biological Process	GO:0043604	amide biosynthetic process	0.954464278	1	2	1	3	177
Biological Process	GO:0010038	response to metal ion	0.954732278	1	1	0	1	85
Biological Process	GO:0016571	histone methylation	0.956359604	1	0	1	1	86
Biological Process	GO:0006464	cellular protein modification process	0.956646533	1	6	25	31	1129
Biological Process	GO:0036211	protein modification process	0.95772585	1	6	25	31	1131
Biological Process	GO:0065003	macromolecular complex assembly	0.959201595	1	2	2	4	222
Biological Process	GO:0070838	divalent metal ion transport	0.95944142	1	0	1	1	88
Biological Process	GO:0072511	divalent inorganic cation transport	0.95944142	1	0	1	1	88
Biological Process	GO:0006479	protein methylation	0.9609	1	0	1	1	89
Biological Process	GO:0008213	protein alkylation	0.9609	1	0	1	1	89
Biological Process	GO:0043412	macromolecule modification	0.961694899	1	8	26	34	1233
Biological Process	GO:0006810	transport	0.961948626	1	20	16	36	1296
Biological Process	GO:0065008	regulation of biological quality	0.963242733	1	3	3	6	304
Biological Process	GO:0015672	monovalent inorganic cation transport	0.964969466	1	0	1	1	92
Biological Process	GO:0061024	membrane organization	0.966802978	1	1	1	2	144
Biological Process	GO:0051603	proteolysis involved in cellular protein catabolic process	0.968795663	1	0	2	2	146
Biological Process	GO:0010467	gene expression	0.970216533	1	13	24	37	1347
Biological Process	GO:0044802	single-organism membrane organization	0.973873681	1	1	0	1	100
Biological Process	GO:0009987	cellular process	0.975668477	1	59	131	190	5754
Biological Process	GO:0044237	cellular metabolic process	0.97688016	1	42	100	142	4445
Biological Process	GO:0043603	cellular amide metabolic process	0.977233473	1	2	1	3	202
Biological Process	GO:0043414	macromolecule methylation	0.979036335	1	0	1	1	106
Biological Process	GO:0048869	cellular developmental process	0.981182302	1	2	2	4	252
Biological Process	GO:0044763	single-organism cellular process	0.981996593	1	42	53	95	3132
Biological Process	GO:0048856	anatomical structure development	0.98210611	1	7	8	15	664
Biological Process	GO:0016192	vesicle-mediated transport	0.982793363	1	1	1	2	165
Biological Process	GO:0022607	cellular component assembly	0.983076985	1	2	2	4	256
Biological Process	GO:0006886	intracellular protein transport	0.983521724	1	2	2	4	257
Biological Process	GO:0071705	nitrogen compound transport	0.983788275	1	0	1	1	113
Biological Process	GO:0016072	rRNA metabolic process	0.984373099	1	1	0	1	114
Biological Process	GO:0044767	single-organism developmental process	0.985422483	1	11	9	20	847
Biological Process	GO:1902582	single-organism intracellular transport	0.986339365	1	2	2	4	264
Biological Process	GO:0010035	response to inorganic substance	0.986509528	1	1	0	1	118
Biological Process	GO:0015031	protein transport	0.987423531	1	2	4	6	350
Biological Process	GO:0032259	methylation	0.987465929	1	0	1	1	120
Biological Process	GO:1901564	organonitrogen compound metabolic process	0.987671207	1	9	11	20	857
Biological Process	GO:0034613	cellular protein localization	0.98773789	1	2	2	4	268
Biological Process	GO:0034660	ncRNA metabolic process	0.987894469	1	2	1	3	224
Biological Process	GO:0032502	developmental process	0.9879484	1	11	14	25	1026
Biological Process	GO:0070727	cellular macromolecule localization	0.988065674	1	2	2	4	269
Biological Process	GO:0045184	establishment of protein localization	0.988588916	1	2	4	6	354
Biological Process	GO:0016458	gene silencing	0.989571563	1	0	1	1	125
Cellular Component	GO:0043228	non-membrane-bounded organelle	0.989621721	1	1	5	6	395
Cellular Component	GO:0043232	intracellular non-membrane-bounded organelle	0.989621721	1	1	5	6	395
Cellular Component	GO:0098796	membrane protein complex	0.98966336	1	0	1	1	139
Biological Process	GO:0090304	nucleic acid metabolic process	0.989721132	1	10	15	25	1036
Biological Process	GO:0016570	histone modification	0.989948322	1	0	1	1	126
Biological Process	GO:0006753	nucleoside phosphate metabolic process	0.990420874	1	2	1	3	232
Biological Process	GO:0010629	negative regulation of gene expression	0.991324478	1	0	1	1	130
Biological Process	GO:0016569	covalent chromatin modification	0.991940428	1	0	1	1	132
Biological Process	GO:0010605	negative regulation of macromolecule metabolic process	0.993538814	1	0	1	1	138
Biological Process	GO:0019637	organophosphate metabolic process	0.994019154	1	3	3	6	380
Biological Process	GO:0016043	cellular component organization	0.994310456	1	6	21	27	1139
Biological Process	GO:0055086	nucleobase-containing small molecule metabolic process	0.994713251	1	2	1	3	252
Biological Process	GO:0016568	chromatin modification	0.994821079	1	0	1	1	144
Biological Process	GO:0006259	DNA metabolic process	0.99649919	1	2	2	4	313
Biological Process	GO:1901566	organonitrogen compound biosynthetic process	0.996956352	1	3	6	9	529
Biological Process	GO:0022402	cell cycle process	0.997023296	1	0	1	1	159
Biological Process	GO:0007049	cell cycle	0.997105164	1	0	2	2	220
Biological Process	GO:0006508	proteolysis	0.997199353	1	0	2	2	221
Biological Process	GO:0030154	cell differentiation	0.99723539	1	1	0	1	161
Biological Process	GO:0071702	organic substance transport	0.997431833	1	2	6	8	496
Cellular Component	GO:0044446	intracellular organelle part	0.997482487	1	9	10	19	993
Biological Process	GO:0009117	nucleotide metabolic process	0.997546956	1	2	0	2	225
Cellular Component	GO:0043234	protein complex	0.998166378	1	0	6	6	468
Biological Process	GO:0006725	cellular aromatic compound metabolic process	0.998324074	1	15	20	35	1478
Biological Process	GO:1902589	single-organism organelle organization	0.998444363	1	1	2	3	292
Biological Process	GO:0044281	small molecule metabolic process	0.998530295	1	12	16	28	1251
Biological Process	GO:0006807	nitrogen compound metabolic process	0.99888733	1	17	26	43	1764
Biological Process	GO:0006325	chromatin organization	0.998904359	1	0	1	1	186
Biological Process	GO:0046907	intracellular transport	0.998940583	1	2	2	4	354
Biological Process	GO:0051649	establishment of localization in cell	0.998971593	1	2	2	4	355
Cellular Component	GO:0031090	organelle membrane	0.999046064	1	3	3	6	494
Biological Process	GO:0006139	nucleobase-containing compound metabolic process	0.99907638	1	11	16	27	1242
Biological Process	GO:1901360	organic cyclic compound metabolic process	0.999129132	1	16	19	35	1516
Biological Process	GO:0051641	cellular localization	0.999435167	1	2	2	4	375
Biological Process	GO:0008104	protein localization	0.999440714	1	2	4	6	469
Cellular Component	GO:0044422	organelle part	0.999574181	1	10	12	22	1199
Biological Process	GO:0043933	macromolecular complex subunit organization	0.999602955	1	3	2	5	435
Biological Process	GO:0006996	organelle organization	0.999607203	1	5	6	11	694
Cellular Component	GO:0030529	intracellular ribonucleoprotein complex	0.999684363	1	0	2	2	315
Cellular Component	GO:1990904	ribonucleoprotein complex	0.999684363	1	0	2	2	315
Biological Process	GO:0046483	heterocycle metabolic process	0.99973978	1	12	17	29	1377
Cellular Component	GO:0043231	intracellular membrane-bounded organelle	0.999740312	1	23	37	60	2540
Cellular Component	GO:0005737	cytoplasm	0.999751272	1	13	21	34	1668
Cellular Component	GO:0043227	membrane-bounded organelle	0.999756091	1	23	39	62	2607
Biological Process	GO:0033036	macromolecule localization	0.999797761	1	2	4	6	505
Cellular Component	GO:0044444	cytoplasmic part	0.999813845	1	13	20	33	1647
Biological Process	GO:0051276	chromosome organization	0.999822959	1	0	1	1	235
Biological Process	GO:0034641	cellular nitrogen compound metabolic process	0.999930422	1	13	17	30	1477
Cellular Component	GO:0044464	cell part	0.999958298	1	27	67	94	3645
Cellular Component	GO:0005623	cell	0.999963198	1	27	67	94	3650
Cellular Component	GO:0043226	organelle	0.999980476	1	23	42	65	2823
Cellular Component	GO:0043229	intracellular organelle	0.99998273	1	23	40	63	2766
Cellular Component	GO:0005622	intracellular	0.999996919	1	25	59	84	3464
Cellular Component	GO:0032991	macromolecular complex	0.999998045	1	0	8	8	820
Cellular Component	GO:0044424	intracellular part	0.999998822	1	25	57	82	3442
Molecular Function	GO:0003674	molecular_function	1	1	94	209	303	8085
Cellular Component	GO:0005575	cellular_component	1	1	54	107	161	5045
Biological Process	GO:0008150	biological_process	1	1	96	194	290	8152
