# Supplementary material for: Genome-scale transcriptomic insights into the gene co-expression network of seed abortion in triploid Siraitia grosvenorii
Source: BMC Plant Biol. 2022 Apr 5;22:173. doi: 10.1186/s12870-022-03562-4 (PMC8981669; doi:10.1186/s12870-022-03562-4)
Supplement: Supplementary file 12 — Additional file 12: Table S12. The correlation coefficient between all the genes and modules in the coexpression network. [file 12870_2022_3562_MOESM12_ESM.xlsx]

## Sheet: Table_S12
Table S12. The correlation coefficient between all the genes and modules in the coexpression network.
Gene	M1(pvalue)	M2(pvalue)	M3(pvalue)	M4(pvalue)	M5(pvalue)	M6(pvalue)	M7(pvalue)	M8(pvalue)	M9(pvalue)	M10(pvalue)	M11(pvalue)	M12(pvalue)	M13(pvalue)	M14(pvalue)	M15(pvalue)	M16(pvalue)
MSTRG.10001	-0.24011363414614(3.371951e-01)	-0.546418873013842(1.896239e-02)	-0.506268422840923(3.204653e-02)	-0.463464233809269(5.272805e-02)	-0.51227828325649(2.973779e-02)	0.156095450350357(5.362306e-01)	0.773028055696409(1.687831e-04)	0.192992953379932(4.429189e-01)	-0.0514901331205879(8.392095e-01)	0.161126688458995(5.230046e-01)	0.759642797576626(2.549365e-04)	-0.22666152096934(3.657527e-01)	-0.0592640708877798(8.153034e-01)	0.683790371357797(1.753499e-03)	0.764368447278617(2.210592e-04)	0.20091787361837(4.240421e-01)
MSTRG.1001	-0.384676559700118(1.149704e-01)	-0.411125480550464(9.008746e-02)	-0.847933766736864(8.820152e-06)	-0.590545099160805(9.869626e-03)	-0.685933591619372(1.673375e-03)	-0.161245821809965(5.226932e-01)	0.31462042728087(2.035211e-01)	-0.274953841765229(2.694894e-01)	0.455039618996181(5.777113e-02)	0.657029720717328(3.051228e-03)	0.848292590543785(8.665326e-06)	-0.0393879249886645(8.766864e-01)	-0.0759860356647327(7.644284e-01)	0.470243067001232(4.891703e-02)	0.273334990075204(2.724332e-01)	-0.0862400843793755(7.336659e-01)
MSTRG.10016	0.193391480679334(4.419594e-01)	0.340083280188317(1.673281e-01)	0.875987167991295(1.892833e-06)	0.783185863912836(1.211529e-04)	0.520309864403702(2.685609e-02)	0.0313285476147215(9.017879e-01)	-0.315285881776558(2.025147e-01)	0.0970690456120371(7.015935e-01)	-0.441215972082524(6.681764e-02)	-0.382204484531737(1.175221e-01)	-0.593268865988181(9.451659e-03)	-0.273822353232588(2.715449e-01)	-0.154059327560788(5.416259e-01)	-0.474646466548573(4.655563e-02)	-0.410521900772057(9.060743e-02)	0.442715968021939(6.578816e-02)
MSTRG.10045	0.287708055374438(2.469882e-01)	0.461785689982597(5.370535e-02)	0.491224392168139(3.843371e-02)	0.38709709365725(1.125102e-01)	-0.155054999607533(5.389845e-01)	-0.124991823894466(6.211859e-01)	-0.152356554489305(5.461566e-01)	0.209485694763263(4.041217e-01)	0.0906216608700526(7.206349e-01)	0.0557409386022029(8.261196e-01)	-0.319227584603182(1.966209e-01)	-0.328093693602068(1.837813e-01)	-0.584041056025348(1.092786e-02)	-0.56253943314716(1.508820e-02)	-0.403729669605557(9.660975e-02)	0.400329272629883(9.972011e-02)
MSTRG.10072	-0.181560450221121(4.708960e-01)	-0.519670166191405(2.707731e-02)	-0.616484839304174(6.435193e-03)	-0.410600208219792(9.053985e-02)	-0.693209393144297(1.423617e-03)	-0.0935402811911697(7.119951e-01)	0.418169892066294(8.417803e-02)	-0.106369251286403(6.744245e-01)	0.0829215386981463(7.435820e-01)	0.782222501499908(1.251151e-04)	0.786386926603994(1.087413e-04)	-0.0118186472997524(9.628768e-01)	-0.395194202033378(1.045528e-01)	0.194411172464984(4.395093e-01)	0.0499804377723689(8.438682e-01)	0.0929842990982143(7.136384e-01)
MSTRG.10081	-0.402035865591292(9.815021e-02)	-0.546083233138424(1.905065e-02)	-0.640803706526115(4.164451e-03)	-0.530481534312906(2.352383e-02)	-0.786128208267389(1.097027e-04)	0.113589903769083(6.535898e-01)	0.517235098987089(2.793242e-02)	0.0854318766632604(7.360773e-01)	0.149600036602858(5.535268e-01)	0.864731703778706(3.655025e-06)	0.699034593139998(1.246689e-03)	-0.0780204654711438(7.582967e-01)	-0.414840075424253(8.693500e-02)	-0.0100297523052916(9.684930e-01)	0.0381505104157038(8.805337e-01)	-0.124215136921574(6.233731e-01)
MSTRG.10087	0.554497044530264(1.693357e-02)	0.283418992496018(2.544181e-01)	0.538943229708629(2.100608e-02)	0.822955680843743(2.739664e-05)	0.742557825205974(4.162387e-04)	-0.0668769125020311(7.920421e-01)	-0.342480838118533(1.641620e-01)	-0.0418475972311938(8.690467e-01)	-0.358850103552611(1.436307e-01)	-0.706145782125648(1.055841e-03)	-0.532306039109944(2.296196e-02)	0.0244284966684705(9.233502e-01)	0.278021908822371(2.639645e-01)	-0.00654899035076177(9.794245e-01)	-0.086955207239624(7.315343e-01)	0.189461640006914(4.514676e-01)
MSTRG.1009	-0.213199350676891(3.956474e-01)	-0.465880400137906(5.134490e-02)	-0.740882959770944(4.358587e-04)	-0.535087165091849(2.212577e-02)	-0.579573606283818(1.170594e-02)	-0.110088123058756(6.636646e-01)	0.512784138145383(2.954951e-02)	-0.238513352773863(3.405226e-01)	0.192268752051166(4.446652e-01)	0.412962403810215(8.851832e-02)	0.965379336804967(9.309121e-11)	-0.108902127042276(6.670894e-01)	0.0353851091770939(8.891409e-01)	0.760714855107064(2.468909e-04)	0.530799626454294(2.342510e-02)	0.231502872807857(3.553222e-01)
MSTRG.10100	0.00287091927133566(9.909795e-01)	-0.206145182517629(4.118276e-01)	-0.0305561475214229(9.041987e-01)	0.245478075300658(3.261789e-01)	0.596019127158462(9.044174e-03)	-0.160454345510417(5.247632e-01)	-0.22608981189635(3.669957e-01)	-0.150036340545629(5.523574e-01)	-0.148528836571513(5.564028e-01)	-0.309589239028619(2.112359e-01)	-0.20824832161763(4.069670e-01)	0.215724297604123(3.899414e-01)	0.310035526929032(2.105440e-01)	0.14108281664481(5.765729e-01)	-0.032922931029402(8.968143e-01)	-0.247393209717509(3.222979e-01)
MSTRG.10104	0.123096172531403(6.265295e-01)	-0.146272314558121(5.624824e-01)	0.158077593097375(5.310019e-01)	0.339218840893234(1.684797e-01)	0.662938191982177(2.712348e-03)	0.0369249827126591(8.843466e-01)	-0.262318717235383(2.929905e-01)	-0.0737920498143531(7.710560e-01)	-0.282302753548759(2.563745e-01)	-0.445481548979625(6.392104e-02)	-0.371650150500826(1.288677e-01)	0.550991045694494(1.779187e-02)	0.0696820825679787(7.835117e-01)	0.030914521679929(9.030800e-01)	-0.0307174648079211(9.036951e-01)	-0.303708400805783(2.204924e-01)
MSTRG.10110	-0.00835912298845315(9.737392e-01)	-0.114805553142315(6.501054e-01)	-0.266503567273845(2.850735e-01)	-0.206801987799633(4.103063e-01)	-0.173712071077109(4.905982e-01)	-0.13099092558205(6.043946e-01)	0.346192537336386(1.593412e-01)	-0.173226960791695(4.918290e-01)	0.107891186942042(6.700137e-01)	-0.244847405613917(3.274630e-01)	0.582850695116143(1.113101e-02)	0.0404059316007057(8.735232e-01)	0.0662442430250024(7.939692e-01)	0.858252139229108(5.202060e-06)	0.66409913486851(2.649549e-03)	0.506499600347807(3.195524e-02)
MSTRG.10139	-0.131390972970365(6.032815e-01)	-0.25598131998089(3.052306e-01)	-0.467268033087149(5.056301e-02)	-0.292589055483041(2.387016e-01)	-0.0842297039795719(7.396684e-01)	-0.23385997340525(3.503059e-01)	0.133756012901202(5.967177e-01)	-0.39509969948868(1.046432e-01)	0.109587553200072(6.651094e-01)	-0.0351994809668184(8.897191e-01)	0.590085713777732(9.941559e-03)	0.0691502542467931(7.851272e-01)	0.394316443007072(1.053953e-01)	0.836766547926375(1.498177e-05)	0.496188704657152(3.622685e-02)	0.147650013070389(5.587671e-01)
MSTRG.10149	0.0325274361929946(8.980477e-01)	-0.0973043966066399(7.009015e-01)	-0.265275728342064(2.873827e-01)	-0.20893032864188(4.053974e-01)	-0.0554253953769661(8.270899e-01)	-0.0777154278540973(7.592153e-01)	0.222511488365225(3.748294e-01)	-0.210488180800103(4.018245e-01)	0.085137476710372(7.369562e-01)	-0.301898479312625(2.233932e-01)	0.463980436367396(5.243022e-02)	-0.0303921470522784(9.047106e-01)	0.256435093621461(3.043441e-01)	0.865830815897105(3.436496e-06)	0.713521164973769(8.842389e-04)	0.269393993087564(2.796823e-01)
MSTRG.10152	-0.295729072838679(2.334654e-01)	-0.336397781638299(1.722753e-01)	-0.361573748811336(1.403958e-01)	-0.192642311516764(4.437640e-01)	-0.430362226491939(7.462654e-02)	-0.0567244415823573(8.230971e-01)	-0.0122492528088248(9.615252e-01)	-0.151591898903793(5.481967e-01)	0.0854147298318581(7.361285e-01)	0.90605744345498(2.263608e-07)	0.307369790937142(2.146990e-01)	-0.123258500502926(6.260712e-01)	-0.336564170049318(1.720498e-01)	-0.428779416902766(7.581916e-02)	-0.517221705624725(2.793718e-02)	-0.248807723570682(3.194489e-01)
MSTRG.10164	-0.20140609624691(4.228932e-01)	-0.426326121438122(7.769530e-02)	-0.594880378103125(9.211144e-03)	-0.370943756046115(1.296535e-01)	-0.647238470355762(3.688889e-03)	-0.0503551216754761(8.427115e-01)	0.382546682055389(1.171665e-01)	-0.0780069303587592(7.583375e-01)	0.173580511496714(4.909318e-01)	0.694825483833239(1.372566e-03)	0.690506488731513(1.512514e-03)	-0.0948631816666297(7.080898e-01)	-0.324792164711166(1.884952e-01)	0.156830955567047(5.342877e-01)	0.0783591141932143(7.572774e-01)	0.0128581909998651(9.596140e-01)
MSTRG.10170	0.126877821670152(6.158873e-01)	0.205186362336142(4.140538e-01)	0.458926979362194(5.540108e-02)	0.245457074660665(3.262216e-01)	0.187308220065592(4.567217e-01)	-0.107335082455964(6.716242e-01)	-0.0979485288235546(6.990088e-01)	-0.249608799781033(3.178421e-01)	-0.327513520346392(1.846039e-01)	-0.269807510694812(2.789162e-01)	0.0578815805147049(8.195441e-01)	-0.138453643363982(5.837684e-01)	0.051271877929222(8.398827e-01)	0.225027078302682(3.693126e-01)	0.0236910783528571(9.256579e-01)	0.690188460523774(1.523270e-03)
MSTRG.10180	0.232431155571053(3.533418e-01)	0.196208013210539(4.352090e-01)	0.694657058007242(1.377815e-03)	0.673531458856121(2.182306e-03)	0.950688984684005(1.505153e-09)	0.0153414080666756(9.518224e-01)	-0.440961003326535(6.699382e-02)	-0.00580639517457961(9.817572e-01)	-0.518142823490323(2.761124e-02)	-0.746536629822162(3.725821e-04)	-0.744867452664512(3.904032e-04)	0.251454736100036(3.141576e-01)	0.360003648871602(1.422544e-01)	-0.17948629806729(4.760642e-01)	-0.224506055464853(3.704515e-01)	-0.00233306982139575(9.926694e-01)
MSTRG.10187	-0.36649353155559(1.346812e-01)	-0.424581761697386(7.904987e-02)	-0.487879406245594(3.997781e-02)	-0.453263472190433(5.887896e-02)	-0.666583736878775(2.519161e-03)	0.280043190910029(2.603635e-01)	0.348206559456696(1.567662e-01)	-0.114483794002006(6.510270e-01)	0.0867989874204032(7.319998e-01)	0.831266551300803(1.917475e-05)	0.672396322688451(2.234648e-03)	-0.127235635779673(6.148841e-01)	-0.409414037774965(9.156749e-02)	-0.00484478017415224(9.847781e-01)	0.0058420086695191(9.816453e-01)	-0.0519961585941632(8.376490e-01)
MSTRG.10193	0.519563446634564(2.711436e-02)	0.384658362312679(1.149890e-01)	0.837968065454894(1.417860e-05)	0.40837990370507(9.247030e-02)	0.295953050778983(2.330947e-01)	0.222103176313611(3.757292e-01)	-0.000156088006323996(9.995096e-01)	0.497797712070946(3.553289e-02)	-0.50691899713426(3.179013e-02)	-0.456583673045541(5.682082e-02)	-0.64377316212056(3.939131e-03)	-0.299606844610166(2.271012e-01)	-0.245512477413478(3.261090e-01)	-0.506104055041533(3.211156e-02)	-0.157982240690788(5.312529e-01)	0.305523022895562(2.176086e-01)
MSTRG.10196	0.759724158953957(2.543183e-04)	0.521923560491372(2.630428e-02)	0.804592401595569(5.671909e-05)	0.450117582209998(6.088005e-02)	0.433828481626605(7.206314e-02)	0.111829757666287(6.586468e-01)	-0.234755286344337(3.484112e-01)	0.258431558324503(3.004624e-01)	-0.458528494626854(5.564061e-02)	-0.526702560524901(2.472175e-02)	-0.686607692945329(1.648809e-03)	-0.181317939915016(4.714988e-01)	-0.0774441376678519(7.600324e-01)	-0.42441622932543(7.917931e-02)	-0.225822958120138(3.675767e-01)	0.248758740093724(3.195473e-01)
MSTRG.10207	0.0243994779742668(9.234410e-01)	-0.0831881825387905(7.427838e-01)	-0.52346695038467(2.578481e-02)	-0.386735005741625(1.128758e-01)	-0.419284290644126(8.326977e-02)	-0.19929485462581(4.278730e-01)	0.22389763345924(3.717839e-01)	-0.371902752243803(1.285876e-01)	0.338087791398548(1.699946e-01)	0.108739004701634(6.675610e-01)	0.747660586276254(3.609714e-04)	-0.0866930069609283(7.323157e-01)	0.0918075206787444(7.171205e-01)	0.824795781598845(2.535572e-05)	0.577753896414478(1.203529e-02)	0.317004792890051(1.999304e-01)
MSTRG.10210	0.101861186473025(6.875486e-01)	-0.385666982502737(1.139592e-01)	-0.427574538647701(7.673637e-02)	-0.198851604184345(4.289224e-01)	-0.401668839349329(9.848632e-02)	-0.160150440844973(5.255590e-01)	0.366256869211587(1.349523e-01)	-0.0500881737547655(8.435356e-01)	-0.0820320613736759(7.462464e-01)	0.484815327399766(4.143345e-02)	0.58117232396(1.142257e-02)	-0.049723280049769(8.446623e-01)	-0.148786221221198(5.557111e-01)	0.180536306373277(4.734444e-01)	-0.0151695879153664(9.523614e-01)	0.232310517882146(3.535988e-01)
MSTRG.10217	0.0353321675947197(8.893058e-01)	-0.061902797146555(8.072230e-01)	0.259024937379994(2.993145e-01)	0.509444945985381(3.080961e-02)	0.863168363660296(3.986373e-06)	-0.123580640146683(6.251621e-01)	-0.260961181877475(2.955871e-01)	-0.200579985091711(4.248381e-01)	-0.380273862301857(1.195426e-01)	-0.693937190590741(1.400435e-03)	-0.306563136029505(2.159668e-01)	0.148532201985699(5.563937e-01)	0.758534815053569(2.634828e-04)	0.354268187851332(1.491885e-01)	0.111308608875339(6.601469e-01)	0.031735110870395(9.005193e-01)
MSTRG.10226	6.56119324473538e-05(9.997938e-01)	-0.253124793355807(3.108462e-01)	-0.119854465871787(6.357085e-01)	-0.152481206208689(5.458244e-01)	-0.121467516363085(6.311347e-01)	0.00693834682502203(9.782015e-01)	0.582888513940279(1.112451e-02)	0.130805138798909(6.049118e-01)	-0.17445202622586(4.887237e-01)	-0.344943280873706(1.609528e-01)	0.496231990114761(3.620805e-02)	-0.166951656355336(5.078835e-01)	0.0770390199877859(7.612531e-01)	0.782483094415479(1.240327e-04)	0.76661369982096(2.063460e-04)	0.541175339894151(2.037857e-02)
MSTRG.10238	-0.0460147382909078(8.561292e-01)	-0.36062667261561(1.415149e-01)	0.0477125208999831(8.508760e-01)	-0.216078017859378(3.891457e-01)	-0.553778296506291(1.710680e-02)	0.406205465817295(9.438959e-02)	0.762141770454832(2.365151e-04)	0.411747482095581(8.955389e-02)	-0.426686181252822(7.741783e-02)	0.281081726192487(2.585253e-01)	0.498806357612296(3.510311e-02)	-0.540567794487426(2.054789e-02)	-0.496069076454435(3.627886e-02)	0.119500919674433(6.367127e-01)	0.408995971746361(9.193170e-02)	0.475523567906892(4.609578e-02)
MSTRG.10239	0.222253339661077(3.753982e-01)	-0.0607949622902945(8.106133e-01)	-0.0129796033259917(9.592329e-01)	-0.158127581159659(5.308703e-01)	-0.250615936367599(3.158287e-01)	0.234471408949293(3.490113e-01)	0.418343884957124(8.403575e-02)	0.494870862072239(3.680295e-02)	-0.105918207022108(6.757337e-01)	-0.206237607878177(4.116133e-01)	-0.0260412429733801(9.183054e-01)	0.0807275764984664(7.501589e-01)	-0.239703187931565(3.380468e-01)	0.0984649004330837(6.974928e-01)	0.426918309295793(7.723934e-02)	-0.113495631857649(6.538603e-01)
MSTRG.10249	-0.0944793904449996(7.092221e-01)	-0.167662631740437(5.060522e-01)	-0.108149706189937(6.692654e-01)	-0.122143586127236(6.292214e-01)	0.454640566905878(5.801866e-02)	0.0882184215013126(7.277735e-01)	0.136718357206875(5.885380e-01)	0.170141717670532(4.996913e-01)	-0.155819530755268(5.369603e-01)	-0.550324039878697(1.795898e-02)	-0.178413985438591(4.787470e-01)	0.142212822352836(5.734919e-01)	0.814046275898314(3.938068e-05)	0.385464467905737(1.141654e-01)	0.41690155111701(8.522054e-02)	-0.32898078922329(1.825283e-01)
MSTRG.1025	-0.293595908875853(2.370145e-01)	-0.517848075065451(2.771521e-02)	-0.505229812740477(3.245917e-02)	-0.232496862161408(3.532019e-01)	-0.520485399797131(2.679563e-02)	-0.186479034223708(4.587530e-01)	0.181719029442954(4.705020e-01)	-0.232149409018533(3.539422e-01)	0.0085668679579237(9.730867e-01)	0.9254843564888(3.776307e-08)	0.631238900074117(4.962864e-03)	-0.151622899695966(5.481139e-01)	-0.30730610068735(2.147990e-01)	-0.0938154430114882(7.111822e-01)	-0.326833598924666(1.855711e-01)	0.0186464059037952(9.414588e-01)
MSTRG.10273	-0.00881302921979696(9.723137e-01)	-0.506581033022352(3.192313e-02)	-0.681103038834884(1.858423e-03)	-0.19724097586071(4.327469e-01)	-0.372000753056294(1.284790e-01)	-0.219813689563081(3.807966e-01)	0.250845698483448(3.153704e-01)	-0.369519955131561(1.312475e-01)	0.0520292416950181(8.375470e-01)	0.532595010648639(2.287394e-02)	0.79162808963908(9.074654e-05)	0.0465847079247228(8.543650e-01)	-0.0436049517058186(8.635951e-01)	0.476436018915232(4.562107e-02)	0.128354477736497(6.117513e-01)	0.0920746767147181(7.163295e-01)
MSTRG.10274	-0.0844823665771972(7.389132e-01)	-0.088756432955166(7.261735e-01)	-0.192146433011216(4.449605e-01)	-0.175762428793903(4.854128e-01)	0.166486459154332(5.090835e-01)	-0.296370261049902(2.324053e-01)	0.00528368589991095(9.833993e-01)	-0.392569202025606(1.070869e-01)	0.0389644972087865(8.780026e-01)	-0.309380843915291(2.115595e-01)	0.371517128713978(1.290155e-01)	0.0406868739957301(8.726505e-01)	0.430012408068075(7.488893e-02)	0.805056644164781(5.573737e-05)	0.462974490121993(5.301180e-02)	0.297637323092545(2.303195e-01)
MSTRG.10277	-0.159382521188434(5.275724e-01)	-0.357317193028117(1.454739e-01)	-0.394722953712026(1.050045e-01)	-0.29198286722839(2.397210e-01)	-0.116374135825934(6.456197e-01)	0.101241749595105(6.893587e-01)	0.563159469037426(1.495285e-02)	0.139295359252905(5.814607e-01)	-0.0317126826030722(9.005893e-01)	-0.260567782304142(2.963421e-01)	0.474122914576327(4.683177e-02)	-0.195926438685155(4.358815e-01)	0.446905828492918(6.297501e-02)	0.800022802745587(6.719365e-05)	0.833371339418836(1.746506e-05)	0.0849731748097496(7.374469e-01)
MSTRG.10279	0.447892999944158(6.232546e-02)	-0.0639011552166487(8.011159e-01)	-0.0351585619321732(8.898466e-01)	0.140729897178115(5.775365e-01)	0.52342335267678(2.579938e-02)	-0.342660618983104(1.639262e-01)	-0.247197953907511(3.226923e-01)	-0.205750227177385(4.127438e-01)	-0.205336989715544(4.137036e-01)	-0.443652195174487(6.515161e-02)	-0.178015864670433(4.797450e-01)	0.67976500590372(1.912570e-03)	0.273246171125845(2.725953e-01)	0.294490362561586(2.355222e-01)	0.015991476322395(9.497833e-01)	-0.146152004682017(5.628074e-01)
MSTRG.10287	0.828615239842752(2.153025e-05)	0.459876095369067(5.483368e-02)	0.426138854723703(7.783990e-02)	0.290299357346289(2.425665e-01)	0.226529012826297(3.660406e-01)	0.128840913777906(6.103913e-01)	-0.315180146294834(2.026744e-01)	-0.0851941091519829(7.367871e-01)	-0.286435410299293(2.491783e-01)	-0.276286325350155(2.670812e-01)	-0.361193540014794(1.408443e-01)	0.00810324197986078(9.745428e-01)	0.0419287346245607(8.687949e-01)	-0.170086247741375(4.998332e-01)	-0.133548647459195(5.972921e-01)	0.0583840436448703(8.180022e-01)
MSTRG.10293	-0.231249935607744(3.558629e-01)	-0.270384466479495(2.778494e-01)	-0.555170383467325(1.677254e-02)	-0.511350841001029(3.008540e-02)	-0.489358482932438(3.928930e-02)	0.277432707646405(2.650200e-01)	0.552354823551582(1.745402e-02)	0.0594979375534929(8.145865e-01)	0.309145728929072(2.119250e-01)	0.0171866342277968(9.460353e-01)	0.642675275246109(4.021246e-03)	-0.0463421918864645(8.551155e-01)	-0.0825256134245858(7.447676e-01)	0.723326738576339(6.926512e-04)	0.865268730280774(3.546805e-06)	-0.00950217658730711(9.701496e-01)
MSTRG.10362	-0.198682353006252(4.293235e-01)	-0.480509991762879(4.354672e-02)	-0.405585691698628(9.494187e-02)	-0.325159978673942(1.879661e-01)	-0.549630139214006(1.813414e-02)	-0.155298812183353(5.383386e-01)	0.459232903874542(5.521771e-02)	-0.0278025249838545(9.127993e-01)	-0.0913627515589156(7.184380e-01)	0.583505090385822(1.101896e-02)	0.706092432243028(1.057176e-03)	-0.373254304066595(1.270957e-01)	-0.183900279521876(4.650996e-01)	0.267873774457696(2.825100e-01)	0.134980823119672(5.933301e-01)	0.288856132114979(2.450229e-01)
MSTRG.10365	-0.159450054479915(5.273952e-01)	-0.252653798132299(3.117780e-01)	-0.614132045678648(6.699674e-03)	-0.391196698645368(1.084293e-01)	-0.661957651278638(2.766338e-03)	-0.296857568201474(2.316017e-01)	-0.00242231954707874(9.923890e-01)	-0.424372849334923(7.921325e-02)	0.349545877804973(1.550697e-01)	0.934326242268115(1.414237e-08)	0.674985109158307(2.116758e-03)	0.064091600092933(8.005344e-01)	-0.369608909635374(1.311476e-01)	0.00162427958908363(9.948964e-01)	-0.304292044181899(2.195622e-01)	0.000683278117085784(9.978531e-01)
MSTRG.10399	-0.170796876423005(4.980167e-01)	-0.535955530437573(2.186963e-02)	-0.428417982183405(7.609345e-02)	-0.0937510691183683(7.113723e-01)	0.185670808149787(4.607374e-01)	-0.219980870132346(3.804253e-01)	0.22708649373789(3.648303e-01)	-0.152113948927622(5.468035e-01)	-0.160188316673855(5.254598e-01)	-0.129650612657592(6.081301e-01)	0.387760354233529(1.118427e-01)	0.0506663742698063(8.417509e-01)	0.478871522711994(4.437216e-02)	0.680541833535885(1.880977e-03)	0.42359749862997(7.982180e-02)	-0.064737904613281(7.985619e-01)
MSTRG.10400	0.0399882877273908(8.748207e-01)	0.470166182447874(4.895905e-02)	0.73988455222911(4.479194e-04)	0.210983078192167(4.006931e-01)	0.491188984471528(3.844981e-02)	0.276288215957192(2.670778e-01)	-0.233387566019735(3.513080e-01)	0.121299029333757(6.316118e-01)	-0.249093897438178(3.188743e-01)	-0.632653165915156(4.837528e-03)	-0.576326156178515(1.229885e-02)	-0.248125976473988(3.208201e-01)	0.242409998226608(3.324533e-01)	-0.137432981697505(5.865718e-01)	0.0664573515762973(7.933199e-01)	0.192584626311745(4.439031e-01)
MSTRG.10432	0.249279216242034(3.185026e-01)	0.105386284152342(6.772787e-01)	0.561512617478275(1.531449e-02)	0.947591132967812(2.426569e-09)	0.580007981590962(1.162840e-02)	0.0914057046372755(7.183108e-01)	-0.185765004084217(4.605059e-01)	0.204998458527488(4.144908e-01)	-0.384891742458224(1.147501e-01)	-0.440981353889342(6.697974e-02)	-0.558716054079461(1.594448e-02)	-0.135995547716947(5.905296e-01)	0.0241484066131078(9.242267e-01)	-0.337790403950199(1.703944e-01)	-0.244688060171242(3.277879e-01)	0.113057660939811(6.551174e-01)
MSTRG.10458	-0.335198729387325(1.739058e-01)	-0.363417908827437(1.382343e-01)	-0.436778953008866(6.993291e-02)	-0.25363248254854(3.098437e-01)	-0.362294356545628(1.395484e-01)	-0.0822508089883795(7.455909e-01)	-0.0149197574721464(9.531451e-01)	-0.354485077232302(1.489222e-01)	0.0591264552137759(8.157253e-01)	0.766540278378905(2.068137e-04)	0.47638476451074(4.564764e-02)	-0.0354669108821264(8.888861e-01)	-0.100764467467985(6.907545e-01)	-0.0759674832562032(7.644844e-01)	-0.308477004640574(2.129668e-01)	-0.153380256931445(5.434308e-01)
MSTRG.10460	-0.0517763308014742(8.383269e-01)	-0.194966269387967(4.381785e-01)	0.107351324342531(6.715771e-01)	0.671988294032284(2.253713e-03)	0.828442563828005(2.169188e-05)	-0.192612066331234(4.438369e-01)	-0.301725042406399(2.236724e-01)	-0.285381684310651(2.510009e-01)	-0.293075244386355(2.378860e-01)	-0.490462954071694(3.878112e-02)	-0.21787635987667(3.851140e-01)	0.160916123720705(5.235550e-01)	0.653047568516325(3.298653e-03)	0.277593210358579(2.647323e-01)	-0.0466924460707481(8.540316e-01)	-0.0300832457621892(9.056750e-01)
MSTRG.10468	0.34373115235985(1.625271e-01)	0.194970125986234(4.381692e-01)	0.616246061732979(6.461643e-03)	0.100850354908629(6.905033e-01)	0.0248055438701609(9.221705e-01)	0.648428089189539(3.606045e-03)	0.378650220502118(1.212607e-01)	0.819105041127422(3.212490e-05)	-0.455114231587227(5.772494e-02)	-0.410117625703541(9.095692e-02)	-0.530170823309337(2.362057e-02)	-0.291148427202375(2.411287e-01)	-0.320595287796341(1.946026e-01)	-0.433713885993128(7.214683e-02)	0.228618393961362(3.615161e-01)	-0.00479739809669847(9.849270e-01)
MSTRG.10485	-0.375036644614969(1.251470e-01)	-0.498310121411098(3.531405e-02)	-0.569556119803834(1.361194e-02)	-0.480307052486064(4.364832e-02)	-0.72706906690481(6.293422e-04)	0.0894184673137165(7.242062e-01)	0.569884912429508(1.354569e-02)	0.202681237547359(4.199005e-01)	0.154088357894808(5.415488e-01)	0.644743395596358(3.867709e-03)	0.62472686738162(5.574574e-03)	-0.127586732347337(6.139003e-01)	-0.364681595849341(1.367666e-01)	0.0983866058692543(6.977226e-01)	0.206387147210151(4.112668e-01)	-0.07172874520043(7.773026e-01)
MSTRG.10490	0.204673518773477(4.152471e-01)	0.0686971148823162(7.865043e-01)	0.275817781721898(2.679265e-01)	0.449972279704721(6.097369e-02)	0.884748020046392(1.083956e-06)	-0.244868135512494(3.274207e-01)	-0.332335856887425(1.778410e-01)	-0.106004212493078(6.754840e-01)	-0.277745225770418(2.644599e-01)	-0.813909677678692(3.959450e-05)	-0.478574313715904(4.452316e-02)	0.333490422944111(1.762469e-01)	0.700135993726305(1.215384e-03)	0.285728686364536(2.503998e-01)	0.0819645793005685(7.464486e-01)	-0.0773020661470107(7.604604e-01)
MSTRG.10491	0.0967461404983915(7.025432e-01)	0.0589732746667439(8.161950e-01)	0.176020494356294(4.847621e-01)	0.411294198585048(8.994250e-02)	0.893640873951647(5.869587e-07)	-0.324882870973232(1.883646e-01)	-0.456607500844388(5.680625e-02)	-0.305310503675287(2.179451e-01)	-0.175230026962263(4.867567e-01)	-0.701054103783923(1.189790e-03)	-0.401858640774542(9.831240e-02)	0.419637770489975(8.298318e-02)	0.738173761165131(4.692366e-04)	0.302367345828829(2.226394e-01)	-0.0298477871140101(9.064102e-01)	-0.107976529621936(6.697666e-01)
MSTRG.10492	-0.191382132453405(4.468080e-01)	0.460833890085643(5.426554e-02)	-0.310599157939897(2.096722e-01)	-0.287008298809753(2.481909e-01)	-0.277814508538233(2.643358e-01)	-0.21350235931729(3.949602e-01)	-0.305936576468287(2.169549e-01)	-0.170685425404743(4.983014e-01)	0.93815579806465(8.853037e-09)	0.0587207202188936(8.169695e-01)	-0.0425037976413036(8.670104e-01)	0.0506623024724629(8.417634e-01)	-0.0141696569803774(9.554985e-01)	0.0117388556669663(9.631273e-01)	0.0263286090214474(9.174068e-01)	-0.263421896439185(2.908907e-01)
MSTRG.1052	-0.0305110361380959(9.043395e-01)	-0.276346015580272(2.669736e-01)	-0.376958895189208(1.230689e-01)	-0.0483698344787129(8.488438e-01)	-0.150564822299046(5.509423e-01)	-0.622622571280488(5.784842e-03)	-0.108291193918968(6.688561e-01)	-0.551323994199705(1.770892e-02)	-0.0050466222241001(9.841440e-01)	0.560230566102924(1.560081e-02)	0.565727074372151(1.440256e-02)	-0.170808177990915(4.979878e-01)	0.195688453060048(4.364502e-01)	0.227845362120066(3.631864e-01)	-0.338755358211182(1.690994e-01)	0.337991780385235(1.701236e-01)
MSTRG.10552	-0.204717912525645(4.151438e-01)	-0.381888238875789(1.178514e-01)	-0.493831164744998(3.726240e-02)	-0.0327018683163534(8.975037e-01)	-0.296290928572985(2.325363e-01)	-0.345369329893066(1.604019e-01)	-0.0664167146480031(7.934437e-01)	-0.476566291432536(4.555360e-02)	0.0999518489319699(6.931332e-01)	0.789807958453207(9.668505e-05)	0.56374527650378(1.482585e-02)	-0.114531900707727(6.508892e-01)	-0.0737643233398138(7.711399e-01)	-0.000415614395633548(9.986941e-01)	-0.408554524904946(9.231740e-02)	0.0465488543569121(8.544759e-01)
MSTRG.10553	-0.350464397176278(1.539136e-01)	-0.218502598996983(3.837155e-01)	-0.595568904768834(9.109895e-03)	-0.225547339731924(3.681773e-01)	-0.433118035406562(7.258316e-02)	-0.193768913350179(4.410517e-01)	0.0248077705326782(9.221636e-01)	-0.259349490433085(2.986877e-01)	0.394620349056567(1.051031e-01)	0.707094691992386(1.032322e-03)	0.465324872323327(5.166046e-02)	-0.188895183431829(4.528467e-01)	0.157480842191211(5.325736e-01)	-0.024255459869719(9.238917e-01)	-0.239036394385385(3.394330e-01)	-0.156473557890806(5.352314e-01)
MSTRG.10556	-0.138268839669277(5.842755e-01)	-0.202720216112546(4.198092e-01)	-0.190748025552492(4.483437e-01)	0.501220293928718(3.409077e-02)	0.400687630293222(9.938897e-02)	-0.386320569328581(1.132953e-01)	-0.462870638854912(5.307212e-02)	-0.451726312374216(5.985049e-02)	0.0429786418985889(8.655374e-01)	0.194006145260135(4.404816e-01)	-0.0620941702392126(8.066377e-01)	0.176100410330483(4.845607e-01)	0.34333033592953(1.630500e-01)	-0.106816245177119(6.731280e-01)	-0.504205865808196(3.286999e-02)	-0.248294640882454(3.204806e-01)
MSTRG.1056	-0.362504462583925(1.393020e-01)	-0.208985137069403(4.052714e-01)	-0.499876237507431(3.465161e-02)	-0.344655220378896(1.613260e-01)	-0.535173391624758(2.210023e-02)	-0.174379847838392(4.889064e-01)	-0.0808592788037454(7.497636e-01)	-0.22200914329669(3.759366e-01)	0.383653555567945(1.160215e-01)	0.923623420791836(4.572722e-08)	0.344369916901843(1.616962e-01)	-0.00376036444230586(9.881850e-01)	-0.277212320103821(2.654155e-01)	-0.360398722340276(1.417851e-01)	-0.491362568593684(3.837092e-02)	-0.29201557900658(2.396659e-01)
MSTRG.10567	-0.0519904803393912(8.376666e-01)	-0.0466480917317909(8.541688e-01)	0.0961309353970839(7.043539e-01)	0.168060463024081(5.050289e-01)	-0.269367984614458(2.797306e-01)	-0.296189862556554(2.327033e-01)	-0.134633702268979(5.942894e-01)	-0.326395321264186(1.861963e-01)	-0.0896999859305718(7.233701e-01)	0.604649675703295(7.856275e-03)	0.300924079909923(2.249650e-01)	-0.322287089363062(1.921251e-01)	-0.471818284522832(4.806211e-02)	-0.270685554456743(2.772937e-01)	-0.53697288451371(2.157251e-02)	0.48855422811674(3.966254e-02)
MSTRG.10582	0.0923206388731504(7.156015e-01)	-0.195875221679839(4.360038e-01)	-0.388322187868657(1.112794e-01)	0.0127238292865444(9.600357e-01)	0.1440692302029(5.684458e-01)	-0.520052662495319(2.694487e-02)	-0.0572212236220019(8.215713e-01)	-0.527510890165775(2.446159e-02)	0.0900146366488856(7.224360e-01)	-0.0498176309491998(8.443709e-01)	0.488623036073791(3.963050e-02)	0.140755902445448(5.774655e-01)	0.332488485366402(1.776297e-01)	0.688616057200648(1.577384e-03)	0.154214433427498(5.412141e-01)	0.336920245805283(1.715680e-01)
MSTRG.10583	-0.257500541025096(3.022689e-01)	-0.375361017152502(1.247946e-01)	-0.852597210786186(6.981838e-06)	-0.411466149148745(8.979494e-02)	-0.467088199561915(5.066383e-02)	-0.384342897317404(1.153125e-01)	0.039617912650576(8.759716e-01)	-0.570167969803923(1.348887e-02)	0.436120004407296(7.040457e-02)	0.668188246096976(2.437802e-03)	0.825058813544857(2.507487e-05)	0.0622122988870795(8.062764e-01)	0.0972317615113806(7.011150e-01)	0.498313595971682(3.531257e-02)	0.0569038001693467(8.225462e-01)	-0.0536399685359781(8.325841e-01)
MSTRG.1060	-0.107812546801828(6.702413e-01)	-0.461824470992543(5.368262e-02)	-0.695471561333465(1.352587e-03)	-0.386432586583504(1.131818e-01)	-0.535295135101788(2.206421e-02)	-0.291812216028995(2.400084e-01)	0.418373222313809(8.401178e-02)	-0.281387172923481(2.579862e-01)	0.173437711884166(4.912941e-01)	0.461822149441023(5.368398e-02)	0.928871275088212(2.631266e-08)	-0.130736562498068(6.051028e-01)	-0.0737525747487777(7.711754e-01)	0.67650881903419(2.049804e-03)	0.370530538272624(1.301147e-01)	0.312735993794966(2.063887e-01)
MSTRG.10622	0.0623047951180203(8.059936e-01)	-0.0877395268541614(7.291985e-01)	-0.0443449570249045(8.613012e-01)	0.454376937324039(5.818262e-02)	0.0951862005451357(7.071373e-01)	-0.356026100641282(1.470390e-01)	-0.290738731790024(2.418218e-01)	-0.421596753089685(8.140793e-02)	0.0192701851910899(9.395038e-01)	0.311161569998197(2.088047e-01)	0.15795750596631(5.313180e-01)	0.129715295646892(6.079496e-01)	-0.300945006252244(2.249312e-01)	-0.130730813465308(6.051188e-01)	-0.520137513260143(2.691555e-02)	0.275197207670329(2.690486e-01)
MSTRG.10624	0.246294919413847(3.245202e-01)	-0.0903283948917933(7.215049e-01)	-0.093469162233929(7.122052e-01)	0.226436697730179(3.662412e-01)	-0.279962884438373(2.605060e-01)	-0.22124298266909(3.776287e-01)	-0.0585650052345314(8.174471e-01)	-0.200302306564805(4.254929e-01)	-0.0362471839908235(8.864564e-01)	0.573511074708626(1.283198e-02)	0.259178805471166(2.990172e-01)	-0.029597977699429(9.071903e-01)	-0.525391279786633(2.514837e-02)	-0.307007158976295(2.152684e-01)	-0.518786877092255(2.738510e-02)	0.263784768163469(2.902020e-01)
MSTRG.10664	-0.0657745785266988(7.954005e-01)	-0.0607882588863392(8.106338e-01)	0.182618432094353(4.682706e-01)	0.453320384052919(5.884321e-02)	0.742815342560466(4.132888e-04)	-0.276341138612907(2.669824e-01)	-0.31284749075741(2.062183e-01)	-0.194647010205748(4.389436e-01)	-0.16139956504261(5.222916e-01)	-0.502626018614336(3.351170e-02)	-0.293900713424048(2.365053e-01)	0.162331325177204(5.198604e-01)	0.4407018784637(6.717321e-02)	0.189487344328992(4.514051e-01)	-0.0584640229259798(8.177569e-01)	0.0277342106508306(9.130128e-01)
MSTRG.10691	-0.062953027757465(8.040121e-01)	-0.345771639623461(1.598829e-01)	-0.33196403317212(1.783565e-01)	-0.285773942352164(2.503215e-01)	-0.343717977446163(1.625443e-01)	0.0659887212284471(7.947478e-01)	0.57789811968872(1.200892e-02)	-0.0289144720436304(9.093251e-01)	-0.0711318518983758(7.791121e-01)	-0.0330980708016908(8.962682e-01)	0.725069301912139(6.625407e-04)	-0.137376534401154(5.867270e-01)	-0.0356960786951773(8.881724e-01)	0.801188562364967(6.437678e-05)	0.74790235119481(3.585140e-04)	0.446126359632721(6.349144e-02)
MSTRG.10694	-0.271735147053072(2.753619e-01)	-0.227225437523344(3.645290e-01)	-0.539220811648591(2.092723e-02)	-0.41397335272422(8.766327e-02)	-0.0350118322984715(8.903036e-01)	0.0299007778624196(9.062447e-01)	0.249963000694918(3.171331e-01)	-0.216873677664939(3.873591e-01)	0.238676314980293(3.401829e-01)	-0.202960089583139(4.192475e-01)	0.487689036280723(4.006709e-02)	0.0312408572003236(9.020616e-01)	0.605058859034981(7.803249e-03)	0.859618464178956(4.835952e-06)	0.713773046369109(8.788167e-04)	-0.082240406284354(7.456220e-01)
MSTRG.107	-0.361298711736224(1.407201e-01)	-0.299372170753353(2.274832e-01)	-0.572898522945219(1.295039e-02)	-0.375406808122669(1.247449e-01)	-0.580233742198618(1.158826e-02)	-0.142505799863069(5.726943e-01)	0.0031762205709682(9.900203e-01)	-0.239633746649493(3.381910e-01)	0.332266493600277(1.779371e-01)	0.930543901730323(2.186827e-08)	0.46727903467903(5.055685e-02)	-0.0621489150407913(8.064703e-01)	-0.239185279999402(3.391232e-01)	-0.21433185501286(3.930825e-01)	-0.358279794911865(1.443146e-01)	-0.274843531831091(2.696894e-01)
MSTRG.10753	-0.102405358849938(6.859598e-01)	-0.336423018806829(1.722410e-01)	-0.49740990232532(3.569921e-02)	-0.0775655522761363(7.596667e-01)	0.218809448965942(3.830312e-01)	-0.389039907063961(1.105628e-01)	-0.026607781047578(9.165339e-01)	-0.486902700883429(4.043749e-02)	0.0913815741211782(7.183823e-01)	-0.199478560597715(4.274385e-01)	0.456416667276339(5.692304e-02)	0.350319539184568(1.540955e-01)	0.500067857393926(3.457123e-02)	0.868812759626089(2.899252e-06)	0.407154410092811(9.354848e-02)	0.0188058102864259(9.409592e-01)
MSTRG.10762	0.329942665386821(1.811761e-01)	0.787918829799603(1.031940e-04)	0.775915788084678(1.538636e-04)	0.276357766638947(2.669524e-01)	0.214372599191326(3.929904e-01)	0.301910776116217(2.233734e-01)	-0.398638442868082(1.012933e-01)	0.188585255064095(4.536021e-01)	0.062542111302593(8.052680e-01)	-0.44020744619712(6.751651e-02)	-0.737179271261171(4.820148e-04)	-0.137007175816208(5.877431e-01)	-0.28874757238955(2.452083e-01)	-0.537352665575487(2.146241e-02)	-0.185994740132146(4.599416e-01)	0.0803570218046408(7.512714e-01)
MSTRG.10775	0.190798767332812(4.482208e-01)	0.139075442648773(5.820632e-01)	0.405519902456581(9.500063e-02)	0.0463818200998118(8.549929e-01)	0.311874463530293(2.077085e-01)	-0.378698206010858(1.212097e-01)	-0.0957411171438408(7.055019e-01)	-0.116719365053159(6.446340e-01)	-0.319344484727214(1.964478e-01)	-0.372027493847779(1.284494e-01)	-0.0757576729465083(7.651176e-01)	0.109112629178584(6.664811e-01)	0.032667110728838(8.976121e-01)	0.193867201304323(4.408154e-01)	-0.0486314951834323(8.480351e-01)	0.593806682063894(9.370836e-03)
MSTRG.10784	0.174658547070068(4.882012e-01)	0.287807560466053(2.468175e-01)	0.401616186879338(9.853461e-02)	0.454388814256119(5.817522e-02)	0.866854995557316(3.243069e-06)	-0.301377014723028(2.242335e-01)	-0.557133372036823(1.631000e-02)	-0.310868121248785(2.092571e-01)	-0.173815885986412(4.903350e-01)	-0.734384636164508(5.194952e-04)	-0.514382519136183(2.896066e-02)	0.294859231364564(2.349085e-01)	0.651879740293958(3.374254e-03)	0.168089989388362(5.049530e-01)	-0.108032070270932(6.696059e-01)	0.0337311493225246(8.942945e-01)
MSTRG.1079	0.229607561284141(3.593852e-01)	0.109520565324431(6.653028e-01)	0.58043784709634(1.155207e-02)	0.202832190942321(4.195469e-01)	0.43894681726306(6.839769e-02)	0.408825476242421(9.208052e-02)	0.183673546348174(4.656597e-01)	0.336754453752778(1.717922e-01)	-0.567123179952885(1.411017e-02)	-0.750362062168659(3.343023e-04)	-0.348910625870724(1.558728e-01)	0.0460869331331941(8.559057e-01)	0.194456523906005(4.394005e-01)	0.171953268192014(4.950675e-01)	0.416990233405832(8.514734e-02)	0.227896921138287(3.630749e-01)
MSTRG.10802	0.158686293683152(5.294009e-01)	-0.046490050712794(8.546579e-01)	0.333577889338383(1.761265e-01)	0.548031069410602(1.854293e-02)	0.783345536813852(1.205066e-04)	-0.162461511360526(5.195212e-01)	-0.384170016065939(1.154900e-01)	-0.114906219385198(6.498172e-01)	-0.344276748011515(1.618172e-01)	-0.438198824938547(6.892454e-02)	-0.473253517673003(4.729306e-02)	0.21896154130342(3.826923e-01)	0.186817839400042(4.579225e-01)	-0.103152616655424(6.837801e-01)	-0.256152141122069(3.048967e-01)	-0.0978778037471358(6.992166e-01)
MSTRG.10806	0.709132423493219(9.832869e-04)	0.602855720605916(8.092194e-03)	0.49575560925544(3.641541e-02)	0.0768565384742081(7.618031e-01)	0.025394591901961(9.203278e-01)	-0.0552828151593071(8.275283e-01)	-0.295218554034332(2.343117e-01)	-0.231768060052287(3.547558e-01)	-0.193826954054719(4.409122e-01)	-0.113214817570878(6.546662e-01)	-0.139604563285681(5.806139e-01)	-0.388929220118361(1.106731e-01)	0.025170007575508(9.210303e-01)	-0.0927920839281418(7.142068e-01)	-0.173185950726836(4.919331e-01)	0.49652715709668(3.608002e-02)
MSTRG.10823	0.431032023436286(7.412605e-02)	0.438556562093099(6.867219e-02)	0.819032390890771(3.222040e-05)	0.184695228530833(4.631384e-01)	0.0419400149815134(8.687599e-01)	0.167025928249877(5.076921e-01)	0.115340547074398(6.485742e-01)	0.473908575221371(4.694518e-02)	-0.435567300292722(7.080200e-02)	-0.338900390274451(1.689053e-01)	-0.439953071229005(6.769364e-02)	-0.46951549390629(4.931577e-02)	-0.310805070615917(2.093543e-01)	-0.401903108053151(9.827169e-02)	-0.0695857777536704(7.838042e-01)	0.541556032299842(2.027304e-02)
MSTRG.10824	0.498993267926956(3.502391e-02)	0.583926948574728(1.094720e-02)	0.865086088125245(3.583297e-06)	0.240905754631059(3.355550e-01)	0.0706836177444121(7.804717e-01)	0.239949046933758(3.375365e-01)	-0.123304724881324(6.259407e-01)	0.383809418735927(1.158609e-01)	-0.339147504737964(1.685750e-01)	-0.228569504884965(3.616216e-01)	-0.610283271474538(7.151238e-03)	-0.375176998221956(1.249944e-01)	-0.400132610786254(9.990218e-02)	-0.667275940192599(2.483792e-03)	-0.306565622607799(2.159629e-01)	0.334352512029784(1.750628e-01)
MSTRG.10826	-0.340678563872533(1.665381e-01)	-0.453436377769428(5.877042e-02)	-0.545156275214846(1.929608e-02)	-0.450739304125832(6.048060e-02)	-0.523516912303248(2.576813e-02)	0.342444309925497(1.642099e-01)	0.403810028307187(9.653710e-02)	-0.170581588055084(4.985667e-01)	0.041061370844619(8.714875e-01)	0.533234999050172(2.267995e-02)	0.729158309836395(5.961563e-04)	-0.166561921799334(5.088887e-01)	-0.091543436175566(7.179027e-01)	0.371814421397331(1.286855e-01)	0.372548140924718(1.278737e-01)	-0.08643556716339(7.330831e-01)
MSTRG.10857	0.228300213513532(3.622031e-01)	-0.294168570489668(2.360584e-01)	-0.206402628215669(4.112309e-01)	-0.114794992839169(6.501357e-01)	-0.131302229564229(6.035283e-01)	-0.170920752640457(4.977004e-01)	0.445718367598224(6.376301e-02)	-0.102619133695186(6.853360e-01)	-0.241013543723346(3.353322e-01)	-0.158583565148244(5.296709e-01)	0.612588325457591(6.877936e-03)	-0.0668521215554149(7.921176e-01)	0.0202163703199743(9.365389e-01)	0.793356625307103(8.539627e-05)	0.573784866546745(1.277933e-02)	0.581814742232248(1.131026e-02)
MSTRG.1087	-0.0049424724548882(9.844712e-01)	0.0177756864218907(9.441884e-01)	-0.728055926680059(6.134792e-04)	-0.465313197014645(5.166711e-02)	-0.289597206970521(2.437596e-01)	-0.373182871992751(1.271743e-01)	-0.102822375621401(6.847431e-01)	-0.55728358224045(1.627503e-02)	0.662786882134256(2.720622e-03)	0.106639201640559(6.736414e-01)	0.57996835467692(1.163546e-02)	0.318953381856617(1.970272e-01)	0.217804030628867(3.852757e-01)	0.754483635761917(2.968160e-04)	0.390466186047581(1.091486e-01)	-0.0893057712447612(7.245409e-01)
MSTRG.10890	0.266315150531554(2.854271e-01)	-0.0850756114220409(7.371410e-01)	-0.117491105087415(6.424325e-01)	-0.333416921464217(1.763481e-01)	-0.3734658761026(1.268633e-01)	0.126752149942655(6.162398e-01)	0.550723555898538(1.785874e-02)	0.0286946835623997(9.100117e-01)	-0.152418783512689(5.459908e-01)	-0.130012487091569(6.071206e-01)	0.605135378572027(7.793365e-03)	-0.219412819406492(3.816878e-01)	-0.146438543774822(5.620336e-01)	0.695804792518132(1.342377e-03)	0.698095936928455(1.273895e-03)	0.597970185828347(8.763761e-03)
MSTRG.10898	-0.0541162511408598(8.311177e-01)	-0.253961047728829(3.091959e-01)	-0.318167064825336(1.981953e-01)	-0.312906846661032(2.061276e-01)	-0.265652400210953(2.866731e-01)	-0.0794206046184775(7.540847e-01)	0.47291790257115(4.747205e-02)	-0.156160719487043(5.360581e-01)	-0.0140962191919997(9.557289e-01)	-0.112811461989791(6.558245e-01)	0.720527653697913(7.434084e-04)	-0.0656206615067307(7.958697e-01)	0.069694541074998(7.834739e-01)	0.887571269188578(8.971052e-07)	0.703378779061786(1.126982e-03)	0.536615353432982(2.167656e-02)
MSTRG.10906	0.107494882740079(6.711612e-01)	-0.106374871148717(6.744082e-01)	-0.249748287680776(3.175627e-01)	-0.335981496676263(1.728402e-01)	-0.650562944622225(3.461196e-03)	-0.0103938792469485(9.673497e-01)	0.543485102110266(1.974485e-02)	0.0778084577090337(7.589351e-01)	0.0817870974083903(7.469807e-01)	0.210085862724683(4.027456e-01)	0.667579979178701(2.468386e-03)	-0.431290640693444(7.393346e-02)	-0.349822935046435(1.547204e-01)	0.475275085524226(4.622570e-02)	0.516166237514913(2.831432e-02)	0.526257254377832(2.486599e-02)
MSTRG.10907	-0.14377377666953(5.692477e-01)	-0.433149029102026(7.256041e-02)	-0.49065653534212(3.869257e-02)	-0.392651956926086(1.070064e-01)	-0.214712575281495(3.922223e-01)	-0.0307259848617(9.036685e-01)	0.575011022492073(1.254567e-02)	0.0342737610196681(8.926033e-01)	0.00342894742897605(9.892262e-01)	-0.16099233511674(5.233558e-01)	0.637470684441532(4.429786e-03)	0.00571511356951628(9.820440e-01)	0.22327008956199(3.731610e-01)	0.897898138564995(4.292268e-07)	0.819009145381317(3.225101e-05)	0.187098825920754(4.572342e-01)
MSTRG.1091	0.205408471199194(4.135375e-01)	0.379576871393634(1.202780e-01)	0.688141346422242(1.594031e-03)	0.809897652675931(4.633133e-05)	0.713257007057346(8.899553e-04)	-0.098851420656388(6.963586e-01)	-0.53644896955368(2.172512e-02)	-0.100285156272419(6.921572e-01)	-0.18462224120133(4.633183e-01)	-0.548491742330419(1.842442e-02)	-0.655468797829834(3.146331e-03)	0.0826225965910722(7.444771e-01)	-0.0458415190612659(8.566654e-01)	-0.306903323682726(2.154316e-01)	-0.36369189223536(1.379152e-01)	0.202906670472733(4.193725e-01)
MSTRG.1092	0.287704959323905(2.469935e-01)	0.471797601852458(4.807326e-02)	0.751549796420003(3.231129e-04)	0.762231210787052(2.358772e-04)	0.688495276959098(1.581606e-03)	-0.251761468655718(3.135479e-01)	-0.566077770527016(1.432867e-02)	-0.104624209264919(6.794944e-01)	-0.202877878304653(4.194399e-01)	-0.518545450819657(2.746970e-02)	-0.673223631115566(2.196399e-03)	-0.0025014832965948(9.921402e-01)	0.0231222433241135(9.274384e-01)	-0.361296192560719(1.407231e-01)	-0.479565733788613(4.402099e-02)	0.33990888963244(1.675600e-01)
MSTRG.10920	-0.317734929919366(1.988393e-01)	-0.677335356198016(2.014223e-03)	-0.595988669784029(9.048608e-03)	-0.144974078724553(5.659932e-01)	0.241081392559567(3.351920e-01)	-0.164999953957526(5.129268e-01)	0.16353933814608(5.167164e-01)	-0.254325771878516(3.084777e-01)	-0.0966195679123804(7.029156e-01)	-0.063703164376712(8.017205e-01)	0.415190130512314(8.664211e-02)	0.485272633321327(4.121367e-02)	0.449613927676385(6.120508e-02)	0.688405877791882(1.584737e-03)	0.371175696313481(1.293952e-01)	-0.298053299100187(2.296373e-01)
MSTRG.10921	0.167496538410243(5.064798e-01)	0.0819846623737759(7.463884e-01)	0.281933790880934(2.570232e-01)	0.236172930410182(3.454232e-01)	0.762423189858956(2.345128e-04)	-0.019780580882186(9.379043e-01)	-0.232039652843458(3.541763e-01)	-0.126773612710252(6.161796e-01)	-0.3785545496518(1.213625e-01)	-0.683013211506412(1.783325e-03)	-0.361388805252614(1.406138e-01)	0.121546286348526(6.309116e-01)	0.839494382319862(1.321167e-05)	0.283741541875038(2.538545e-01)	0.130048659465299(6.070198e-01)	-0.0431585058629274(8.649795e-01)
MSTRG.10922	-0.314610038624256(2.035368e-01)	-0.525368307478377(2.515589e-02)	-0.730640534774492(5.735113e-04)	-0.508849710044282(3.103853e-02)	-0.686371765615995(1.657373e-03)	-0.0936443022658097(7.116877e-01)	0.50493675310525(3.257634e-02)	-0.23029608684632(3.579062e-01)	0.187437583640891(4.564052e-01)	0.632176782106475(4.879455e-03)	0.9896565570326(6.377557e-15)	-0.126714975910259(6.163441e-01)	-0.174378355809697(4.889102e-01)	0.565480958901222(1.445460e-02)	0.354094733143587(1.494018e-01)	0.22859179622441(3.615735e-01)
MSTRG.10950	0.242539437462096(3.321871e-01)	0.175526179106887(4.860089e-01)	0.341584806735422(1.653404e-01)	0.108046359539431(6.695645e-01)	-0.384279069674386(1.153780e-01)	0.0326569628011826(8.976437e-01)	0.0200995679222247(9.369048e-01)	0.144338593704502(5.677152e-01)	-0.13710124429753(5.874842e-01)	0.449657350547672(6.117701e-02)	-0.0279050825801823(9.124788e-01)	-0.211068378867974(4.004982e-01)	-0.796427283739922(7.655073e-05)	-0.618272589595677(6.239939e-03)	-0.487606168656876(4.010600e-02)	0.372341548690949(1.281019e-01)
MSTRG.10966	-0.225430946081044(3.684312e-01)	-0.0745422365265034(7.687881e-01)	-0.546786446470959(1.886610e-02)	-0.371706371796228(1.288054e-01)	-0.140643773942134(5.777718e-01)	-0.0732047111121411(7.728328e-01)	0.216501490612359(3.881942e-01)	-0.147421978900517(5.593813e-01)	0.464538880588528(5.210944e-02)	-0.250860387755487(3.153411e-01)	0.426742537868276(7.737447e-02)	0.0241109835204018(9.243438e-01)	0.475504805279289(4.610558e-02)	0.831601183900532(1.889374e-05)	0.738762764876927(4.618034e-04)	-0.0726667084499209(7.744613e-01)
MSTRG.10967	-0.3872941728865(1.123116e-01)	-0.0308026025226539(9.034294e-01)	-0.550928270248595(1.780755e-02)	-0.418891780797393(8.358886e-02)	-0.689131498858922(1.559473e-03)	-0.182166933822062(4.693901e-01)	-0.0696593898912215(7.835806e-01)	-0.2096314105732(4.037874e-01)	0.675217993965294(2.106410e-03)	0.841888699900724(1.180860e-05)	0.39137142752193(1.082577e-01)	-0.110233372605861(6.632456e-01)	-0.349218489178934(1.554833e-01)	-0.228005302561159(3.628405e-01)	-0.288246234899898(2.460657e-01)	-0.239932383282634(3.375710e-01)
MSTRG.10980	0.44688071615626(6.299160e-02)	0.148381863953682(5.567979e-01)	0.0404249972038396(8.734639e-01)	-0.219671102351984(3.811135e-01)	-0.245612086356795(3.259065e-01)	0.0378822210504726(8.813682e-01)	0.0649778977142364(7.978298e-01)	-0.39819482379284(1.017089e-01)	-0.156870329627083(5.341838e-01)	0.0458109192986798(8.567602e-01)	0.495521596616757(3.651761e-02)	-0.0472887822587676(8.521866e-01)	-0.202574001932019(4.201517e-01)	0.47879562370592(4.441069e-02)	0.275976088781162(2.676407e-01)	0.593704186707559(9.386196e-03)
MSTRG.10981	-0.437228009623437(6.961283e-02)	-0.376635905505188(1.234164e-01)	-0.473007884390655(4.742401e-02)	-0.492029120719086(3.806915e-02)	-0.621492334282428(5.900410e-03)	0.218400397441753(3.839435e-01)	0.308492604489001(2.129425e-01)	-0.209046755948643(4.051298e-01)	0.105053907642123(6.782448e-01)	0.783898654807258(1.182902e-04)	0.712364023330823(9.095082e-04)	-0.290700710975239(2.418862e-01)	-0.204631840496204(4.153442e-01)	0.111390628676999(6.599107e-01)	0.0596471298177269(8.141293e-01)	0.0334349969307919(8.952177e-01)
MSTRG.11	-0.192065976856274(4.451548e-01)	-0.451486160965952(6.000335e-02)	-0.494909001702557(3.678618e-02)	-0.408621278027124(9.225900e-02)	-0.5274345681509(2.448607e-02)	-0.0135188758410804(9.575406e-01)	0.654031940074863(3.236012e-03)	-0.0611832740270758(8.094246e-01)	-0.0165432137908465(9.480529e-01)	0.260822789542413(2.958526e-01)	0.897472517579839(4.431388e-07)	-0.237598538539315(3.424334e-01)	-0.0452155674956579(8.586039e-01)	0.726499056129119(6.386600e-04)	0.590121538181901(9.935934e-03)	0.474061412299836(4.686429e-02)
MSTRG.1101	-0.293470705731543(2.372239e-01)	-0.200856287748933(4.241871e-01)	-0.377130819467813(1.228843e-01)	-0.24601151687529(3.250952e-01)	-0.537637758306495(2.138005e-02)	-0.136833920209294(5.882199e-01)	-0.0538233627911681(8.320194e-01)	-0.221962135661376(3.760403e-01)	0.245192893538318(3.267592e-01)	0.953269684647449(9.871334e-10)	0.365025986197144(1.363686e-01)	-0.155506956882793(5.377875e-01)	-0.37022603921711(1.304554e-01)	-0.412533454334761(8.888295e-02)	-0.547223062543078(1.875223e-02)	-0.127066817511117(6.153573e-01)
MSTRG.1112	-0.0162272256451399(9.490439e-01)	0.52082059741135(2.668048e-02)	-0.0689714075922525(7.856706e-01)	-0.0616990524075575(8.078463e-01)	0.195191461630863(4.376392e-01)	-0.250434859117024(3.161901e-01)	-0.565575466516072(1.443460e-02)	-0.281302877694096(2.581349e-01)	0.697486882697918(1.291810e-03)	-0.347197667164345(1.580525e-01)	-0.348274304554947(1.566801e-01)	0.532751699107227(2.282633e-02)	0.134171589406924(5.955674e-01)	0.06088927851733(8.103245e-01)	-0.0249803159622449(9.216238e-01)	-0.343476950669203(1.628586e-01)
MSTRG.11155	-0.171271989041871(4.968040e-01)	-0.309377163158066(2.115652e-01)	-0.337182605220628(1.712136e-01)	-0.42375428065601(7.969847e-02)	-0.693319043225284(1.420104e-03)	0.292323331139477(2.391481e-01)	0.531139056681299(2.332011e-02)	0.000426257254791444(9.986607e-01)	-0.0120209131887995(9.622419e-01)	0.518273208966901(2.756534e-02)	0.734804793501494(5.137091e-04)	-0.45294104924336(5.908175e-02)	-0.330392337883459(1.805463e-01)	0.314539680447824(2.036434e-01)	0.407817039528509(9.296438e-02)	0.256350764029678(3.045087e-01)
MSTRG.1117	-0.147076789710064(5.603116e-01)	-0.443662916123745(6.514434e-02)	-0.452163042327085(5.957325e-02)	-0.298919365826209(2.282213e-01)	-0.626776660816501(5.375764e-03)	-0.165825232867566(5.107914e-01)	0.35479794844214(1.485385e-01)	-0.273662889594455(2.718353e-01)	-0.0492843806008874(8.460179e-01)	0.788468757091971(1.012620e-04)	0.857343316304766(5.458543e-06)	-0.258102275118222(3.011006e-01)	-0.343952950255038(1.622383e-01)	0.222314756241532(3.752628e-01)	-0.0483760953140917(8.488245e-01)	0.41210533396959(8.924796e-02)
MSTRG.11183	-0.0969076912607605(7.020680e-01)	-0.199710220397746(4.268909e-01)	-0.430883381959121(7.423690e-02)	-0.258429675728587(3.004661e-01)	0.0117365063062545(9.631347e-01)	-0.190069582453565(4.499899e-01)	0.220548062969021(3.791671e-01)	-0.282306789534341(2.563674e-01)	0.170375257399554(4.990940e-01)	-0.311521562140178(2.082507e-01)	0.528839527403704(2.403863e-02)	0.161385012516868(5.223296e-01)	0.392427560271723(1.072249e-01)	0.959073065563178(3.480523e-10)	0.702949888916528(1.138357e-03)	0.20810856783466(4.072890e-01)
MSTRG.11194	0.33615092345762(1.726101e-01)	0.0792053816274239(7.547317e-01)	0.266992168000918(2.841578e-01)	0.313374035700719(2.054148e-01)	-0.20523912665782(4.139311e-01)	-0.100072782041431(6.927790e-01)	0.0625011193137786(8.053934e-01)	-0.0763014129085146(7.634770e-01)	-0.275713325911704(2.681151e-01)	0.296795397950865(2.317041e-01)	0.184717661598845(4.630832e-01)	-0.254639504638092(3.078608e-01)	-0.448131771960475(6.216911e-02)	-0.241892676375069(3.335181e-01)	-0.367075168702728(1.340165e-01)	0.644964917272856(3.851551e-03)
MSTRG.11211	-0.130849916589502(6.047872e-01)	-0.401493643557865(9.864706e-02)	-0.500819188537461(3.425741e-02)	-0.390478254867685(1.091367e-01)	-0.537309426824964(2.147492e-02)	-0.0706807428567726(7.804804e-01)	0.548737701458791(1.836140e-02)	-0.178406686900878(4.787653e-01)	0.0394907756698389(8.763667e-01)	0.277698332931452(2.645439e-01)	0.916783134686952(8.884434e-08)	-0.156021683543526(5.364257e-01)	-0.154595302771795(5.402033e-01)	0.754907293925119(2.931719e-04)	0.56617145098118(1.430898e-02)	0.478180348102426(4.472392e-02)
MSTRG.11217	-0.592319409728279(9.595708e-03)	-0.335698850724159(1.732245e-01)	-0.382306521368521(1.174160e-01)	-0.264165952569076(2.894796e-01)	-0.148487589278645(5.565136e-01)	-0.066211705838627(7.940683e-01)	-0.0611361248568617(8.095689e-01)	-0.221748614620432(3.765115e-01)	0.285326943179857(2.510958e-01)	0.428906075030936(7.572321e-02)	0.263861943024137(2.900557e-01)	0.198758060405125(4.291440e-01)	-0.181251291258704(4.716645e-01)	0.0103606024805118(9.674542e-01)	-0.0744322138505562(7.691206e-01)	-0.288246671820856(2.460650e-01)
MSTRG.11245	-0.0567577635522724(8.229948e-01)	-0.345345202125299(1.604331e-01)	-0.340697794050688(1.665127e-01)	-0.18651482800731(4.586652e-01)	-0.135437967862055(5.920678e-01)	-0.10866091687818(6.677867e-01)	0.438762887262526(6.852696e-02)	-0.183026526169671(4.672599e-01)	-0.102283013160009(6.863169e-01)	-0.0618619586112364(8.073479e-01)	0.680936043291028(1.865111e-03)	-0.0254971463595637(9.200071e-01)	0.175250586147013(4.867048e-01)	0.778135040626533(1.431700e-04)	0.525924380339636(2.497424e-02)	0.493390317644366(3.745854e-02)
MSTRG.11248	-0.254411283978988(3.083095e-01)	-0.520456352211086(2.680563e-02)	-0.592642524380343(9.546489e-03)	-0.111004651090495(6.610223e-01)	-0.137248383601231(5.870795e-01)	-0.272862155973586(2.732968e-01)	0.234136669124767(3.497197e-01)	-0.472210047989845(4.785126e-02)	0.0289984416944862(9.090628e-01)	0.2308100781797(3.568043e-01)	0.816357824124779(3.590877e-05)	-0.0269235821307753(9.155466e-01)	0.254910075496892(3.073293e-01)	0.798101020806949(7.206594e-05)	0.354257976001749(1.492011e-01)	0.275343257553537(2.687842e-01)
MSTRG.11282	-0.025137170098419(9.211331e-01)	-0.0676755659997083(7.896111e-01)	0.0579564692040778(8.193142e-01)	0.0717666203869665(7.771878e-01)	0.524342884082442(2.549357e-02)	-0.167723969874909(5.058944e-01)	-0.301863378759229(2.234497e-01)	-0.124092116726196(6.237198e-01)	-0.112466829742643(6.568148e-01)	-0.402920175676856(9.734376e-02)	-0.332024279375589(1.782729e-01)	0.90385736729288(2.704814e-07)	0.18925231494953(4.519769e-01)	0.0711920873947827(7.789295e-01)	-0.0871402973211392(7.309829e-01)	-0.323274831191695(1.906883e-01)
MSTRG.11307	0.00773163954132215(9.757099e-01)	-0.32564832238714(1.872651e-01)	-0.563809323318858(1.481202e-02)	-0.474825453640557(4.646151e-02)	-0.545866910714083(1.910770e-02)	-0.278446027253015(2.632064e-01)	0.478192992893232(4.471746e-02)	-0.043495026732909(8.639359e-01)	0.139524346183039(5.808335e-01)	0.353208943484176(1.504942e-01)	0.71901546122983(7.720978e-04)	-0.107565430464296(6.709569e-01)	-0.0891012644059918(7.251486e-01)	0.477591897078585(4.502506e-02)	0.317983475795074(1.984687e-01)	0.268007883660879(2.822598e-01)
MSTRG.11358	0.436883005333624(6.985865e-02)	-0.048732372805297(8.477234e-01)	0.167982803948601(5.052286e-01)	0.125022660488038(6.210991e-01)	-0.128621908130933(6.110034e-01)	-0.0799582118457614(7.524692e-01)	0.481632584950752(4.298796e-02)	0.206223339587478(4.116464e-01)	-0.405515471654233(9.500459e-02)	-0.206720586118434(4.104947e-01)	0.307746070842324(2.141093e-01)	-0.449136346913335(6.151448e-02)	0.00813577435346491(9.744406e-01)	0.376920813872004(1.231098e-01)	0.347734611316161(1.573671e-01)	0.75285106720337(3.112171e-04)
MSTRG.11379	-0.193210050333798(4.423961e-01)	-0.379422961919493(1.204408e-01)	-0.60225677456972(8.172220e-03)	-0.396967349904271(1.028655e-01)	-0.474781088437961(4.648482e-02)	-0.20152319519183(4.226179e-01)	0.309144374155969(2.119271e-01)	-0.447261249199232(6.274057e-02)	0.133539208265577(5.973182e-01)	0.460737262705304(5.432265e-02)	0.938207800089556(8.795119e-09)	-0.140090169704542(5.792851e-01)	0.0332634483683788(8.957526e-01)	0.694717220083848(1.375938e-03)	0.331401621533246(1.791380e-01)	0.372433162296599(1.280006e-01)
MSTRG.11398	0.895129996641936(5.268931e-07)	0.485849884656533(4.093751e-02)	0.50211408514098(3.372170e-02)	0.221477606574391(3.771101e-01)	0.331827987884194(1.785453e-01)	0.0435113048320401(8.638855e-01)	-0.176197872444676(4.843151e-01)	-0.0236806056628409(9.256907e-01)	-0.352039429077591(1.519448e-01)	-0.541626936114255(2.025343e-02)	-0.317970261375088(1.984884e-01)	-0.0953875125262977(7.065439e-01)	0.131880396002546(6.019208e-01)	0.0723296445604563(7.754820e-01)	0.0794065020617054(7.541271e-01)	0.334776632432781(1.744823e-01)
MSTRG.11409	-0.0660231193985835(7.946430e-01)	0.216603874595752(3.879644e-01)	-0.0159632880483548(9.498717e-01)	0.0589620853810393(8.162293e-01)	0.113296315242947(6.544323e-01)	-0.185202746824468(4.618886e-01)	-0.304660286735454(2.189766e-01)	-0.178536965107499(4.784389e-01)	0.219780636727533(3.808701e-01)	-0.0553482256544155(8.273272e-01)	-0.155532466139911(5.377200e-01)	0.0455299122887787(8.576303e-01)	0.306721310791036(2.157178e-01)	-0.0533499256247657(8.334773e-01)	-0.180663674217266(4.731271e-01)	-0.138490381458822(5.836676e-01)
MSTRG.11426	-0.297534272369792(2.304887e-01)	-0.485212182782844(4.124267e-02)	-0.406560163640666(9.407456e-02)	-0.0411081204939195(8.713424e-01)	-0.171013749687122(4.974629e-01)	-0.249126652394049(3.188086e-01)	0.0347264963084471(8.911926e-01)	-0.454079581142973(5.836797e-02)	-0.118271960415769(6.402079e-01)	0.612525662288315(6.885252e-03)	0.604905299565972(7.823115e-03)	-0.101303544030085(6.891781e-01)	0.151086192286205(5.495478e-01)	0.217242466633183(3.865325e-01)	-0.210108406349623(4.026940e-01)	0.152335159454052(5.462137e-01)
MSTRG.11433	-0.272336368807584(2.742590e-01)	-0.573858915244419(1.276512e-02)	-0.765411055502232(2.141206e-04)	-0.346482900797839(1.589682e-01)	-0.522131498509313(2.623382e-02)	-0.175588019091613(4.858529e-01)	0.307492148080943(2.145072e-01)	-0.368562601383011(1.323270e-01)	0.163024259463848(5.180559e-01)	0.698907993028239(1.250330e-03)	0.900510922294483(3.518056e-07)	-0.00191295175626795(9.939894e-01)	-0.127867005381456(6.131154e-01)	0.458320247363534(5.576609e-02)	0.124435067273918(6.227534e-01)	0.0749607933266725(7.675236e-01)
MSTRG.11450	-0.154286895415405(5.410217e-01)	-0.230869203729104(3.566777e-01)	0.235833844259076(3.461366e-01)	0.0115673663666528(9.636656e-01)	-0.0116224933432907(9.634926e-01)	0.409114967243976(9.182792e-02)	0.608022538574596(7.427747e-03)	0.965218236408326(9.656452e-11)	-0.311630891082823(2.080826e-01)	-0.321825555785102(1.927989e-01)	-0.365209074185276(1.361572e-01)	-0.208547232639384(4.062787e-01)	-0.131179161560078(6.038707e-01)	-0.26808185452576(2.821219e-01)	0.336180582280466(1.725699e-01)	-0.198335390877282(4.301462e-01)
MSTRG.11453	0.326109438630391(1.866049e-01)	0.381473731304093(1.182840e-01)	-0.113349100615686(6.542808e-01)	-0.373075522557232(1.272923e-01)	-0.664558857910045(2.625014e-03)	-0.0490321437801885(8.467971e-01)	0.0960631849181256(7.045534e-01)	-0.0894859629099797(7.240057e-01)	0.375632524056734(1.245002e-01)	0.346754524435563(1.586198e-01)	0.343263427317663(1.631374e-01)	-0.339001076962151(1.687706e-01)	-0.417029509046627(8.511494e-02)	0.00472092400861446(9.851672e-01)	0.0475826162652991(8.512778e-01)	0.344800498203536(1.611377e-01)
MSTRG.11469	-0.214799746610602(3.920255e-01)	-0.0646525130387963(7.988225e-01)	-0.419112420166592(8.340938e-02)	-0.322161169817886(1.923088e-01)	-0.591985150050587(9.646839e-03)	-0.172709399401001(4.931437e-01)	-0.0643714240954578(7.996803e-01)	-0.351897455243688(1.521215e-01)	0.354819607141786(1.485120e-01)	0.879477199399447(1.523689e-06)	0.490645298325945(3.869770e-02)	-0.24064414206573(3.360962e-01)	-0.217711243008638(3.854832e-01)	-0.188433760340646(4.539716e-01)	-0.384223309486939(1.154353e-01)	0.0214897722659496(9.325499e-01)
MSTRG.11483	-0.419815379056735(8.283945e-02)	-0.662825935635316(2.718485e-03)	-0.550991701332587(1.779171e-02)	-0.361422392493598(1.405742e-01)	-0.442085691574389(6.621929e-02)	0.0717165270886411(7.773396e-01)	0.441960518474704(6.630516e-02)	-0.252459999027936(3.121619e-01)	-0.121573382765363(6.308349e-01)	0.617404460682158(6.334146e-03)	0.861164606992411(4.448553e-06)	-0.00721977012076452(9.773176e-01)	-0.14486149844512(5.662981e-01)	0.412246034683264(8.912788e-02)	0.196095510555358(4.354776e-01)	0.1703701194852(4.991072e-01)
MSTRG.11489	-0.333068402522748(1.768284e-01)	-0.463975057009692(5.243331e-02)	-0.73632824770277(4.931800e-04)	-0.46656737123699(5.095668e-02)	-0.356819064569828(1.460764e-01)	-0.0479995963639331(8.499884e-01)	0.373107756439991(1.272569e-01)	-0.304878786138627(2.186296e-01)	0.254614350677716(3.079102e-01)	0.214538004511227(3.926166e-01)	0.826025339731982(2.406555e-05)	0.0699410727259611(7.827253e-01)	0.142761671954715(5.719981e-01)	0.835684063402409(1.573839e-05)	0.61754190542782(6.319154e-03)	0.0238322770318748(9.252160e-01)
MSTRG.11524	0.0098893979755308(9.689337e-01)	0.274995245694347(2.694144e-01)	-0.102404096966398(6.859635e-01)	0.164279483612186(5.147944e-01)	0.210828058365604(4.010473e-01)	-0.360979740188104(1.410970e-01)	-0.216194256636574(3.888844e-01)	-0.250049829828729(3.169595e-01)	0.36703187935128(1.340659e-01)	-0.39071632960241(1.089019e-01)	-0.004177797732682(9.868735e-01)	-0.194780027714775(4.386247e-01)	0.618533042290682(6.211899e-03)	0.460907019356933(5.422234e-02)	0.238053079496365(3.414832e-01)	0.126882191881244(6.158750e-01)
MSTRG.11530	0.303752043305555(2.204227e-01)	0.462185002696624(5.347163e-02)	0.614833923224543(6.619871e-03)	0.481224480728654(4.319045e-02)	0.811141998460431(4.414481e-05)	0.135434985347577(5.920760e-01)	-0.443019945937498(6.558097e-02)	0.0121270328788151(9.619088e-01)	-0.227311485161858(3.643425e-01)	-0.849555026356673(8.138974e-06)	-0.750495851498998(3.330259e-04)	0.115861918162088(6.470832e-01)	0.521303271876376(2.651534e-02)	-0.0658543674426385(7.951573e-01)	0.00406647979665743(9.872232e-01)	-0.0829943439931623(7.433640e-01)
MSTRG.11538	0.425789193710979(7.811042e-02)	0.587282257374623(1.038971e-02)	0.790293709315577(9.506886e-05)	0.30451276700717(2.192111e-01)	0.49261223968997(3.780665e-02)	0.246655517463787(3.237896e-01)	-0.169796311493427(5.005752e-01)	0.3091265362906(2.119549e-01)	-0.272354695943992(2.742254e-01)	-0.815409372747347(3.730037e-05)	-0.710921265303338(9.418551e-04)	-0.207490049356879(4.087158e-01)	0.158551573053665(5.297551e-01)	-0.16103538168613(5.232432e-01)	0.137083894906314(5.875320e-01)	0.187631028070511(4.559321e-01)
MSTRG.1154	-0.346981950270903(1.583285e-01)	-0.539908241456576(2.073295e-02)	-0.705557072500098(1.070655e-03)	-0.440373553521473(6.740103e-02)	-0.638853680434196(4.318063e-03)	-0.173857664039069(4.902291e-01)	0.372191245729056(1.282681e-01)	-0.236622170964294(3.444794e-01)	0.171770566442659(4.955329e-01)	0.793288258522234(8.560268e-05)	0.852047165101497(7.179922e-06)	-0.109714022935667(6.647442e-01)	-0.233339758929571(3.514095e-01)	0.265046173691715(2.878157e-01)	0.0287305541667201(9.098996e-01)	0.089006341955081(7.254307e-01)
MSTRG.11542	0.0551985899564376(8.277874e-01)	0.016802370191758(9.472402e-01)	-0.667579879069338(2.468391e-03)	-0.466222614989615(5.115123e-02)	-0.516047443505626(2.835701e-02)	-0.371332252933367(1.292210e-01)	-0.236718689910036(3.442769e-01)	-0.454001291048643(5.841685e-02)	0.561268530331773(1.536868e-02)	0.701814640566471(1.168929e-03)	0.402639452422794(9.759925e-02)	0.232895921583203(3.523527e-01)	-0.0333251334089316(8.955602e-01)	-0.00192390002242396(9.939550e-01)	-0.291912340718165(2.398397e-01)	-0.338746100697267(1.691118e-01)
MSTRG.11548	-0.121523017547872(6.309775e-01)	-0.369520012187296(1.312475e-01)	-0.540990926342937(2.042985e-02)	-0.383214787248451(1.164744e-01)	-0.264392752615452(2.890503e-01)	-0.142567290056042(5.725269e-01)	0.42737854896004(7.688633e-02)	-0.252143261315434(3.127899e-01)	0.0791307950713857(7.549560e-01)	-0.0149197870975279(9.531450e-01)	0.785848960429058(1.107484e-04)	0.152067989655098(5.469261e-01)	0.163513240658339(5.167842e-01)	0.932055323116356(1.842792e-08)	0.657074151791546(3.048556e-03)	0.328982364500167(1.825261e-01)
MSTRG.11555	-0.108309215866521(6.688039e-01)	-0.387389971672092(1.122151e-01)	-0.442034198020801(6.625460e-02)	-0.36397468029713(1.375863e-01)	-0.407955983397673(9.284224e-02)	-0.0655097602742923(7.962078e-01)	0.562822470950657(1.502630e-02)	-0.123907382105011(6.242406e-01)	-0.00559887526139436(9.824091e-01)	0.0831475519104306(7.429054e-01)	0.83746644248901(1.450932e-05)	-0.111216063504269(6.604134e-01)	-0.0395853735999622(8.760727e-01)	0.843018768975793(1.119202e-05)	0.676548207891725(2.048097e-03)	0.484649103266931(4.151356e-02)
MSTRG.11560	0.132093081173197(6.013298e-01)	-0.153775035249859(5.423812e-01)	-0.202915956638207(4.193508e-01)	-0.204807419549236(4.149354e-01)	-0.473841492534974(4.698071e-02)	-0.221642888015605(3.767449e-01)	0.375776122850801(1.243447e-01)	-0.0431567804508796(8.649849e-01)	-0.0202931593032296(9.362983e-01)	0.339663162155907(1.678871e-01)	0.590431719147842(9.887341e-03)	-0.221710872984403(3.765948e-01)	-0.332620068598493(1.774477e-01)	0.263442169421696(2.908522e-01)	0.0900676164561883(7.222787e-01)	0.598142030507252(8.739402e-03)
MSTRG.11591	0.094830608122336(7.081859e-01)	0.00625354065677965(9.803526e-01)	0.293534248937315(2.371176e-01)	0.0212445953606757(9.333178e-01)	0.00579107222396602(9.818054e-01)	0.315324789440195(2.024560e-01)	0.475614145825407(4.604849e-02)	0.317870453904066(1.986372e-01)	-0.299448519708685(2.273588e-01)	-0.529787670840676(2.374030e-02)	0.123023161441808(6.267357e-01)	-0.346465562192164(1.589904e-01)	-0.0348525088591913(8.908000e-01)	0.481479706871593(4.306373e-02)	0.712577613960427(9.047991e-04)	0.507856197496182(3.142355e-02)
MSTRG.11610	0.0372491350275655(8.833378e-01)	0.0210433523845862(9.339482e-01)	-0.0669653979759027(7.917727e-01)	0.188770292259647(4.531510e-01)	0.434055929188998(7.189724e-02)	-0.262523164734686(2.926007e-01)	-0.0294596034497126(9.076224e-01)	-0.0960101392050039(7.047096e-01)	0.0953030116348885(7.067930e-01)	-0.684730452149244(1.717972e-03)	-0.0303875263642424(9.047250e-01)	0.0630877171102735(8.036005e-01)	0.562878726327407(1.501401e-02)	0.668076028779802(2.443421e-03)	0.514815966465041(2.880255e-02)	0.0884597896245387(7.270555e-01)
MSTRG.11611	-0.0604842942886586(8.115645e-01)	-0.0618335819963888(8.074347e-01)	-0.245007759227684(3.271362e-01)	-0.192868639139357(4.432184e-01)	-0.599354431306408(8.569090e-03)	-0.137685551043121(5.858776e-01)	-0.0396248574784117(8.759500e-01)	-0.181283357142888(4.715848e-01)	0.194455602541559(4.394027e-01)	0.91781098665691(8.070241e-08)	0.343970814371905(1.622150e-01)	-0.197057947977203(4.331826e-01)	-0.520501398762133(2.679013e-02)	-0.462489040592838(5.329419e-02)	-0.572707879850507(1.298742e-02)	0.0606648852677003(8.110115e-01)
MSTRG.11625	0.0407579121687718(8.724299e-01)	-0.149783711540621(5.530344e-01)	-0.203532396568224(4.179091e-01)	-0.132492986105287(6.002194e-01)	-0.611568988136138(6.997733e-03)	-0.101528899311112(6.885194e-01)	0.131160823338069(6.039218e-01)	-0.11042191598794(6.627019e-01)	0.0160998694081344(9.494433e-01)	0.866754157246707(3.261688e-06)	0.445037034350512(6.421845e-02)	-0.281297666100196(2.581441e-01)	-0.553041523810672(1.728583e-02)	-0.358312162748371(1.442757e-01)	-0.46630487053726(5.110476e-02)	0.248641028731863(3.197839e-01)
MSTRG.11629	-0.256921230006343(3.033962e-01)	-0.261879893468867(2.938284e-01)	-0.847895180864669(8.836941e-06)	-0.673441420286532(2.186421e-03)	-0.746641616567637(3.714844e-04)	-0.200435221990255(4.251794e-01)	0.212899332048018(3.963284e-01)	-0.345506445076803(1.602249e-01)	0.559510737861628(1.576341e-02)	0.667421715111986(2.476396e-03)	0.82736103703584(2.272793e-05)	0.0823766294833389(7.452139e-01)	-0.123548833331677(6.252519e-01)	0.462041174215204(5.355573e-02)	0.241039931528101(3.352777e-01)	-0.0940194381068265(7.105798e-01)
MSTRG.11634	0.123724665157158(6.247559e-01)	-0.178027831571419(4.797149e-01)	0.137737304191229(5.857354e-01)	0.425231211210923(7.854354e-02)	0.732792629718227(5.419171e-04)	-0.208922836318915(4.054146e-01)	-0.323066157122372(1.909913e-01)	-0.2702208826568(2.781516e-01)	-0.316600245021328(2.005367e-01)	-0.422259596476495(8.087991e-02)	-0.237324697655553(3.430065e-01)	0.493080037646685(3.759706e-02)	0.194936922177033(4.382488e-01)	0.170709270691482(4.982405e-01)	-0.113276054515129(6.544904e-01)	-0.0643934786706807(7.996130e-01)
MSTRG.11673	-0.396951043472985(1.028809e-01)	-0.0978729074846479(6.992309e-01)	-0.235528615998902(3.467794e-01)	-0.305903041910379(2.170078e-01)	0.166489278086763(5.090762e-01)	-0.343100587092378(1.633502e-01)	-0.307234793250671(2.149109e-01)	-0.415503762004323(8.638032e-02)	0.219862573561437(3.806880e-01)	0.0342432401641759(8.926984e-01)	0.0783251705342398(7.573796e-01)	0.538855078297076(2.103117e-02)	0.229107999982286(3.604605e-01)	0.200082693988049(4.260111e-01)	-0.103245148874582(6.835103e-01)	-0.205953101459713(4.122730e-01)
MSTRG.11675	0.287456502253699(2.474201e-01)	0.36300403493753(1.387174e-01)	0.626828962746713(5.370767e-03)	0.505604576426206(3.230981e-02)	0.726425939422115(6.398635e-04)	0.0990230747054421(6.958552e-01)	-0.265029413527047(2.878473e-01)	-0.0113351419636856(9.643946e-01)	-0.330240673720033(1.807586e-01)	-0.891087335656048(7.037650e-07)	-0.516163884070696(2.831517e-02)	-0.00736900975844777(9.768488e-01)	0.434808001829633(7.135068e-02)	0.196007007564688(4.356890e-01)	0.21384701773132(3.941795e-01)	0.226917887810221(3.651961e-01)
MSTRG.11724	0.299974196044907(2.265042e-01)	-0.202807975756304(4.196036e-01)	-0.0651502010806444(7.973042e-01)	0.0111727403063117(9.649045e-01)	0.340747851512852(1.664464e-01)	-0.105744973302412(6.762367e-01)	0.151426406872964(5.486387e-01)	-0.1103981496127(6.627704e-01)	-0.302025264650369(2.231892e-01)	-0.451887298244254(5.974819e-02)	0.175617995749825(4.857772e-01)	0.118683454035724(6.390368e-01)	0.28568068024723(2.504829e-01)	0.629931711526265(5.081050e-03)	0.446899619485158(6.297911e-02)	0.204928534886878(4.146535e-01)
MSTRG.11735	0.0774982971967487(7.598693e-01)	0.118929654702511(6.383365e-01)	0.523834382628033(2.566233e-02)	0.623393273459288(5.707097e-03)	0.958315609664938(4.020846e-10)	-0.0296437966659958(9.070472e-01)	-0.550945966135094(1.780313e-02)	-0.198874791586868(4.288675e-01)	-0.397711843132229(1.021629e-01)	-0.620851789516736(5.966733e-03)	-0.650153599801196(3.488594e-03)	0.385108070150274(1.145290e-01)	0.427014358940721(7.716557e-02)	-0.126658527198857(6.165025e-01)	-0.282083800963554(2.567593e-01)	-0.136773713105386(5.883856e-01)
MSTRG.11744	-0.237802463929696(3.420069e-01)	-0.0573308030398882(8.212349e-01)	0.277044546326313(2.657168e-01)	0.299725181828189(2.269088e-01)	0.703003862280828(1.136920e-03)	0.101226208777094(6.894042e-01)	-0.138042156523425(5.848979e-01)	0.284072123494447(2.532777e-01)	-0.261800344816023(2.939804e-01)	-0.55639753344867(1.648219e-02)	-0.634376493767967(4.688299e-03)	0.14353233509997(5.699033e-01)	0.674428282596391(2.141672e-03)	-0.162567643202716(5.192447e-01)	-0.0431907184159368(8.648796e-01)	-0.414326394484716(8.736609e-02)
MSTRG.11758	-0.191320572032898(4.469570e-01)	-0.233215146288819(3.516742e-01)	-0.55220092381006(1.749189e-02)	-0.422769166814624(8.047570e-02)	-0.738813128061872(4.611724e-04)	-0.132696725991775(5.996540e-01)	0.119820274507093(6.358056e-01)	-0.255203737406107(3.067532e-01)	0.303393278406868(2.209957e-01)	0.962762195400131(1.653900e-10)	0.634753327156316(4.656173e-03)	-0.204075644097333(4.166407e-01)	-0.330391682639127(1.805472e-01)	-0.102135241061085(6.867483e-01)	-0.255043641015469(3.070672e-01)	-0.0131825546854672(9.585960e-01)
MSTRG.11759	-0.275987358367851(2.676203e-01)	-0.234642029002098(3.486506e-01)	-0.501932473092695(3.379644e-02)	-0.438416639883312(6.877081e-02)	-0.734247200458226(5.213996e-04)	-0.0727027161175692(7.743523e-01)	0.123225616082845(6.261640e-01)	-0.16402028594906(5.154671e-01)	0.300548694851292(2.255725e-01)	0.974018055856389(9.625380e-12)	0.541251298571895(2.035748e-02)	-0.206113886451078(4.119001e-01)	-0.387397455425273(1.122076e-01)	-0.230250547403252(3.580039e-01)	-0.305300267152765(2.179613e-01)	-0.0932432916631084(7.128727e-01)
MSTRG.11793	-0.1553850240595(5.381103e-01)	-0.506425827165886(3.198435e-02)	-0.551030781112793(1.778196e-02)	-0.236531339293907(3.446701e-01)	0.0693863191762816(7.844100e-01)	-0.265621996050284(2.867303e-01)	0.280422253291904(2.596916e-01)	-0.324743629843687(1.885651e-01)	-0.0713127417725401(7.785636e-01)	-0.0843982395792596(7.391646e-01)	0.635076786884799(4.628741e-03)	0.201284831910053(4.231784e-01)	0.48775134639927(4.003785e-02)	0.891898785138806(6.646491e-07)	0.486629331842606(4.056688e-02)	0.151102366469747(5.495046e-01)
MSTRG.11814	0.0513929648937285(8.395092e-01)	-0.108850009042271(6.672401e-01)	0.0215893083454096(9.322382e-01)	0.132829557855941(5.992854e-01)	-0.078226855249486(7.576755e-01)	-0.439075319816581(6.830748e-02)	-0.0068994707592344(9.783237e-01)	-0.361687985894312(1.402612e-01)	-0.192405266880399(4.443357e-01)	0.250109382324033(3.168404e-01)	0.42117178781191(8.174777e-02)	-0.403290786852931(9.700721e-02)	0.0363453807648916(8.861507e-01)	0.231611943902724(3.550892e-01)	-0.157105970769961(5.335620e-01)	0.652492661374085(3.334401e-03)
MSTRG.11818	-0.382334885219701(1.173865e-01)	-0.407077055205259(9.361684e-02)	-0.558755951475687(1.593535e-02)	-0.274549456680572(2.702229e-01)	-0.32577134286105(1.870888e-01)	-0.158009156040521(5.311820e-01)	-0.0117022615685944(9.632422e-01)	-0.265925765029956(2.861588e-01)	0.202017378817768(4.214571e-01)	0.734954970695771(5.116541e-04)	0.39763939388712(1.022311e-01)	0.0494739212169155(8.454324e-01)	-0.0588775577328494(8.164885e-01)	-0.104450263928747(6.800005e-01)	-0.290196229345953(2.427415e-01)	-0.34742921368912(1.577567e-01)
MSTRG.11887	-0.298480217047922(2.289386e-01)	-0.284468020306251(2.525881e-01)	-0.40019820980888(9.984142e-02)	-0.24857694323899(3.199127e-01)	-0.472256575971805(4.782626e-02)	-0.0472119036286475(8.524244e-01)	0.036437113513702(8.858651e-01)	-0.133332753959332(5.978903e-01)	0.182982072069312(4.673700e-01)	0.836936525333076(1.486584e-05)	0.348800140389489(1.560128e-01)	-0.102698439338105(6.851046e-01)	-0.270381723970565(2.778545e-01)	-0.311398618565357(2.084398e-01)	-0.37901389763097(1.208744e-01)	-0.207141324395048(4.095215e-01)
MSTRG.11893	-0.322504546911607(1.918082e-01)	-0.227119125815198(3.647595e-01)	-0.825814159735612(2.428306e-05)	-0.639192088403253(4.291078e-03)	-0.603510534177623(8.005428e-03)	-0.135403835775077(5.921620e-01)	0.253400628959123(3.103012e-01)	-0.312096093888213(2.073684e-01)	0.604725665009371(7.846405e-03)	0.379355380884622(1.205124e-01)	0.784542508828941(1.157538e-04)	0.0252587218863099(9.207528e-01)	0.0643899342971402(7.996238e-01)	0.682359979110256(1.808719e-03)	0.511541758634789(3.001358e-02)	-0.093590738496471(7.118460e-01)
MSTRG.11898	0.454070681691116(5.837353e-02)	0.456603427956815(5.680874e-02)	0.796787416395634(7.556626e-05)	0.631746115628965(4.917613e-03)	0.577837210776267(1.202005e-02)	-0.14826887086086(5.571017e-01)	-0.28048320540365(2.595837e-01)	0.126464223461134(6.170477e-01)	-0.408993889337966(9.193351e-02)	-0.606762842857564(7.585527e-03)	-0.609605756590132(7.233217e-03)	-0.325271639865373(1.878056e-01)	0.243235126687127(3.307590e-01)	-0.232283766522149(3.536558e-01)	-0.225236453476585(3.688555e-01)	0.457026878885183(5.655023e-02)
MSTRG.11903	-0.0218752732739554(9.313426e-01)	-0.0736923804354387(7.713574e-01)	0.148234124886984(5.571951e-01)	0.410924350404302(9.026049e-02)	0.90982566521451(1.651415e-07)	-0.201922983528837(4.216787e-01)	-0.472660553607524(4.760965e-02)	-0.207639108465202(4.083717e-01)	-0.234582953747522(3.487755e-01)	-0.557256449383597(1.628134e-02)	-0.515933644564595(2.839796e-02)	0.547963578175361(1.856034e-02)	0.67431404288261(2.146813e-03)	0.0594477450068883(8.147404e-01)	-0.182414014875565(4.687773e-01)	-0.390064591749271(1.095455e-01)
MSTRG.11907	0.214665473290127(3.923287e-01)	0.0102159691118248(9.679083e-01)	0.0180234991866819(9.434114e-01)	0.108319673633663(6.687737e-01)	0.515294386749993(2.862882e-02)	-0.0900668232593981(7.222811e-01)	-0.0619635263960658(8.070373e-01)	-0.21268037432711(3.968258e-01)	-0.119813646504933(6.358244e-01)	-0.736312984273122(4.933822e-04)	-0.00304653663882901(9.904277e-01)	0.313912203407563(2.045957e-01)	0.4761447641229(4.577219e-02)	0.733685874736502(5.292389e-04)	0.552639661491777(1.738410e-02)	0.107444341869312(6.713076e-01)
MSTRG.11914	0.682519420288756(1.802494e-03)	0.502876219374198(3.340944e-02)	0.883232794093943(1.197408e-06)	0.640697382073886(4.172710e-03)	0.553720748272516(1.712073e-02)	-0.0054747887595831(9.827989e-01)	-0.322077180235911(1.924313e-01)	0.197519913125144(4.320833e-01)	-0.492692043777233(3.777083e-02)	-0.564265006479014(1.471390e-02)	-0.734032152006429(5.243913e-04)	-0.125337802591606(6.202125e-01)	-0.0724288489999877(7.751816e-01)	-0.449393805760379(6.134754e-02)	-0.338082628876464(1.700015e-01)	0.336060928105959(1.727323e-01)
MSTRG.11917	0.0120589830616968(9.621224e-01)	-0.34272737186543(1.638387e-01)	0.0296270057806456(9.070996e-01)	0.326650280922156(1.858324e-01)	0.424478665117074(7.913047e-02)	-0.0554003979765312(8.271667e-01)	0.0534194317501892(8.332632e-01)	-0.144441019987333(5.674375e-01)	-0.360232733479501(1.419822e-01)	-0.437721765769262(6.926213e-02)	0.104359600551159(6.802643e-01)	0.389486961094772(1.101182e-01)	0.0892496949896732(7.247075e-01)	0.540252948249762(2.063607e-02)	0.347437539305874(1.577461e-01)	0.131459879917668(6.030898e-01)
MSTRG.11930	-0.122754800550722(6.274937e-01)	-0.340120128583925(1.672791e-01)	-0.425030152296269(7.870003e-02)	-0.142743549720932(5.720473e-01)	0.303095694824708(2.214716e-01)	-0.0811377109090708(7.489282e-01)	0.0671078398370764(7.913390e-01)	-0.359432395557459(1.429348e-01)	-0.0305155560059122(9.043254e-01)	-0.251006970117198(3.150490e-01)	0.362731630504001(1.390360e-01)	0.196981267767083(4.333652e-01)	0.619951234662616(6.061001e-03)	0.767209296740174(2.025848e-04)	0.453278560574547(5.886948e-02)	-0.0813845193945988(7.481878e-01)
MSTRG.11939	-0.0447855249533551(8.599361e-01)	-0.111956908816898(6.582810e-01)	-0.344513577867422(1.615097e-01)	-0.344105137584099(1.620403e-01)	-0.707413336730011(1.024522e-03)	-0.166409447377269(5.092823e-01)	0.115994912261042(6.467031e-01)	-0.152652124339106(5.453690e-01)	0.232591379351684(3.530006e-01)	0.841108272117765(1.225119e-05)	0.518575616871279(2.745912e-02)	-0.254153602867035(3.088166e-01)	-0.481560618428598(4.302362e-02)	-0.161694388875214(5.215218e-01)	-0.263394694049956(2.909424e-01)	0.157370638357282(5.328641e-01)
MSTRG.11946	0.470747501946447(4.864202e-02)	0.634442510165102(4.682658e-03)	0.461345994731785(5.396359e-02)	0.412753245346165(8.869598e-02)	0.666959443454037(2.499913e-03)	-0.115929573277113(6.468898e-01)	-0.548526214256381(1.841558e-02)	-0.173695550762427(4.906401e-01)	0.0484928292732863(8.484637e-01)	-0.788293176665866(1.018755e-04)	-0.612189087406833(6.924657e-03)	0.0259528214380412(9.185819e-01)	0.559478480435524(1.577073e-02)	0.0856493840535107(7.354281e-01)	0.019006027188748(9.403317e-01)	0.0219347122669612(9.311565e-01)
MSTRG.11977	0.483916976678263(4.186780e-02)	0.311447743921501(2.083642e-01)	0.678289135818807(1.973799e-03)	0.135433591707597(5.920798e-01)	0.170847215056569(4.978881e-01)	0.486365889635613(4.069186e-02)	0.170441049015517(4.989259e-01)	0.686770923683635(1.642906e-03)	-0.459510185488095(5.505191e-02)	-0.480130166264646(4.373702e-02)	-0.64741136727447(3.676753e-03)	-0.181476611087477(4.711044e-01)	-0.19104066315998(4.476347e-01)	-0.452294112612638(5.949024e-02)	0.0971863953375011(7.012484e-01)	-0.0234703127519606(9.263489e-01)
MSTRG.11979	0.218148213391945(3.845066e-01)	0.0571079701820716(8.219191e-01)	0.260190336574961(2.970676e-01)	0.156761153969148(5.344719e-01)	0.107301747566313(6.717208e-01)	0.154579458230238(5.402454e-01)	0.178616079181277(4.782408e-01)	0.675136873947486(2.110010e-03)	-0.158130025005895(5.308639e-01)	-0.308219506343824(2.133689e-01)	-0.535121191162668(2.211569e-02)	0.0299298533316318(9.061540e-01)	-0.0631900196902014(8.032879e-01)	-0.378696010273892(1.212120e-01)	0.0394893969915006(8.763710e-01)	-0.283296730708434(2.546319e-01)
MSTRG.1200	0.130023056702043(6.070912e-01)	0.0120632980604414(9.621089e-01)	0.43112304186883(7.405823e-02)	0.593624983938344(9.398079e-03)	0.768377916875984(1.953730e-04)	-0.0850131776506661(7.373274e-01)	-0.345491080616329(1.602448e-01)	-0.0456789484904135(8.571688e-01)	-0.363062232999675(1.386494e-01)	-0.451477551811928(6.000884e-02)	-0.506868157424213(3.181011e-02)	-0.00436859330220696(9.862741e-01)	0.198906805850536(4.287916e-01)	-0.159735686722598(5.266460e-01)	-0.242648165952123(3.319637e-01)	-0.0149638722718809(9.530067e-01)
MSTRG.12023	0.500343329958975(3.445591e-02)	0.438309191011968(6.884662e-02)	0.88977758700242(7.710940e-07)	0.414430387694954(8.727869e-02)	0.291231079533979(2.409890e-01)	0.202548780955564(4.202108e-01)	-0.0341497131225216(8.929899e-01)	0.507444666193138(3.158411e-02)	-0.493305485332543(3.749637e-02)	-0.457154073509985(5.647275e-02)	-0.694022189481714(1.397748e-03)	-0.303506924116918(2.208141e-01)	-0.249115945222467(3.188301e-01)	-0.565348266760667(1.448272e-02)	-0.208715100901622(4.058924e-01)	0.321520967621824(1.932444e-01)
MSTRG.12024	0.255228281673079(3.067050e-01)	0.234909591533965(3.480853e-01)	0.766410541473217(2.076423e-04)	0.241626493083496(3.340668e-01)	0.328637358075808(1.830127e-01)	0.553040594280196(1.728605e-02)	0.131559390258773(6.028131e-01)	0.657131421354953(3.045115e-03)	-0.53907718734728(2.096800e-02)	-0.517516144761177(2.783267e-02)	-0.704703875213896(1.092431e-03)	-0.21469798251029(3.922553e-01)	-0.152244465538691(5.464555e-01)	-0.496013033291976(3.630324e-02)	0.043966674653848(8.624737e-01)	-0.024001130439817(9.246876e-01)
MSTRG.12036	-0.295727777935138(2.334676e-01)	-0.650810993832205(3.444679e-03)	-0.55778093770864(1.615965e-02)	-0.283870775083195(2.536289e-01)	-0.552005640929905(1.754003e-02)	0.16906167094641(5.024578e-01)	0.520566995536315(2.676757e-02)	-0.0102923594080295(9.676685e-01)	-0.0999180908412046(6.932320e-01)	0.653475066689383(3.271328e-03)	0.724923133562872(6.650236e-04)	0.0909047415171199(7.197955e-01)	-0.325083688485623(1.880757e-01)	0.192763201092979(4.434725e-01)	0.136609723371696(5.888372e-01)	-0.0103055468775644(9.676271e-01)
MSTRG.12048	-0.0889509022682769(7.255954e-01)	-0.361360313950226(1.406474e-01)	-0.136965486306741(5.878578e-01)	-0.069563855612016(7.838707e-01)	-0.255225159450717(3.067111e-01)	0.0253330796050991(9.205202e-01)	0.428003586086614(7.640883e-02)	-0.0895099148914815(7.239346e-01)	-0.267990666220956(2.822919e-01)	0.269980729182523(2.785957e-01)	0.608283798028238(7.395358e-03)	-0.231373075510003(3.555996e-01)	-0.180588139010762(4.733152e-01)	0.315105837719434(2.027867e-01)	0.159323230527351(5.277280e-01)	0.572954465302058(1.293954e-02)
MSTRG.12050	0.407053343949333(9.363780e-02)	0.434072885007136(7.188488e-02)	0.754339940255229(2.980606e-04)	0.498749977278021(3.512703e-02)	0.680820459252612(1.869752e-03)	0.329319093804482(1.820520e-01)	-0.20534596910548(4.136828e-01)	0.246545160020915(3.240131e-01)	-0.386731297276518(1.128796e-01)	-0.905037621702312(2.459697e-07)	-0.725502593499729(6.552260e-04)	-0.00648717614658318(9.796187e-01)	0.238408952071754(3.407404e-01)	-0.0762814317247351(7.635373e-01)	0.178825085404307(4.777176e-01)	0.0681154997996854(7.882728e-01)
MSTRG.12068	-0.0949299986421005(7.078928e-01)	0.404826740927751(9.562135e-02)	-0.323172415605265(1.908370e-01)	-0.275155331704376(2.691244e-01)	-0.0939090211687016(7.109058e-01)	-0.506831954025247(3.182434e-02)	-0.569922434211544(1.353815e-02)	-0.526185652778033(2.488925e-02)	0.768717130253909(1.933207e-04)	0.191974580348779(4.453756e-01)	-0.00309428617026249(9.902777e-01)	0.3595081856674(1.428444e-01)	0.156636590375948(5.348008e-01)	-0.00573896971641132(9.819690e-01)	-0.330528866405082(1.803554e-01)	-0.212327300543386(3.976286e-01)
MSTRG.12104	0.140120152330237(5.792031e-01)	0.1581240813024(5.308795e-01)	0.584410260143564(1.086546e-02)	0.437478961172405(6.943442e-02)	0.715675702036968(8.387472e-04)	-0.142782390765141(5.719417e-01)	-0.267992512828896(2.822885e-01)	-0.0915989929199277(7.177381e-01)	-0.479600781478981(4.400332e-02)	-0.550941782527761(1.780417e-02)	-0.399851244506236(1.001631e-01)	-0.179667804435587(4.756108e-01)	0.486041968148509(4.084594e-02)	0.0243392867326991(9.236294e-01)	-0.136569970051954(5.889467e-01)	0.352492270263059(1.513820e-01)
MSTRG.12115	-0.231472993077128(3.553861e-01)	-0.26188233192124(2.938237e-01)	-0.704183608260383(1.105890e-03)	-0.484733844883168(4.147271e-02)	-0.296906663007233(2.315208e-01)	0.0302904100667355(9.050282e-01)	0.156755865890296(5.344859e-01)	-0.410352767063181(9.075353e-02)	0.391392137843779(1.082374e-01)	0.154079970982163(5.415711e-01)	0.676561581577256(2.047517e-03)	0.177068158176346(4.821247e-01)	0.179404636444294(4.762682e-01)	0.772572764095669(1.712434e-04)	0.58310452002218(1.108744e-02)	-0.159955207699457(5.260706e-01)
MSTRG.12125	-0.218777063141011(3.831034e-01)	-0.452452925456808(5.938977e-02)	-0.644739995031546(3.867957e-03)	-0.435212919116837(7.105769e-02)	-0.393232828070878(1.064422e-01)	-0.107508624212567(6.711214e-01)	0.536074295959154(2.183478e-02)	-0.158318104763231(5.303690e-01)	0.150106860413801(5.521684e-01)	0.139506041317735(5.808836e-01)	0.854801791282352(6.234216e-06)	-0.0872739201153888(7.305849e-01)	0.118639983793537(6.391605e-01)	0.865648032089416(3.472039e-06)	0.672698723016955(2.220604e-03)	0.272072098754823(2.747434e-01)
MSTRG.12160	0.151077617981195(5.495707e-01)	-0.219462162964763(3.815780e-01)	-0.00422889194403413(9.867130e-01)	-0.0777780346449017(7.590267e-01)	-0.111591033312215(6.593338e-01)	0.32210433073822(1.923917e-01)	0.61030863256849(7.148184e-03)	0.299264736253959(2.276581e-01)	-0.308505494893554(2.129224e-01)	-0.402577931378236(9.765530e-02)	0.319561551622907(1.961268e-01)	-0.189677582065159(4.509424e-01)	-0.00670937326625491(9.789208e-01)	0.629547931176652(5.116180e-03)	0.830698070597832(1.966032e-05)	0.318046010746554(1.983756e-01)
MSTRG.12170	0.269330491976731(2.798001e-01)	0.461555593322739(5.384037e-02)	0.392566462434167(1.070896e-01)	-0.159080219392361(5.283660e-01)	-0.124308659225385(6.231096e-01)	0.433555086022323(7.226293e-02)	0.240077507309634(3.372700e-01)	0.22521899715769(3.688936e-01)	-0.0431944345323893(8.648681e-01)	-0.474680591508243(4.653767e-02)	-0.035688466398362(8.881961e-01)	-0.436638169220729(7.003348e-02)	-0.00245405587650587(9.922892e-01)	0.261147084561347(2.952307e-01)	0.57660573217321(1.224688e-02)	0.429822246989196(7.503184e-02)
MSTRG.12172	-0.0351423229146772(8.898971e-01)	-0.249457136932881(3.181459e-01)	0.231099618218074(3.561845e-01)	-0.0990198913968215(6.958645e-01)	-0.056562001871552(8.235962e-01)	0.54904739662043(1.828228e-02)	0.712601429336113(9.042753e-04)	0.922987591935883(4.876316e-08)	-0.428112564704313(7.632579e-02)	-0.372270268232133(1.281807e-01)	-0.226676796906553(3.657195e-01)	-0.20310469901049(4.189091e-01)	-0.113190717035697(6.547354e-01)	-0.075158079807911(7.669277e-01)	0.538495151758154(2.113385e-02)	-0.107678118581161(6.706306e-01)
MSTRG.12178	-0.304789808958508(2.187709e-01)	-0.623757899196722(5.670611e-03)	-0.723922619510318(6.822287e-04)	-0.437999205760258(6.906565e-02)	-0.457015276868083(5.655730e-02)	-0.179224792101484(4.767177e-01)	0.488350248691659(3.975764e-02)	-0.247206237539162(3.226756e-01)	0.0676911207008744(7.895638e-01)	0.428963028077053(7.568010e-02)	0.926942049694347(3.239354e-08)	0.0347662374311548(8.910688e-01)	-0.0343462339491994(8.923775e-01)	0.697497897148687(1.291484e-03)	0.405837351064392(9.471734e-02)	0.19019478459031(4.496859e-01)
MSTRG.12215	-0.461451719869805(5.390141e-02)	-0.264953522636128(2.879906e-01)	-0.527524803701542(2.445714e-02)	-0.43917091051351(6.824043e-02)	-0.710031334293773(9.622813e-04)	0.152300658670944(5.463057e-01)	0.215313114040842(3.908675e-01)	0.0210859727937885(9.338147e-01)	0.403894502391835(9.646078e-02)	0.861284554884783(4.419647e-06)	0.431987528541676(7.341635e-02)	-0.203769831679877(4.173544e-01)	-0.385805782904238(1.138180e-01)	-0.259537157186558(2.983257e-01)	-0.137064169267699(5.875862e-01)	-0.308544409481109(2.128617e-01)
MSTRG.12216	-0.0259887095867228(9.184697e-01)	-0.110135919787043(6.635268e-01)	-0.751742779030438(3.213249e-04)	-0.557246339222762(1.628370e-02)	-0.659522527754349(2.904249e-03)	-0.260340762682381(2.967784e-01)	0.0658882130315475(7.950541e-01)	-0.457019019299402(5.655502e-02)	0.514420706724466(2.894670e-02)	0.633483144227746(4.765182e-03)	0.753641822443465(3.041700e-04)	-0.0105644664434909(9.668141e-01)	-0.0391257883228255(8.775012e-01)	0.408260091127946(9.257531e-02)	0.119163316794844(6.376721e-01)	-0.025485767339631(9.200427e-01)
MSTRG.12242	-0.150574714815567(5.509158e-01)	-0.136721358333009(5.885298e-01)	0.0166383216981379(9.477547e-01)	-0.304277298489502(2.195857e-01)	-0.303307474072969(2.211328e-01)	0.633144976375199(4.794551e-03)	0.66159629119127(2.786456e-03)	0.761882734006694(2.383709e-04)	-0.0807978009278737(7.499481e-01)	-0.244241749124947(3.286989e-01)	-0.0528175846392281(8.351173e-01)	-0.266946063400023(2.842441e-01)	-0.13791754725808(5.852402e-01)	0.0649996575723447(7.977634e-01)	0.707991796715509(1.010489e-03)	-0.233643460489135(3.507650e-01)
MSTRG.12244	-0.238118934634875(3.413457e-01)	-0.438089786672521(6.900160e-02)	-0.675323569484587(2.101732e-03)	-0.393475929963116(1.062067e-01)	-0.66813888346077(2.440272e-03)	-0.173580530437077(4.909318e-01)	0.198217692735199(4.304255e-01)	-0.290422600896792(2.423575e-01)	0.217681250514662(3.855503e-01)	0.94749144022693(2.462962e-09)	0.741791050088457(4.251269e-04)	-0.0822203997338324(7.456820e-01)	-0.300682994796223(2.253550e-01)	0.0373655722766552(8.829755e-01)	-0.196340687558546(4.348924e-01)	-0.0405337714719922(8.731261e-01)
MSTRG.12249	-0.0480959632889475(8.496905e-01)	-0.214220428136882(3.933345e-01)	-0.592390705294206(9.584830e-03)	-0.452207624181356(5.954501e-02)	-0.43125102030872(7.396294e-02)	-0.462071162591855(5.353818e-02)	0.175795016776334(4.853306e-01)	-0.485240309386282(4.122918e-02)	0.29191335906921(2.398380e-01)	0.293512859882409(2.371534e-01)	0.842550400338579(1.144414e-05)	0.0773395160826225(7.603476e-01)	0.023574942020748(9.260214e-01)	0.772195959539969(1.733024e-04)	0.343773151609159(1.624724e-01)	0.397417028434014(1.024407e-01)
MSTRG.12280	-0.197256217323062(4.327106e-01)	-0.125019487419872(6.211080e-01)	0.248064566466961(3.209438e-01)	0.158688306047157(5.293956e-01)	0.43994045939185(6.770243e-02)	0.285256263147712(2.512184e-01)	0.131380123088617(6.033116e-01)	0.187388572532789(4.565251e-01)	-0.36546022930115(1.358677e-01)	-0.372327422792203(1.281175e-01)	-0.203086591424334(4.189515e-01)	-0.42259342537942(8.061494e-02)	0.563522932126219(1.487395e-02)	0.0978163278341841(6.993971e-01)	0.230137955496048(3.582456e-01)	0.00149499819832372(9.953026e-01)
MSTRG.12297	0.231045234197301(3.563008e-01)	-0.346029465912544(1.595509e-01)	-0.434412977853936(7.163738e-02)	-0.405946055642988(9.462047e-02)	-0.503834409767481(3.302001e-02)	-0.0383125922034917(8.800296e-01)	0.59773916300821(8.796595e-03)	0.200824319822965(4.242624e-01)	-0.0571106836816026(8.219108e-01)	0.14584684100709(5.636320e-01)	0.560280929136416(1.558948e-02)	0.121164821766797(6.319920e-01)	-0.282144358907081(2.566529e-01)	0.449947005187629(6.098999e-02)	0.473939225080652(4.692895e-02)	0.153725917017257(5.425117e-01)
MSTRG.12317	0.404421038330505(9.598601e-02)	0.420959458254127(8.191796e-02)	0.793739172528757(8.424909e-05)	0.558515330076709(1.599047e-02)	0.803005478218688(6.018677e-05)	0.0257864417594076(9.191022e-01)	-0.545483378023793(1.920919e-02)	-0.0449454964672657(8.594405e-01)	-0.425974602399543(7.796689e-02)	-0.664155074097149(2.646553e-03)	-0.790373061829929(9.480703e-05)	0.301284856356311(2.243822e-01)	0.105052503721376(6.782489e-01)	-0.328018395747496(1.838879e-01)	-0.328086610316168(1.837914e-01)	0.0547552068555041(8.291513e-01)
MSTRG.12324	-0.216692950931433(3.877645e-01)	-0.519007364959224(2.730802e-02)	-0.583769145123149(1.097400e-02)	-0.422808652279026(8.044444e-02)	-0.595838601476021(9.070480e-03)	-0.0664927127330329(7.932122e-01)	0.549592823761311(1.814360e-02)	-0.158466815973037(5.299779e-01)	0.00544525639055142(9.828917e-01)	0.480568129004979(4.351765e-02)	0.920569431044438(6.196297e-08)	-0.165251724189596(5.122749e-01)	-0.161657018115246(5.216193e-01)	0.598438077326314(8.697566e-03)	0.407938972148924(9.285719e-02)	0.316182203445555(2.011644e-01)
MSTRG.12328	-0.131937550712385(6.017619e-01)	-0.202123994777218(4.212069e-01)	-0.57565652065886(1.242403e-02)	-0.553921812687846(1.707210e-02)	-0.649332588643147(3.544081e-03)	0.0430072010174911(8.654488e-01)	0.519126776615942(2.726634e-02)	-0.0658980744152332(7.950241e-01)	0.320506563315514(1.947331e-01)	0.262632139071431(2.923930e-01)	0.796118381819732(7.740381e-05)	-0.326902518795193(1.854729e-01)	-0.0306601761945791(9.038739e-01)	0.677766124891792(1.995882e-03)	0.668607375179669(2.416909e-03)	0.239575562747867(3.383118e-01)
MSTRG.12333	-0.419023903825924(8.348135e-02)	-0.538612716043663(2.110027e-02)	-0.741897884478214(4.238790e-04)	-0.55466524207291(1.689323e-02)	-0.793486939660575(8.500401e-05)	0.0726330004370503(7.745634e-01)	0.503005388503971(3.335673e-02)	0.0156972897111491(9.507061e-01)	0.239906125870046(3.376255e-01)	0.839293722090207(1.333547e-05)	0.768674910815182(1.935751e-04)	-0.208252504990944(4.069573e-01)	-0.245717621196116(3.256920e-01)	0.143963489334103(5.687327e-01)	0.154448961977494(5.405916e-01)	-0.155364429582221(5.381649e-01)
MSTRG.12344	-0.222449876569372(3.749651e-01)	-0.353381993733582(1.502803e-01)	-0.598037397591949(8.754228e-03)	-0.411707393844778(8.958821e-02)	-0.258824617229579(2.997017e-01)	-0.0539278950536744(8.316975e-01)	0.436150763877081(7.038250e-02)	-0.217533074866161(3.858818e-01)	0.176902278893285(4.825418e-01)	-0.0365213492229883(8.856029e-01)	0.755755558880624(2.859887e-04)	0.0366941019364472(8.850652e-01)	0.291953892729891(2.397698e-01)	0.940929155356814(6.187685e-09)	0.726946066180071(6.313432e-04)	0.206425912622348(4.111770e-01)
MSTRG.12349	-0.137797489086105(5.855700e-01)	-0.337563320288695(1.707002e-01)	-0.318982620888583(1.969838e-01)	-0.180275320973952(4.740949e-01)	-0.601497239047214(8.274618e-03)	-0.0511108423820086(8.403794e-01)	0.207265869795894(4.092337e-01)	-0.0486954165850473(8.478376e-01)	-0.00968723119052388(9.695685e-01)	0.921515690591075(5.646962e-08)	0.470685346064959(4.867584e-02)	-0.219419626028367(3.816726e-01)	-0.498168855055729(3.537428e-02)	-0.351630924163945(1.524538e-01)	-0.42917541744(7.551947e-02)	0.074195255148973(7.698369e-01)
MSTRG.12350	-0.368878444120853(1.319702e-01)	-0.310643302806164(2.096040e-01)	-0.597318822646408(8.856588e-03)	-0.400747634659574(9.933360e-02)	-0.557646958277102(1.619067e-02)	-0.151776131740285(5.477049e-01)	0.0446453414788029(8.603704e-01)	-0.250404136440616(3.162515e-01)	0.324002401016786(1.896346e-01)	0.847252077438535(9.120827e-06)	0.515081791081202(2.870592e-02)	-0.091057642765547(7.193422e-01)	-0.116672105613158(6.447689e-01)	-0.0719176629749791(7.767301e-01)	-0.237722215938242(3.421747e-01)	-0.232136791744402(3.539691e-01)
MSTRG.12382	-0.0289852382937242(9.091040e-01)	0.255109980798472(3.069370e-01)	-0.0308478505296591(9.032881e-01)	-0.323696938765838(1.900765e-01)	-0.463002261101899(5.299568e-02)	-0.263269221948804(2.911808e-01)	-0.0861765836595629(7.338553e-01)	-0.38895910181599(1.106434e-01)	0.295811862896784(2.333284e-01)	0.325198647559894(1.879105e-01)	0.428299465841121(7.618355e-02)	-0.154169940042341(5.413322e-01)	-0.415574702252998(8.632118e-02)	0.16558434272984(5.114142e-01)	-0.0470696538508921(8.528644e-01)	0.529550091525469(2.381478e-02)
MSTRG.12383	0.0472192883674648(8.524016e-01)	-0.0533246358125243(8.335552e-01)	-0.342011527476445(1.647785e-01)	-0.214255384900196(3.932554e-01)	-0.627368765571514(5.319421e-03)	-0.311584177694309(2.081544e-01)	-0.0118152117673637(9.628876e-01)	-0.429118970313139(7.556214e-02)	0.25638309891357(3.044456e-01)	0.81784704141583(3.381308e-05)	0.639146979471301(4.294667e-03)	-0.161914546580854(5.209472e-01)	-0.53703954360113(2.155315e-02)	-0.0390736267189585(8.776633e-01)	-0.346844471841502(1.585045e-01)	0.389550871530143(1.100547e-01)
MSTRG.12393	-0.236770725577772(3.441677e-01)	-0.422485239213477(8.070074e-02)	-0.416279941571973(8.573489e-02)	-0.174725458166798(4.880320e-01)	-0.208185087288128(4.071126e-01)	-0.286086958283227(2.497801e-01)	0.105874612218151(6.758603e-01)	-0.521412143560379(2.647820e-02)	-0.017564087293852(9.448518e-01)	0.430027797993005(7.487737e-02)	0.738968958599418(4.592247e-04)	0.152649435289315(5.453761e-01)	-0.0916211474729324(7.176725e-01)	0.478060480364202(4.478514e-02)	0.0281355658126954(9.117586e-01)	0.365065634489959(1.363228e-01)
MSTRG.12398	-0.0320559205131503(8.995185e-01)	-0.295634391995877(2.336222e-01)	-0.385103505478923(1.145337e-01)	-0.305594790767905(2.174951e-01)	-0.704717456764948(1.092082e-03)	-0.0442637895323012(8.615528e-01)	0.371203362767685(1.293644e-01)	0.0583049612314158(8.182449e-01)	0.0308283113087273(9.033491e-01)	0.798507438262536(7.101128e-05)	0.539679734245589(2.079737e-02)	-0.192850864944382(4.432612e-01)	-0.428598898832065(7.595606e-02)	-0.181931554743672(4.699743e-01)	-0.212004762496225(3.983627e-01)	0.128154881163289(6.123097e-01)
MSTRG.12412	-0.116097950805884(6.464087e-01)	-0.0463256567997693(8.551667e-01)	-0.811319558584944(4.384009e-05)	-0.51716160372047(2.795855e-02)	-0.489569876530289(3.919164e-02)	-0.263299755412162(2.911228e-01)	-0.0419831839282268(8.686259e-01)	-0.431376402461491(7.386968e-02)	0.69222644080646(1.455430e-03)	0.404338230000066(9.606057e-02)	0.571637194269686(1.319696e-02)	0.111887599523068(6.584804e-01)	0.187445320047863(4.563862e-01)	0.480764039471926(4.341979e-02)	0.23097601889131(3.564490e-01)	-0.293424166878928(2.373017e-01)
MSTRG.12443	-0.298054910644336(2.296347e-01)	-0.232611935545559(3.529569e-01)	-0.381843869051132(1.178976e-01)	0.0102772915910383(9.677158e-01)	-0.31418912806833(2.041751e-01)	-0.232495033430859(3.532058e-01)	-0.180062583437834(4.746254e-01)	-0.353401579238585(1.502561e-01)	0.244243105618151(3.286961e-01)	0.840218726956302(1.277291e-05)	0.325831614388188(1.870025e-01)	-0.104395558336378(6.801597e-01)	-0.201036178641175(4.237635e-01)	-0.326942009404547(1.854166e-01)	-0.580882873238799(1.147347e-02)	-0.117769855835026(6.416381e-01)
MSTRG.12444	0.137726143934418(5.857660e-01)	-0.275509620393905(2.684833e-01)	0.0714029152138153(7.782902e-01)	0.428553013082637(7.599089e-02)	0.695154852024373(1.362351e-03)	-0.355222370579778(1.480191e-01)	-0.244305913383537(3.285678e-01)	-0.350745132612232(1.535614e-01)	-0.444069474184148(6.486937e-02)	-0.281723244147086(2.573939e-01)	-0.0576005065708834(8.204068e-01)	0.185673575308473(4.607306e-01)	0.444860080269711(6.433713e-02)	0.255090580340597(3.069751e-01)	-0.178044792390354(4.796724e-01)	0.117944773435262(6.411397e-01)
MSTRG.12451	-0.0255834149182505(9.197372e-01)	-0.00207729976606383(9.934730e-01)	0.35541889219362(1.477790e-01)	0.0249986178992286(9.215665e-01)	-0.107332170733314(6.716326e-01)	0.505281145261251(3.243868e-02)	0.540627041173803(2.053133e-02)	0.90299330270818(2.897395e-07)	-0.268508625542948(2.813270e-01)	-0.297403864108269(2.307029e-01)	-0.374266543292268(1.259864e-01)	-0.477666591040472(4.498675e-02)	-0.128025573514869(6.126716e-01)	-0.31363476198077(2.050177e-01)	0.339100883781664(1.686373e-01)	-0.0875872151474434(7.296520e-01)
MSTRG.12467	0.0478548805225526(8.504358e-01)	0.185649857179451(4.607889e-01)	0.550903935730734(1.781363e-02)	0.611476513398991(7.008684e-03)	0.680338241189178(1.889215e-03)	0.105378711856208(6.773007e-01)	-0.125712094620286(6.191602e-01)	0.385088995697926(1.145485e-01)	-0.266453383884049(2.851677e-01)	-0.72284312895229(7.012076e-04)	-0.724389403080107(6.741560e-04)	-0.206415636651224(4.112008e-01)	0.427659506316908(7.667142e-02)	-0.20255717356286(4.201911e-01)	0.0253034075379185(9.206131e-01)	-0.0828433977751507(7.438159e-01)
MSTRG.12469	0.492987091419151(3.763863e-02)	0.130709655596378(6.051777e-01)	0.538320862892868(2.118372e-02)	0.327190191794977(1.850634e-01)	0.359506368821179(1.428466e-01)	0.173035041396309(4.923163e-01)	0.113563621156249(6.536652e-01)	0.174538597608736(4.885047e-01)	-0.610349325906362(7.143286e-03)	-0.522263951901869(2.618902e-02)	-0.207041051404888(4.097533e-01)	-0.408591459506167(9.228509e-02)	0.221717083011896(3.765811e-01)	0.15240028421475(5.460401e-01)	0.243938466067383(3.293188e-01)	0.418021210603701(8.429976e-02)
MSTRG.12503	-0.0477432699721065(8.507810e-01)	-0.168352262162778(5.042789e-01)	-0.43888025196073(6.844445e-02)	-0.204314070758158(4.160847e-01)	0.282447216018425(2.561208e-01)	-0.295439719048888(2.339448e-01)	-0.0513045174484384(8.397820e-01)	-0.358381325577255(1.441927e-01)	0.175603928122645(4.858127e-01)	-0.403910089216416(9.644670e-02)	0.260473054331676(2.965241e-01)	0.402417328896584(9.780175e-02)	0.640172321081927(4.213691e-03)	0.849133927518083(8.311409e-06)	0.518459627759595(2.749983e-02)	-0.134981927713554(5.933271e-01)
MSTRG.1251	-0.278898182309305(2.623996e-01)	-0.304492867850464(2.192427e-01)	-0.510151989797972(3.053938e-02)	-0.4083999412914(9.245274e-02)	-0.174852310124806(4.877112e-01)	0.280549620410492(2.594661e-01)	0.439741615103844(6.784114e-02)	0.106618783913538(6.737006e-01)	0.241758822792891(3.337939e-01)	-0.237238797941186(3.431864e-01)	0.390281953163353(1.093305e-01)	0.158761587667098(5.292030e-01)	0.178901317517791(4.775268e-01)	0.721746535040443(7.209369e-04)	0.875730169278448(1.922822e-06)	-0.267525782369973(2.831597e-01)
MSTRG.12515	0.168936880072453(5.027779e-01)	-0.0112930648581095(9.645267e-01)	-0.266572529778843(2.849442e-01)	-0.277669560065841(2.645954e-01)	-0.522839121463709(2.599515e-02)	-0.366411525739133(1.347751e-01)	0.112421748850134(6.569444e-01)	-0.437411265166814(6.948251e-02)	0.124285810735896(6.231739e-01)	0.492372280749702(3.791450e-02)	0.723367586694673(6.919325e-04)	-0.213371139488022(3.952577e-01)	-0.331851556558515(1.785126e-01)	0.328151303022611(1.836998e-01)	-0.045884931382856(8.565310e-01)	0.657236595884251(3.038803e-03)
MSTRG.12516	-0.252613397998998(3.118580e-01)	-0.36855657318001(1.323338e-01)	-0.512548411849803(2.963713e-02)	-0.382762437737623(1.169427e-01)	-0.698761111281328(1.254566e-03)	-0.107159545459072(6.721328e-01)	0.207633497737566(4.083847e-01)	-0.209174512876545(4.048363e-01)	0.148911736524454(5.553740e-01)	0.98147911173121(6.569209e-13)	0.667299797380587(2.482580e-03)	-0.198079816355416(4.307528e-01)	-0.403608133692633(9.671970e-02)	-0.122802701330118(6.273583e-01)	-0.28447737552825(2.525718e-01)	0.0546397187711457(8.295067e-01)
MSTRG.12525	0.525667624958689(2.505799e-02)	0.776642569738128(1.502896e-04)	0.155087052948414(5.388996e-01)	0.100963748244284(6.901716e-01)	0.285016768433706(2.516341e-01)	-0.251382422478089(3.143015e-01)	-0.633392077985615(4.773076e-03)	-0.28999033275271(2.430912e-01)	0.498893618604659(3.506611e-02)	-0.486470355087227(4.064226e-02)	-0.464553517644449(5.210105e-02)	0.258734295591621(2.998764e-01)	0.270961492235002(2.767850e-01)	0.0202773935563742(9.363477e-01)	-0.0784686158688949(7.569479e-01)	-0.139515407271035(5.808580e-01)
MSTRG.12532	-0.202774360355478(4.196823e-01)	-0.511085298163028(3.018550e-02)	-0.577118344976253(1.215205e-02)	-0.410829966879426(9.034177e-02)	-0.573535473484057(1.282728e-02)	-0.0750950606601721(7.671180e-01)	0.558057036245228(1.609588e-02)	-0.187001899728801(4.574716e-01)	-0.00491752793750323(9.845496e-01)	0.451457145945189(6.002184e-02)	0.948322182853055(2.173687e-09)	-0.161538884957967(5.219277e-01)	-0.138392183320053(5.839370e-01)	0.639216272398456(4.289155e-03)	0.42292452387178(8.035276e-02)	0.382649618367395(1.170597e-01)
MSTRG.12542	0.0520477312606731(8.374900e-01)	-0.252750173401483(3.115872e-01)	-0.325478242714552(1.875091e-01)	-0.22976382467673(3.590492e-01)	0.0241031661686332(9.243682e-01)	0.0235497375431738(9.261003e-01)	0.30516296360838(2.181789e-01)	-0.202696479414912(4.198648e-01)	-0.0818530899914189(7.467828e-01)	-0.295144562828583(2.344345e-01)	0.508272690604255(3.126170e-02)	0.0171839687381631(9.460436e-01)	0.379424602907455(1.204391e-01)	0.905206113850474(2.426322e-07)	0.73446559461706(5.183760e-04)	0.195009468759282(4.380750e-01)
MSTRG.12549	-0.113077572423692(6.550603e-01)	-0.177766441429778(4.803707e-01)	0.124349186454323(6.229954e-01)	0.508341035455094(3.123520e-02)	0.786164560961488(1.095672e-04)	-0.162755448185386(5.187556e-01)	-0.249306155405077(3.184485e-01)	-0.153788986851193(5.423441e-01)	-0.326175296595267(1.865107e-01)	-0.415803157831383(8.613094e-02)	-0.298276095731211(2.292725e-01)	-0.0151924316053393(9.522897e-01)	0.824642616850007(2.552049e-05)	0.124797680430773(6.217323e-01)	-0.119132590067086(6.377595e-01)	-0.123229495648793(6.261531e-01)
MSTRG.12556	-0.314600582713858(2.035511e-01)	-0.206137735019149(4.118448e-01)	-0.298306802787031(2.292223e-01)	0.0645020769266315(7.992815e-01)	0.356376087243256(1.466136e-01)	0.0218553257037511(9.314051e-01)	-0.347169694009731(1.580883e-01)	-0.446443864375031(6.328070e-02)	0.0886122438871914(7.266022e-01)	-0.0248630187411551(9.219907e-01)	0.011819616556639(9.628738e-01)	0.435970166109683(7.051215e-02)	0.535409605486412(2.203039e-02)	0.243274482918028(3.306783e-01)	0.000248324945630624(9.992197e-01)	-0.517065574979991(2.799272e-02)
MSTRG.12571	-0.0968920126935244(7.021141e-01)	-0.211259681175252(4.000614e-01)	-0.0322159524133341(8.990193e-01)	0.404026125922083(9.634194e-02)	0.705277665430512(1.077746e-03)	-0.111957779654765(6.582785e-01)	-0.207388932582284(4.089494e-01)	-0.279019155929053(2.621840e-01)	-0.218473784392762(3.837798e-01)	-0.40563728796921(9.489581e-02)	-0.103106850163138(6.839135e-01)	-0.0134417021751072(9.577828e-01)	0.77631450074864(1.518941e-04)	0.362305235081276(1.395357e-01)	0.0831585766795094(7.428724e-01)	-0.10726053724284(6.718402e-01)
MSTRG.12585	0.243563900650145(3.300853e-01)	0.365586411677591(1.357225e-01)	0.622579411877478(5.789221e-03)	0.450889598889219(6.038434e-02)	0.46461610995054(5.206519e-02)	-0.0143080457350638(9.550643e-01)	-0.125646617278868(6.193442e-01)	-0.00517067584411961(9.837543e-01)	-0.300913324296371(2.249824e-01)	-0.672813832490549(2.215277e-03)	-0.298139068810272(2.294969e-01)	-0.35886895912518(1.436082e-01)	0.283507414845803(2.542635e-01)	0.1858862009526(4.602081e-01)	0.18206970744889(4.696314e-01)	0.541910198536821(2.017524e-02)
MSTRG.12586	-0.315579912057941(2.020711e-01)	0.337567771045093(1.706942e-01)	0.305956590293068(2.169233e-01)	-0.233970772587111(3.500711e-01)	0.0616738653514912(8.079233e-01)	0.114677727239243(6.504715e-01)	-0.175768019334716(4.853987e-01)	-0.104382687595466(6.801971e-01)	0.160547971571747(5.245181e-01)	-0.228384869262173(3.620202e-01)	-0.134791364213927(5.938536e-01)	-0.0675644056731114(7.899493e-01)	0.0282645801447465(9.113555e-01)	0.0584543623579718(8.177865e-01)	0.139339958252456(5.813385e-01)	0.160830819381593(5.237781e-01)
MSTRG.12602	0.140375994136545(5.785036e-01)	-0.188213490823543(4.545091e-01)	-0.241934514073725(3.334319e-01)	0.0875534650581103(7.297524e-01)	0.248770178902755(3.195243e-01)	-0.159402772813264(5.275193e-01)	0.0586843520593955(8.170811e-01)	-0.382532376838511(1.171813e-01)	-0.105467266863559(6.770434e-01)	-0.359044111832207(1.433986e-01)	0.394700149410299(1.050264e-01)	0.107961258751806(6.698108e-01)	0.496243877270003(3.620289e-02)	0.863412269328507(3.933040e-06)	0.52725051235453(2.454516e-02)	0.240551350910072(3.362882e-01)
MSTRG.12616	0.925733337746361(3.679475e-08)	0.560621594370776(1.551303e-02)	0.289568864362211(2.438079e-01)	-0.010343250634194(9.675087e-01)	-0.17366253654266(4.907238e-01)	-0.102286123815639(6.863078e-01)	-0.186559070715405(4.585567e-01)	-0.0982371828126287(6.981612e-01)	-0.0795097424088004(7.538168e-01)	0.00216336305018087(9.932026e-01)	-0.0935377811066948(7.120024e-01)	-0.164615825257429(5.139221e-01)	-0.190529671716618(4.488732e-01)	-0.162999310235134(5.181208e-01)	-0.193356932439007(4.420425e-01)	0.350433511625559(1.539523e-01)
MSTRG.12622	0.0664920912145376(7.932141e-01)	-0.0667932383986036(7.922969e-01)	0.464861448010685(5.192482e-02)	0.198893736747746(4.288226e-01)	0.461240990009563(5.402540e-02)	0.16775804415562(5.058067e-01)	0.0913772081926716(7.183952e-01)	0.467513596542998(5.042559e-02)	-0.461576776538978(5.382793e-02)	-0.431589833887291(7.371112e-02)	-0.521710057421758(2.637678e-02)	-0.120258292274053(6.345623e-01)	-0.00448146544773288(9.859195e-01)	-0.277860348494009(2.642537e-01)	-0.0037128994217391(9.883341e-01)	-0.0721682524946377(7.759709e-01)
MSTRG.12635	-0.00774110603992549(9.756801e-01)	0.0279544712430743(9.123245e-01)	0.222673840897417(3.744720e-01)	0.286798824602434(2.485517e-01)	0.520832669367504(2.667634e-02)	-0.0576733335106965(8.201833e-01)	-0.335357180422993(1.736898e-01)	-0.132472792058501(6.002754e-01)	-0.138688930640782(5.831229e-01)	-0.41758123197413(8.466072e-02)	-0.367416369635382(1.336276e-01)	0.793078290910949(8.623925e-05)	0.0329442937462814(8.967477e-01)	-0.0173044717473441(9.456658e-01)	-0.132211621578567(6.010006e-01)	-0.172498689913787(4.936794e-01)
MSTRG.1264	-0.432523731758152(7.302029e-02)	-0.0762272530735056(7.637007e-01)	-0.630377009818939(5.040535e-03)	-0.432808692523899(7.281045e-02)	-0.663646904893543(2.673868e-03)	-0.246869516660651(3.233564e-01)	-0.04599925276882(8.561771e-01)	-0.298418142967695(2.290401e-01)	0.694985001496958(1.367611e-03)	0.821546325238813(2.905311e-05)	0.504444419302344(3.277392e-02)	-0.169645130599598(5.009624e-01)	-0.222591113010086(3.746541e-01)	-0.066332803063279(7.936993e-01)	-0.222496956432057(3.748614e-01)	-0.160747372398141(5.239964e-01)
MSTRG.12653	-0.217688507398442(3.855341e-01)	0.0032655610861956(9.897396e-01)	0.335394054722354(1.736395e-01)	0.445668133572664(6.379651e-02)	0.472089537057443(4.791604e-02)	0.382658003147066(1.170510e-01)	0.0956932261237951(7.056430e-01)	0.552922990129692(1.731477e-02)	-0.104647201439716(6.794275e-01)	-0.646068925248043(3.771847e-03)	-0.603861215720354(7.959270e-03)	-0.137053160445656(5.876165e-01)	0.190552347311708(4.488182e-01)	-0.142504152761413(5.726988e-01)	0.29087497557625(2.415912e-01)	-0.333195072538022(1.766537e-01)
MSTRG.12687	0.107323344062312(6.716582e-01)	0.343908507686924(1.622961e-01)	0.748293910986119(3.545640e-04)	0.716124454857554(8.295222e-04)	0.530000219823495(2.367383e-02)	-0.146108176628321(5.629258e-01)	-0.345903104589992(1.597136e-01)	0.08917709544292(7.249233e-01)	-0.319840773522295(1.957143e-01)	-0.36547074187435(1.358556e-01)	-0.601745221693974(8.241073e-03)	-0.304984781021029(2.184614e-01)	0.142046720692067(5.739444e-01)	-0.441687575871705(6.649269e-02)	-0.45457805437455(5.805750e-02)	0.361315503114209(1.407003e-01)
MSTRG.12702	0.0110065440163836(9.654262e-01)	-0.235533092334135(3.467700e-01)	-0.00245263187040376(9.922937e-01)	0.494560097787248(3.693982e-02)	0.680414878197793(1.886111e-03)	-0.233511335117658(3.510453e-01)	-0.277760523052617(2.644325e-01)	-0.207386181834709(4.089557e-01)	-0.195687386186406(4.364528e-01)	-0.294466243132656(2.355623e-01)	-0.211601092763747(3.992826e-01)	0.113968786580754(6.525031e-01)	0.390970260191783(1.086519e-01)	0.118980203641138(6.381927e-01)	-0.133933244501316(5.962271e-01)	-0.169929038539206(5.002355e-01)
MSTRG.12772	-0.33434351253386(1.750752e-01)	-0.416248382023341(8.576107e-02)	-0.499927914076964(3.462992e-02)	-0.164360902451891(5.145832e-01)	-0.487787249396614(4.002101e-02)	-0.0614847712630385(8.085019e-01)	0.132524022358739(6.001332e-01)	-0.131341812563113(6.034182e-01)	0.171614300622646(4.959311e-01)	0.848952054716762(8.386847e-06)	0.454628299171374(5.802628e-02)	-0.0581511915699387(8.187167e-01)	-0.34148138140978(1.654768e-01)	-0.235159747744049(3.475572e-01)	-0.333031647083141(1.768792e-01)	-0.182673409432413(4.681344e-01)
MSTRG.12797	-0.0640460077431542(8.006736e-01)	-0.232485280374375(3.532265e-01)	-0.264830594776233(2.882227e-01)	-0.176817860788923(4.827541e-01)	-0.579560526628242(1.170829e-02)	-0.171106626944066(4.972259e-01)	0.20936133381087(4.044072e-01)	-0.23353921241139(3.509862e-01)	0.0137553984652234(9.567984e-01)	0.769451226133077(1.889415e-04)	0.643376267793664(3.968656e-03)	-0.233794341202688(3.504450e-01)	-0.507894996949329(3.140845e-02)	-0.0597488384721972(8.138176e-01)	-0.285948067390886(2.500202e-01)	0.455104999910185(5.773065e-02)
MSTRG.12799	-0.189807836872855(4.506258e-01)	0.150388834541941(5.514133e-01)	0.489986477505578(3.899973e-02)	-0.0752691955948249(7.665922e-01)	-0.0573781373986465(8.210895e-01)	0.42776389180636(7.659169e-02)	0.194228722910768(4.399471e-01)	0.65749303326726(3.023459e-03)	-0.135517839568429(5.918473e-01)	-0.148916407502621(5.553615e-01)	-0.502825422206468(3.343018e-02)	-0.132214559533675(6.009924e-01)	-0.463086927815483(5.294655e-02)	-0.589464281981219(1.003953e-02)	-0.0386959207009249(8.788376e-01)	-0.117706856772136(6.418176e-01)
MSTRG.128	-0.00320716345517937(9.899230e-01)	-0.167157329985199(5.073535e-01)	-0.173290412655537(4.916679e-01)	0.016936843900404(9.468185e-01)	0.583252854962851(1.106204e-02)	-0.317593083383382(1.990510e-01)	-0.37089288477244(1.297103e-01)	-0.342510840690525(1.641226e-01)	-0.0543173201996385(8.304988e-01)	-0.355324050962179(1.478949e-01)	-0.175035306962072(4.872487e-01)	0.899160538115104(3.901586e-07)	0.452999793589798(5.904477e-02)	0.297427023286525(2.306648e-01)	-0.0429451430229568(8.656413e-01)	-0.400354101645734(9.969714e-02)
MSTRG.12871	-0.0687113840661141(7.864609e-01)	-0.291134661537785(2.411520e-01)	-0.0882520182730144(7.276735e-01)	-0.264074598439535(2.896527e-01)	-0.681333849938944(1.849213e-03)	0.395883387039861(1.038946e-01)	0.482802173018129(4.241163e-02)	0.293869444235713(2.365575e-01)	-0.213281769601293(3.954604e-01)	0.7320592431399(5.525156e-04)	0.378887768758125(1.210083e-01)	-0.437030809379863(6.975325e-02)	-0.645031144573959(3.846732e-03)	-0.369518520876267(1.312492e-01)	-0.100916592894056(6.903095e-01)	0.100794479852083(6.906667e-01)
MSTRG.12876	-0.0515176859671263(8.391245e-01)	-0.148648747510177(5.560805e-01)	-0.0855292083147812(7.357868e-01)	0.0505345895862648(8.421576e-01)	0.378482132452781(1.214396e-01)	-0.0463195500261272(8.551856e-01)	0.173267536012708(4.917260e-01)	-0.0469117099659399(8.533531e-01)	-0.096468915795164(7.033590e-01)	-0.664729344075798(2.615963e-03)	0.123242929909551(6.261152e-01)	0.129281221899171(6.091613e-01)	0.555155818847247(1.677601e-02)	0.791560775966989(9.096052e-05)	0.683315230820408(1.771685e-03)	0.133688054798368(5.969059e-01)
MSTRG.12886	0.116242043119606(6.459970e-01)	-0.0605046698992383(8.115021e-01)	-0.241742065794825(3.338285e-01)	-0.283901094793061(2.535760e-01)	-0.291758371779509(2.400992e-01)	-0.0880591334703907(7.282474e-01)	0.327989462324144(1.839289e-01)	-0.166526764100541(5.089795e-01)	0.0599453273209872(8.132155e-01)	-0.113697468466801(6.532812e-01)	0.579597808708005(1.170161e-02)	-0.159677329511522(5.267990e-01)	0.0735193064052155(7.718810e-01)	0.763038768582929(2.301827e-04)	0.633886640282164(4.730330e-03)	0.446729257029642(6.309172e-02)
MSTRG.12891	0.195408123538509(4.371206e-01)	-0.2025944919566(4.201037e-01)	0.179434739219875(4.761930e-01)	0.356601900343673(1.463396e-01)	0.490968886137907(3.855002e-02)	-0.131832390140742(6.020542e-01)	0.0924960371396904(7.150825e-01)	-0.154140930087537(5.414092e-01)	-0.450807384828769(6.043698e-02)	-0.587357660768081(1.037744e-02)	0.121052149284175(6.323112e-01)	0.133869600011593(5.964032e-01)	0.222344812062793(3.751966e-01)	0.642503705722554(4.034204e-03)	0.410522989829558(9.060649e-02)	0.452207305518461(5.954521e-02)
MSTRG.12899	0.166667386487991(5.086166e-01)	0.152331635769525(5.462231e-01)	0.222485084183094(3.748876e-01)	0.378147347647757(1.217964e-01)	0.798113452797999(7.203349e-05)	-0.165248839729847(5.122823e-01)	-0.360914057674543(1.411746e-01)	-0.187513772501784(4.562188e-01)	-0.101495660361166(6.886166e-01)	-0.852679573884697(6.952585e-06)	-0.408291018370958(9.254819e-02)	0.415818100029749(8.611851e-02)	0.577803029868545(1.202630e-02)	0.410762264972119(9.040010e-02)	0.23805034037071(3.414889e-01)	-0.0919179801305712(7.167935e-01)
MSTRG.12906	0.153893988279342(5.420651e-01)	-0.056555696058821(8.236156e-01)	-0.236333274480908(3.450862e-01)	-0.197871624453395(4.312473e-01)	0.147395658389821(5.594522e-01)	-0.220694276137914(3.788431e-01)	-0.0406598553426283(8.727344e-01)	-0.219622860799539(3.812207e-01)	0.115722711061068(6.474812e-01)	-0.378350607234623(1.215797e-01)	0.14921237785561(5.545669e-01)	0.736446132976498(4.916206e-04)	0.0715273107403563(7.779131e-01)	0.589314487974728(1.006327e-02)	0.401565277088312(9.858131e-02)	-0.0466594094053837(8.541338e-01)
MSTRG.12940	-0.0117239919386572(9.631740e-01)	0.656210011994599(3.100872e-03)	-0.169829006000343(5.004915e-01)	-0.244721374866662(3.277199e-01)	-0.259335648614462(2.987144e-01)	-0.161773290647008(5.213158e-01)	-0.423995228781849(7.950921e-02)	-0.228086685509317(3.626645e-01)	0.914917511028968(1.054508e-07)	0.0345296247002759(8.918060e-01)	-0.133575447202583(5.972178e-01)	-0.0389791167615684(8.779571e-01)	-0.00994891435163329(9.687468e-01)	-0.07977289347036(7.530260e-01)	-0.0570415131949923(8.221232e-01)	-0.205653780286448(4.129677e-01)
MSTRG.12942	-0.447579202117542(6.253139e-02)	-0.479840245768379(4.388271e-02)	-0.66147969942286(2.792973e-03)	-0.34276615013966(1.637879e-01)	-0.433432514803263(7.235263e-02)	0.0730002293799959(7.734517e-01)	0.0880126853955045(7.283856e-01)	-0.366117646345196(1.351120e-01)	0.202882519029702(4.194291e-01)	0.789845124032538(9.656057e-05)	0.622097344330037(5.838316e-03)	0.0117575848765374(9.630685e-01)	-0.0696702523467794(7.835476e-01)	0.104825178431627(6.789099e-01)	-0.0763166135375646(7.634312e-01)	-0.309977303721495(2.106342e-01)
MSTRG.12945	0.178175649447539(4.793443e-01)	-0.0115606777881087(9.636866e-01)	-0.146542063280035(5.617541e-01)	-0.0563148430051743(8.243556e-01)	0.223323572092876(3.730435e-01)	-0.180049130699717(4.746590e-01)	0.0755465211729335(7.657549e-01)	-0.286926575680576(2.483316e-01)	-0.0273741715662075(9.141381e-01)	-0.502485233528487(3.356935e-02)	0.302775826838601(2.219840e-01)	0.0539025347659741(8.317756e-01)	0.533761756969498(2.252124e-02)	0.873230471714974(2.236520e-06)	0.61729802543628(6.345774e-03)	0.303426823567847(2.209421e-01)
MSTRG.12948	-0.16672976590996(5.084557e-01)	-0.292563311667416(2.387448e-01)	-0.727917014465938(6.156917e-04)	-0.467530535501855(5.041612e-02)	-0.370108941486345(1.305865e-01)	-0.355550633365427(1.476183e-01)	0.29261027738147(2.386659e-01)	-0.300614304649887(2.254662e-01)	0.363886596914888(1.376887e-01)	0.136197672671663(5.899724e-01)	0.75977030215959(2.539682e-04)	0.073393915060489(7.722603e-01)	0.301104085012264(2.246741e-01)	0.863481980792873(3.917909e-06)	0.53846428273363(2.114268e-02)	0.131886932807296(6.019026e-01)
MSTRG.12985	-0.190358773508451(4.492878e-01)	-0.502523439483447(3.355370e-02)	-0.645869267322981(3.786161e-03)	-0.401582066916124(9.856591e-02)	-0.436905638996466(6.984250e-02)	-0.166472514498859(5.091195e-01)	0.478538832649054(4.454121e-02)	-0.231550019134345(3.552215e-01)	0.0866591343377106(7.324166e-01)	0.256780839726119(3.036698e-01)	0.894068532382798(5.691325e-07)	-0.0134866476459191(9.576417e-01)	0.0331663230754896(8.960554e-01)	0.830837466055587(1.954029e-05)	0.575892790145408(1.237975e-02)	0.26732981351518(2.835260e-01)
MSTRG.12995	0.0736986763307446(7.713384e-01)	-0.0832092573563613(7.427207e-01)	-0.163125981991739(5.177912e-01)	-0.203306659337176(4.184367e-01)	-0.00328020067262633(9.896936e-01)	0.11512129758419(6.492016e-01)	0.420572630351096(8.222869e-02)	0.126605832210615(6.166503e-01)	0.00216955882460669(9.931831e-01)	-0.548152457018517(1.851164e-02)	0.286885300642786(2.484027e-01)	0.00462895730371392(9.854561e-01)	0.285302555821397(2.511381e-01)	0.822279321708018(2.818124e-05)	0.886819894998995(9.438901e-07)	0.201575670073572(4.224946e-01)
MSTRG.13000	0.0675936641812338(7.898603e-01)	0.00876008431156656(9.724800e-01)	0.343799130326102(1.624386e-01)	0.378878073403134(1.210186e-01)	0.655817172949003(3.124898e-03)	0.316605044672956(2.005295e-01)	0.0720784923104743(7.762428e-01)	0.323158872364761(1.908566e-01)	-0.330672697282613(1.801544e-01)	-0.894597709201104(5.477232e-07)	-0.473750139946483(4.702914e-02)	0.0843988291775955(7.391629e-01)	0.48482047135264(4.143097e-02)	0.265576883950879(2.868153e-01)	0.493655174964396(3.734061e-02)	-0.159346383308724(5.276673e-01)
MSTRG.13023	-0.229602697221761(3.593957e-01)	-0.62276309112496(5.770603e-03)	-0.66416666374997(2.645933e-03)	-0.380407047835445(1.194024e-01)	-0.290363047069278(2.424585e-01)	-0.221913014317381(3.761487e-01)	0.39936435561069(1.006157e-01)	-0.328156829295281(1.836920e-01)	-0.068375622880051(7.874817e-01)	0.401574450750985(9.857290e-02)	0.875613751019458(1.936541e-06)	-0.0146489330586123(9.539948e-01)	0.218274234121517(3.842251e-01)	0.693571619872925(1.412040e-03)	0.311488663450563(2.083013e-01)	0.217570048112427(3.857991e-01)
MSTRG.13031	-0.179809110753882(4.752580e-01)	-0.34110684449703(1.659714e-01)	0.113392723015514(6.541556e-01)	0.646926212734478(3.710891e-03)	0.246914379862124(3.232657e-01)	-0.0045994335753799(9.855489e-01)	-0.105437041508694(6.771312e-01)	-0.125636212982263(6.193735e-01)	-0.323067388504995(1.909895e-01)	0.226989647319425(3.650404e-01)	-0.00737339462189264(9.768351e-01)	-0.192338928797818(4.444958e-01)	-0.155257293676148(5.384486e-01)	-0.258318802951845(3.006809e-01)	-0.382079101676438(1.176526e-01)	0.0520796060165969(8.373918e-01)
MSTRG.13034	-0.140541344882593(5.780517e-01)	-0.243655341524083(3.298981e-01)	-0.474273097286991(4.675243e-02)	-0.472641217731338(4.762000e-02)	-0.307996687511467(2.137171e-01)	0.165515037416507(5.115935e-01)	0.49997777161615(3.460900e-02)	-0.0216716720530927(9.319802e-01)	0.183159803602637(4.669301e-01)	-0.169299330744028(5.018484e-01)	0.613025843200013(6.827028e-03)	0.0112179306982431(9.647626e-01)	0.136094131167162(5.902578e-01)	0.873308717662563(2.226071e-06)	0.902338056323507(3.051229e-07)	0.107422349236005(6.713714e-01)
MSTRG.13058	0.0569102824719183(8.225263e-01)	0.155742363067037(5.371645e-01)	0.184529488907955(4.635470e-01)	0.429006067158615(7.564753e-02)	0.835401478833569(1.594120e-05)	-0.156341517459664(5.355802e-01)	-0.550708283869112(1.786256e-02)	-0.331739181217243(1.786686e-01)	-0.019437160901149(9.389805e-01)	-0.702485957273413(1.150769e-03)	-0.460461244570307(5.448605e-02)	0.533540442209057(2.258782e-02)	0.544339768406358(1.951433e-02)	0.254080642762601(3.089603e-01)	0.0260730653952472(9.182059e-01)	-0.256947251272394(3.033455e-01)
MSTRG.1307	0.0453162193570567(8.582921e-01)	-0.0486086264079315(8.481058e-01)	0.317704119180123(1.988852e-01)	0.707642013648555(1.018956e-03)	0.970108725688242(2.917809e-11)	-0.226021896499422(3.671435e-01)	-0.432886208997769(7.275344e-02)	-0.162144610883389(5.203472e-01)	-0.345980104552208(1.596145e-01)	-0.632808511820839(4.823919e-03)	-0.529793837979366(2.373837e-02)	0.288760872140067(2.451856e-01)	0.621266414624073(5.923733e-03)	0.0492529646694057(8.461149e-01)	-0.195015186924629(4.380613e-01)	-0.127385239359155(6.144648e-01)
MSTRG.13079	0.141317917480744(5.759313e-01)	0.101725249005282(6.879457e-01)	0.620674475757761(5.985199e-03)	0.865682011971148(3.465408e-06)	0.716049699808956(8.310530e-04)	-0.12956992958376(6.083553e-01)	-0.421042057256244(8.185173e-02)	-0.137810761357242(5.855335e-01)	-0.416462241201207(8.558381e-02)	-0.351410132117475(1.527293e-01)	-0.476080016631048(4.580584e-02)	-0.115456553559892(6.482423e-01)	-0.00793679221780657(9.750656e-01)	-0.282550329244723(2.559397e-01)	-0.427443355558228(7.683672e-02)	0.282927143307662(2.552790e-01)
MSTRG.13087	-0.41327271454729(8.825522e-02)	-0.337738622370055(1.704641e-01)	-0.684939111969051(1.710168e-03)	-0.456980667773051(5.657839e-02)	-0.691754636854556(1.470908e-03)	-0.151947388296363(5.472479e-01)	0.118268662521629(6.402173e-01)	-0.267858491324541(2.825385e-01)	0.41701368903308(8.512799e-02)	0.952490837535537(1.123911e-09)	0.647732583698502(3.654292e-03)	-0.112679900674848(6.562025e-01)	-0.243511982143922(3.301916e-01)	-0.0419850332603939(8.686201e-01)	-0.20548350971423(4.133632e-01)	-0.165990278588276(5.103648e-01)
MSTRG.13100	-0.068001670411794(7.886190e-01)	0.305417330552483(2.177759e-01)	0.246189359016582(3.247343e-01)	0.0043650194366132(9.862853e-01)	-0.174118538767021(4.895681e-01)	-0.0706940181801976(7.804401e-01)	-0.188804795795254(4.530669e-01)	-0.0351185069167912(8.899713e-01)	0.157628925073935(5.321834e-01)	0.215950604925637(3.894322e-01)	-0.12164467408632(6.306331e-01)	-0.268168686432135(2.819601e-01)	-0.319726000195732(1.958838e-01)	-0.403445970293863(9.686654e-02)	-0.361923368046597(1.399842e-01)	0.184177380666766(4.644155e-01)
MSTRG.13106	0.0431481287589094(8.650117e-01)	-0.0153512713746083(9.517914e-01)	-0.601754792068347(8.239781e-03)	-0.290599200994474(2.420582e-01)	0.026067933948977(9.182219e-01)	-0.332385367607397(1.777724e-01)	-0.0739470307018035(7.705873e-01)	-0.289155300784209(2.445125e-01)	0.524146944066383(2.555850e-02)	-0.253404247080766(3.102941e-01)	0.242092342626633(3.331069e-01)	0.469378457203358(4.939115e-02)	0.406873046597006(9.379730e-02)	0.6846788467388(1.719907e-03)	0.44073992800297(6.714685e-02)	-0.28925121442419(2.443489e-01)
MSTRG.13141	0.0489747898603998(8.469743e-01)	-0.00745322670036185(9.765843e-01)	0.458940349641749(5.539305e-02)	0.921693962845195(5.548338e-08)	0.804257594234362(5.743619e-05)	-0.162546290095246(5.193003e-01)	-0.326109846353255(1.866043e-01)	-0.0560582153703159(8.251443e-01)	-0.371268518480449(1.292919e-01)	-0.487472363855172(4.016889e-02)	-0.474861946524576(4.644233e-02)	-0.0984067157246789(6.976635e-01)	0.352286378677799(1.516377e-01)	-0.119048051663891(6.379998e-01)	-0.276221070132382(2.671988e-01)	0.143759871654136(5.692854e-01)
MSTRG.13153	0.0255339378571592(9.198920e-01)	0.0408256211386965(8.722196e-01)	0.315789684936179(2.017550e-01)	-0.0466365558984179(8.542045e-01)	0.0244238963342895(9.233646e-01)	0.520861457907729(2.666647e-02)	0.526445057036896(2.480508e-02)	0.709265539352731(9.801524e-04)	-0.20431492593204(4.160827e-01)	-0.616793122511837(6.401175e-03)	-0.236489027385601(3.447590e-01)	-0.299787786830494(2.268070e-01)	-0.0466607425788432(8.541297e-01)	0.160502028912375(5.246384e-01)	0.727359412366607(6.246399e-04)	0.0480733274876704(8.497604e-01)
MSTRG.13197	-0.24153384903654(3.342578e-01)	-0.123850203071(6.244018e-01)	0.162306867772134(5.199242e-01)	-0.0951916898428263(7.071211e-01)	-0.221485014596648(3.770937e-01)	0.916612437130564(9.026314e-08)	0.326605654103178(1.858961e-01)	0.460124968589376(5.468563e-02)	-0.211257757084235(4.000658e-01)	0.193827544022253(4.409107e-01)	-0.135368577749501(5.922593e-01)	-0.261731309229404(2.941124e-01)	-0.346381715384795(1.590981e-01)	-0.439546087043013(6.797774e-02)	0.132072915033332(6.013859e-01)	-0.359633722328935(1.426948e-01)
MSTRG.13205	-0.409938409169021(9.111217e-02)	-0.534851442301238(2.219570e-02)	-0.315389826935309(2.023578e-01)	-0.480565456836268(4.351899e-02)	-0.552804138637514(1.734382e-02)	0.592646903349482(9.545824e-03)	0.801773363423143(6.300193e-05)	0.306037221376957(2.167960e-01)	-0.197551222686993(4.320088e-01)	0.282097865093277(2.567346e-01)	0.640025073045608(4.225243e-03)	-0.257421692221296(3.024222e-01)	-0.246648687358816(3.238034e-01)	0.368753040604882(1.321118e-01)	0.64825345836292(3.618110e-03)	0.0898189010880193(7.230170e-01)
MSTRG.13272	0.184602929998614(4.633659e-01)	-0.234698070612006(3.485321e-01)	-0.574231390848279(1.269384e-02)	-0.376232013211211(1.238518e-01)	-0.315191769034166(2.026569e-01)	-0.252193454546263(3.126903e-01)	0.240510766246847(3.363723e-01)	-0.320332114783869(1.949899e-01)	0.116111396542987(6.463702e-01)	0.121178563917483(6.319531e-01)	0.682157353992286(1.816657e-03)	0.0674522544950606(7.902906e-01)	0.201108531025258(4.235932e-01)	0.760379991983509(2.493807e-04)	0.456683336430373(5.675989e-02)	0.1482518633845(5.571474e-01)
MSTRG.1328	0.178084533576674(4.795728e-01)	0.0572045761779494(8.216225e-01)	-0.0671376325775383(7.912483e-01)	-0.205576894356395(4.131463e-01)	0.000727991247800448(9.977126e-01)	0.253327623609007(3.104454e-01)	0.256941077147375(3.033575e-01)	-0.0566801073238837(8.232333e-01)	-0.00684632137179979(9.784906e-01)	-0.504052547204336(3.293185e-02)	0.27552617693039(2.684534e-01)	0.0280020551053413(9.121758e-01)	0.18124438992252(4.716817e-01)	0.77350333597315(1.662467e-04)	0.832310674862619(1.830956e-05)	0.204195483767909(4.163612e-01)
MSTRG.13330	-0.309878883317248(2.107867e-01)	-0.505477186481634(3.236052e-02)	-0.726969913821367(6.309548e-04)	-0.423894430827933(7.958834e-02)	-0.584459238356075(1.085720e-02)	-0.218715446500538(3.832408e-01)	0.211577949717164(3.993353e-01)	-0.320930738261454(1.941097e-01)	0.199489702263231(4.274121e-01)	0.842801580342388(1.130834e-05)	0.775201938284859(1.574437e-04)	-0.0728143490700078(7.740143e-01)	-0.0867056573234709(7.322779e-01)	0.224025951668439(3.715026e-01)	-0.0535184635017854(8.329582e-01)	-0.0669146794755842(7.919271e-01)
MSTRG.13331	0.66056943203797(2.844282e-03)	0.574530411943647(1.263685e-02)	0.85245460738336(7.032737e-06)	0.277511115967734(2.648794e-01)	0.109504751967148(6.653484e-01)	0.136050897008194(5.903770e-01)	-0.101222962778792(6.894136e-01)	0.27643329403499(2.668164e-01)	-0.416489550471707(8.556120e-02)	-0.307754779079751(2.140957e-01)	-0.490505095294691(3.876183e-02)	-0.338162149629682(1.698947e-01)	-0.354424028218074(1.489971e-01)	-0.465750230127324(5.141871e-02)	-0.227083056765781(3.648378e-01)	0.522398680827831(2.614351e-02)
MSTRG.13350	-0.191314536199424(4.469716e-01)	-0.181290825213715(4.715662e-01)	-0.594160227959402(9.318009e-03)	-0.414095738173146(8.756016e-02)	-0.144466290812066(5.673690e-01)	-0.127272493648745(6.147808e-01)	0.25132348401517(3.144188e-01)	-0.127657018139216(6.137034e-01)	0.435219504410975(7.105294e-02)	-0.240846501944424(3.356775e-01)	0.456110079117965(5.711105e-02)	0.244528409600892(3.281136e-01)	0.283741143810002(2.538552e-01)	0.85044652660007(7.784006e-06)	0.753920519969635(3.017185e-04)	-0.10346229691352(6.828774e-01)
MSTRG.13353	0.0808071433400437(7.499201e-01)	-0.0744436841682338(7.690860e-01)	-0.200577691369167(4.248435e-01)	0.12814980224797(6.123239e-01)	0.512683782776048(2.958679e-02)	-0.220829467467898(3.785437e-01)	-0.175726500138636(4.855035e-01)	-0.37615975294351(1.239299e-01)	0.0508866063690328(8.410713e-01)	-0.580692887811311(1.150697e-02)	0.0787618753487193(7.560656e-01)	0.363301761504244(1.383698e-01)	0.575797089358559(1.239767e-02)	0.757576866931084(2.710651e-04)	0.445276203239538(6.405830e-02)	-0.04505532869908(8.591002e-01)
MSTRG.13360	0.253862864580493(3.093894e-01)	-0.00712016744421887(9.776304e-01)	-0.00386061492463704(9.878700e-01)	-0.0366688204780269(8.851439e-01)	-0.0283163434568697(9.111937e-01)	-0.286570705922837(2.489449e-01)	0.229304323059164(3.600377e-01)	-0.23380776278123(3.504166e-01)	-0.166229831901729(5.097460e-01)	-0.285052577528538(2.515719e-01)	0.472873429384209(4.749581e-02)	-0.129837444021574(6.076089e-01)	0.159285288885304(5.278276e-01)	0.747089811374407(3.668290e-04)	0.448062722099807(6.221429e-02)	0.745726854636882(3.811403e-04)
MSTRG.13362	0.0310963419858546(9.025126e-01)	0.0573255925554542(8.212509e-01)	-0.342623730615825(1.639746e-01)	-0.0665747667426921(7.929623e-01)	-0.498333136861876(3.530425e-02)	-0.347453482514735(1.577257e-01)	-0.0837798016079057(7.410137e-01)	-0.420418053409313(8.235309e-02)	0.385618397449498(1.140086e-01)	0.644170501250228(3.909752e-03)	0.517314584869875(2.790418e-02)	-0.116863532100416(6.442225e-01)	-0.332354372166599(1.778154e-01)	-0.0182855933930259(9.425898e-01)	-0.349610269504137(1.549885e-01)	0.351361976172487(1.527895e-01)
MSTRG.13374	-0.436089120939496(7.042674e-02)	-0.556830527777647(1.638070e-02)	-0.647286119062983(3.685541e-03)	-0.330952687397336(1.797635e-01)	-0.471367382925831(4.830567e-02)	-0.202136974385229(4.211765e-01)	0.120581160289411(6.336464e-01)	-0.281170741347197(2.583681e-01)	0.154777786762395(5.397194e-01)	0.882110546493835(1.287900e-06)	0.607003810603621(7.555138e-03)	0.20406550049221(4.166644e-01)	-0.257841850412121(3.016059e-01)	-0.0435680491911917(8.637095e-01)	-0.308876510996259(2.123440e-01)	-0.189013853655213(4.525576e-01)
MSTRG.13376	0.458721572933652(5.552445e-02)	0.35277879085127(1.510266e-01)	0.343110639685913(1.633371e-01)	0.313897266874462(2.046184e-01)	0.235005148717859(3.478835e-01)	-0.104719400357011(6.792175e-01)	0.0198871409408808(9.375704e-01)	0.071213284344509(7.788652e-01)	-0.0329344835545832(8.967783e-01)	-0.648612036277352(3.593372e-03)	-0.129903215303777(6.074254e-01)	-0.161589251079039(5.217962e-01)	-0.00658248547899582(9.793193e-01)	0.351481442762875(1.526403e-01)	0.361124217171535(1.409262e-01)	0.520319055110093(2.685292e-02)
MSTRG.13378	0.168852220430157(5.029951e-01)	0.273481864750499(2.721653e-01)	0.274609879658253(2.701132e-01)	0.280488001227905(2.595752e-01)	0.00933047260846938(9.706888e-01)	-0.356337298349776(1.466607e-01)	-0.202315709448472(4.207572e-01)	-0.343463596805719(1.628760e-01)	0.0382101200903567(8.803483e-01)	0.0049075943657976(9.845808e-01)	0.146072258675606(5.630228e-01)	-0.168243147065932(5.045593e-01)	-0.338115877149409(1.699569e-01)	0.050499876263325(8.422647e-01)	-0.248548116191712(3.199707e-01)	0.746239725592312(3.757010e-04)
MSTRG.13382	0.269646646857711(2.792141e-01)	0.243739756584286(3.297253e-01)	0.502707376852536(3.347842e-02)	0.381889968425847(1.178496e-01)	0.513927382158568(2.912740e-02)	-0.00825304706030478(9.740723e-01)	-0.0346585915221178(8.914042e-01)	-0.0420108679064714(8.685400e-01)	-0.308540188730711(2.128682e-01)	-0.757759138930077(2.696084e-04)	-0.176176111251317(4.843699e-01)	-0.137113917614352(5.874494e-01)	0.21905804502721(3.824774e-01)	0.393118006831211(1.065535e-01)	0.320273556396066(1.950761e-01)	0.575769958827264(1.240275e-02)
MSTRG.13385	-0.302581184721098(2.222961e-01)	-0.0569577483471354(8.223805e-01)	-0.128294482987833(6.119191e-01)	0.0414188561057727(8.703776e-01)	-0.262043131799501(2.935165e-01)	-0.315403747502482(2.023368e-01)	-0.253932944625122(3.092512e-01)	-0.432190915601137(7.326593e-02)	0.223841347038088(3.719073e-01)	0.689145146047855(1.559001e-03)	0.300576535424044(2.255274e-01)	-0.115499081943499(6.481207e-01)	-0.412555643392386(8.886406e-02)	-0.291088895488562(2.412293e-01)	-0.599524104265389(8.545469e-03)	0.234335171040915(3.492996e-01)
MSTRG.13387	-0.179915118559282(4.749934e-01)	0.0987876732573486(6.965456e-01)	-0.0162600810263931(9.489409e-01)	0.203038448843983(4.190641e-01)	0.18748660872816(4.562852e-01)	-0.503904453520108(3.299168e-02)	-0.563773075637111(1.481985e-02)	-0.683956604466736(1.747173e-03)	0.229400789914137(3.598301e-01)	0.255894504572321(3.054003e-01)	0.107022924233987(6.725288e-01)	0.19436921927273(4.396099e-01)	-0.0964481396128948(7.034201e-01)	-0.0498908736398898(8.441448e-01)	-0.553501999109142(1.717376e-02)	0.240478944208721(3.364382e-01)
MSTRG.13388	-0.266545862056046(2.849942e-01)	-0.273013275385065(2.730206e-01)	-0.398713061119662(1.012235e-01)	-0.276336092073718(2.669915e-01)	-0.580632710560254(1.151760e-02)	-0.11054213886242(6.623553e-01)	0.0209295576310256(9.343046e-01)	-0.224484732064445(3.704981e-01)	0.170638303044403(4.984218e-01)	0.976579673762274(4.229459e-12)	0.45774852321883(5.611170e-02)	-0.16015666480228(5.255427e-01)	-0.41923512140703(8.330969e-02)	-0.338414306710971(1.695563e-01)	-0.480450198274623(4.357664e-02)	-0.0718276448152034(7.770029e-01)
MSTRG.13389	-0.375953333233949(1.241529e-01)	-0.41925805659982(8.329107e-02)	-0.580308280498805(1.157503e-02)	-0.351596101900606(1.524972e-01)	-0.59202981995643(9.639993e-03)	-0.137810752289897(5.855335e-01)	0.0851102258688752(7.370376e-01)	-0.285394199014069(2.509792e-01)	0.221440425990684(3.771922e-01)	0.97127705698934(2.128780e-11)	0.598205957609963(8.730355e-03)	0.0177202580518014(9.443621e-01)	-0.366362631423635(1.348311e-01)	-0.146760007150946(5.611660e-01)	-0.346193420289995(1.593401e-01)	-0.139913589955048(5.797681e-01)
MSTRG.13390	-0.375365898767095(1.247893e-01)	-0.433353300706085(7.241065e-02)	-0.559327807060374(1.580495e-02)	-0.311100064877432(2.088995e-01)	-0.51435245118906(2.897165e-02)	-0.171821564450084(4.954030e-01)	0.0423207013004407(8.675785e-01)	-0.28215165330686(2.566400e-01)	0.187016722845665(4.574353e-01)	0.945705621736074(3.200286e-09)	0.5328552128298(2.279491e-02)	0.124475641583515(6.226392e-01)	-0.328173562912585(1.836683e-01)	-0.193948313522297(4.406206e-01)	-0.420126689054378(8.258796e-02)	-0.175981262558858(4.848610e-01)
MSTRG.13395	-0.289254013694959(2.443442e-01)	-0.318705271287364(1.973953e-01)	-0.646012376508491(3.775897e-03)	-0.527380831475796(2.450331e-02)	-0.740864577124162(4.360783e-04)	-0.12795217804623(6.128770e-01)	0.186962231010134(4.575687e-01)	-0.340814780668448(1.663577e-01)	0.30159974726144(2.238743e-01)	0.93478930771713(1.338384e-08)	0.783096703087277(1.215151e-04)	-0.147906859944614(5.580756e-01)	-0.269998190989963(2.785634e-01)	0.0938516416576645(7.110753e-01)	-0.125754597125092(6.190408e-01)	0.0339326056580691(8.936666e-01)
MSTRG.13409	0.112058594861868(6.579886e-01)	0.264532911708218(2.887852e-01)	0.84293108889135(1.123886e-05)	0.746050174652589(3.777037e-04)	0.776099563925821(1.529532e-04)	0.072290762068935(7.755998e-01)	-0.3776833109151(1.222921e-01)	0.0920246535300517(7.164776e-01)	-0.522794219367638(2.601025e-02)	-0.542429953369876(2.003240e-02)	-0.732177477963086(5.507953e-04)	-0.124308363892691(6.231104e-01)	0.203281970480592(4.184944e-01)	-0.426510792029187(7.755290e-02)	-0.381901685966758(1.178374e-01)	0.200068718120821(4.260441e-01)
MSTRG.13421	0.0608150942420225(8.105516e-01)	-0.17171258311126(4.956806e-01)	0.125044941777548(6.210364e-01)	0.688643900211005(1.576413e-03)	0.705637675583098(1.068616e-03)	-0.259615037846223(2.981755e-01)	-0.403464746605181(9.684953e-02)	-0.266760106608134(2.845925e-01)	-0.216729897871413(3.876816e-01)	-0.313649267628856(2.049956e-01)	-0.296039783257006(2.329513e-01)	0.542992447621942(1.987870e-02)	0.116588905294711(6.450064e-01)	-0.00646096779480305(9.797010e-01)	-0.301745128829807(2.236401e-01)	-0.111517138994486(6.595465e-01)
MSTRG.13434	-0.0895771744919521(7.237348e-01)	-0.27543258568785(2.686226e-01)	0.236416406287217(3.449115e-01)	0.447027065639049(6.289497e-02)	0.168364739709652(5.042468e-01)	0.284238003757811(2.529886e-01)	0.378329203521629(1.216025e-01)	0.304145916472794(2.197948e-01)	-0.436557763597249(7.009097e-02)	-0.213648530041177(3.946290e-01)	0.0177807709576318(9.441724e-01)	-0.141931538572324(5.742582e-01)	-0.116282950946327(6.458801e-01)	0.0155577100090736(9.511439e-01)	0.140220064851633(5.789299e-01)	0.324415499261179(1.890380e-01)
MSTRG.13435	0.084468379382022(7.389550e-01)	0.0124316726251385(9.609526e-01)	0.00023305884767947(9.992677e-01)	-0.0852112477499924(7.367360e-01)	-0.291012285337461(2.413589e-01)	0.392683832163229(1.069754e-01)	0.486720689837061(4.052360e-02)	0.345687247540792(1.599917e-01)	0.0332365883431733(8.958363e-01)	-0.179730139537271(4.754551e-01)	0.188938996512812(4.527399e-01)	-0.0636472610192763(8.018912e-01)	-0.350972854202392(1.532761e-01)	0.205961940257772(4.122525e-01)	0.504464775825963(3.276574e-02)	0.242847372089407(3.315546e-01)
MSTRG.13444	0.309031084039818(2.121034e-01)	0.388818172561617(1.107839e-01)	0.177266220454345(4.816269e-01)	-0.00632712275567199(9.801215e-01)	-0.0748914888683828(7.677329e-01)	-0.125977603780153(6.184142e-01)	0.142282372510264(5.733025e-01)	0.217052795861767(3.869575e-01)	0.207039633074352(4.097566e-01)	-0.47093979151489(4.853749e-02)	-0.0739504016830886(7.705771e-01)	-0.0276663055390404(9.132250e-01)	-0.100169922598904(6.924946e-01)	0.238421613069039(3.407140e-01)	0.339386605041342(1.682558e-01)	0.407061846555591(9.363029e-02)
MSTRG.13461	0.0599059894886454(8.133360e-01)	0.410530264697531(9.060021e-02)	0.569102483757111(1.370376e-02)	0.0754668956602521(7.659953e-01)	0.0294371481582919(9.076926e-01)	0.132058985158674(6.014246e-01)	-0.350211663385716(1.542311e-01)	-0.230422686139628(3.576346e-01)	-0.146258103975616(5.625208e-01)	0.111253383106462(6.603059e-01)	-0.186806043650748(4.579514e-01)	-0.150089926401551(5.522138e-01)	-0.342313938986441(1.643810e-01)	-0.387424373239764(1.121805e-01)	-0.391703659689166(1.079320e-01)	0.376833337580262(1.232039e-01)
MSTRG.13468	-0.213044376030967(3.959991e-01)	-0.306962635827906(2.153383e-01)	-0.70121813563388(1.185265e-03)	-0.425176754806719(7.858590e-02)	-0.0750111555816609(7.673715e-01)	-0.324532462746661(1.888694e-01)	0.126277942924897(6.175707e-01)	-0.417492674831794(8.473350e-02)	0.288305754655537(2.459638e-01)	-0.0233523244149727(9.267182e-01)	0.611687455696508(6.983724e-03)	0.307201703764339(2.149628e-01)	0.565621206595535(1.442493e-02)	0.887791996972845(8.837474e-07)	0.482882152376108(4.237244e-02)	-0.0455818602947217(8.574694e-01)
MSTRG.13473	-0.19583067682454(4.361103e-01)	-0.353343810105031(1.503275e-01)	-0.314812145562602(2.032308e-01)	-0.166441014966266(5.092008e-01)	-0.562813332471044(1.502829e-02)	0.00154254833208639(9.951532e-01)	0.210969489266677(4.007241e-01)	-0.0657632704258903(7.954349e-01)	-0.0242512113273001(9.239050e-01)	0.905590850046238(2.351577e-07)	0.476865926788478(4.539870e-02)	-0.246058002260902(3.250008e-01)	-0.430037394299605(7.487016e-02)	-0.332347764949219(1.778245e-01)	-0.409738574120154(9.128550e-02)	0.0724318437152566(7.751725e-01)
MSTRG.13481	0.525558721495414(2.509358e-02)	0.710916605532191(9.419611e-04)	0.895214513223023(5.236494e-07)	0.489731036742637(3.911732e-02)	0.413961841045929(8.767297e-02)	0.14567781017318(5.640890e-01)	-0.36746133619294(1.335764e-01)	0.264077307251442(2.896475e-01)	-0.190473312048685(4.490099e-01)	-0.596568282927321(8.964528e-03)	-0.825831860520505(2.426477e-05)	-0.126710337001554(6.163571e-01)	-0.19852751496046(4.296905e-01)	-0.521330794348343(2.650594e-02)	-0.241106424300592(3.351403e-01)	0.210931744362579(4.008104e-01)
MSTRG.13487	0.458837970599651(5.545451e-02)	0.111311610549172(6.601382e-01)	0.518529003291479(2.747547e-02)	0.407154625176334(9.354829e-02)	0.567377922334954(1.405734e-02)	0.066500697036395(7.931879e-01)	0.0717086767593272(7.773634e-01)	0.271912822285188(2.750356e-01)	-0.580132922529952(1.160617e-02)	-0.636229928224522(4.532014e-03)	-0.399342812216812(1.006358e-01)	-0.313432237366488(2.053261e-01)	0.414899374837751(8.688533e-02)	0.0332105008272813(8.959176e-01)	0.106282248354466(6.746770e-01)	0.284001717238559(2.534005e-01)
MSTRG.13493	0.208102423549378(4.073031e-01)	0.0610815880318379(8.097358e-01)	0.603811122417625(7.965851e-03)	0.223566042158939(3.725112e-01)	0.21870461028996(3.832649e-01)	0.449257772536987(6.143571e-02)	0.3940356229392(1.056659e-01)	0.864935412731556(3.613645e-06)	-0.532655945707502(2.285541e-02)	-0.526328342862703(2.484292e-02)	-0.589345861215868(1.005829e-02)	-0.278379060426885(2.633260e-01)	-0.0503625607717668(8.426886e-01)	-0.374254762457256(1.259992e-01)	0.192573294037442(4.439304e-01)	0.00592973724756817(9.813698e-01)
MSTRG.1352	0.397809556098351(1.020709e-01)	0.447882893160045(6.233209e-02)	0.910412067420942(1.570404e-07)	0.550357198460533(1.795064e-02)	0.451472967034094(6.001176e-02)	0.262162835408591(2.932880e-01)	-0.0711526156616191(7.790492e-01)	0.461713868596778(5.374747e-02)	-0.458894159317883(5.542078e-02)	-0.670367140388665(2.330793e-03)	-0.728639743235114(6.042534e-04)	-0.291157099103874(2.411141e-01)	-0.0744548958043121(7.690521e-01)	-0.391935389932481(1.077053e-01)	-0.0462632482144551(8.553599e-01)	0.311258245455018(2.086558e-01)
MSTRG.13523	-0.0228055969010949(9.284296e-01)	-0.304631667041256(2.190221e-01)	-0.270252008927555(2.780941e-01)	-0.224556724535657(3.703406e-01)	0.0422478101822023(8.678047e-01)	-0.0946959859773049(7.085830e-01)	0.324899062026115(1.883413e-01)	-0.218483909516972(3.837572e-01)	-0.153714527725631(5.425420e-01)	-0.284271603537191(2.529301e-01)	0.54832958005788(1.846607e-02)	0.0211813165048555(9.335160e-01)	0.337295112927945(1.710617e-01)	0.919789855640498(6.683076e-08)	0.68650460196334(1.652547e-03)	0.344550614202868(1.614617e-01)
MSTRG.13537	0.330957414080329(1.797569e-01)	0.300145569527151(2.262260e-01)	0.901282889727315(3.313798e-07)	0.582658039601387(1.116417e-02)	0.594819776280171(9.220099e-03)	0.241941911101073(3.334167e-01)	-0.0629151853386634(8.041277e-01)	0.505291070524576(3.243472e-02)	-0.598925279409664(8.629067e-03)	-0.677890871637022(1.990596e-03)	-0.799901851197531(6.749181e-05)	-0.220747641508185(3.787249e-01)	0.0505402695761259(8.421401e-01)	-0.449666581248342(6.117104e-02)	-0.125293307567856(6.203377e-01)	0.191665441743971(4.461227e-01)
MSTRG.13544	-0.386325173521055(1.132907e-01)	-0.172265426263025(4.942728e-01)	-0.211004696721695(4.006437e-01)	0.130753192587704(6.050565e-01)	-0.0525285697030214(8.360079e-01)	0.0280382528959547(9.120627e-01)	0.276174454881678(2.672829e-01)	0.0585091560314012(8.176184e-01)	0.253819231395449(3.094754e-01)	-0.185732727239244(4.605852e-01)	0.278760146377756(2.626458e-01)	-0.335656124021536(1.732826e-01)	0.088591450858026(7.266640e-01)	0.466345081121157(5.108206e-02)	0.506167008589652(3.208664e-02)	0.171170627433897(4.970626e-01)
MSTRG.13557	0.0378208409312407(8.815591e-01)	0.0140455715316261(9.558879e-01)	-0.224576238700932(3.702979e-01)	-0.155348584402241(5.382068e-01)	0.0757095136633729(7.652629e-01)	-0.0461841073153226(8.556048e-01)	0.198573253478335(4.295821e-01)	-0.157204188017944(5.333030e-01)	0.159002835976789(5.285692e-01)	-0.527803416731385(2.436798e-02)	0.33122795170743(1.793798e-01)	0.0768783432110557(7.617374e-01)	0.414785153890476(8.698101e-02)	0.898880049932055(3.985626e-07)	0.775416010546176(1.563628e-04)	0.238892880491028(3.397318e-01)
MSTRG.13587	0.353943964033853(1.495873e-01)	0.321740422833778(1.929233e-01)	0.830623015679919(1.972521e-05)	0.598276724108675(8.720348e-03)	0.624804760428911(5.566911e-03)	0.173208647690722(4.918754e-01)	-0.286055867721969(2.498338e-01)	0.272852408165291(2.733146e-01)	-0.545138411758401(1.930084e-02)	-0.509515364432717(3.078261e-02)	-0.788295348576207(1.018679e-04)	-0.129467958731947(6.086399e-01)	0.0933263711151551(7.126272e-01)	-0.517667957838951(2.777890e-02)	-0.335274759738721(1.738021e-01)	0.0817205839963051(7.471801e-01)
MSTRG.13589	-0.139936553114131(5.797053e-01)	-0.357682653640757(1.450330e-01)	-0.258324235791669(3.006703e-01)	-0.143188090235556(5.708386e-01)	0.0984859651502949(6.974309e-01)	-0.0688618125800042(7.860037e-01)	0.290511867103263(2.422062e-01)	-0.256564316889122(3.040920e-01)	-0.166787651620751(5.083064e-01)	-0.276477096046547(2.667375e-01)	0.541018860405312(2.042208e-02)	0.0687236747051874(7.864236e-01)	0.319616451405533(1.960456e-01)	0.902862576656288(2.927538e-07)	0.649482325763635(3.533907e-03)	0.323938982838837(1.897263e-01)
MSTRG.13606	-0.00250286846663758(9.921359e-01)	-0.119858940841437(6.356958e-01)	0.408683413100085(9.220467e-02)	0.921951834666569(5.408321e-08)	0.727342526254114(6.249126e-04)	-0.0587555209437704(8.168628e-01)	-0.245965817227468(3.251879e-01)	0.0245517122752047(9.229647e-01)	-0.386546740798706(1.130663e-01)	-0.413144519220255(8.836384e-02)	-0.444676055406552(6.446073e-02)	-0.00522165587182336(9.835941e-01)	0.159051856499172(5.284405e-01)	-0.164160605070651(5.151029e-01)	-0.239547851820775(3.383694e-01)	0.0480260074403955(8.499067e-01)
MSTRG.13608	0.0366175366518085(8.853035e-01)	-0.152670991253023(5.453187e-01)	-0.555695813663535(1.664773e-02)	-0.444812369146229(6.436916e-02)	-0.155788696964293(5.370419e-01)	-0.136483272048168(5.891855e-01)	0.194363311344063(4.396241e-01)	-0.251882133882922(3.133082e-01)	0.265940798659986(2.861305e-01)	-0.181692973458081(4.705667e-01)	0.511964828248309(2.985492e-02)	0.276204426201001(2.672288e-01)	0.326838257778231(1.855644e-01)	0.884798065218536(1.080372e-06)	0.691148583569183(1.490990e-03)	-0.0424346148512328(8.672250e-01)
MSTRG.13611	0.187250467845898(4.568630e-01)	0.17415392188389(4.894785e-01)	0.638402251567746(4.354275e-03)	0.636721989731195(4.491244e-03)	0.822000280888815(2.851048e-05)	0.00301684202492042(9.905210e-01)	-0.259866621982529(2.976907e-01)	0.227749856426925(3.633931e-01)	-0.471972967942866(4.797877e-02)	-0.652937055272772(3.305747e-03)	-0.745960831980937(3.786507e-04)	-0.181470555166478(4.711194e-01)	0.501099474905153(3.414090e-02)	-0.283715269400572(2.539004e-01)	-0.212269976243317(3.977590e-01)	-0.00287529177023521(9.909657e-01)
MSTRG.13613	-0.36095687519285(1.411240e-01)	-0.335505361825078(1.734879e-01)	-0.567831904695715(1.396356e-02)	-0.357929655464333(1.447356e-01)	-0.647728074384361(3.654607e-03)	-0.0948145391499808(7.082333e-01)	0.125029024121335(6.210812e-01)	-0.230355047003677(3.577797e-01)	0.305088651905184(2.182967e-01)	0.953359220277136(9.723797e-10)	0.601768466896181(8.237934e-03)	-0.132658497568826(5.997600e-01)	-0.330319090854872(1.806488e-01)	-0.133972678270362(5.961179e-01)	-0.281116611115703(2.584637e-01)	-0.0767304278991693(7.621833e-01)
MSTRG.13616	-0.00130463814536758(9.959007e-01)	-0.293699004484772(2.368422e-01)	-0.149684519466117(5.533003e-01)	0.0234221807631918(9.264995e-01)	0.0423946276186213(8.673491e-01)	-0.463294374289229(5.282633e-02)	0.106654422808161(6.735973e-01)	-0.452070202858771(5.963211e-02)	-0.219813476116696(3.807971e-01)	0.0844082410478688(7.391348e-01)	0.595102288434232(9.178413e-03)	-0.078344775526826(7.573205e-01)	0.115611721978342(6.477986e-01)	0.587998456251619(1.027371e-02)	0.0823062802644236(7.454247e-01)	0.68629471719077(1.660177e-03)
MSTRG.13619	0.326227200103014(1.864365e-01)	-0.0856410856318725(7.354529e-01)	-0.077699352018284(7.592637e-01)	-0.191386518420805(4.467974e-01)	0.112543873109013(6.565934e-01)	-0.133370672158767(5.977852e-01)	0.298210366376936(2.293801e-01)	0.0326995303269707(8.975110e-01)	-0.209673027122125(4.036919e-01)	-0.528666753275151(2.409331e-02)	0.228646922971818(3.614546e-01)	0.155109486134458(5.388402e-01)	0.308523599169425(2.128941e-01)	0.753559073158368(3.049011e-04)	0.6479075146997(3.642108e-03)	0.283552563590362(2.541846e-01)
MSTRG.1365	-0.355122786212513(1.481409e-01)	-0.306710152662207(2.157354e-01)	-0.271634925745258(2.755460e-01)	-0.401830112849403(9.833853e-02)	-0.489740381757811(3.911301e-02)	-0.0735087467347811(7.719129e-01)	0.211119507860458(4.003815e-01)	-0.193581411835236(4.415025e-01)	-0.0353178125958971(8.893505e-01)	0.703846877248164(1.114674e-03)	0.561409322964382(1.533741e-02)	-0.32743021781155(1.847222e-01)	-0.178443270310052(4.786736e-01)	-0.0109396072491097(9.656364e-01)	-0.152451248541953(5.459042e-01)	0.200794213978954(4.243333e-01)
MSTRG.13650	-0.0867849740707929(7.320416e-01)	-0.259350983264367(2.986849e-01)	-0.689483592010496(1.547335e-03)	-0.456228998567145(5.703807e-02)	-0.730555213588791(5.747949e-04)	-0.192534495622899(4.440240e-01)	0.195106692656424(4.378421e-01)	-0.319972733506288(1.955196e-01)	0.350071732912535(1.544071e-01)	0.832794584041414(1.792004e-05)	0.765966617913086(2.104989e-04)	-0.0987396181894884(6.966866e-01)	-0.280088914208284(2.602824e-01)	0.153272911556927(5.437163e-01)	-0.0763002129985045(7.634806e-01)	0.0380426405911503(8.808692e-01)
MSTRG.13671	0.044245024178711(8.616109e-01)	-0.222382632154757(3.751133e-01)	-0.02592673705722(9.186635e-01)	0.242559520169649(3.321459e-01)	0.607072684420104(7.546470e-03)	-0.223428140400749(3.728139e-01)	-0.285546864822578(2.507147e-01)	-0.202287906318105(4.208224e-01)	-0.171099856278351(4.972432e-01)	-0.290980228719269(2.414131e-01)	-0.217269819640238(3.864712e-01)	0.449233696009563(6.145132e-02)	0.194404936449851(4.395242e-01)	0.117305697391074(6.429612e-01)	-0.10585806966224(6.759083e-01)	-0.261267455980737(2.950001e-01)
MSTRG.13678	0.400761713418238(9.932061e-02)	0.43069862981192(7.437486e-02)	0.836697336326667(1.502920e-05)	0.72161580187054(7.233196e-04)	0.444851785008249(6.434270e-02)	-0.0371371256422105(8.836864e-01)	-0.30444568348975(2.193177e-01)	0.210797510870112(4.011171e-01)	-0.387738206993133(1.118649e-01)	-0.377051830108654(1.229691e-01)	-0.676547482066326(2.048128e-03)	-0.270106318694641(2.783634e-01)	-0.111130000371083(6.606612e-01)	-0.557657409622562(1.618825e-02)	-0.447911948939527(6.231304e-02)	0.350925081576063(1.533359e-01)
MSTRG.13715	-0.312422119563207(2.068689e-01)	-0.365132272647506(1.362459e-01)	-0.761943030709218(2.379378e-04)	-0.389720406601768(1.098865e-01)	-0.365094495393664(1.362895e-01)	-0.367882084027403(1.330981e-01)	0.211238071334975(4.001108e-01)	-0.453791024400759(5.854826e-02)	0.382057819304068(1.176747e-01)	0.316817162948845(2.002114e-01)	0.835934745326608(1.556033e-05)	0.191787268109766(4.458282e-01)	0.185574504828264(4.609741e-01)	0.754053669294207(3.005532e-04)	0.33470818402037(1.745759e-01)	0.166250078556266(5.096937e-01)
MSTRG.13730	0.0103528174545076(9.674787e-01)	0.353893677779901(1.496493e-01)	0.628649759135494(5.199169e-03)	0.0729965878424064(7.734627e-01)	0.134051280759449(5.959004e-01)	0.615020139257852(6.598828e-03)	-0.058845626213742(8.165864e-01)	0.0546874132019627(8.293599e-01)	-0.274378875276475(2.705327e-01)	-0.273713298839053(2.717435e-01)	-0.254256669584762(3.086137e-01)	-0.252286471357251(3.125058e-01)	-0.199870657023427(4.265118e-01)	-0.17254312919082(4.935664e-01)	0.111847658730358(6.585953e-01)	0.251913645761404(3.132456e-01)
MSTRG.13740	0.643158599164043(3.984926e-03)	0.235040424415365(3.478090e-01)	0.434492717437259(7.157944e-02)	0.337808111256292(1.703706e-01)	0.197587012275436(4.319237e-01)	-0.09263852578829(7.146610e-01)	0.0669775639842393(7.917356e-01)	-0.100803062864433(6.906416e-01)	-0.413853851387013(8.776403e-02)	-0.484496865544485(4.158703e-02)	0.0796941581605301(7.532626e-01)	-0.170310543045084(4.992595e-01)	-0.0406605990209515(8.727321e-01)	0.404128464742768(9.624961e-02)	0.264088285866764(2.896267e-01)	0.789300951853585(9.839675e-05)
MSTRG.13756	0.189715664393451(4.508498e-01)	0.0860334479781132(7.342822e-01)	0.244607819590181(3.279515e-01)	0.804053425995085(5.787726e-05)	0.821631624742833(2.895048e-05)	-0.253833176871316(3.094479e-01)	-0.561749187457663(1.526212e-02)	-0.302180349188292(2.229398e-01)	-0.11105266269448(6.608840e-01)	-0.494273461297488(3.706641e-02)	-0.465748822893558(5.141951e-02)	0.316784926273523(2.002598e-01)	0.318563732968253(1.976055e-01)	-0.00745231025950374(9.765872e-01)	-0.273922097724153(2.713633e-01)	-0.112131005575109(6.577803e-01)
MSTRG.13758	0.600076563369497(8.468924e-03)	0.532800280059859(2.281158e-02)	0.877728898843671(1.699995e-06)	0.53354383146308(2.258680e-02)	0.33423303203788(1.752266e-01)	-0.0820597316157827(7.461635e-01)	-0.355184853210824(1.480650e-01)	0.0754722833936504(7.659790e-01)	-0.421508051595346(8.147878e-02)	-0.262130258312664(2.933502e-01)	-0.57670996252251(1.222755e-02)	-0.250974074494761(3.151146e-01)	-0.308840892672048(2.123995e-01)	-0.568338926026196(1.385942e-02)	-0.518451844340967(2.750256e-02)	0.504676018715739(3.268087e-02)
MSTRG.1376	0.397231283364451(1.026160e-01)	0.3029537324696(2.216989e-01)	0.596465991970702(8.979321e-03)	0.142835040426558(5.717985e-01)	0.158447624849562(5.300284e-01)	0.501634349647947(3.391941e-02)	0.322598833534205(1.916709e-01)	0.725872516834027(6.490347e-04)	-0.362874963276237(1.388683e-01)	-0.659191974961426(2.923398e-03)	-0.526464626066561(2.479874e-02)	-0.351712687728278(1.523518e-01)	-0.00926026631000165(9.709092e-01)	-0.161252588984199(5.226755e-01)	0.40422457522208(9.616296e-02)	0.0894168478992003(7.242110e-01)
MSTRG.13768	-0.13929454623576(5.814629e-01)	0.379311688095395(1.205587e-01)	-0.292869237383985(2.382313e-01)	-0.436131909907408(7.039603e-02)	-0.601241638692556(8.309309e-03)	-0.360796470335076(1.413138e-01)	-0.231610063249084(3.550932e-01)	-0.414193426989216(8.747793e-02)	0.750630588227985(3.317445e-04)	0.512050264664991(2.982296e-02)	0.370393047449032(1.302685e-01)	-0.0758784752745014(7.647530e-01)	-0.337076046273675(1.713575e-01)	0.000713367332631075(9.977585e-01)	-0.206015654067129(4.121279e-01)	0.226440513729693(3.662330e-01)
MSTRG.1379	-0.0835462375150712(7.417123e-01)	-0.231766858284837(3.547584e-01)	-0.486406826044877(4.067242e-02)	-0.297755009575916(2.301264e-01)	-0.0534600628151504(8.331381e-01)	-0.13087838434034(6.047079e-01)	0.276415625257547(2.668482e-01)	-0.282083362078655(2.567601e-01)	0.130876173526389(6.047141e-01)	-0.2222965936138(3.753028e-01)	0.595364471848131(9.139863e-03)	0.0240736049568216(9.244608e-01)	0.508649843442278(3.111569e-02)	0.965855487246225(8.345369e-11)	0.709094075271543(9.841915e-04)	0.184600747794161(4.633713e-01)
MSTRG.13807	0.207209001646392(4.093651e-01)	0.284690902986979(2.522003e-01)	0.573857430619641(1.276541e-02)	0.367403129673004(1.336427e-01)	-0.0125600106130674(9.605498e-01)	0.135381071538836(5.922248e-01)	-0.141689845101941(5.749169e-01)	0.256593244950878(3.040355e-01)	-0.190182306983826(4.497162e-01)	0.00751132929840496(9.764018e-01)	-0.421735279339417(8.129737e-02)	-0.0408969069499564(8.719982e-01)	-0.576316228763771(1.230069e-02)	-0.623502195422896(5.696178e-03)	-0.372792276850331(1.276043e-01)	0.16277622035218(5.187015e-01)
MSTRG.13820	0.254901473821204(3.073462e-01)	-0.109225768271914(6.661542e-01)	0.31514153087442(2.027327e-01)	0.847559787959697(8.984034e-06)	0.602028682300077(8.202863e-03)	-0.0880864885961652(7.281660e-01)	-0.138428419375859(5.838376e-01)	-0.127026072774179(6.154716e-01)	-0.425191381542215(7.857452e-02)	-0.432399572617635(7.311186e-02)	-0.165003763080561(5.129169e-01)	0.104928444006191(6.786096e-01)	0.0963564546021816(7.036900e-01)	0.136021765760788(5.904573e-01)	-0.0615142077536991(8.084118e-01)	0.308299418331502(2.132440e-01)
MSTRG.13842	0.192398227917783(4.443527e-01)	0.164868601904094(5.132670e-01)	0.700807881970765(1.196610e-03)	0.611318313263683(7.027451e-03)	0.901371240382326(3.291088e-07)	0.101249255558059(6.893368e-01)	-0.290236011780297(2.426740e-01)	0.192882162143867(4.431858e-01)	-0.538284211519307(2.119422e-02)	-0.794170536289529(8.297123e-05)	-0.782733782101774(1.229988e-04)	0.214023268646861(3.937805e-01)	0.369614741134888(1.311410e-01)	-0.211521531497736(3.994640e-01)	-0.133815291152872(5.965536e-01)	-0.0364671901203639(8.857715e-01)
MSTRG.13843	0.220463845665588(3.793538e-01)	0.127649271771961(6.137251e-01)	0.258619041938129(3.000994e-01)	0.54256765388685(1.999468e-02)	0.841569309940229(1.198805e-05)	-0.406038423572799(9.453821e-02)	-0.672263097176799(2.240858e-03)	-0.34430071928235(1.617861e-01)	-0.162425795856721(5.196142e-01)	-0.464040939993828(5.239539e-02)	-0.55656863056897(1.644202e-02)	0.653821970779397(3.249291e-03)	0.404173738408261(9.620879e-02)	-0.0892268993263271(7.247753e-01)	-0.438603801332936(6.863892e-02)	-0.218087526501425(3.846421e-01)
MSTRG.13852	0.541333428134647(2.033470e-02)	0.622520543997276(5.795199e-03)	0.87527786195259(1.976597e-06)	0.324609203257489(1.887587e-01)	0.194371590647596(4.396042e-01)	-0.0446957683759632(8.602142e-01)	-0.284497646177988(2.525365e-01)	0.137671266853268(5.859168e-01)	-0.335280016942199(1.737950e-01)	-0.265857782023509(2.862866e-01)	-0.545059022246681(1.932198e-02)	-0.287753740716812(2.469098e-01)	-0.290871940282906(2.415963e-01)	-0.533350448383114(2.264509e-02)	-0.417491952950028(8.473410e-02)	0.5337101849963(2.253674e-02)
MSTRG.13853	0.0917533731414484(7.172809e-01)	0.102552811981014(6.855295e-01)	0.042843924999805(8.659552e-01)	0.146576095168117(5.616623e-01)	0.487001779088992(4.039068e-02)	-0.324038810178698(1.895820e-01)	-0.289238765589746(2.443702e-01)	-0.341049266105683(1.660475e-01)	0.032933702880338(8.967807e-01)	-0.518562566196075(2.746370e-02)	-0.0686405421419127(7.866763e-01)	0.389897666014772(1.097108e-01)	0.385126138314667(1.145106e-01)	0.484173358517985(4.174349e-02)	0.183719823569398(4.655453e-01)	0.133811633226899(5.965637e-01)
MSTRG.13862	0.0810879570825812(7.490774e-01)	0.418653272717229(8.378318e-02)	0.612541390144953(6.883415e-03)	0.045162574656944(8.587680e-01)	0.172648216727813(4.932992e-01)	0.710920593074208(9.418704e-04)	-0.105483050865414(6.769976e-01)	0.179604486581161(4.757689e-01)	-0.199175265083518(4.281560e-01)	-0.371653669448665(1.288638e-01)	-0.449789251570983(6.109179e-02)	-0.034477276979238(8.919691e-01)	-0.203063417067292(4.190057e-01)	-0.280687911022315(2.592214e-01)	0.129376104096379(6.088963e-01)	-0.0323585945528011(8.985743e-01)
MSTRG.1393	-0.381616691475121(1.181347e-01)	-0.242019469022314(3.332569e-01)	-0.772525437777976(1.715008e-04)	-0.521323274813289(2.650851e-02)	-0.455936960169422(5.721741e-02)	-0.221229962171361(3.776575e-01)	-0.150961313118497(5.498817e-01)	-0.465654739099659(5.147291e-02)	0.555239818491593(1.675600e-02)	0.721422492795689(7.268549e-04)	0.492330094179899(3.793349e-02)	0.36072828885928(1.413945e-01)	-0.0174923980464088(9.450765e-01)	0.0982230842409938(6.982026e-01)	-0.166191789064011(5.098443e-01)	-0.478666833623124(4.447611e-02)
MSTRG.13936	0.272061707061583(2.747625e-01)	0.148637493993744(5.561107e-01)	0.252635728648224(3.118137e-01)	-0.0828879317674279(7.436826e-01)	0.0138038339102442(9.566464e-01)	0.265735982733031(2.865158e-01)	0.418055269615272(8.427186e-02)	0.705209292693471(1.079487e-03)	-0.121201554867662(6.318879e-01)	-0.604819828533957(7.834190e-03)	-0.326849926588543(1.855478e-01)	-0.165280385786236(5.122007e-01)	0.0133770635375702(9.579856e-01)	0.0901629703605134(7.219958e-01)	0.571552377196002(1.321367e-02)	-0.0230624439206122(9.276256e-01)
MSTRG.13946	0.870460002453212(2.634723e-06)	0.617978317929413(6.271745e-03)	0.754734801130084(2.946510e-04)	0.352519855128321(1.513477e-01)	0.334731285293832(1.745443e-01)	0.0426311566446005(8.666153e-01)	-0.239040426937213(3.394246e-01)	0.146744056083643(5.612090e-01)	-0.387748393720161(1.118547e-01)	-0.543711506775814(1.968358e-02)	-0.559560057975687(1.575223e-02)	-0.153406989491708(5.433597e-01)	-0.0360012141078881(8.872222e-01)	-0.249356997649228(3.183466e-01)	-0.122640170401613(6.278176e-01)	0.370059600695489(1.306418e-01)
MSTRG.13956	0.00595946616354774(9.812764e-01)	-0.158673498399414(5.294345e-01)	-0.60483423098777(7.832323e-03)	-0.357445396747127(1.453192e-01)	-0.196327935737812(4.349228e-01)	-0.293250394414161(2.375926e-01)	0.0582035107844066(8.185561e-01)	-0.581635838775122(1.134145e-02)	0.316533537901863(2.006367e-01)	0.0526892120977676(8.355128e-01)	0.731374060633748(5.625739e-04)	0.207777460002591(4.080525e-01)	0.228194308960211(3.624319e-01)	0.905100530736082(2.447189e-07)	0.488198665394636(3.982842e-02)	0.200061833266231(4.260604e-01)
MSTRG.13978	-0.0505677536846775(8.420552e-01)	-0.348037852051659(1.569808e-01)	-0.293636811880169(2.369461e-01)	-0.121487218563932(6.310789e-01)	0.202803883617198(4.196132e-01)	-0.0334214765422761(8.952599e-01)	0.294436449246087(2.356120e-01)	-0.195288450626475(4.374070e-01)	-0.17742574216708(4.812261e-01)	-0.361556487118226(1.404161e-01)	0.448540144391933(6.190237e-02)	0.0281086913459947(9.118426e-01)	0.506952369163328(3.177702e-02)	0.89069916004755(7.231687e-07)	0.658058030641308(2.989875e-03)	0.204278729822156(4.161670e-01)
MSTRG.13979	-0.0168005253699166(9.472460e-01)	-0.342264752971588(1.644456e-01)	-0.208476472494781(4.064415e-01)	-0.104661744537082(6.793852e-01)	0.257952641885152(3.013908e-01)	0.0671044828029025(7.913492e-01)	0.313732707621446(2.048687e-01)	-0.0907350869013522(7.202986e-01)	-0.261173510499037(2.951801e-01)	-0.41432560650193(8.736675e-02)	0.336244936083062(1.724825e-01)	0.0192219743375369(9.396549e-01)	0.48116535655331(4.321985e-02)	0.795229249160033(7.990448e-05)	0.646325001283213(3.753554e-03)	0.141673146718384(5.749625e-01)
MSTRG.13980	-0.376777307248204(1.232642e-01)	-0.500974046821382(3.419300e-02)	-0.613237157333716(6.802550e-03)	-0.488324061944697(3.976986e-02)	-0.46133129436011(5.397224e-02)	0.393272899868764(1.064033e-01)	0.5647857372697(1.460241e-02)	0.0607489739320476(8.107541e-01)	0.128399549160223(6.116252e-01)	0.217401333748372(3.861767e-01)	0.653598049003163(3.263502e-03)	-0.0369962190076766(8.841249e-01)	-0.0169233833005194(9.468607e-01)	0.595051070379402(9.185959e-03)	0.728932809466754(5.996661e-04)	-0.215469950723362(3.905142e-01)
MSTRG.13988	0.183422105981943(4.662812e-01)	0.111413825980749(6.598439e-01)	0.516269362645681(2.827730e-02)	0.372759011899867(1.276410e-01)	0.567188391086196(1.409663e-02)	0.245369364427645(3.264001e-01)	0.0429928779688329(8.654932e-01)	0.0586051788794973(8.173239e-01)	-0.459382591192087(5.512816e-02)	-0.830884454742685(1.949997e-05)	-0.232325961513522(3.535659e-01)	0.0347588692899246(8.910917e-01)	0.25115460621415(3.147549e-01)	0.404624636629974(9.580289e-02)	0.460117803377572(5.468988e-02)	0.357881247576815(1.447938e-01)
MSTRG.1400	0.338802945547957(1.690357e-01)	0.51071121769098(3.032696e-02)	0.809737106989632(4.662004e-05)	0.464863893178784(5.192343e-02)	0.447930368189675(6.230097e-02)	0.477235327421315(4.520829e-02)	-0.113820937604991(6.529270e-01)	0.490108438990519(3.894368e-02)	-0.283055109373602(2.550548e-01)	-0.70791870640502(1.012254e-03)	-0.81720085580906(3.470924e-05)	-0.260721952769391(2.960461e-01)	0.00714297314900518(9.775588e-01)	-0.411606091344234(8.967498e-02)	0.0712422714556276(7.787773e-01)	-0.00370839906878678(9.883483e-01)
MSTRG.14025	-0.376070466541676(1.240263e-01)	-0.0832942788342319(7.424662e-01)	-0.521348310151632(2.649997e-02)	-0.51952263912224(2.712853e-02)	-0.255263221117519(3.066365e-01)	0.278671709098312(2.628035e-01)	0.278488548491302(2.631305e-01)	0.107778183921491(6.703408e-01)	0.526219182864472(2.487835e-02)	-0.171485335681465(4.962599e-01)	0.243350030552687(3.305234e-01)	0.0768249706089023(7.618983e-01)	0.231351711783109(3.556453e-01)	0.542861917376829(1.991428e-02)	0.763973435496487(2.237371e-04)	-0.443162878660617(6.548372e-02)
MSTRG.14037	0.110594539622784(6.622042e-01)	0.0370952207731854(8.838168e-01)	0.40317648169327(9.711092e-02)	0.959990802826815(2.911458e-10)	0.553644518717463(1.713920e-02)	-0.0983368852046794(6.978685e-01)	-0.343134883373577(1.633054e-01)	-0.129631131097925(6.081845e-01)	-0.259193863824578(2.989882e-01)	-0.246272466076151(3.245658e-01)	-0.34590076731028(1.597166e-01)	-0.0678668819102767(7.890290e-01)	0.0194713935425939(9.388732e-01)	-0.217174584162599(3.866846e-01)	-0.359102935937254(1.433283e-01)	0.18107833796303(4.720948e-01)
MSTRG.14043	-0.343899561236226(1.623078e-01)	-0.42322783333358(8.011314e-02)	-0.860545564852605(4.600331e-06)	-0.549070351583982(1.827643e-02)	-0.638726869091989(4.328210e-03)	-0.273323932412788(2.724534e-01)	0.312015334808623(2.074923e-01)	-0.371514522331843(1.290184e-01)	0.428880091791587(7.574289e-02)	0.633596185793226(4.755397e-03)	0.935811592596454(1.183319e-08)	-0.00971671934090956(9.694759e-01)	-0.02762914280446(9.133412e-01)	0.574708386377873(1.260302e-02)	0.252809169985452(3.114704e-01)	0.0828970399588842(7.436553e-01)
MSTRG.14044	-0.250314487600494(3.164305e-01)	-0.473888343090068(4.695589e-02)	-0.787158314418179(1.059172e-04)	-0.524508859494278(2.543868e-02)	-0.605776464149495(7.710953e-03)	-0.240843279046607(3.356842e-01)	0.35852533508691(1.440199e-01)	-0.335589707049323(1.733730e-01)	0.230568146190772(3.573227e-01)	0.658884855516744(2.941282e-03)	0.92920360640887(2.537208e-08)	-0.057256226300783(8.214638e-01)	0.00471933266455898(9.851722e-01)	0.521732053887454(2.636930e-02)	0.192472167888428(4.441743e-01)	0.138821233907853(5.827601e-01)
MSTRG.14046	-0.196841282630221(4.336987e-01)	-0.592394852909624(9.584198e-03)	-0.67655710085692(2.047712e-03)	-0.464913667074471(5.189498e-02)	-0.466342046926385(5.108377e-02)	-0.0399836992065942(8.748349e-01)	0.36172886005436(1.402131e-01)	-0.275946127582629(2.676948e-01)	-0.0205290063046777(9.355594e-01)	0.579789012806134(1.166744e-02)	0.821170900355158(2.950850e-05)	0.137270698986626(5.870181e-01)	-0.0817214145339561(7.471776e-01)	0.471522442718433(4.822180e-02)	0.221526258973819(3.770026e-01)	-0.00500300141254507(9.842810e-01)
MSTRG.1405	-0.163101085581972(5.178560e-01)	-0.215807680548842(3.897538e-01)	0.305822769841174(2.171347e-01)	-0.0125116820981647(9.607015e-01)	-0.0917656720930275(7.172445e-01)	0.678397950425486(1.969230e-03)	0.672395409131353(2.234690e-03)	0.991411923820277(1.448377e-15)	-0.38239620110178(1.173228e-01)	-0.260074747826147(2.972900e-01)	-0.331691998924982(1.787342e-01)	-0.296830369552756(2.316465e-01)	-0.256810935885826(3.036111e-01)	-0.328475959669738(1.832407e-01)	0.386146953032003(1.134714e-01)	-0.18777885884457(4.555707e-01)
MSTRG.14065	0.123960419476173(6.240911e-01)	0.224017651864144(3.715208e-01)	0.617978651555516(6.271708e-03)	0.704818586208065(1.089482e-03)	0.455147216838138(5.770452e-02)	-0.206534403022575(4.109257e-01)	-0.534231300810474(2.238051e-02)	-0.305094731304716(2.182870e-01)	-0.330498967663801(1.803972e-01)	0.0254162363240502(9.202601e-01)	-0.359154223340927(1.432670e-01)	-0.164461646218122(5.143219e-01)	-0.153037139539862(5.443437e-01)	-0.493012134968349(3.762743e-02)	-0.729345775353399(5.932515e-04)	0.394354638042189(1.053586e-01)
MSTRG.14078	-0.284133286574165(2.531711e-01)	-0.421279882819828(8.166123e-02)	-0.436315598862072(7.026433e-02)	-0.238043032479055(3.415042e-01)	-0.376132129527737(1.239597e-01)	-0.0895002101333729(7.239634e-01)	0.0295501649434889(9.073396e-01)	-0.0971682683515318(7.013017e-01)	0.0460462206743966(8.560317e-01)	0.853965456223741(6.509314e-06)	0.283555010910028(2.541803e-01)	0.00870782558839596(9.726441e-01)	-0.231852712090083(3.545751e-01)	-0.390048357126629(1.095616e-01)	-0.485655449973774(4.103037e-02)	-0.361385545157566(1.406177e-01)
MSTRG.14106	0.351095482245614(1.531226e-01)	0.164196444740128(5.150099e-01)	0.275463843999155(2.685661e-01)	0.0600388709163757(8.129289e-01)	0.384498746741662(1.151526e-01)	0.0368990281107861(8.844274e-01)	0.135234617542683(5.926291e-01)	0.0819008296883129(7.466397e-01)	-0.255485142465327(3.062016e-01)	-0.837203054160251(1.468560e-05)	-0.0963154057456573(7.038108e-01)	0.0794850663981718(7.538910e-01)	0.345525096855117(1.602009e-01)	0.614929486799907(6.609065e-03)	0.629996494192138(5.075139e-03)	0.336892308861627(1.716058e-01)
MSTRG.14116	-0.357713505726924(1.449959e-01)	-0.492362132725017(3.791907e-02)	-0.601836856449937(8.228705e-03)	-0.259321392810886(2.987420e-01)	-0.593146202452063(9.470171e-03)	-0.238466358191798(3.406206e-01)	0.227001646555808(3.650144e-01)	-0.205795286865153(4.126392e-01)	0.185642338748766(4.608074e-01)	0.897113029320862(4.551908e-07)	0.676732257088558(2.040135e-03)	-0.0550878840615834(8.281279e-01)	-0.35277740864676(1.510283e-01)	-0.0306553799438001(9.038889e-01)	-0.26559536464433(2.867805e-01)	0.031028580466515(9.027241e-01)
MSTRG.14133	0.334116253079539(1.753868e-01)	0.262388653482421(2.928572e-01)	0.730828662977546(5.706893e-04)	0.779942699761129(1.349309e-04)	0.860003055774083(4.736981e-06)	-0.0487677067973249(8.476142e-01)	-0.355224252441057(1.480168e-01)	0.0595009742328393(8.145772e-01)	-0.45301236877463(5.903685e-02)	-0.797060126370867(7.482795e-05)	-0.681694170364321(1.834909e-03)	0.0433246720097689(8.644642e-01)	0.223512593140652(3.726285e-01)	-0.105706619926735(6.763481e-01)	-0.118246498631995(6.402804e-01)	0.213141909256819(3.957777e-01)
MSTRG.14154	-0.128469441896693(6.114298e-01)	-0.206283472807641(4.115070e-01)	-0.655829329456679(3.124152e-03)	-0.308608898147335(2.127611e-01)	-0.0629712914517263(8.039563e-01)	-0.376181215417907(1.239067e-01)	0.0665765076238209(7.929570e-01)	-0.488347905528447(3.975873e-02)	0.32959948723232(1.816578e-01)	-0.0308775224578208(9.031955e-01)	0.61605408890436(6.482971e-03)	0.146062838091097(5.630483e-01)	0.597635194767437(8.811403e-03)	0.886915600932845(9.378164e-07)	0.447440336186166(6.262269e-02)	0.0691535553701597(7.851172e-01)
MSTRG.14155	0.0314212975029458(9.014985e-01)	-0.091661471498456(7.175531e-01)	-0.557494844504852(1.622594e-02)	-0.170555137297242(4.986343e-01)	-0.50678505602442(3.184279e-02)	-0.457565102449748(5.622292e-02)	-0.155103301527997(5.388566e-01)	-0.548797976797409(1.834598e-02)	0.38665819419615(1.129535e-01)	0.82704569749217(2.303786e-05)	0.607229977781632(7.526705e-03)	-0.0849086688639233(7.376396e-01)	-0.142991007273048(5.713743e-01)	0.0299423157533825(9.061150e-01)	-0.406002549380553(9.457015e-02)	0.132996153334766(5.988234e-01)
MSTRG.14181	0.194567331538044(4.391347e-01)	-0.322189336847145(1.922677e-01)	0.0739939992358643(7.704453e-01)	-0.0686581628957133(7.866227e-01)	-0.170761152346958(4.981079e-01)	-0.0467987749453039(8.537025e-01)	0.595640493203647(9.099419e-03)	0.200312044071567(4.254699e-01)	-0.494296614041891(3.705618e-02)	-0.0851687025687763(7.368630e-01)	0.452508851862569(5.935442e-02)	-0.177019131352732(4.822479e-01)	-0.247435107815277(3.222133e-01)	0.413694540535245(8.789848e-02)	0.370386159013037(1.302762e-01)	0.710067686385328(9.614398e-04)
MSTRG.14185	-0.0365948757083158(8.853740e-01)	-0.125818901145884(6.188601e-01)	-0.350690393130332(1.536300e-01)	-0.0584902834117928(8.176763e-01)	0.134910899708028(5.935233e-01)	-0.199049719775445(4.284532e-01)	0.0411389747204623(8.712465e-01)	-0.442526664042559(6.591743e-02)	0.126256129873305(6.176319e-01)	-0.325083218948672(1.880764e-01)	0.466023102587384(5.126407e-02)	0.175626270310317(4.857563e-01)	0.48996546499577(3.900939e-02)	0.926503372734819(3.393492e-08)	0.574166637535671(1.270621e-02)	0.21661222761454(3.879457e-01)
MSTRG.14188	-0.122033741006553(6.295321e-01)	-0.361223838014167(1.408085e-01)	-0.150593272231143(5.508661e-01)	0.19152343423947(4.464661e-01)	-0.28013990242588(2.601920e-01)	-0.276512655780387(2.666735e-01)	-0.0195867885952499(9.385116e-01)	-0.207582506016386(4.085024e-01)	-0.114290004851424(6.515823e-01)	0.756484311716471(2.799364e-04)	0.341211034791148(1.658337e-01)	-0.0996921817241183(6.938938e-01)	-0.537278740868283(2.148381e-02)	-0.332588573083754(1.774913e-01)	-0.575515520729378(1.245052e-02)	0.196136196162815(4.353805e-01)
MSTRG.1421	0.411802074005539(8.950717e-02)	0.490123419163608(3.893680e-02)	0.518845070847558(2.736474e-02)	0.259997256631003(2.974392e-01)	0.628847054072414(5.180846e-03)	0.00941015085528305(9.704386e-01)	-0.304183075692351(2.197357e-01)	-0.0142519828628203(9.552402e-01)	-0.13897889016695(5.823279e-01)	-0.925496367558957(3.771586e-08)	-0.529440127156306(2.384932e-02)	0.16962229149868(5.010209e-01)	0.423335381691977(8.002829e-02)	0.255595335790723(3.059858e-01)	0.287535341309839(2.472847e-01)	0.120602526925118(6.335858e-01)
MSTRG.14214	0.0713240943370708(7.785292e-01)	0.0781892708650926(7.577886e-01)	0.477258855056323(4.519618e-02)	0.252523156951869(3.120367e-01)	-0.197211486575406(4.328171e-01)	0.041355374521798(8.705747e-01)	0.0274678623454208(9.138452e-01)	0.0618561904782846(8.073656e-01)	-0.372168982227105(1.282927e-01)	0.414527640776531(8.719701e-02)	0.00813558942551799(9.744412e-01)	-0.564097385098494(1.474993e-02)	-0.483188612793322(4.222251e-02)	-0.535330233298868(2.205384e-02)	-0.493520296586557(3.740063e-02)	0.555284625026807(1.674534e-02)
MSTRG.14227	-0.389559148747912(1.100465e-01)	-0.34379042257244(1.624499e-01)	-0.703397244874482(1.126494e-03)	-0.544528023270452(1.946384e-02)	-0.773229804692253(1.677025e-04)	-0.120636068815649(6.334907e-01)	0.2989955399035(2.280970e-01)	-0.286280404774866(2.494459e-01)	0.408332292699683(9.251202e-02)	0.829404723089051(2.080434e-05)	0.86068509574733(4.565738e-06)	-0.182230772274601(4.692318e-01)	-0.285986761482095(2.499533e-01)	0.263418975649345(2.908963e-01)	0.0809416638710504(7.495164e-01)	0.104519093567972(6.798002e-01)
MSTRG.14237	0.353819533548642(1.497406e-01)	0.0916776158144148(7.175053e-01)	0.388515294141006(1.110863e-01)	0.665964071561844(2.551175e-03)	0.95018813254336(1.629300e-09)	-0.223224950902844(3.732601e-01)	-0.497875724063154(3.549951e-02)	-0.241174970969716(3.349987e-01)	-0.398972203364705(1.009813e-01)	-0.661309859416954(2.802488e-03)	-0.529327570835201(2.388471e-02)	0.33503100859334(1.741347e-01)	0.530254222713984(2.359457e-02)	0.0672148463548286(7.910132e-01)	-0.199953412410964(4.263164e-01)	-0.0407078947302605(8.725852e-01)
MSTRG.14258	0.665267647331348(2.587553e-03)	0.694862112600291(1.371427e-03)	0.877234168488271(1.752966e-06)	0.494805517770139(3.683170e-02)	0.370997648826779(1.295935e-01)	-0.138847848399223(5.826871e-01)	-0.47334360408476(4.724510e-02)	-0.0325046718973676(8.981187e-01)	-0.304695417568103(2.189208e-01)	-0.370319399575074(1.303509e-01)	-0.609384608105589(7.260139e-03)	-0.190047468851864(4.500436e-01)	-0.160763797124286(5.239534e-01)	-0.470823005997222(4.860095e-02)	-0.476266968667471(4.570874e-02)	0.505571592000712(3.232293e-02)
MSTRG.14273	-0.140988553444233(5.768302e-01)	-0.0506861251928159(8.416899e-01)	-0.753075753601349(3.092009e-04)	-0.462299969505567(5.340448e-02)	-0.324567480780889(1.888189e-01)	-0.399570656209169(1.004237e-01)	-0.0451956624473785(8.586655e-01)	-0.505486117164243(3.235696e-02)	0.68763245748773(1.612038e-03)	0.195222684337419(4.375644e-01)	0.610078520147485(7.175933e-03)	0.183590399503428(4.658652e-01)	0.165579265713444(5.114274e-01)	0.685122883624244(1.703319e-03)	0.322985806907051(1.911080e-01)	-0.0531000367408217(8.342471e-01)
MSTRG.14277	0.0474865325325015(8.515749e-01)	0.0915449236654051(7.178983e-01)	-0.129362882866539(6.089332e-01)	-0.155173068457796(5.386717e-01)	-0.562453010263169(1.510715e-02)	-0.296824077368148(2.316569e-01)	0.0565447183036687(8.236493e-01)	-0.295842340336409(2.332779e-01)	0.248176398230849(3.207186e-01)	0.538969031692337(2.099874e-02)	0.540916861969396(2.045048e-02)	-0.209582831488739(4.038988e-01)	-0.586334590662824(1.054480e-02)	0.0313305290256971(9.017817e-01)	-0.19843077947095(4.299199e-01)	0.626448742791147(5.407175e-03)
MSTRG.14290	-0.394895286002612(1.048391e-01)	-0.369595485122744(1.311626e-01)	-0.729694490835305(5.878798e-04)	-0.558631211985836(1.596391e-02)	-0.755773988515973(2.858343e-04)	-0.0726162510673972(7.746141e-01)	0.280577886300934(2.594161e-01)	-0.22562522157964(3.680076e-01)	0.370982339729056(1.296105e-01)	0.872492483034401(2.337159e-06)	0.772362035675178(1.723923e-04)	-0.221910657016282(3.761539e-01)	-0.140030984504301(5.794470e-01)	0.162056103855798(5.205780e-01)	0.0255955825292485(9.196992e-01)	-0.0866301143121231(7.325031e-01)
MSTRG.14305	-0.0767229240973803(7.622059e-01)	-0.19434647360471(4.396645e-01)	-0.441634188564482(6.652942e-02)	-0.310834845025147(2.093084e-01)	-0.172461957628528(4.937729e-01)	-0.146412363086424(5.621042e-01)	0.291423958836216(2.406633e-01)	-0.339507228638171(1.680949e-01)	0.138728357486244(5.830148e-01)	-0.116047084124082(6.465540e-01)	0.701845343456568(1.168094e-03)	-0.0344272642656161(8.921250e-01)	0.330796668962542(1.799812e-01)	0.952818640830958(1.064458e-09)	0.670924620359991(2.304046e-03)	0.373345468243591(1.269955e-01)
MSTRG.14315	0.493834532567322(3.726091e-02)	0.09201841064016(7.164961e-01)	0.489810377720119(3.908076e-02)	0.399974400964637(1.000488e-01)	0.106998278891091(6.726002e-01)	-0.156609472632916(5.348724e-01)	0.0302438972338864(9.051734e-01)	-0.102099346296757(6.868531e-01)	-0.547381195668162(1.871112e-02)	-0.0541808035878683(8.309190e-01)	0.0906433597214784(7.205706e-01)	-0.47531242781996(4.620616e-02)	-0.23929129046011(3.389027e-01)	-0.00412783125220252(9.870305e-01)	-0.164039475456202(5.154173e-01)	0.808359162648169(4.916159e-05)
MSTRG.14320	-0.403957970019982(9.640346e-02)	-0.247619422918675(3.218413e-01)	-0.770413938407073(1.833258e-04)	-0.476713331084568(4.547754e-02)	-0.686600244620163(1.649079e-03)	-0.10158506267671(6.883553e-01)	0.101521617069396(6.885407e-01)	-0.258094961387112(3.011148e-01)	0.597334629274673(8.854326e-03)	0.819147354308586(3.206940e-05)	0.615437511061745(6.551860e-03)	-0.113466178303474(6.539448e-01)	-0.123365415252032(6.257694e-01)	0.0788200335699275(7.558906e-01)	-0.0364703252854822(8.857618e-01)	-0.288763330253519(2.451814e-01)
MSTRG.14329	-0.359098089942966(1.433341e-01)	-0.408829398947955(9.207710e-02)	-0.582167796946548(1.124891e-02)	-0.385761934268764(1.138626e-01)	-0.601538228098325(8.269066e-03)	-0.11195983605292(6.582726e-01)	0.112707386645623(6.561235e-01)	-0.221600121585231(3.768394e-01)	0.209871989980169(4.032357e-01)	0.939101140920617(7.850257e-09)	0.565858281798174(1.437488e-02)	-0.0885240527624103(7.268644e-01)	-0.25507985709532(3.069961e-01)	-0.125337818671612(6.202125e-01)	-0.276226591293593(2.671889e-01)	-0.200888814414745(4.241105e-01)
MSTRG.1437	-0.118293814044509(6.401457e-01)	0.157832719127267(5.316466e-01)	0.0351848524786051(8.897647e-01)	-0.111072177679457(6.608278e-01)	-0.259378591253348(2.986316e-01)	-0.146448871715826(5.620057e-01)	-0.206336079645688(4.113851e-01)	-0.140501623748902(5.781602e-01)	0.154018552373021(5.417342e-01)	0.554487923687512(1.693576e-02)	0.009417448736433(9.704157e-01)	-0.351359539985302(1.527925e-01)	-0.119951212883422(6.354338e-01)	-0.481776210627946(4.291687e-02)	-0.542965085963962(1.988615e-02)	0.0475798041088687(8.512865e-01)
MSTRG.14385	-0.124266898382729(6.232272e-01)	-0.409832488386496(9.120401e-02)	-0.640961378912555(4.152228e-03)	-0.356628885722914(1.463069e-01)	-0.201502290288837(4.226671e-01)	-0.326482448795565(1.860719e-01)	0.0180782460524697(9.432398e-01)	-0.429895436704817(7.497681e-02)	0.188951166843229(4.527103e-01)	0.403811870937564(9.653544e-02)	0.563639308310831(1.484876e-02)	0.608734178340669(7.339792e-03)	-0.103737632182317(6.820752e-01)	0.370223629975538(1.304580e-01)	-0.0258344124331587(9.189522e-01)	-0.106480597177539(6.741015e-01)
MSTRG.14387	-0.350517035006709(1.538475e-01)	-0.421354474687975(8.160155e-02)	-0.584038410995137(1.092831e-02)	-0.332063284149989(1.782188e-01)	-0.531324774952703(2.326282e-02)	-0.138512156590214(5.836078e-01)	0.0699904096501285(7.825755e-01)	-0.250166610750837(3.167260e-01)	0.187458592287344(4.563538e-01)	0.949838042701129(1.721279e-09)	0.531274161629162(2.327843e-02)	-0.0811617214411954(7.488561e-01)	-0.183432459507601(4.662556e-01)	-0.171763954629372(4.955497e-01)	-0.357710809236746(1.449991e-01)	-0.227595597799869(3.637270e-01)
MSTRG.1439	-0.0479202712320214(8.502337e-01)	-0.195320763537102(4.373297e-01)	-0.0186758377599349(9.413666e-01)	0.0843569780738327(7.392880e-01)	0.24696221790129(3.231689e-01)	0.17517326351321(4.869001e-01)	0.349429299504433(1.552169e-01)	0.118420862483082(6.397841e-01)	-0.252687956613596(3.117103e-01)	-0.503301567740019(3.323613e-02)	0.154107257279461(5.414987e-01)	-0.308681889795126(2.126473e-01)	0.584391155803609(1.086868e-02)	0.629883077432993(5.085491e-03)	0.67173600058336(2.265569e-03)	0.172607161690649(4.934036e-01)
MSTRG.14400	0.240586528758408(3.362154e-01)	0.00441545256210695(9.861269e-01)	-0.22610069172473(3.669720e-01)	-0.0992375172687709(6.952264e-01)	0.185623940692386(4.608526e-01)	-0.230266063618782(3.579706e-01)	0.0405045598516278(8.732168e-01)	-0.283801934851584(2.537491e-01)	0.0679003747829365(7.889271e-01)	-0.511347425515894(3.008668e-02)	0.282526817773848(2.559810e-01)	0.209208949362767(4.047572e-01)	0.446434795119856(6.328672e-02)	0.883087848624532(1.208779e-06)	0.62562706731178(5.486540e-03)	0.189427180795717(4.515514e-01)
MSTRG.14430	0.216360465781783(3.885110e-01)	0.144285120992689(5.678602e-01)	0.844214208970521(1.056999e-05)	0.6646467064685(2.620347e-03)	0.692172765454931(1.457184e-03)	0.258099204424849(3.011065e-01)	-0.042092506010394(8.682866e-01)	0.496494277606148(3.609427e-02)	-0.644228504915179(3.905478e-03)	-0.69648932291298(1.321604e-03)	-0.781117565625263(1.297941e-04)	-0.150783979336169(5.503559e-01)	0.0627070883980783(8.047637e-01)	-0.400743876950062(9.933707e-02)	-0.0998146632666022(6.935350e-01)	0.119964864580069(6.353951e-01)
MSTRG.1444	0.102488746353255(6.857164e-01)	0.306162919435304(2.165976e-01)	0.864240056444434(3.756576e-06)	0.210225719336467(4.024253e-01)	0.194717675097907(4.387742e-01)	0.382549559907519(1.171635e-01)	0.115100953873642(6.492598e-01)	0.587662551328971(1.032798e-02)	-0.477298607752017(4.517573e-02)	-0.392685916086858(1.069733e-01)	-0.603413754361075(8.018204e-03)	-0.344988645330539(1.608941e-01)	-0.293577361552081(2.370455e-01)	-0.535138211114285(2.211065e-02)	-0.0741157689421569(7.700772e-01)	0.284198602034519(2.530573e-01)
MSTRG.14466	-0.179441905248556(4.761751e-01)	-0.271257884682267(2.762393e-01)	-0.754955022233456(2.927637e-04)	-0.568102919994933(1.390782e-02)	-0.574633404366892(1.261726e-02)	-0.260134565203028(2.971749e-01)	0.277045465687902(2.657152e-01)	-0.438112819676854(6.898531e-02)	0.416859854409753(8.525497e-02)	0.409797424332684(9.123443e-02)	0.929245955329861(2.525434e-08)	0.00702561858379633(9.779274e-01)	0.0119990140379856(9.623107e-01)	0.771720334051402(1.759312e-04)	0.443557704748122(6.521564e-02)	0.222328625089826(3.752322e-01)
MSTRG.14468	-0.361409350065557(1.405896e-01)	-0.425330639241826(7.846623e-02)	-0.830497708672049(1.983395e-05)	-0.581187116562179(1.141998e-02)	-0.539675219140706(2.079865e-02)	-0.264575070840246(2.887055e-01)	0.287321765313525(2.476517e-01)	-0.408286230080763(9.255239e-02)	0.372861185848747(1.275284e-01)	0.503928652842255(3.298190e-02)	0.908221211077742(1.891820e-07)	0.0438709216219834(8.627705e-01)	0.107354543623449(6.715678e-01)	0.688207854606207(1.591690e-03)	0.354963814047693(1.483354e-01)	0.0518619536217888(8.380628e-01)
MSTRG.14507	-0.0932277937666059(7.129185e-01)	-0.123923116678785(6.241962e-01)	-0.351931542537272(1.520791e-01)	-0.344847158432626(1.610773e-01)	-0.678730979318165(1.955301e-03)	-0.302232920752019(2.228553e-01)	0.0499311296974347(8.440205e-01)	-0.353672520787916(1.499218e-01)	0.208446994388578(4.065094e-01)	0.896764717276543(4.671370e-07)	0.64101314434543(4.148222e-03)	-0.215286643382464(3.909272e-01)	-0.468238619027227(5.002149e-02)	-0.0942500754960277(7.098989e-01)	-0.368338235214786(1.325809e-01)	0.333648773591924(1.760290e-01)
MSTRG.14508	-0.146508997880469(5.618434e-01)	-0.261578879375872(2.944039e-01)	-0.550547033250589(1.790298e-02)	-0.471434669034955(4.826926e-02)	-0.638152053521041(4.374451e-03)	-0.282168779072708(2.566099e-01)	0.16876661480814(5.032148e-01)	-0.424885955463928(7.881241e-02)	0.224232006928399(3.710513e-01)	0.66351563524374(2.680961e-03)	0.82019809885371(3.071695e-05)	-0.0178652089201862(9.439077e-01)	-0.259443744869024(2.985059e-01)	0.385450848533075(1.141793e-01)	0.057037677283265(8.221350e-01)	0.259985153827451(2.974625e-01)
MSTRG.14531	0.21413936055915(3.935178e-01)	0.211755214556826(3.989312e-01)	-0.0244214900020022(9.233722e-01)	-0.0115425352214979(9.637436e-01)	0.0985563252734876(6.972244e-01)	-0.225377017822944(3.685488e-01)	0.0229973654388362(9.278293e-01)	-0.316724253489084(2.003507e-01)	0.111990379734119(6.581848e-01)	-0.463757790460739(5.255852e-02)	0.310270669213835(2.101800e-01)	-0.132327975903669(6.006775e-01)	0.365969645207125(1.352819e-01)	0.792284634795986(8.868182e-05)	0.537749853418817(2.134773e-02)	0.547764981492199(1.861165e-02)
MSTRG.14532	0.0957475254512407(7.054831e-01)	-0.141231547326594(5.761670e-01)	-0.371309373569616(1.292464e-01)	-0.105429670170746(6.771527e-01)	0.340555982863535(1.667006e-01)	-0.330218362644194(1.807898e-01)	-0.0729563158535412(7.735846e-01)	-0.351054115627098(1.531744e-01)	0.10523605875668(6.777153e-01)	-0.478260927514355(4.468280e-02)	0.208011644645942(4.075124e-01)	0.552963152418848(1.730496e-02)	0.572769521958825(1.297544e-02)	0.825714771326259(2.438601e-05)	0.479592265035985(4.400761e-02)	-0.08170824961551(7.472170e-01)
MSTRG.14607	-0.142252193882792(5.733847e-01)	-0.277766736052645(2.644213e-01)	-0.718228154197235(7.873968e-04)	-0.501199196634852(3.409952e-02)	-0.511918538156358(2.987225e-02)	-0.305700125107073(2.173285e-01)	0.266992224222655(2.841577e-01)	-0.458031055031208(5.594071e-02)	0.351926002643632(1.520860e-01)	0.382364394012922(1.173558e-01)	0.922480113300323(5.131014e-08)	-0.0562571919905415(8.245328e-01)	0.0682292813729941(7.879267e-01)	0.776885341544378(1.491116e-04)	0.406657158085183(9.398855e-02)	0.2882394931036(2.460773e-01)
MSTRG.14628	0.027388222481048(9.140942e-01)	-0.146402084203894(5.621320e-01)	-0.282031750160842(2.568509e-01)	-0.0233287304888211(9.267920e-01)	0.440057082647623(6.762117e-02)	-0.352446244260429(1.514391e-01)	-0.204976849437067(4.145411e-01)	-0.522871966106101(2.598412e-02)	-0.0202477970886808(9.364404e-01)	-0.336737175361375(1.718156e-01)	0.219784202342215(3.808621e-01)	0.239582679160005(3.382970e-01)	0.74239394076116(4.181252e-04)	0.738392215212887(4.664681e-04)	0.277172783258489(2.654865e-01)	0.00187025601081201(9.941235e-01)
MSTRG.14658	0.443909007613075(6.497780e-02)	0.354346011213772(1.490929e-01)	0.367701802936771(1.333029e-01)	0.25622549596033(3.047534e-01)	0.547647580212118(1.864203e-02)	0.236081936883234(3.456146e-01)	-0.137234051287121(5.871189e-01)	0.098430286763518(6.975943e-01)	-0.139393330107586(5.811923e-01)	-0.90203874929547(3.123814e-07)	-0.454124395762587(5.834001e-02)	0.196785319623091(4.338321e-01)	0.343075476562009(1.633831e-01)	0.305205210645375(2.181119e-01)	0.463285721851724(5.283134e-02)	-0.0540961411051591(8.311796e-01)
MSTRG.14670	0.478240772109566(4.469308e-02)	0.0240008801692687(9.246883e-01)	0.0517264855055206(8.384806e-01)	0.197636357916235(4.318064e-01)	0.318630928777895(1.975057e-01)	-0.192060021307862(4.451692e-01)	0.0360852480230498(8.869606e-01)	-0.304909485997766(2.185809e-01)	-0.293345290072274(2.374337e-01)	-0.431810693760538(7.354731e-02)	0.241458773911555(3.344127e-01)	-0.0732801052207402(7.726047e-01)	0.392910148009227(1.067553e-01)	0.648644159191405(3.591163e-03)	0.316030854180069(2.013920e-01)	0.529018137614307(2.398221e-02)
MSTRG.14672	0.21613098184117(3.890266e-01)	-0.00146888872802835(9.953846e-01)	-0.315299591426482(2.024940e-01)	-0.101597676835364(6.883185e-01)	0.161177789075348(5.228710e-01)	-0.3781001944379(1.218467e-01)	-0.0646841241659684(7.987260e-01)	-0.450307390248671(6.075789e-02)	0.171708433089359(4.956912e-01)	-0.402050045810351(9.813724e-02)	0.361157549042167(1.408868e-01)	0.456634423806606(5.678979e-02)	0.328137302452513(1.837196e-01)	0.874296852720117(2.097693e-06)	0.468972272935909(4.961508e-02)	0.227925414064413(3.630132e-01)
MSTRG.14678	-0.0184560671807397(9.420554e-01)	-0.480756913695358(4.342335e-02)	-0.388749329282811(1.108526e-01)	-0.096896079355763(7.021022e-01)	0.381863216652525(1.178775e-01)	-0.254027788063696(3.090644e-01)	0.0541034752654441(8.311570e-01)	-0.302049719699444(2.231498e-01)	-0.21567402290607(3.900546e-01)	-0.240337906120914(3.367303e-01)	0.285621256640884(2.505858e-01)	0.507282364932115(3.164761e-02)	0.475774982528754(4.596461e-02)	0.667240157370819(2.485610e-03)	0.300489900078481(2.256677e-01)	-0.122912209801023(6.270490e-01)
MSTRG.14686	0.289974373825518(2.431183e-01)	0.0901731728482567(7.219655e-01)	0.711528126952161(9.281343e-04)	0.440959489203739(6.699486e-02)	0.574993682365792(1.254895e-02)	0.353454707585609(1.501905e-01)	0.138975736119278(5.823365e-01)	0.609054124071221(7.300523e-03)	-0.645540864642982(3.809801e-03)	-0.700816223027659(1.196378e-03)	-0.688110049086557(1.595134e-03)	-0.227324304161787(3.643147e-01)	0.142579977005979(5.724924e-01)	-0.281104424848(2.584852e-01)	0.105091902050711(6.781343e-01)	0.0379145114780752(8.812678e-01)
MSTRG.147	-0.0823117817321681(7.454082e-01)	0.0414111736348277(8.704014e-01)	0.62927036321745(5.141711e-03)	0.405286683475092(9.520915e-02)	0.259745706078533(2.979237e-01)	0.497244903889062(3.577015e-02)	0.265417451045345(2.871156e-01)	0.744804216725197(3.910921e-04)	-0.437105148041142(6.970029e-02)	-0.389715019633821(1.098918e-01)	-0.601974663170908(8.210134e-03)	-0.396720693090054(1.030990e-01)	-0.0933737805527789(7.124871e-01)	-0.507492264232486(3.156551e-02)	0.0318218002108899(9.002489e-01)	-0.0171042919445495(9.462934e-01)
MSTRG.14703	0.138461987154561(5.837455e-01)	0.130624773074961(6.054142e-01)	0.666812697359417(2.507416e-03)	0.69312892225599(1.426199e-03)	0.894436813574086(5.541579e-07)	0.243906805263065(3.293835e-01)	-0.285432157966551(2.509134e-01)	0.119204684088333(6.375545e-01)	-0.531567975286501(2.318797e-02)	-0.761933227767639(2.380082e-04)	-0.705637532259014(1.068620e-03)	0.0411854677611607(8.711022e-01)	0.399370434155956(1.006100e-01)	-0.140396724005497(5.784469e-01)	-0.0392982596935205(8.769651e-01)	-0.0615762314596133(8.082220e-01)
MSTRG.14708	0.495212317243729(3.665301e-02)	0.167916090803279(5.054001e-01)	0.383178703611695(1.165117e-01)	0.202552512731817(4.202021e-01)	0.223450409773753(3.727650e-01)	-0.0878809571767256(7.287776e-01)	0.228713117052693(3.613118e-01)	0.123789085765921(6.245742e-01)	-0.369449283369213(1.313270e-01)	-0.628404472349158(5.222022e-03)	0.0105227118613393(9.669452e-01)	-0.106013107395755(6.754581e-01)	0.0591089496570545(8.157790e-01)	0.4359077327099(7.055701e-02)	0.397389710688354(1.024665e-01)	0.699353560647311(1.237555e-03)
MSTRG.14745	0.649235956382432(3.550659e-03)	0.493967677428588(3.720183e-02)	0.715660392278357(8.390634e-04)	0.383225634806202(1.164632e-01)	0.595567949549548(9.110034e-03)	0.0401639342240902(8.742749e-01)	-0.330297106665642(1.806796e-01)	-0.0654423720188815(7.964132e-01)	-0.403809552880717(9.653753e-02)	-0.749477047230331(3.428502e-04)	-0.509671153600456(3.072295e-02)	0.191606159868262(4.462661e-01)	0.0719620081382211(7.765957e-01)	0.0214847156490085(9.325657e-01)	0.00641178928403644(9.798555e-01)	0.353860450536925(1.496902e-01)
MSTRG.14746	-0.395077958671298(1.046641e-01)	-0.512698290927191(2.958140e-02)	-0.680701772319489(1.874527e-03)	-0.608804804360399(7.331109e-03)	-0.444688325861629(6.445248e-02)	0.285487466517225(2.508176e-01)	0.328101643080065(1.837701e-01)	-0.0663105459281352(7.937672e-01)	0.195421588473534(4.370884e-01)	0.506937851493719(3.178272e-02)	0.542293394249651(2.006985e-02)	0.319377492500387(1.963990e-01)	-0.205920810238341(4.123479e-01)	0.231015031876338(3.563655e-01)	0.276289539803523(2.670754e-01)	-0.454899298789675(5.785808e-02)
MSTRG.14747	-0.0529239353016813(8.347896e-01)	-0.384433056434429(1.152200e-01)	-0.603687135228478(7.982157e-03)	-0.409845307758182(9.119289e-02)	-0.614392726403918(6.669944e-03)	-0.230905745999639(3.565994e-01)	0.476111960540785(4.578924e-02)	-0.202134533856955(4.211822e-01)	0.160140731177113(5.255845e-01)	0.477778402988023(4.492945e-02)	0.912112753006229(1.354586e-07)	-0.180006408107511(4.747656e-01)	-0.225569029024341(3.681301e-01)	0.585130176106606(1.074459e-02)	0.343125687648433(1.633174e-01)	0.422167908321328(8.095280e-02)
MSTRG.14764	-0.000342231674336647(9.989247e-01)	-0.248429563197656(3.202091e-01)	-0.0576074294544107(8.203856e-01)	0.189727684190777(4.508206e-01)	0.559337092062163(1.580284e-02)	-0.197552836491161(4.320050e-01)	-0.2166657316365(3.878256e-01)	-0.170750516481101(4.981351e-01)	-0.155776350358315(5.370745e-01)	-0.277750079911783(2.644512e-01)	-0.165784990251008(5.108954e-01)	0.378335789984368(1.215954e-01)	0.194016514045349(4.404567e-01)	0.154566696986742(5.402792e-01)	-0.0456192373182998(8.573537e-01)	-0.239790028980988(3.378665e-01)
MSTRG.14765	0.095113345462043(7.073521e-01)	-0.0732823854368219(7.725978e-01)	0.0012742028218039(9.959964e-01)	0.34331102358663(1.630752e-01)	0.668331469166567(2.430646e-03)	-0.274891873358703(2.696017e-01)	-0.351200231556325(1.529916e-01)	-0.286213863908259(2.495608e-01)	-0.0636839117841438(8.017793e-01)	-0.421874342349711(8.118649e-02)	-0.222048340581575(3.758501e-01)	0.374350447809893(1.258947e-01)	0.326597606247888(1.859075e-01)	0.220468478821709(3.793435e-01)	-0.0606807459958413(8.109630e-01)	-0.134679259347703(5.941634e-01)
MSTRG.14780	-0.28143293895905(2.579055e-01)	-0.270571690585648(2.775038e-01)	-0.614950742174898(6.606663e-03)	-0.400367355855871(9.968488e-02)	-0.556331278104522(1.649776e-02)	-0.129989735352214(6.071841e-01)	0.265699995660712(2.865835e-01)	-0.312500505315703(2.067489e-01)	0.33622347095733(1.725117e-01)	0.597774387683323(8.791582e-03)	0.776998937572294(1.485630e-04)	-0.156242375926886(5.358422e-01)	-0.0659744615080517(7.947912e-01)	0.352583150714683(1.512692e-01)	0.114261850059494(6.516630e-01)	0.204734722289984(4.151046e-01)
MSTRG.14786	-0.18886895963383(4.529106e-01)	-0.304006429701694(2.200171e-01)	-0.552984851174357(1.729966e-02)	-0.423856021122452(7.961851e-02)	-0.502071691165155(3.373914e-02)	-0.249249897703889(3.185614e-01)	0.0610647500182819(8.097873e-01)	-0.256702759410158(3.038220e-01)	0.175349548127398(4.864549e-01)	0.865840839041365(3.434556e-06)	0.512383322838189(2.969862e-02)	-0.0940583806394278(7.104648e-01)	-0.0341646161227053(8.929435e-01)	-0.124429910848562(6.227680e-01)	-0.375101222746659(1.250768e-01)	-0.108110253653088(6.693796e-01)
MSTRG.14793	-0.257902019241389(3.014891e-01)	-0.394851237002348(1.048814e-01)	-0.771937532016035(1.747266e-04)	-0.499926216408655(3.463063e-02)	-0.646254206799659(3.758604e-03)	-0.26096839619747(2.955732e-01)	0.227899468713928(3.630694e-01)	-0.399772668715512(1.002360e-01)	0.360364822051589(1.418254e-01)	0.69312519645544(1.426319e-03)	0.877857401063341(1.686464e-06)	-0.00936251729136966(9.705881e-01)	-0.186556408963651(4.585633e-01)	0.458440216749733(5.569378e-02)	0.160796970629656(5.238667e-01)	0.0537303830278018(8.323057e-01)
MSTRG.14838	-0.156781606899447(5.344179e-01)	-0.48850409148537(3.968590e-02)	-0.0273646831020738(9.141677e-01)	0.0487656741952458(8.476205e-01)	0.213416320319147(3.951553e-01)	0.0956479911064728(7.057763e-01)	0.6191836450503(6.142300e-03)	0.444635729154288(6.448783e-02)	-0.428493082300127(7.603639e-02)	-0.524694981991637(2.537723e-02)	0.136186942792408(5.900020e-01)	-0.0295035097644556(9.074853e-01)	0.30763107112459(2.142894e-01)	0.567417034626649(1.404924e-02)	0.688016336492292(1.598439e-03)	0.168248018975929(5.045468e-01)
MSTRG.14839	-0.0498308454660048(8.443301e-01)	-0.24094002064776(3.354842e-01)	-0.310376119527395(2.100169e-01)	-0.248928170673382(3.192070e-01)	-0.548993279645519(1.829609e-02)	-0.167423018228848(5.066691e-01)	0.114721846150219(6.503451e-01)	-0.308180639311316(2.134296e-01)	-0.00836806873380787(9.737111e-01)	0.839231410537714(1.337412e-05)	0.606710550059058(7.592135e-03)	-0.126062112777693(6.181768e-01)	-0.374127702666546(1.261381e-01)	-0.115492592718968(6.481393e-01)	-0.369507212833886(1.312619e-01)	0.29198485236835(2.397176e-01)
MSTRG.14849	-0.0991525234010976(6.954756e-01)	0.174987868972308(4.873685e-01)	-0.0692950950101822(7.846871e-01)	-0.0209895792631532(9.341166e-01)	0.22243629744499(3.749950e-01)	-0.16167841066449(5.215635e-01)	-0.382509042237004(1.172056e-01)	-0.671132965388764(2.294115e-03)	0.179974853847641(4.748443e-01)	-0.18587982020834(4.602238e-01)	0.215019780604352(3.915290e-01)	0.178206152982195(4.792678e-01)	0.405414735158557(9.509462e-02)	0.54545011066659(1.921801e-02)	0.160612410296164(5.243495e-01)	0.171090411378279(4.972673e-01)
MSTRG.14896	-0.118333803799622(6.400319e-01)	-0.404125638064563(9.625216e-02)	-0.325426881315296(1.875828e-01)	-0.426823219568172(7.731242e-02)	-0.658744847313349(2.949464e-03)	-0.0606108996501904(8.111768e-01)	0.561037833125684(1.542003e-02)	-0.0271944091656796(9.147000e-01)	-0.121676898655207(6.305419e-01)	0.554411021758677(1.695423e-02)	0.810810831848962(4.471796e-05)	-0.345483933854672(1.602540e-01)	-0.36675498357676(1.343821e-01)	0.342066609380408(1.647060e-01)	0.25305821756879(3.109778e-01)	0.512041020153717(2.982642e-02)
MSTRG.14902	-0.0700590934179502(7.823670e-01)	-0.0547058283590307(8.293032e-01)	0.372848087195851(1.275428e-01)	0.0194650452457598(9.388931e-01)	-0.0387789040399701(8.785796e-01)	0.531646644094521(2.316380e-02)	0.599011862745277(8.616939e-03)	0.921101453994073(5.882010e-08)	-0.284354568342273(2.527856e-01)	-0.449054051992481(6.156792e-02)	-0.350417960044683(1.539719e-01)	-0.261003830023384(2.955053e-01)	-0.244839192178863(3.274797e-01)	-0.182282840571184(4.691026e-01)	0.465543675743816(5.153600e-02)	-0.0159629231653437(9.498729e-01)
MSTRG.14903	0.141730321213353(5.748066e-01)	0.0139859605594908(9.560749e-01)	0.434770224170893(7.137807e-02)	0.973585427600511(1.096990e-11)	0.573147964490501(1.290207e-02)	-0.0664015245556469(7.934900e-01)	-0.249725766844397(3.176078e-01)	0.0416579433228723(8.696354e-01)	-0.314623118258645(2.035170e-01)	-0.316792978269334(2.002477e-01)	-0.429420291528381(7.533459e-02)	-0.132554659004505(6.000482e-01)	0.0598777979202557(8.134224e-01)	-0.264739755236567(2.883943e-01)	-0.316478314800526(2.007196e-01)	0.138019262971735(5.849608e-01)
MSTRG.14949	-0.181092429690338(4.720597e-01)	0.133475001588509(5.974961e-01)	-0.521883199872648(2.631797e-02)	-0.366907466346632(1.342079e-01)	-0.323518711791095(1.903347e-01)	-0.240171749254999(3.370746e-01)	-0.239075850681347(3.393509e-01)	-0.232125486490933(3.539932e-01)	0.789312375699928(9.835790e-05)	0.288528396759025(2.455829e-01)	0.122196333590577(6.290723e-01)	0.388314018253677(1.112876e-01)	-0.184201510433247(4.643560e-01)	0.0174641409534775(9.451651e-01)	-0.0496362604291429(8.449310e-01)	-0.431999968128869(7.340714e-02)
MSTRG.15	0.435963423192563(7.051700e-02)	0.654582816654405(3.201385e-03)	0.549153867959067(1.825514e-02)	0.255007296724117(3.071385e-01)	0.417673940593316(8.458456e-02)	-0.022192361948567(9.303497e-01)	-0.279402238748025(2.615021e-01)	-0.00925890011319148(9.709135e-01)	0.0431065502264385(8.651406e-01)	-0.835737998572327(1.569993e-05)	-0.447469151555341(6.260373e-02)	-0.093868204924412(7.110264e-01)	0.213305863296969(3.954058e-01)	0.222517397060431(3.748164e-01)	0.29062430667938(2.420156e-01)	0.326794545786968(1.856267e-01)
MSTRG.15007	0.335456698419252(1.735541e-01)	0.258062114238054(3.011785e-01)	0.407952286154681(9.284549e-02)	0.272361559691941(2.742128e-01)	0.443235541743219(6.543432e-02)	-0.0855390832831763(7.357573e-01)	-0.0389746874534782(8.779709e-01)	-0.00275225404842533(9.913523e-01)	-0.239877994733083(3.376839e-01)	-0.796032993135115(7.764104e-05)	-0.189372658482359(4.516841e-01)	-0.0527003321857745(8.354786e-01)	0.325330695575265(1.877208e-01)	0.486000615170547(4.086564e-02)	0.443134710112564(6.550288e-02)	0.417943502746474(8.436343e-02)
MSTRG.15013	0.328022018442409(1.838828e-01)	0.210004866336265(4.029312e-01)	0.490483480641845(3.877172e-02)	0.116419841546032(6.454892e-01)	-0.266265783014769(2.855198e-01)	0.22353373613526(3.725821e-01)	0.171344283196015(4.966196e-01)	0.393357227988748(1.063216e-01)	-0.311352532918174(2.085107e-01)	0.234787891070479(3.483423e-01)	-0.191792309415477(4.458160e-01)	-0.367329215080218(1.337269e-01)	-0.629248920712805(5.143687e-03)	-0.658605060709874(2.957652e-03)	-0.371850092280876(1.286459e-01)	0.368210827439174(1.327252e-01)
MSTRG.15014	-0.173309458071028(4.916195e-01)	-0.212088449300928(3.981722e-01)	-0.269190425264256(2.800600e-01)	-0.219296238487213(3.819471e-01)	-0.538914169207471(2.101435e-02)	-0.0541303571702694(8.310743e-01)	0.0359022208613755(8.875305e-01)	-0.139443184402822(5.810558e-01)	0.0789840625991671(7.553973e-01)	0.914220334481996(1.123122e-07)	0.361833727261402(1.400897e-01)	-0.198950789555679(4.286875e-01)	-0.413350496768734(8.818936e-02)	-0.418932924921672(8.355537e-02)	-0.497969608263677(3.545936e-02)	-0.0225683670243053(9.291724e-01)
MSTRG.15018	0.53373934878531(2.252798e-02)	0.491223992925158(3.843389e-02)	0.808279560923749(4.931194e-05)	0.213073625223738(3.959327e-01)	-0.012465414304703(9.608467e-01)	0.266210849050586(2.856230e-01)	0.0730915150234197(7.731754e-01)	0.470343180725418(4.886236e-02)	-0.403913219563241(9.644387e-02)	-0.242237719296975(3.328077e-01)	-0.477032447724859(4.531279e-02)	-0.390178297780548(1.094330e-01)	-0.430708891760692(7.436719e-02)	-0.552416691856837(1.743881e-02)	-0.17987437272522(4.750951e-01)	0.45532338457108(5.759560e-02)
MSTRG.15028	0.140263643725515(5.788107e-01)	-0.0966529682296137(7.028173e-01)	0.243631750368464(3.299464e-01)	0.872245066472554(2.371760e-06)	0.604896188249213(7.824295e-03)	-0.137584798421809(5.861545e-01)	-0.288125175487156(2.462730e-01)	-0.134394163643946(5.949517e-01)	-0.270946253684289(2.768131e-01)	-0.33162000495298(1.788343e-01)	-0.295375693986007(2.340510e-01)	0.282260634305926(2.564485e-01)	0.0711019389382084(7.792028e-01)	-0.0561862218422511(8.247509e-01)	-0.247952727971496(3.211692e-01)	0.0483633257144747(8.488640e-01)
MSTRG.15035	-0.388812859098994(1.107892e-01)	-0.243682267474016(3.298429e-01)	-0.535944415818881(2.187289e-02)	-0.294494128928774(2.355159e-01)	-0.577346046885416(1.211012e-02)	-0.135802029300215(5.910632e-01)	-0.00845184423876703(9.734480e-01)	-0.176805528355951(4.827852e-01)	0.399188329103694(1.007797e-01)	0.91912128999418(7.126587e-08)	0.390601374612092(1.090152e-01)	-0.154647856529347(5.400639e-01)	-0.273572309571162(2.720004e-01)	-0.312068821959723(2.074102e-01)	-0.404167906211942(9.621404e-02)	-0.284364230158317(2.527687e-01)
MSTRG.15036	-0.155639164008092(5.374376e-01)	-0.0100332419985691(9.684821e-01)	-0.31492675243543(2.030574e-01)	-0.348864861943703(1.559308e-01)	-0.815792784945761(3.673238e-05)	-0.0688115647615096(7.861564e-01)	0.213344814241008(3.953174e-01)	-0.0933726347985935(7.124904e-01)	0.359037754999271(1.434062e-01)	0.827340442287152(2.274806e-05)	0.565491118791484(1.445245e-02)	-0.441543963731024(6.659152e-02)	-0.532113771337669(2.302067e-02)	-0.174918015211427(4.875451e-01)	-0.198980635408364(4.286168e-01)	0.300892856543867(2.250155e-01)
MSTRG.15046	-0.174481641278906(4.886488e-01)	-0.495142500971119(3.668363e-02)	-0.645345610825489(3.823913e-03)	-0.303429929579116(2.209371e-01)	-0.45276617459459(5.919196e-02)	-0.124869136809691(6.215312e-01)	0.431586521702128(7.371358e-02)	-0.294582492065264(2.353688e-01)	0.112108308759694(6.578456e-01)	0.32101729573779(1.939826e-01)	0.910781073892224(1.521208e-07)	0.0564417561923258(8.239656e-01)	-0.107752744087706(6.704145e-01)	0.763244306852103(2.287520e-04)	0.500998078559484(3.418301e-02)	0.272440877368941(2.740676e-01)
MSTRG.15047	-0.0841083281024066(7.400313e-01)	-0.501572961936684(3.394478e-02)	-0.527509669337557(2.446199e-02)	-0.375096334417812(1.250821e-01)	-0.24525571049516(3.266313e-01)	0.000197161511781022(9.993805e-01)	0.342706913718419(1.638655e-01)	-0.314324687718961(2.039694e-01)	-0.0779022557969334(7.586527e-01)	0.168488742487888(5.039283e-01)	0.753300413919221(3.071959e-04)	0.282817054890827(2.554719e-01)	-0.0788992487407604(7.556523e-01)	0.74546246206193(3.839701e-04)	0.509849684909225(3.065469e-02)	0.118881761219226(6.384727e-01)
MSTRG.1508	0.202225374689304(4.209691e-01)	0.272045230230132(2.747927e-01)	0.770407335376845(1.833638e-04)	0.740280269111221(4.431061e-04)	0.794457590892949(8.213002e-05)	-0.0717438362146536(7.772569e-01)	-0.435119770454658(7.112502e-02)	-0.171586462009722(4.960021e-01)	-0.501519998380573(3.396667e-02)	-0.56259518432942(1.507599e-02)	-0.522705543827915(2.604008e-02)	-0.0919378152301169(7.167347e-01)	0.238026717212503(3.415383e-01)	-0.1525232907289(5.457122e-01)	-0.306926551511705(2.153950e-01)	0.412942483286601(8.853523e-02)
MSTRG.15085	-0.417613349524614(8.463433e-02)	-0.631660833814647(4.925198e-03)	-0.323645738268981(1.901507e-01)	-0.1824863854528(4.685979e-01)	-0.286764578627047(2.486107e-01)	0.311184073346612(2.087700e-01)	0.865795207165753(3.443396e-06)	0.700191849267781(1.213814e-03)	-0.18998845313888(4.501869e-01)	0.0472068219169229(8.524401e-01)	0.28068100697594(2.592336e-01)	-0.335465492951417(1.735422e-01)	0.0547971792614944(8.290222e-01)	0.177073033130911(4.821124e-01)	0.533998582449794(2.245018e-02)	-0.117824638454334(6.414820e-01)
MSTRG.15090	-0.151700480563855(5.479068e-01)	-0.237812262596112(3.419864e-01)	-0.425022030118111(7.870636e-02)	-0.192534849351702(4.440231e-01)	-0.602335475756338(8.161668e-03)	-0.176216218796207(4.842688e-01)	0.0161139242374931(9.493993e-01)	-0.252269311574361(3.125398e-01)	0.198832161605273(4.289685e-01)	0.971871419263797(1.804240e-11)	0.492604201216526(3.781026e-02)	-0.178744046365882(4.779204e-01)	-0.411856481619133(8.946062e-02)	-0.302016665626274(2.232030e-01)	-0.485836809032389(4.094375e-02)	-0.00554664317795019(9.825732e-01)
MSTRG.151	0.359310122604424(1.430808e-01)	0.224866034778443(3.696644e-01)	0.568259006510573(1.387580e-02)	0.781503383618887(1.281438e-04)	0.549020509643658(1.828914e-02)	0.150004324742946(5.524431e-01)	-0.347752468455879(1.573443e-01)	-0.113908451096545(6.526761e-01)	-0.347002190354929(1.583026e-01)	-0.311976098832747(2.075525e-01)	-0.41247204704666(8.893523e-02)	-0.152078000639245(5.468994e-01)	-0.117627834788334(6.420428e-01)	-0.278785289741728(2.626009e-01)	-0.30192704814771(2.233472e-01)	0.237077078401566(3.435253e-01)
MSTRG.15120	0.455171210218897(5.768968e-02)	0.439360849280446(6.810734e-02)	0.715671091928145(8.388424e-04)	0.491997605106198(3.808338e-02)	0.825972543350823(2.411977e-05)	-0.0141381045788025(9.555975e-01)	-0.450300983566152(6.076201e-02)	-0.0113056379378076(9.644873e-01)	-0.387803196959694(1.117997e-01)	-0.858920098769158(5.020213e-06)	-0.735123619677074(5.093546e-04)	0.238552961616624(3.404401e-01)	0.366340432639983(1.348565e-01)	-0.0592705913121115(8.152834e-01)	-0.0689644952128342(7.856917e-01)	0.0830338833034277(7.432456e-01)
MSTRG.15123	0.0758062572961637(7.649709e-01)	-0.0716880398655683(7.774260e-01)	0.231237665156514(3.558892e-01)	0.19101870953571(4.476878e-01)	0.639079504268127(4.300041e-03)	-0.0528112527734567(8.351368e-01)	-0.304824216403005(2.187162e-01)	-0.128103625558728(6.124531e-01)	-0.295126942123154(2.344638e-01)	-0.372392416826242(1.280457e-01)	-0.358882651770883(1.435918e-01)	0.359478829227192(1.428795e-01)	0.132942528942894(5.989721e-01)	-0.0144061666280075(9.547564e-01)	-0.121228531120208(6.318115e-01)	-0.180054741705107(4.746450e-01)
MSTRG.15134	-0.214143094124679(3.935094e-01)	-0.291416769838158(2.406754e-01)	-0.398011407165199(1.018812e-01)	-0.271033330214991(2.766527e-01)	-0.435829960052399(7.061293e-02)	-0.0538529181234184(8.319284e-01)	0.198108183784185(4.306855e-01)	-0.154010649167496(5.417552e-01)	0.129578035031118(6.083327e-01)	0.588794893426686(1.014594e-02)	0.508879943739052(3.102687e-02)	-0.0759519591211543(7.645313e-01)	-0.214058112635609(3.937016e-01)	0.0470801907374314(8.528319e-01)	-0.0645405127505511(7.991642e-01)	0.0604412449899613(8.116964e-01)
MSTRG.15139	0.569840929152855(1.355454e-02)	0.454718436020362(5.797029e-02)	0.810316629399164(4.558505e-05)	0.54680820315515(1.886041e-02)	0.72452537886284(6.718195e-04)	0.0410997308565619(8.713684e-01)	-0.386049885935673(1.135699e-01)	0.102128022096802(6.867694e-01)	-0.49802211148633(3.543693e-02)	-0.647273881511204(3.686401e-03)	-0.757933943678905(2.682176e-04)	-0.123130255048472(6.264333e-01)	0.236410479731553(3.449240e-01)	-0.337706484580795(1.705074e-01)	-0.273906076889365(2.713924e-01)	0.176346435866831(4.839408e-01)
MSTRG.15149	0.0249523787137309(9.217112e-01)	0.361755521093571(1.401817e-01)	0.361557820278235(1.404146e-01)	0.643558760216281(3.955058e-03)	0.756191337139787(2.823565e-04)	-0.231736733850495(3.548227e-01)	-0.700585867412495(1.202786e-03)	-0.356565323593569(1.463839e-01)	0.095845458002729(7.051946e-01)	-0.547095947346912(1.878533e-02)	-0.56605379708988(1.433371e-02)	0.378119840195926(1.218257e-01)	0.358901161376331(1.435696e-01)	-0.067318720979394(7.906971e-01)	-0.299779150791373(2.268210e-01)	-0.0852104063916428(7.367385e-01)
MSTRG.15154	-0.170143619331796(4.996864e-01)	-0.173331068402334(4.915647e-01)	0.308002073745148(2.137087e-01)	0.295662031847303(2.335764e-01)	0.511617883195159(2.998499e-02)	0.14842450559044(5.566832e-01)	0.187665586490494(4.558476e-01)	0.602236260068014(8.174972e-03)	-0.3842644119956(1.153930e-01)	-0.507814445371528(3.143981e-02)	-0.562499784342137(1.509689e-02)	-0.160631548424191(5.242994e-01)	0.464146170741503(5.233486e-02)	-0.211776273185001(3.988832e-01)	0.0739237229209246(7.706578e-01)	-0.260883286806373(2.957365e-01)
MSTRG.15164	-0.134734975436513(5.940094e-01)	-0.316248846332812(2.010643e-01)	-0.541449836753328(2.030244e-02)	-0.293669346293618(2.368918e-01)	-0.0800149137544635(7.522988e-01)	-0.215514866726284(3.904130e-01)	0.277857203440922(2.642593e-01)	-0.29089548649187(2.415565e-01)	0.0915944726069819(7.177515e-01)	-0.072157526477478(7.760034e-01)	0.630016425478381(5.073322e-03)	-0.0514210616651545(8.394225e-01)	0.592099181363864(9.629371e-03)	0.886514857690495(9.634753e-07)	0.574515982973819(1.263959e-02)	0.164502144634145(5.142169e-01)
MSTRG.15171	-0.315981179169046(2.014667e-01)	-0.512480495724991(2.966241e-02)	-0.617870307204071(6.283451e-03)	-0.290704609863631(2.418796e-01)	-0.499519734226382(3.480156e-02)	-0.0873331186833794(7.304086e-01)	0.357780372830826(1.449153e-01)	-0.329692984589837(1.815265e-01)	0.0761728728712711(7.638648e-01)	0.579451338526815(1.172785e-02)	0.885822430213643(1.009238e-06)	-0.100492838123151(6.915493e-01)	-0.0765614190548144(7.626929e-01)	0.508887039661695(3.102413e-02)	0.212100047150988(3.981458e-01)	0.228476400259079(3.618226e-01)
MSTRG.15172	0.0215445393312079(9.323784e-01)	-0.0409110446797934(8.719543e-01)	0.419088228793958(8.342904e-02)	0.925487642883482(3.775015e-08)	0.808607510551904(4.869501e-05)	-0.0152199039360377(9.522035e-01)	-0.322994974503499(1.910947e-01)	-0.00906559514121857(9.715205e-01)	-0.365735405119611(1.355510e-01)	-0.471333019775784(4.832426e-02)	-0.528622088892279(2.410746e-02)	-0.0241513868264095(9.242173e-01)	0.355782776864993(1.473352e-01)	-0.181299942834567(4.715436e-01)	-0.262079698421673(2.934467e-01)	-0.0424859395318238(8.670658e-01)
MSTRG.15174	0.302790257226643(2.219608e-01)	0.51643685034848(2.821725e-02)	0.768356699056258(1.955020e-04)	0.647744552685038(3.653458e-03)	0.778790049048319(1.401368e-04)	-0.15003087612902(5.523720e-01)	-0.586128216119287(1.057883e-02)	-0.210329639535809(4.021874e-01)	-0.288722370295684(2.452514e-01)	-0.628442799501611(5.218446e-03)	-0.645561773837053(3.808292e-03)	-0.0346776697829095(8.913447e-01)	0.326197316710812(1.864792e-01)	-0.194744358771425(4.387102e-01)	-0.347976687262144(1.570587e-01)	0.331738135717584(1.786701e-01)
MSTRG.15184	0.0990833444040131(6.956784e-01)	0.178993891186211(4.772952e-01)	0.0513879376797292(8.395247e-01)	0.145554126009014(5.644234e-01)	0.494257442404846(3.707350e-02)	-0.127652195986233(6.137170e-01)	-0.185056550394455(4.622485e-01)	-0.21190887356436(3.985811e-01)	0.0414970080907879(8.701349e-01)	-0.658877837947357(2.941691e-03)	-0.121803839076122(6.301826e-01)	-0.0683726334825939(7.874908e-01)	0.72317149193161(6.953884e-04)	0.569884619144953(1.354575e-02)	0.417732032644138(8.453687e-02)	0.0388475962158339(8.783660e-01)
MSTRG.15203	-0.394462360372772(1.052549e-01)	-0.270422521387298(2.777792e-01)	-0.610048450820293(7.179566e-03)	-0.387783381181931(1.118195e-01)	-0.620682062138292(5.984408e-03)	-0.138925271295753(5.824748e-01)	0.00874324314471384(9.725328e-01)	-0.265584840845514(2.868003e-01)	0.410816886077874(9.035304e-02)	0.956641512940183(5.480506e-10)	0.509751391563132(3.069226e-02)	-0.0977435352317927(6.996110e-01)	-0.218389216948082(3.839685e-01)	-0.191620137799082(4.462322e-01)	-0.343839904549007(1.623854e-01)	-0.246621102603061(3.238593e-01)
MSTRG.15210	-0.380341706991231(1.194712e-01)	-0.317719884810453(1.988617e-01)	-0.58236287271105(1.121513e-02)	-0.476711844971293(4.547831e-02)	-0.652103642843967(3.359650e-03)	-0.0448608377920135(8.597027e-01)	0.150424090688882(5.513189e-01)	-0.148695954946958(5.559537e-01)	0.327332657346946(1.848609e-01)	0.89356938579115(5.899851e-07)	0.536341604326257(2.175650e-02)	-0.129145970494614(6.095390e-01)	-0.285324731314818(2.510997e-01)	-0.139966458451937(5.796235e-01)	-0.212309717500914(3.976686e-01)	-0.202152962927869(4.211390e-01)
MSTRG.15229	-0.0972121900402172(7.011726e-01)	-0.281276915590955(2.581807e-01)	-0.385472829232189(1.141569e-01)	-0.16598630730383(5.103751e-01)	0.129564825311614(6.083695e-01)	-0.257249937621327(3.027562e-01)	0.0996686733628313(6.939627e-01)	-0.475839724331833(4.593088e-02)	-0.00999399602008194(9.686053e-01)	-0.214296438521758(3.931626e-01)	0.563358660550408(1.490957e-02)	0.199593077491211(4.271677e-01)	0.459044655089107(5.533049e-02)	0.932081321325113(1.837311e-08)	0.512962263023229(2.948343e-02)	0.255506373219813(3.061600e-01)
MSTRG.15233	0.204130159543784(4.165135e-01)	0.254869287775487(3.074094e-01)	0.865289188921832(3.542737e-06)	0.791289622950222(9.182680e-05)	0.536068036731888(2.183662e-02)	0.0446723232976421(8.602868e-01)	-0.202379514474285(4.206076e-01)	0.293049481048437(2.379291e-01)	-0.498187902897751(3.536615e-02)	-0.450158636320387(6.085361e-02)	-0.674336203785349(2.145815e-03)	-0.198406424266441(4.299777e-01)	-0.166504213403923(5.090377e-01)	-0.518592509103372(2.745320e-02)	-0.364775631157143(1.366579e-01)	0.344120399369738(1.620204e-01)
MSTRG.15248	0.660616027061217(2.841637e-03)	0.670176131571987(2.340016e-03)	0.758432009967707(2.642878e-04)	0.228058288446142(3.627259e-01)	0.105720769928361(6.763070e-01)	-0.159896611229534(5.262241e-01)	-0.357686700514881(1.450282e-01)	-0.0189108226541728(9.406300e-01)	-0.245299468681356(3.265423e-01)	-0.149663895898144(5.533556e-01)	-0.430890754459901(7.423140e-02)	-0.253904039407687(3.093082e-01)	-0.274030543089254(2.711659e-01)	-0.471451652277875(4.826008e-02)	-0.465171636978202(5.174776e-02)	0.552064731271341(1.752545e-02)
MSTRG.15274	-0.00405436321130997(9.872613e-01)	-0.180532631382526(4.734535e-01)	0.0626193858765976(8.050318e-01)	0.674311264259861(2.146938e-03)	0.4233972828365(7.997949e-02)	-0.243274175227382(3.306789e-01)	-0.466282189724922(5.111757e-02)	-0.252001547965552(3.130711e-01)	-0.144668600554453(5.668207e-01)	0.210499181806596(4.017994e-01)	-0.278793173311321(2.625869e-01)	0.222886060513558(3.740051e-01)	-0.0580421338456921(8.190513e-01)	-0.449638717786649(6.118905e-02)	-0.69477030450573(1.374284e-03)	-0.248483501832786(3.201006e-01)
MSTRG.15288	-0.289871681414033(2.432928e-01)	-0.404330762814597(9.606729e-02)	-0.737470540728664(4.782424e-04)	-0.439463965920601(6.803518e-02)	-0.348296548165426(1.566519e-01)	-0.222140429674815(3.756471e-01)	0.351269122290379(1.529055e-01)	-0.334192613267423(1.752820e-01)	0.301453059178891(2.241108e-01)	0.20377289851225(4.173473e-01)	0.846299001732316(9.555903e-06)	0.0427177426247137(8.663466e-01)	0.247351750475339(3.223816e-01)	0.864986057937244(3.603420e-06)	0.54556420222539(1.918777e-02)	0.175193496808783(4.868490e-01)
MSTRG.15306	-0.211758926329077(3.989228e-01)	-0.160980226662589(5.233874e-01)	-0.426336289249105(7.768745e-02)	-0.439830965060204(6.777878e-02)	-0.220820286864535(3.785640e-01)	-0.153149347684588(5.440451e-01)	0.282151833490951(2.566397e-01)	-0.320189651685513(1.951997e-01)	0.176455830091414(4.836653e-01)	0.0214560740383218(9.326554e-01)	0.67594819011151(2.074233e-03)	-0.147818635836577(5.583131e-01)	0.355663013137449(1.474812e-01)	0.774515649737253(1.609517e-04)	0.498276699298235(3.532829e-02)	0.372770137674254(1.276287e-01)
MSTRG.15316	-0.186067806915033(4.597621e-01)	-0.386818065866871(1.127919e-01)	-0.171130361230857(4.971653e-01)	-0.0924678236073977(7.151660e-01)	-0.569222382861462(1.367944e-02)	-0.107079411047312(6.723651e-01)	0.439758205258241(6.782956e-02)	0.166066039662724(5.101691e-01)	-0.14317423910179(5.708762e-01)	0.701383535741715(1.180716e-03)	0.489113421463615(3.940274e-02)	-0.386556925928644(1.130559e-01)	-0.470735839686681(4.864836e-02)	-0.206441103435805(4.111418e-01)	-0.216551078918846(3.880829e-01)	0.37854701318841(1.213705e-01)
MSTRG.1533	0.292697556338721(2.385194e-01)	0.329207057497863(1.822096e-01)	-0.0475070641135427(8.515114e-01)	-0.312644446813345(2.065287e-01)	-0.210391739958611(4.020452e-01)	-0.0345418339786215(8.917680e-01)	0.169501406689911(5.013305e-01)	-0.0793455059799899(7.543105e-01)	0.270683366855969(2.772978e-01)	-0.42511561839217(7.863348e-02)	0.279675092067772(2.610170e-01)	-0.0577932979208517(8.198150e-01)	-0.00494512698189002(9.844629e-01)	0.686373523568615(1.657309e-03)	0.695797798101109(1.342591e-03)	0.407426192937017(9.330859e-02)
MSTRG.15332	-0.156374837742704(5.354922e-01)	-0.341129749884121(1.659411e-01)	-0.405489692246791(9.502763e-02)	-0.294015535624669(2.363136e-01)	-0.620043688737249(6.051267e-03)	-0.143090046068179(5.711051e-01)	0.14946722292106(5.538831e-01)	-0.237694972139242(3.422316e-01)	0.0385393726282887(8.793244e-01)	0.921715752696442(5.536387e-08)	0.614190724037774(6.692972e-03)	-0.198316565092172(4.301909e-01)	-0.40155802346498(9.858797e-02)	-0.125976436175705(6.184174e-01)	-0.321346700106806(1.934996e-01)	0.117360175269068(6.428058e-01)
MSTRG.15353	0.137566962227826(5.862035e-01)	0.328839408064252(1.827276e-01)	-0.585573340913688(1.067073e-02)	-0.461676122172618(5.376961e-02)	-0.49335665772781(3.747355e-02)	-0.342406049666646(1.642601e-01)	-0.240169805072602(3.370786e-01)	-0.404111486584193(9.626492e-02)	0.830893181240229(1.949249e-05)	0.314877817892199(2.031314e-01)	0.335192369289782(1.739145e-01)	0.100937382031274(6.902487e-01)	0.0649813328877221(7.978193e-01)	0.273757610951541(2.716628e-01)	0.0722603671973173(7.756919e-01)	-0.184723744392837(4.630682e-01)
MSTRG.15357	0.233859885575198(3.503061e-01)	0.407441149836386(9.329540e-02)	-0.456033851008875(5.715786e-02)	-0.409352817698051(9.162076e-02)	-0.267949417278802(2.823689e-01)	-0.301776875893591(2.235890e-01)	-0.188170104366625(4.546151e-01)	-0.365178609267915(1.361924e-01)	0.740901963282073(4.356318e-04)	-0.130944991013725(6.045225e-01)	0.25831952176645(3.006795e-01)	0.190588404450846(4.487308e-01)	0.253410992679643(3.102808e-01)	0.568845173960417(1.375606e-02)	0.384044798824071(1.156187e-01)	-0.0629145558374003(8.041296e-01)
MSTRG.15363	0.0999056436257984(6.932685e-01)	0.294957497689212(2.347452e-01)	0.695422622667033(1.354092e-03)	0.461384954950324(5.394067e-02)	0.252511345269161(3.120601e-01)	0.238414238872874(3.407294e-01)	-0.0661671028436897(7.942042e-01)	-0.00359507490502688(9.887043e-01)	-0.408029837148234(9.277736e-02)	-0.245514341248254(3.261052e-01)	-0.194229991667483(4.399441e-01)	-0.552351795691628(1.745476e-02)	-0.00381697383568952(9.880071e-01)	-0.165989627261569(5.103665e-01)	-0.0983649201426219(6.977862e-01)	0.6245934561377(5.587717e-03)
MSTRG.1538	-0.372598808806565(1.278177e-01)	-0.065674175099162(7.957065e-01)	-0.547876460263767(1.858283e-02)	-0.230798770654721(3.568285e-01)	-0.327419538850757(1.847374e-01)	-0.14888110337945(5.554563e-01)	0.0218163290320933(9.315272e-01)	-0.146826033056369(5.609879e-01)	0.636873183360992(4.478777e-03)	0.17739896295854(4.812934e-01)	0.322615444496244(1.916467e-01)	-0.00399949824249285(9.874337e-01)	0.131648721344634(6.025647e-01)	0.350656453637323(1.536726e-01)	0.315430906615236(2.022958e-01)	-0.257489246124541(3.022908e-01)
MSTRG.15382	0.0223187376121478(9.299540e-01)	-0.155915306197936(5.367070e-01)	0.16072207778752(5.240626e-01)	0.499543139006281(3.479170e-02)	0.759328466211413(2.573370e-04)	-0.142692804899112(5.721854e-01)	-0.294648109987253(2.352596e-01)	-0.11729868086141(6.429812e-01)	-0.284610255106502(2.523406e-01)	-0.390115285244066(1.094953e-01)	-0.361871976479897(1.400447e-01)	0.0596499823981477(8.141205e-01)	0.427985949278443(7.642227e-02)	0.0150067477812977(9.528722e-01)	-0.154463991579763(5.405517e-01)	-0.174555126663545(4.884629e-01)
MSTRG.15396	-0.0263623204377312(9.173014e-01)	0.0366726124885427(8.851321e-01)	0.180779677095815(4.728382e-01)	0.497588538876043(3.562252e-02)	0.848769141724257(8.463308e-06)	-0.291161144029752(2.411072e-01)	-0.526085065179919(2.492194e-02)	-0.376260080331215(1.238215e-01)	-0.105980676177808(6.755523e-01)	-0.527415881593482(2.449206e-02)	-0.380767716173231(1.190234e-01)	0.490575608795371(3.872957e-02)	0.491713140162954(3.821198e-02)	0.132388337581575(6.005099e-01)	-0.21577488003454(3.898276e-01)	-0.093274409215709(7.127807e-01)
MSTRG.15397	-0.484388664408519(4.163931e-02)	-0.700455227720637(1.206433e-03)	-0.841520435053686(1.201571e-05)	-0.508373469540171(3.122263e-02)	-0.527747211602004(2.438594e-02)	-0.201935426892866(4.216495e-01)	0.472812387418134(4.752843e-02)	0.00167459204944986(9.947383e-01)	0.216159150384698(3.889633e-01)	0.626360021940578(5.415699e-03)	0.716354913998651(8.248176e-04)	-0.0137351488036532(9.568619e-01)	-0.00958234630890626(9.698979e-01)	0.338830221005819(1.689992e-01)	0.210419089995011(4.019826e-01)	-0.230102155129749(3.583224e-01)
MSTRG.15402	0.117520165410248(6.423497e-01)	0.0675903716181301(7.898703e-01)	0.176630145567055(4.832265e-01)	0.0215568526746198(9.323398e-01)	0.121515994173407(6.309974e-01)	-0.120898657592503(6.327462e-01)	0.143329167575908(5.704552e-01)	-0.115566333199315(6.479284e-01)	-0.249245416614201(3.185704e-01)	-0.298369405524509(2.291198e-01)	0.198093056507208(4.307214e-01)	-0.0766365860115154(7.624662e-01)	0.314384540369678(2.038786e-01)	0.410326626557649(9.077612e-02)	0.221974873674702(3.760122e-01)	0.59807809869737(8.748458e-03)
MSTRG.15408	0.514377420504103(2.896252e-02)	0.21393553172507(3.939791e-01)	0.389819826377272(1.097879e-01)	0.311513402866404(2.082632e-01)	0.527803417579509(2.436798e-02)	-0.00792817210761068(9.750926e-01)	-0.183410881552548(4.663090e-01)	0.158194215589705(5.306950e-01)	-0.255386123937715(3.063956e-01)	-0.585783264929338(1.063589e-02)	-0.51720186174904(2.794423e-02)	0.23483264035699(3.482478e-01)	-0.00279992806739825(9.912025e-01)	-0.0961169466207333(7.043951e-01)	-0.0183705066890542(9.423236e-01)	-0.0311698075971838(9.022833e-01)
MSTRG.15411	0.450711061475862(6.049871e-02)	0.248658635977561(3.197485e-01)	0.246841313789831(3.234135e-01)	0.255421153082795(3.063270e-01)	0.263569658149694(2.906102e-01)	-0.254835488064682(3.074758e-01)	-0.100572334354086(6.913167e-01)	-0.346126731305227(1.594258e-01)	-0.174794617433075(4.878571e-01)	-0.5089145591198(3.101352e-02)	0.153854807690053(5.421692e-01)	-0.024634633647442(9.227053e-01)	0.190694900464772(4.484725e-01)	0.609722915056948(7.218986e-03)	0.301469342569677(2.240846e-01)	0.681532177027548(1.841328e-03)
MSTRG.15431	0.620586128084459(5.994417e-03)	0.636193306976217(4.535060e-03)	0.84319265586092(1.109964e-05)	0.308130366883508(2.135081e-01)	0.15395097976456(5.419137e-01)	-0.0602302126054929(8.123428e-01)	-0.284616416816175(2.523298e-01)	0.117621669112316(6.420604e-01)	-0.324196487932672(1.893542e-01)	-0.227909904945871(3.630468e-01)	-0.512234927799253(2.975397e-02)	-0.288614524180729(2.454357e-01)	-0.308069666691331(2.136030e-01)	-0.528042490587989(2.429167e-02)	-0.428172479062406(7.628017e-02)	0.542602287411302(1.998521e-02)
MSTRG.15434	-0.0755892471325425(7.656259e-01)	-0.120916456044851(6.326958e-01)	-0.122169727989066(6.291475e-01)	-0.259339834867982(2.987064e-01)	-0.0362705809165934(8.863836e-01)	0.424398709556099(7.919302e-02)	0.47170818592846(4.812149e-02)	0.199395586382369(4.276347e-01)	-0.0320968610286673(8.993908e-01)	-0.47430520636054(4.673548e-02)	0.253335066367236(3.104307e-01)	-0.141610461088104(5.751334e-01)	0.220017439586151(3.803441e-01)	0.699968614732986(1.220099e-03)	0.936240388509513(1.123077e-08)	0.055791320177006(8.259647e-01)
MSTRG.15436	-0.309837361430931(2.108510e-01)	-0.316696874634509(2.003917e-01)	-0.417110904224353(8.504782e-02)	-0.251711922258319(3.136463e-01)	-0.504229644700067(3.286041e-02)	-0.0719573362090272(7.766099e-01)	-0.00114377357918229(9.964062e-01)	-0.175600610898535(4.858211e-01)	0.158218981909185(5.306298e-01)	0.949866381519159(1.713669e-09)	0.366359424154262(1.348348e-01)	-0.106634815954556(6.736541e-01)	-0.326070861570283(1.866600e-01)	-0.390868313053572(1.087522e-01)	-0.49232340181652(3.793650e-02)	-0.234346663939221(3.492752e-01)
MSTRG.15439	-0.334424787496531(1.749638e-01)	-0.35943400507297(1.429329e-01)	-0.458519969819268(5.564574e-02)	-0.304574235235393(2.191134e-01)	-0.578939674568195(1.181985e-02)	-0.0698839556247396(7.828987e-01)	0.0839577539091835(7.404815e-01)	-0.190980166364725(4.477812e-01)	0.146039774516673(5.631106e-01)	0.98002958479992(1.194927e-12)	0.489729669514892(3.911795e-02)	-0.130557494297392(6.056016e-01)	-0.35205171981146(1.519295e-01)	-0.297642020340694(2.303118e-01)	-0.42661374548808(7.747359e-02)	-0.131163718233167(6.039137e-01)
MSTRG.1544	0.082044472293682(7.462092e-01)	0.338249988785936(1.697768e-01)	0.637860106820627(4.398091e-03)	0.32883729881758(1.827306e-01)	0.209213778449812(4.047461e-01)	0.668524152302111(2.421046e-03)	-0.0190464847502926(9.402049e-01)	0.562255002472365(1.515062e-02)	-0.223894798170005(3.717901e-01)	-0.322668399057526(1.915696e-01)	-0.718423583355113(7.835758e-04)	-0.366620807589759(1.345355e-01)	-0.100154896006137(6.925386e-01)	-0.637974878074526(4.388785e-03)	-0.0469098459747995(8.533589e-01)	-0.24749948925978(3.220833e-01)
MSTRG.15444	-0.188297389501498(4.543044e-01)	0.0304624578787172(9.044911e-01)	-0.392894744987839(1.067703e-01)	-0.304035491732024(2.199708e-01)	-0.667194358226668(2.487939e-03)	-0.323876190095434(1.898171e-01)	-0.0911710656095385(7.190061e-01)	-0.275702703317775(2.681343e-01)	0.49404872437337(3.716590e-02)	0.83081667814103(1.955815e-05)	0.423304166286336(8.005291e-02)	-0.234051712227095(3.498997e-01)	-0.361369681431889(1.406364e-01)	-0.216635236934812(3.878940e-01)	-0.388857003560158(1.107451e-01)	0.0530841492619523(8.342960e-01)
MSTRG.15461	0.221951064464047(3.760647e-01)	0.0756156711946011(7.655462e-01)	-0.175648132260578(4.857012e-01)	-0.195033520389622(4.380174e-01)	-0.0228888409779929(9.281690e-01)	-0.0740911932188579(7.701515e-01)	0.287124307527164(2.479913e-01)	0.0362255930120585(8.865236e-01)	0.138785015149193(5.828594e-01)	-0.532338975745157(2.295191e-02)	0.255890563564345(3.054080e-01)	-0.0717227226782133(7.773209e-01)	0.313834965817857(2.047131e-01)	0.796281610553839(7.695203e-05)	0.784858679301229(1.145252e-04)	0.246279159173878(3.245522e-01)
MSTRG.15468	0.603453303334283(8.012981e-03)	0.51144604159776(3.004957e-02)	0.665987450230433(2.549961e-03)	0.410593895448505(9.054530e-02)	0.566980020272875(1.413994e-02)	-0.0554781583574429(8.269276e-01)	-0.348379629501836(1.565463e-01)	0.105629508201209(6.765721e-01)	-0.252827215344773(3.114347e-01)	-0.743345459142325(4.072716e-04)	-0.675750791540455(2.082891e-03)	0.34998307594(1.545187e-01)	-0.0114170556049525(9.641375e-01)	-0.164081762120201(5.153075e-01)	-0.10604850559186(6.753554e-01)	0.164027141381849(5.154493e-01)
MSTRG.15476	0.457368853051486(5.634210e-02)	0.417107565322777(8.505057e-02)	0.893734748773153(5.830050e-07)	0.549130998917535(1.826097e-02)	0.521256118029355(2.653143e-02)	0.317779998097577(1.987721e-01)	-0.208201804009808(4.070741e-01)	0.279118517175952(2.620070e-01)	-0.55752264612308(1.621949e-02)	-0.589447629429576(1.004217e-02)	-0.716788843382656(8.160198e-04)	-0.119825792871554(6.357899e-01)	-0.0307479629473076(9.035999e-01)	-0.408134490874931(9.268549e-02)	-0.152332882968631(5.462197e-01)	0.194197859352341(4.400212e-01)
MSTRG.15480	-0.219063115549752(3.824661e-01)	-0.270285650728301(2.780320e-01)	-0.547324971038819(1.872573e-02)	-0.662187883461967(2.753582e-03)	-0.815424057916651(3.727848e-05)	0.160092174567963(5.257117e-01)	0.661732546159883(2.778856e-03)	0.197372637380346(4.324336e-01)	0.26104529400106(2.954258e-01)	0.474386055271251(4.669282e-02)	0.714576599271648(8.617037e-04)	-0.325898374116748(1.869069e-01)	-0.187539123380907(4.561568e-01)	0.334767055963226(1.744954e-01)	0.487660796366645(4.008035e-02)	0.132629987578044(5.998392e-01)
MSTRG.15489	-0.14660191397215(5.615926e-01)	-0.174326036002178(4.890427e-01)	-0.54959016169577(1.814427e-02)	-0.505119850084899(3.250310e-02)	-0.685898843327558(1.674649e-03)	-0.116586885142342(6.450122e-01)	0.162947572564847(5.182554e-01)	-0.363476917387643(1.381656e-01)	0.269651586893098(2.792049e-01)	0.76126113687285(2.428742e-04)	0.745741484322749(3.809843e-04)	-0.288947259704513(2.448674e-01)	-0.0938011583514344(7.112244e-01)	0.217637303528703(3.856486e-01)	0.00817372172226555(9.743214e-01)	0.126192425634921(6.178108e-01)
MSTRG.15494	-0.188189006270748(4.545689e-01)	-0.262157318845309(2.932985e-01)	0.277345989203781(2.651756e-01)	0.0105895248011969(9.667355e-01)	-0.0124114192357646(9.610162e-01)	0.740427156635486(4.413305e-04)	0.670077080062863(2.344811e-03)	0.94727496649066(2.543623e-09)	-0.416130522906499(8.585887e-02)	-0.318237087930599(1.980911e-01)	-0.316850696268733(2.001612e-01)	-0.232926133349528(3.522884e-01)	-0.169339819863398(5.017446e-01)	-0.24822938594845(3.206119e-01)	0.444419371805397(6.463342e-02)	-0.229447276586511(3.597300e-01)
MSTRG.15495	-0.0670856383875947(7.914066e-01)	0.049078055581294(8.466553e-01)	0.607510940185296(7.491503e-03)	0.129322204835475(6.090468e-01)	0.235707302983784(3.464030e-01)	0.763910168261717(2.241686e-04)	0.319646657095557(1.960010e-01)	0.788194114129537(1.022230e-04)	-0.455346212576989(5.758149e-02)	-0.471845572406787(4.804740e-02)	-0.614029911521593(6.711351e-03)	-0.242256075498713(3.327699e-01)	-0.14143520777791(5.756113e-01)	-0.435070866594415(7.116038e-02)	0.237240681289547(3.431825e-01)	-0.201828878022403(4.218997e-01)
MSTRG.15498	-0.307959624601297(2.137751e-01)	-0.460583360104286(5.441372e-02)	-0.560981402850142(1.543262e-02)	-0.498595621338381(3.519257e-02)	-0.674249013976288(2.149744e-03)	0.195735640860782(4.363374e-01)	0.742768809009641(4.138206e-04)	0.154651682514003(5.400538e-01)	0.0980832655696896(6.986131e-01)	0.339142733006662(1.685813e-01)	0.809875471307763(4.637113e-05)	-0.290475746944781(2.422674e-01)	-0.0779529780945789(7.584999e-01)	0.571904272072446(1.314444e-02)	0.663027816004926(2.707457e-03)	0.193189739101453(4.424450e-01)
MSTRG.15540	0.778608769103308(1.409708e-04)	0.548220523117966(1.849412e-02)	0.80648975446728(5.279744e-05)	0.368507558581045(1.323893e-01)	0.307058460836792(2.151878e-01)	0.281630541584398(2.575572e-01)	-0.108913666353502(6.670561e-01)	0.265031089415722(2.878442e-01)	-0.469532864178566(4.930623e-02)	-0.533940350255333(2.246763e-02)	-0.554672207425803(1.689156e-02)	-0.288708911004066(2.452744e-01)	-0.138742601951508(5.829757e-01)	-0.304519215152351(2.192008e-01)	-0.0368487178246252(8.845840e-01)	0.353273460459738(1.504144e-01)
MSTRG.15564	0.504268449927739(3.284477e-02)	0.79361812492904(8.461066e-05)	0.764872265614575(2.176830e-04)	0.339535762084328(1.680569e-01)	0.392002606190147(1.076396e-01)	-0.157116165735052(5.335351e-01)	-0.628528167444163(5.210487e-03)	-0.127227081419659(6.149080e-01)	-0.0160076203021995(9.497327e-01)	-0.462618636867308(5.321869e-02)	-0.679290321792191(1.932089e-03)	0.148342213742235(5.569045e-01)	-0.138035623795386(5.849159e-01)	-0.398098668431428(1.017992e-01)	-0.404672640614433(9.575975e-02)	0.272239073665367(2.744373e-01)
MSTRG.15586	0.281018470436977(2.586370e-01)	-0.0656674113062992(7.957271e-01)	0.03997122562064(8.748737e-01)	0.607262689577857(7.522599e-03)	0.403844134071288(9.650628e-02)	-0.428605808926896(7.595082e-02)	-0.433939166209763(7.198237e-02)	-0.511222844279295(3.013362e-02)	-0.20819116978316(4.070986e-01)	0.0495795247269945(8.451063e-01)	0.00724880827847257(9.772264e-01)	0.0565116183464232(8.237510e-01)	0.19055889318612(4.488023e-01)	0.0354884178005779(8.888191e-01)	-0.445228792474036(6.409003e-02)	0.16727639480526(5.070467e-01)
MSTRG.15591	0.0366097295383784(8.853278e-01)	-0.241742531594301(3.338275e-01)	-0.277689851915934(2.645591e-01)	-0.0744040684176911(7.692057e-01)	0.417065362148616(8.508537e-02)	-0.282745159096826(2.555980e-01)	-0.107840393993476(6.701607e-01)	-0.307788190400745(2.140434e-01)	-0.067954096941771(7.887637e-01)	-0.349593781506854(1.550093e-01)	0.0993951323388033(6.947643e-01)	0.767753359988109(1.991998e-04)	0.408257736310347(9.257737e-02)	0.534846645765038(2.219713e-02)	0.182802795908589(4.678139e-01)	-0.141789567051078(5.746451e-01)
MSTRG.15602	-0.133411401725907(5.976723e-01)	0.0255501947053865(9.198411e-01)	-0.0635530936716083(8.021788e-01)	0.151424505552969(5.486438e-01)	0.701035995661819(1.190290e-03)	-0.220902429053658(3.783822e-01)	-0.381510726809503(1.182453e-01)	-0.203201148996615(4.186835e-01)	0.145291707683604(5.651334e-01)	-0.634470438116572(4.680273e-03)	-0.365749593947724(1.355347e-01)	0.60423975453399(7.909687e-03)	0.633094527234796(4.798945e-03)	0.321221144996207(1.936836e-01)	0.133318784485913(5.979290e-01)	-0.408080307002509(9.273305e-02)
MSTRG.15608	0.127958509958756(6.128593e-01)	-0.138379848618481(5.839709e-01)	0.0600808240096628(8.128004e-01)	0.388572847671917(1.110288e-01)	0.586733927512632(1.047922e-02)	-0.281292074958428(2.581540e-01)	-0.0902296593820571(7.217979e-01)	-0.267977026352815(2.823174e-01)	-0.333457607086028(1.762920e-01)	-0.543798608543442(1.966004e-02)	0.0258207663021451(9.189949e-01)	0.130862481951722(6.047522e-01)	0.662078335837376(2.759645e-03)	0.575395754023087(1.247306e-02)	0.209603468447834(4.038515e-01)	0.246712999945117(3.236732e-01)
MSTRG.15615	0.35479708194857(1.485396e-01)	0.179162280185681(4.768740e-01)	-0.480358019893891(4.362279e-02)	-0.454682930113304(5.799234e-02)	-0.737253287293784(4.810538e-04)	-0.115901193361428(6.469710e-01)	0.0771618364669585(7.608830e-01)	-0.277038062964424(2.657285e-01)	0.450939509001272(6.035239e-02)	0.542267195702724(2.007704e-02)	0.563843627051642(1.480462e-02)	-0.104852863639757(6.788293e-01)	-0.294618533899328(2.353088e-01)	0.172735237745492(4.930780e-01)	0.0592881280039273(8.152297e-01)	0.113732269026966(6.531814e-01)
MSTRG.15626	-0.0666517536371943(7.927278e-01)	-0.379424593542263(1.204391e-01)	-0.440425873047056(6.736469e-02)	-0.288788951118588(2.451377e-01)	-0.192037770538081(4.452229e-01)	-0.102604131191324(6.853798e-01)	0.452074643444571(5.962929e-02)	-0.191181890304807(4.472927e-01)	-0.0341762879250787(8.929071e-01)	-0.0959864092082293(7.047794e-01)	0.732018173956732(5.531142e-04)	-0.00917729852378865(9.711698e-01)	0.201657072498361(4.223033e-01)	0.9411221937833(6.031468e-09)	0.721767256646508(7.205598e-04)	0.367189670969184(1.338859e-01)
MSTRG.15629	-0.233799331300164(3.504345e-01)	-0.471353021034927(4.831344e-02)	-0.765520636861377(2.134021e-04)	-0.440887829681522(6.704444e-02)	-0.38905967776053(1.105432e-01)	-0.359184290636965(1.432311e-01)	0.221918330344788(3.761369e-01)	-0.479413655204638(4.409774e-02)	0.229661172603962(3.592699e-01)	0.403726293751676(9.661280e-02)	0.882056483273318(1.292404e-06)	0.232929825689952(3.522806e-01)	0.092198894522959(7.159618e-01)	0.752923722027709(3.105640e-04)	0.323116944466681(1.909175e-01)	0.119116499621656(6.378052e-01)
MSTRG.15649	-0.0153657541841339(9.517460e-01)	-0.329321642273348(1.820484e-01)	-0.306448195676492(2.161478e-01)	-0.109740203430748(6.646687e-01)	-0.246164124581708(3.247855e-01)	-0.078377645959718(7.572216e-01)	0.440056173507824(6.762180e-02)	-0.190118137511097(4.498720e-01)	-0.102053941436619(6.869857e-01)	0.0319587541228723(8.998216e-01)	0.72689001896749(6.322567e-04)	-0.0692317603188208(7.848795e-01)	-0.01770759924059(9.444018e-01)	0.725235154931022(6.597328e-04)	0.503494882173792(3.315760e-02)	0.554416757467915(1.695285e-02)
MSTRG.15660	0.551113521845988(1.776132e-02)	0.522485486389042(2.611422e-02)	0.674663639907614(2.131112e-03)	0.444174860250224(6.479824e-02)	0.433135310065376(7.257048e-02)	0.37176524893317(1.287400e-01)	-0.300342797397058(2.259061e-01)	0.133120700317248(5.984781e-01)	-0.249769094022403(3.175211e-01)	-0.500474804723539(3.440098e-02)	-0.6401685850986(4.213984e-03)	-0.169114592799059(5.023221e-01)	-0.0849347631413695(7.375616e-01)	-0.358017951330956(1.446293e-01)	-0.0930939969911743(7.133140e-01)	0.0346216343886913(8.915193e-01)
MSTRG.15676	0.156548870240408(5.350325e-01)	0.0815980331930006(7.475475e-01)	0.521208537880045(2.654769e-02)	0.147131428084683(5.601643e-01)	0.21898621327442(3.826374e-01)	0.583032251723926(1.109983e-02)	0.430736488638181(7.434658e-02)	0.787652115465892(1.041422e-04)	-0.411781851569115(8.952447e-02)	-0.714024051907129(8.734409e-04)	-0.484655457096722(4.151050e-02)	-0.193717320592818(4.411757e-01)	-0.0323001647423676(8.987566e-01)	-0.0585414288499621(8.175194e-01)	0.542382074320149(2.004552e-02)	-0.0213260483138158(9.330627e-01)
MSTRG.15677	-0.12820418915276(6.121717e-01)	-0.234237596736586(3.495061e-01)	-0.682470980342924(1.804383e-03)	-0.421861580008165(8.119667e-02)	-0.543702730408629(1.968595e-02)	-0.363018449530491(1.387005e-01)	-0.0779984730181358(7.583630e-01)	-0.563887418703291(1.479517e-02)	0.359440426888813(1.429253e-01)	0.869039288637671(2.861572e-06)	0.693630876790178(1.410153e-03)	0.100483122441479(6.915777e-01)	-0.117452657654191(6.425421e-01)	0.117520638140618(6.423483e-01)	-0.305870172618139(2.170598e-01)	-0.0267441649044742(9.161075e-01)
MSTRG.15693	0.535551934435573(2.198839e-02)	0.565905048374433(1.436502e-02)	0.0477468382933233(8.507699e-01)	-0.220104835540915(3.801501e-01)	-0.405637872587217(9.489528e-02)	-0.199148711202598(4.282188e-01)	-0.288583067194215(2.454895e-01)	-0.239982108731579(3.374679e-01)	0.345740479491954(1.599231e-01)	0.233065955467896(3.519912e-01)	0.0453302974982021(8.582485e-01)	0.0233627540141279(9.266855e-01)	-0.354347175432709(1.490915e-01)	-0.160238839422715(5.253275e-01)	-0.231341322910702(3.556675e-01)	0.207665067306102(4.083118e-01)
MSTRG.15718	0.28651412083375(2.490425e-01)	0.258707035932056(2.999292e-01)	0.259144847795346(2.990828e-01)	0.113315257708404(6.543779e-01)	0.381138385269696(1.186348e-01)	0.111937182095965(6.583378e-01)	0.0362353052790617(8.864934e-01)	0.0958771622565289(7.051012e-01)	-0.109971203605932(6.640020e-01)	-0.837806164444141(1.428463e-05)	-0.209311412251775(4.045218e-01)	0.031093352296402(9.025219e-01)	0.424709864507209(7.894981e-02)	0.531085068521111(2.333679e-02)	0.615672448642321(6.525541e-03)	0.149528055613398(5.537199e-01)
MSTRG.15726	0.208004133960302(4.075297e-01)	0.205676543314487(4.129149e-01)	0.349501904137428(1.551252e-01)	0.0527176785782243(8.354251e-01)	0.427782540029419(7.657745e-02)	0.136423914318734(5.893490e-01)	0.0366057721921568(8.853401e-01)	-0.0025097306177473(9.921143e-01)	-0.243010951243783(3.312188e-01)	-0.815643934444486(3.695201e-05)	-0.136565119379391(5.889600e-01)	0.040537496593987(8.731145e-01)	0.342235294379152(1.644843e-01)	0.560932108838114(1.544361e-02)	0.594605120077776(9.251873e-03)	0.299495761065091(2.272820e-01)
MSTRG.1575	-0.323138254261503(1.908866e-01)	-0.384787113541462(1.148572e-01)	-0.516698979717911(2.812347e-02)	-0.348386474857529(1.565376e-01)	-0.591551688515035(9.713469e-03)	-0.089790415023799(7.231016e-01)	0.112259972829134(6.574095e-01)	-0.197667218179656(4.317330e-01)	0.170866503209758(4.978389e-01)	0.922792897917215(4.972704e-08)	0.538002142723973(2.127514e-02)	-0.105232869379948(6.777246e-01)	-0.303648653314254(2.205878e-01)	-0.158896784468564(5.288478e-01)	-0.292267801454818(2.392415e-01)	-0.150585886494716(5.508859e-01)
MSTRG.15754	0.255693292552217(3.057940e-01)	0.217602015298564(3.857276e-01)	0.594141626594758(9.320783e-03)	0.558332558363173(1.603245e-02)	0.867181333503088(3.183438e-06)	-0.00259813840687126(9.918365e-01)	-0.276038360124105(2.675283e-01)	-0.0188221033874981(9.409081e-01)	-0.436445657905251(7.017118e-02)	-0.89313557750468(6.086404e-07)	-0.54113477505801(2.038985e-02)	0.0710885466024199(7.792435e-01)	0.521940946470757(2.629838e-02)	0.186366752313104(4.590284e-01)	0.128202565389177(6.121763e-01)	0.181073049991997(4.721079e-01)
MSTRG.15759	0.110051146143111(6.637713e-01)	-0.07743968917758(7.600458e-01)	0.232156045574748(3.539281e-01)	0.824242111764586(2.595568e-05)	0.246757782131871(3.235826e-01)	-0.216122786488981(3.890451e-01)	-0.238127710401752(3.413274e-01)	-0.152834845080176(5.448823e-01)	-0.200857639450525(4.241839e-01)	0.159790670206873(5.265019e-01)	-0.102517641446807(6.856321e-01)	-0.195930001667403(4.358729e-01)	-0.23792795752043(3.417446e-01)	-0.332289185734521(1.779057e-01)	-0.530631708384982(2.347718e-02)	0.281114419161589(2.584676e-01)
MSTRG.15800	0.863776805112447(3.854472e-06)	0.676297539222345(2.058982e-03)	0.542142190660107(2.011138e-02)	0.198049878369186(4.308239e-01)	0.217627496044619(3.856706e-01)	0.0351253539523365(8.899500e-01)	-0.35931619886545(1.430735e-01)	0.0149653387774292(9.530021e-01)	-0.153541813162616(5.430011e-01)	-0.384543186856497(1.151070e-01)	-0.51654677111494(2.817789e-02)	-0.0230956206838727(9.275217e-01)	0.0328233799208454(8.971248e-01)	-0.264967929195111(2.879634e-01)	-0.170276701760028(4.993460e-01)	0.126155218895218(6.179153e-01)
MSTRG.15812	-0.097107701307948(7.014798e-01)	-0.481334008247485(4.313604e-02)	-0.250140460376309(3.167783e-01)	-0.403944008047333(9.641607e-02)	-0.618220486504773(6.245561e-03)	0.237877966237821(3.418491e-01)	0.844796893549829(1.027769e-05)	0.466673803796325(5.089673e-02)	-0.291477704576848(2.405726e-01)	0.373802026785841(1.264946e-01)	0.560435699318797(1.555471e-02)	-0.391479885459767(1.081513e-01)	-0.294492154210185(2.355192e-01)	0.1402188248774(5.789333e-01)	0.360059826285393(1.421876e-01)	0.278291022247536(2.634833e-01)
MSTRG.15813	0.364452428429007(1.370320e-01)	0.264694857053092(2.884791e-01)	0.636931735022859(4.473957e-03)	0.964397224779871(1.160780e-10)	0.611223570389183(7.038709e-03)	-0.094863365588197(7.080893e-01)	-0.390438284875547(1.091761e-01)	0.0178008222241577(9.441095e-01)	-0.318548501991439(1.976281e-01)	-0.43065052016(7.441082e-02)	-0.583892638223424(1.095303e-02)	-0.0584526437449648(8.177918e-01)	-0.0473042066765559(8.521389e-01)	-0.359008976381246(1.434406e-01)	-0.394960860084781(1.047763e-01)	0.234480763700895(3.489916e-01)
MSTRG.15826	0.0523825233504676(8.364580e-01)	-0.315661920817526(2.019475e-01)	-0.319672582790871(1.959627e-01)	-0.243382112706712(3.304577e-01)	-0.57492166330562(1.256258e-02)	-0.0896729141499659(7.234505e-01)	0.345042583812572(1.608243e-01)	-0.137691213870645(5.858620e-01)	-0.121944028415565(6.297859e-01)	0.644751505502124(3.867116e-03)	0.68617814272412(1.664428e-03)	-0.419211431252418(8.332893e-02)	-0.25310770239532(3.108800e-01)	0.170403118163456(4.990228e-01)	0.0135694791870858(9.573818e-01)	0.358690290201496(1.438222e-01)
MSTRG.15828	-0.340773599483628(1.664123e-01)	-0.212396790076972(3.974705e-01)	-0.505381521424038(3.239864e-02)	-0.329039716516678(1.824453e-01)	-0.580393184474791(1.155998e-02)	-0.11926237296435(6.373905e-01)	-0.049744147008416(8.445979e-01)	-0.203981113103331(4.168612e-01)	0.386694544271292(1.129167e-01)	0.936863760383286(1.040252e-08)	0.368567040098599(1.323220e-01)	-0.0681308722879336(7.882260e-01)	-0.349918661714438(1.545998e-01)	-0.356163986222156(1.468713e-01)	-0.445314489253563(6.403269e-02)	-0.298336742812795(2.291733e-01)
MSTRG.15857	-0.0243153782406301(9.237042e-01)	-0.374511998859464(1.257184e-01)	-0.485682156540917(4.101761e-02)	-0.339912534908489(1.675551e-01)	-0.565151960612106(1.452440e-02)	-0.254977659429339(3.071967e-01)	0.488496457694345(3.968946e-02)	-0.187634425108738(4.559238e-01)	0.0397104037756284(8.756841e-01)	0.391533223177246(1.080990e-01)	0.892741261968894(6.260370e-07)	-0.220955650578058(3.782644e-01)	-0.198004022739734(4.309328e-01)	0.630583982800003(5.021794e-03)	0.37588917219721(1.242223e-01)	0.545493912008908(1.920640e-02)
MSTRG.15873	-0.125456165463395(6.198797e-01)	-0.241110593847705(3.351317e-01)	-0.400694930559318(9.938223e-02)	-0.172046905399715(4.948291e-01)	0.102922815952533(6.844501e-01)	-0.187545816865316(4.561404e-01)	0.19565092462346(4.365399e-01)	-0.238727848772121(3.400755e-01)	0.0166867857130616(9.476027e-01)	-0.226082077842221(3.670126e-01)	0.428283724144451(7.619552e-02)	-0.0340899522270037(8.931762e-01)	0.763057064336667(2.300551e-04)	0.799803901883422(6.773410e-05)	0.512108566913993(2.980116e-02)	0.110530488836108(6.623888e-01)
MSTRG.15875	-0.382958552687908(1.167395e-01)	-0.553232431859128(1.723930e-02)	-0.725969627246965(6.474175e-04)	-0.468082123821143(5.010851e-02)	-0.671570654781554(2.273367e-03)	-0.135128474173336(5.929223e-01)	0.329787586316985(1.813937e-01)	-0.205673643630419(4.129216e-01)	0.183117414173276(4.670350e-01)	0.887876015447851(8.787082e-07)	0.794944192635944(8.072057e-05)	-0.101126362569602(6.896961e-01)	-0.190924992771873(4.479149e-01)	0.164555104691905(5.140796e-01)	-0.0302772825808142(9.050692e-01)	-0.0651577313877119(7.972813e-01)
MSTRG.15897	-0.21206634204544(3.982225e-01)	-0.259308922878739(2.987660e-01)	-0.373822710872581(1.264719e-01)	-0.235488387696065(3.468642e-01)	-0.559274116663408(1.581715e-02)	-0.116361031202136(6.456571e-01)	0.0810581406343294(7.491669e-01)	-0.153567257760398(5.429335e-01)	0.171530491007269(4.961447e-01)	0.888753403892659(8.275466e-07)	0.441893438614933(6.635121e-02)	-0.100184792235364(6.924510e-01)	-0.439355555395424(6.811105e-02)	-0.309444056728708(2.114613e-01)	-0.425177107391929(7.858563e-02)	-0.000382110478850511(9.987994e-01)
MSTRG.1590	0.209700126072721(4.036298e-01)	-0.0757578931896824(7.651169e-01)	-0.139264034481952(5.815465e-01)	-0.270195122877177(2.781992e-01)	-0.119301076902375(6.372805e-01)	-0.0885949752267954(7.266535e-01)	0.259846224257958(2.977300e-01)	-0.25501842095289(3.071167e-01)	-0.178373291202988(4.788490e-01)	-0.139414216915238(5.811351e-01)	0.535294191608499(2.206449e-02)	-0.172277968448899(4.942409e-01)	0.295929783911694(2.331332e-01)	0.748360193822621(3.538990e-04)	0.521665803357584(2.639182e-02)	0.48995863514707(3.901253e-02)
MSTRG.15928	0.378061947213929(1.218875e-01)	0.142863339353414(5.717215e-01)	0.507268944755742(3.165287e-02)	0.617743489197957(6.297219e-03)	0.871697661818482(2.449884e-06)	-0.0724884354454607(7.750011e-01)	-0.425579817434263(7.827273e-02)	-0.0923843472165573(7.154130e-01)	-0.406656319040858(9.398929e-02)	-0.703803934482615(1.115798e-03)	-0.595462307726134(9.125511e-03)	0.35981906519683(1.424740e-01)	0.218797287585358(3.830583e-01)	-0.0239971759922158(9.246999e-01)	-0.128430575845177(6.115385e-01)	-0.0220701870859654(9.307322e-01)
MSTRG.15940	-0.0953165624057044(7.067530e-01)	-0.224086061849182(3.713709e-01)	0.030763006843783(9.035529e-01)	-0.108710102548269(6.676445e-01)	0.0698863822515654(7.828913e-01)	0.385612779877623(1.140143e-01)	0.6055670673066(7.737793e-03)	0.581961851533737(1.128467e-02)	-0.219952062701063(3.804893e-01)	-0.571827257184583(1.315957e-02)	-0.0129016878454378(9.594775e-01)	-0.181894396474521(4.700665e-01)	0.226782031611143(3.654910e-01)	0.440129682255587(6.757062e-02)	0.835866007765001(1.560898e-05)	-0.0234566254004574(9.263917e-01)
MSTRG.15941	0.273930505496159(2.713480e-01)	0.512858919249494(2.952175e-02)	0.399890143878525(1.001270e-01)	0.248967504004694(3.191280e-01)	0.356564540004619(1.463849e-01)	0.179528319871445(4.759592e-01)	-0.143064412614882(5.711748e-01)	0.0937058675381733(7.115059e-01)	0.0865631434648975(7.327027e-01)	-0.810836328243843(4.467361e-05)	-0.397236038795943(1.026115e-01)	-0.121230828473669(6.318050e-01)	0.278126763492814(2.637770e-01)	0.26946667823441(2.795476e-01)	0.459014607413707(5.534851e-02)	0.110889000527329(6.613555e-01)
MSTRG.15942	0.224906442637633(3.695761e-01)	0.571862118229367(1.315272e-02)	0.57522358787586(1.250551e-02)	0.370479306104568(1.301720e-01)	0.535572652274709(2.198228e-02)	0.266112650180727(2.858075e-01)	-0.314599456727356(2.035528e-01)	0.0983649580859(6.977861e-01)	0.00947165330214362(9.702454e-01)	-0.803474183992777(5.914431e-05)	-0.636250011604154(4.530344e-03)	-0.131910588463075(6.018369e-01)	0.299507130811507(2.272634e-01)	-0.0107736052542319(9.661575e-01)	0.225064483584023(3.692309e-01)	-0.00940352914224744(9.704594e-01)
MSTRG.15969	-0.0251744246143853(9.210165e-01)	-0.111172219622486(6.605396e-01)	0.0723810520819967(7.753263e-01)	0.50294825263463(3.338004e-02)	0.896911310841494(4.620766e-07)	-0.342181896365907(1.645545e-01)	-0.513535415077804(2.927159e-02)	-0.360151241580702(1.420790e-01)	-0.187359382632469(4.565965e-01)	-0.476789123258422(4.543837e-02)	-0.380464407421402(1.193421e-01)	0.529626654996828(2.379076e-02)	0.659079585808338(2.929932e-03)	0.141902333442959(5.743378e-01)	-0.241492544464156(3.343431e-01)	-0.259744668456662(2.979257e-01)
MSTRG.16004	0.511032187260914(3.020555e-02)	0.375705261705994(1.244214e-01)	0.433308114682845(7.244376e-02)	0.138949836473594(5.824075e-01)	0.402894380428126(9.736722e-02)	-0.0646480985841208(7.988359e-01)	-0.182856399354802(4.676811e-01)	0.11076215875567(6.617211e-01)	-0.166258372911357(5.096723e-01)	-0.599614682901639(8.532881e-03)	-0.438057847892746(6.902418e-02)	-0.101081589004837(6.898270e-01)	0.133429975932702(5.976209e-01)	0.040359942970188(8.736660e-01)	0.128476022696272(6.114114e-01)	0.121994198494251(6.296440e-01)
MSTRG.16026	-0.0418102316511093(8.691627e-01)	0.411625916436529(8.965799e-02)	-0.44481062250035(6.437033e-02)	-0.249853524484836(3.173521e-01)	-0.252162803190143(3.127511e-01)	-0.447542358559958(6.255561e-02)	-0.54061731796835(2.053405e-02)	-0.580192236002801(1.159563e-02)	0.891027572331807(7.067228e-07)	0.328392200367302(1.833590e-01)	0.138504497485485(5.836288e-01)	0.272344770574318(2.742436e-01)	0.0394084178210859(8.766227e-01)	0.027851394028376(9.126466e-01)	-0.290065516738592(2.429635e-01)	-0.200045341128404(4.260993e-01)
MSTRG.16027	-0.109701111895486(6.647815e-01)	0.296722516264533(2.318242e-01)	-0.498032418273989(3.543252e-02)	-0.252421913288823(3.122373e-01)	-0.346803679118248(1.585568e-01)	-0.35706734559677(1.457759e-01)	-0.478764313587292(4.442659e-02)	-0.54961975612728(1.813677e-02)	0.865921868271037(3.418907e-06)	0.486601627258376(4.058000e-02)	0.204600516472642(4.154172e-01)	0.227233628242624(3.645112e-01)	-0.120805330954811(6.330108e-01)	-0.0508159180359063(8.412894e-01)	-0.319157558461928(1.967246e-01)	-0.262963922297008(2.917613e-01)
MSTRG.16033	-0.283206750019954(2.547893e-01)	0.0291285916578396(9.086563e-01)	-0.700268002312295(1.211676e-03)	-0.421306727008193(8.163975e-02)	-0.205081230988759(4.142983e-01)	-0.393317599337815(1.063600e-01)	-0.117268713025066(6.430666e-01)	-0.266640222840745(2.848172e-01)	0.810143044893(4.589299e-05)	0.0423289671878793(8.675528e-01)	0.268821834632321(2.807445e-01)	0.231280886774516(3.557967e-01)	0.362696769438341(1.390768e-01)	0.480971272920391(4.331646e-02)	0.288321918244177(2.459362e-01)	-0.377388730643859(1.226076e-01)
MSTRG.16038	0.427302566689849(7.694453e-02)	0.612664928172318(6.869000e-03)	0.924038276449001(4.383593e-08)	0.397865694289003(1.020181e-01)	0.327794742218791(1.842049e-01)	0.364161273431454(1.373696e-01)	-0.329722713058142(1.814847e-01)	0.0861352224152562(7.339787e-01)	-0.385239803712893(1.143945e-01)	-0.363797165910037(1.377927e-01)	-0.611220119681773(7.039120e-03)	-0.258391758678284(3.005395e-01)	-0.227310216477964(3.643452e-01)	-0.511535534431863(3.001592e-02)	-0.277169340395809(2.654927e-01)	0.330499795581789(1.803960e-01)
MSTRG.1605	-0.223242183634199(3.732223e-01)	-0.20344190093326(4.181205e-01)	-0.459812684351051(5.487145e-02)	-0.158055656529582(5.310596e-01)	-0.655659414447662(3.134589e-03)	0.077793414154168(7.589804e-01)	0.415358792190839(8.650125e-02)	0.0274784393384464(9.138122e-01)	0.364278954725044(1.372331e-01)	0.442088649600418(6.621726e-02)	0.61229776863201(6.911913e-03)	-0.44098775924115(6.697531e-02)	-0.370798652344659(1.298154e-01)	0.245474074014587(3.261871e-01)	0.319637509300452(1.960145e-01)	0.158217160194174(5.306346e-01)
MSTRG.16072	0.475822308339089(4.593995e-02)	0.0442339661419924(8.616452e-01)	0.473772584509156(4.701724e-02)	0.305264935463964(2.180173e-01)	0.307225759930705(2.149250e-01)	0.0564586468058962(8.239137e-01)	0.214555693663998(3.925766e-01)	0.0899792093812242(7.225411e-01)	-0.601487896087082(8.275884e-03)	-0.523716477211795(2.570159e-02)	-0.00279126740634553(9.912297e-01)	-0.0606236127755222(8.111379e-01)	-0.0199163083418146(9.374790e-01)	0.297591999620837(2.303939e-01)	0.247941562915749(3.211917e-01)	0.689626822196844(1.542419e-03)
MSTRG.16085	0.137581942643831(5.861623e-01)	0.135431558681623(5.920854e-01)	0.601320183564231(8.298636e-03)	0.955350756570253(6.901834e-10)	0.554228609413732(1.699810e-02)	-0.110203967720102(6.633305e-01)	-0.320723063975091(1.944147e-01)	-0.00717772230840365(9.774497e-01)	-0.340694394329501(1.665172e-01)	-0.304468456728794(2.192815e-01)	-0.458633465604308(5.557743e-02)	-0.173090322176411(4.921759e-01)	-0.0560252514187051(8.252456e-01)	-0.339351610954493(1.683025e-01)	-0.411039737875097(9.016119e-02)	0.317351727023332(1.994115e-01)
MSTRG.16090	-0.210242627874018(4.023866e-01)	-0.233207585399265(3.516902e-01)	-0.494133450162978(3.712837e-02)	-0.40536401416252(9.513998e-02)	-0.716711061065621(8.175910e-04)	-0.209648515856159(4.037482e-01)	0.176865591784148(4.826341e-01)	-0.326546691796349(1.859802e-01)	0.271053127102382(2.766162e-01)	0.870358749608712(2.650361e-06)	0.753696690285155(3.036861e-04)	-0.191251985128867(4.471230e-01)	-0.421083985859077(8.181812e-02)	0.0611649607887755(8.094806e-01)	-0.176086049789038(4.845969e-01)	0.270506880216914(2.776234e-01)
MSTRG.16098	-0.199565273295484(4.272335e-01)	-0.2527516585802(3.115842e-01)	-0.30646548853964(2.161206e-01)	-0.239833235248395(3.377768e-01)	-0.581410460839198(1.138084e-02)	-0.118668002875748(6.390808e-01)	0.0829488425978147(7.435002e-01)	-0.304103591069385(2.198623e-01)	0.0660122656217036(7.946760e-01)	0.909216541556579(1.739370e-07)	0.588726188309414(1.015691e-02)	-0.251261992870519(3.145411e-01)	-0.458218461231832(5.582751e-02)	-0.175802738984412(4.853112e-01)	-0.377406613888412(1.225884e-01)	0.221421981815283(3.772330e-01)
MSTRG.16101	-0.295023585777567(2.346354e-01)	-0.267893276460572(2.824736e-01)	-0.186835820121747(4.578784e-01)	0.251669007860651(3.137316e-01)	-0.298773154137889(2.284599e-01)	0.0837221594853849(7.411861e-01)	0.087467171964135(7.300094e-01)	0.0620918850444912(8.066447e-01)	0.104141691909662(6.808986e-01)	0.526875771621784(2.466582e-02)	0.164280305777169(5.147923e-01)	-0.0820188852892974(7.462859e-01)	-0.358767087414878(1.437302e-01)	-0.311792999399789(2.078335e-01)	-0.272882439478904(2.732597e-01)	-0.106098972309748(6.752089e-01)
MSTRG.16138	0.27549046943733(2.685179e-01)	0.0335529268847051(8.948501e-01)	0.00140238883240617(9.955936e-01)	0.141874608090852(5.744133e-01)	0.558395708768824(1.601793e-02)	-0.302983695959195(2.216509e-01)	-0.275022145911241(2.693656e-01)	-0.299820438513064(2.267539e-01)	-0.112713018853884(6.561074e-01)	-0.589790289131865(9.988039e-03)	-0.128192200660045(6.122053e-01)	0.384703997964502(1.149423e-01)	0.561711717636522(1.527041e-02)	0.537210588842175(2.150355e-02)	0.255036683019856(3.070809e-01)	-0.0597365776061592(8.138552e-01)
MSTRG.16139	-0.162584479489757(5.192008e-01)	-0.294151265785689(2.360872e-01)	-0.61967988066884(6.089641e-03)	-0.429155867611702(7.553425e-02)	-0.719145142215467(7.696018e-04)	-0.236605996131155(3.445134e-01)	0.360203273834987(1.420172e-01)	-0.259187629180975(2.990002e-01)	0.305992438286952(2.168667e-01)	0.655940486776305(3.117340e-03)	0.877743121016183(1.698493e-06)	-0.15408235097764(5.415648e-01)	-0.314904537516113(2.030910e-01)	0.385086737676843(1.145508e-01)	0.126914856919116(6.157834e-01)	0.352128511142162(1.518340e-01)
MSTRG.16140	0.195875202644273(4.360039e-01)	0.0609625568167005(8.101002e-01)	-0.165668855854035(5.111957e-01)	-0.0542281789790138(8.307732e-01)	-0.269812275229593(2.789074e-01)	-0.281510313646043(2.577691e-01)	0.181041162073572(4.721873e-01)	-0.276900322721172(2.659760e-01)	0.140784316606498(5.773879e-01)	0.00190247880731013(9.940223e-01)	0.548083726731726(1.852935e-02)	-0.106614951768355(6.737117e-01)	-0.14269985010006(5.721662e-01)	0.539013701549631(2.098604e-02)	0.249897013116135(3.172651e-01)	0.67876453193965(1.953902e-03)
MSTRG.16149	0.204907874345557(4.147016e-01)	0.0867725546188117(7.320786e-01)	0.482039872930848(4.278659e-02)	0.740539028418933(4.399822e-04)	0.214886846277498(3.918289e-01)	-0.0700498449368099(7.823951e-01)	-0.218788911380362(3.830770e-01)	-0.176695410646852(4.830622e-01)	-0.404952099852019(9.550888e-02)	0.12506156316499(6.209896e-01)	-0.10550190522329(6.769428e-01)	-0.368839526665442(1.320141e-01)	-0.18667813495948(4.582648e-01)	-0.360676294384688(1.414561e-01)	-0.530190510172233(2.361443e-02)	0.519907227243296(2.699517e-02)
MSTRG.1616	-0.119423038192135(6.369340e-01)	-0.434282185694342(7.173249e-02)	-0.624127480982703(5.633824e-03)	-0.487538629011406(4.013774e-02)	-0.579828985323361(1.166031e-02)	-0.113649434370184(6.534190e-01)	0.600714064177776(8.381284e-03)	-0.0900550619464156(7.223160e-01)	0.10940747810948(6.656294e-01)	0.282079977650128(2.567661e-01)	0.900171199526276(3.611335e-07)	-0.159052154242585(5.284397e-01)	-0.0456149769798085(8.573669e-01)	0.767160965046939(2.028879e-04)	0.61504379707185(6.596158e-03)	0.32526017100833(1.878221e-01)
MSTRG.16164	0.140241697226048(5.788707e-01)	-0.154583512926865(5.402346e-01)	0.0149931979603181(9.529147e-01)	-0.116208185265142(6.460937e-01)	-0.257212566571568(3.028289e-01)	0.191554035027343(4.463921e-01)	0.622797662155125(5.767105e-03)	0.429816222764111(7.503637e-02)	-0.227644159644294(3.636219e-01)	-0.128159788406774(6.122960e-01)	0.24611495804652(3.248853e-01)	-0.147729121967963(5.585541e-01)	-0.208619522478549(4.061123e-01)	0.197683180308135(4.316951e-01)	0.393892395054771(1.058041e-01)	0.399817885898838(1.001940e-01)
MSTRG.16191	0.14273029438113(5.720834e-01)	0.149413143941803(5.540281e-01)	0.230700623153636(3.570388e-01)	-0.0879959895188894(7.284353e-01)	0.231556438939422(3.552078e-01)	0.517621683258895(2.779528e-02)	0.248832020272113(3.194001e-01)	0.436975083572761(6.979298e-02)	-0.111322210987505(6.601077e-01)	-0.777762443469586(1.449202e-04)	-0.323065539794552(1.909922e-01)	0.16681011152926(5.082485e-01)	0.144084658242901(5.684040e-01)	0.298010938086214(2.297068e-01)	0.727949818856992(6.151686e-04)	-0.198595964967777(4.295282e-01)
MSTRG.16197	-0.292020923616991(2.396569e-01)	-0.268541607601873(2.812657e-01)	-0.422021359983198(8.106940e-02)	-0.275426626100994(2.686334e-01)	-0.520859399162262(2.666717e-02)	-0.0464156829041017(8.548881e-01)	0.0560100202364794(8.252925e-01)	-0.136871253359337(5.881171e-01)	0.22306001789029(3.736226e-01)	0.855561943255636(5.992891e-06)	0.384212550208313(1.154463e-01)	-0.093099264502482(7.132985e-01)	-0.318898016475508(1.971093e-01)	-0.30051189882444(2.256321e-01)	-0.367489498325819(1.335444e-01)	-0.177842822974332(4.801790e-01)
MSTRG.16219	0.46762142516191(5.036534e-02)	0.28358303273084(2.541314e-01)	0.39400920753398(1.056914e-01)	0.181775821599662(4.703610e-01)	0.396494006957136(1.033140e-01)	0.164779479707152(5.134980e-01)	0.06257205463966(8.051765e-01)	0.162331439298616(5.198601e-01)	-0.26352590792798(2.906932e-01)	-0.85121080444066(7.490345e-06)	-0.264461033246293(2.889212e-01)	-0.0195292923799512(9.386918e-01)	0.267725060707772(2.827875e-01)	0.428458400922561(7.606274e-02)	0.562075244724003(1.519017e-02)	0.236256651938425(3.452472e-01)
MSTRG.16220	-0.317540390400645(1.991296e-01)	-0.342713549298321(1.638568e-01)	-0.148140349197981(5.574474e-01)	-0.176579138042651(4.833549e-01)	-0.553129037214129(1.726448e-02)	0.258895364816698(2.995649e-01)	0.311488876272027(2.083009e-01)	0.209669996703452(4.036989e-01)	-0.107824484140055(6.702068e-01)	0.797308254786053(7.416151e-05)	0.272545475396004(2.738761e-01)	-0.399450336148992(1.005357e-01)	-0.500896587656468(3.422520e-02)	-0.491071758877172(3.850316e-02)	-0.305611305954491(2.174690e-01)	-0.0864935181499876(7.329103e-01)
MSTRG.16221	-0.305725375094514(2.172886e-01)	-0.376868854033081(1.231657e-01)	-0.47803508026825(4.479812e-02)	-0.2615411133232(2.944762e-01)	-0.528429701328901(2.416848e-02)	-0.0294054674522816(9.077915e-01)	0.16928627365085(5.018819e-01)	-0.169897987247768(5.003150e-01)	0.137864420725157(5.853861e-01)	0.854356390147564(6.379454e-06)	0.528985531195179(2.399250e-02)	-0.103740251248149(6.820676e-01)	-0.296240372994089(2.326198e-01)	-0.171811611388144(4.954283e-01)	-0.291547316889306(2.404551e-01)	-0.0688561132208308(7.860210e-01)
MSTRG.16223	0.236802725168927(3.441005e-01)	0.117709114598283(6.418111e-01)	0.604788279393697(7.838281e-03)	0.719889581790482(7.554034e-04)	0.816363586904013(3.590045e-05)	0.0162003740638507(9.491281e-01)	-0.44778952154825(6.239332e-02)	-0.091674705803938(7.175139e-01)	-0.441488041239926(6.663003e-02)	-0.535737523986459(2.193371e-02)	-0.606304327256015(7.643624e-03)	0.282310689719049(2.563605e-01)	-0.00579833437898478(9.817825e-01)	-0.234406194893569(3.491493e-01)	-0.300897292871376(2.250083e-01)	0.0270441746019375(9.151696e-01)
MSTRG.16225	-0.283784564387971(2.537794e-01)	-0.333546163085874(1.761701e-01)	-0.426206130776718(7.778793e-02)	-0.241443824834818(3.344436e-01)	-0.535163168572684(2.210326e-02)	-0.000554515667940812(9.982577e-01)	0.116284800769991(6.458749e-01)	-0.0696523954385158(7.836018e-01)	0.153244989339455(5.437906e-01)	0.879855305825934(1.487704e-06)	0.381917714486456(1.178207e-01)	-0.156409503420418(5.354006e-01)	-0.33645081773021(1.722034e-01)	-0.333255295213421(1.765707e-01)	-0.360924334764226(1.411625e-01)	-0.21747113749426(3.860205e-01)
MSTRG.16228	-0.206193028758944(4.117166e-01)	-0.513282141726621(2.936506e-02)	-0.598104648235254(8.744697e-03)	-0.124611278655758(6.222571e-01)	-0.175716841575305(4.855278e-01)	-0.384460012535638(1.151923e-01)	0.273573904775498(2.719975e-01)	-0.388307594694084(1.112940e-01)	0.0620436848924096(8.067921e-01)	0.193021917269286(4.428491e-01)	0.792051295708606(8.941102e-05)	0.0930367029076406(7.134834e-01)	0.149914182702853(5.526847e-01)	0.783915212101646(1.182244e-04)	0.343798662875118(1.624392e-01)	0.312163335529223(2.072653e-01)
MSTRG.16261	-0.21732689660161(3.863434e-01)	-0.382519559359971(1.171946e-01)	-0.560489743443384(1.554259e-02)	-0.398642637041409(1.012893e-01)	-0.337131904624182(1.712820e-01)	-0.0273264775711479(9.142872e-01)	0.504775443162239(3.264098e-02)	-0.0673631600805284(7.905618e-01)	0.164363311306387(5.145769e-01)	0.0289685662955473(9.091561e-01)	0.705812510326758(1.064206e-03)	-0.00256620390652724(9.919369e-01)	0.139718510033194(5.803020e-01)	0.793919674484407(8.371236e-05)	0.71133842177998(9.324054e-04)	0.174182450825147(4.894062e-01)
MSTRG.16286	-0.312514609665676(2.067273e-01)	-0.0989934128805384(6.959422e-01)	-0.471055829215678(4.847450e-02)	-0.519972960743384(2.697242e-02)	-0.29643311917508(2.323015e-01)	0.0632993228146172(8.029540e-01)	0.167453337212562(5.065910e-01)	-0.376114697420169(1.239785e-01)	0.334906400000449(1.743049e-01)	0.126589054765748(6.166974e-01)	0.630838809476549(4.998797e-03)	-0.15417287585119(5.413244e-01)	0.264664839020622(2.885358e-01)	0.694989005482975(1.367487e-03)	0.529417483768615(2.385643e-02)	0.113888176018083(6.527342e-01)
MSTRG.16298	-0.164261982929542(5.148398e-01)	-0.0117482893806702(9.630977e-01)	-0.23903206490025(3.394420e-01)	-0.0942655962494311(7.098531e-01)	0.116717487095232(6.446393e-01)	-0.116112571695941(6.463669e-01)	-0.153694483681862(5.425953e-01)	-0.233103918577184(3.519105e-01)	0.337757143117668(1.704392e-01)	-0.036119047856695(8.868554e-01)	0.0741987437666613(7.698263e-01)	0.148542915807199(5.563649e-01)	-0.00664791088665677(9.791138e-01)	0.173327591597801(4.915735e-01)	0.0434611630875131(8.640409e-01)	-0.12004291388125(6.351735e-01)
MSTRG.16303	-0.00751091986554865(9.764031e-01)	-0.34439463964502(1.616641e-01)	-0.0820808612454891(7.461001e-01)	-0.189620419497156(4.510814e-01)	-0.142908137675881(5.715997e-01)	0.270580897862177(2.774868e-01)	0.778993168015445(1.392073e-04)	0.472425225410961(4.773574e-02)	-0.318213169489393(1.981267e-01)	-0.382180802826816(1.175467e-01)	0.338378813429878(1.696039e-01)	-0.264462394411201(2.889186e-01)	0.0963009646621439(7.038533e-01)	0.613443898905342(6.778670e-03)	0.846013391406547(9.689696e-06)	0.301106261572419(2.246706e-01)
MSTRG.16314	-0.263341654913052(2.910431e-01)	-0.414277469792146(8.740723e-02)	-0.493266642913152(3.751371e-02)	-0.519866566542589(2.700924e-02)	-0.657552274316543(3.019923e-03)	0.164238889104113(5.148997e-01)	0.45051029446257(6.062751e-02)	-0.157910802323274(5.314410e-01)	0.0056914180764046(9.821184e-01)	0.665897795916224(2.554618e-03)	0.818652926062032(3.272315e-05)	-0.255042371494455(3.070697e-01)	-0.188106870270383(4.547694e-01)	0.324039360331954(1.895812e-01)	0.240181412120324(3.370546e-01)	0.183977969878004(4.649077e-01)
MSTRG.16320	0.926004407909625(3.576508e-08)	0.627409083455006(5.315602e-03)	0.545259350006534(1.926867e-02)	0.452800977703607(5.917002e-02)	0.210838651010654(4.010231e-01)	-0.0598524743832367(8.135000e-01)	-0.334069254926935(1.754513e-01)	0.0279743330981331(9.122624e-01)	-0.162676773749694(5.189604e-01)	-0.338788430678351(1.690551e-01)	-0.474385724119699(4.669300e-02)	-0.121984330662355(6.296719e-01)	-0.102310477367103(6.862367e-01)	-0.307128351890603(2.150780e-01)	-0.25958136114088(2.982404e-01)	0.263963891375153(2.898624e-01)
MSTRG.16350	0.486206105974607(4.076781e-02)	0.343603902025856(1.626930e-01)	0.915652587227643(9.861235e-08)	0.666974180441269(2.499160e-03)	0.636643272017507(4.497746e-03)	0.159357235336858(5.276388e-01)	-0.135399001420852(5.921753e-01)	0.292011388059068(2.396729e-01)	-0.629278398390381(5.140970e-03)	-0.729960381464543(5.838113e-04)	-0.670674258461419(2.316026e-03)	-0.15597070915095(5.365604e-01)	0.000718238603792547(9.977432e-01)	-0.261274805271261(2.949860e-01)	-0.0889465050515004(7.256085e-01)	0.400429836926806(9.962711e-02)
MSTRG.16351	-0.0367058702303819(8.850286e-01)	-0.370329764892547(1.303393e-01)	-0.395945265842321(1.038357e-01)	-0.247902401325308(3.212706e-01)	-0.0396247303551869(8.759504e-01)	-0.158906632332788(5.288219e-01)	0.376312356568453(1.237651e-01)	-0.216277482642287(3.886974e-01)	-0.0775361722947417(7.597552e-01)	-0.205945191989709(4.122914e-01)	0.635917216205101(4.558080e-03)	0.10385270368977(6.817401e-01)	0.25639224719314(3.044278e-01)	0.944231714796264(3.946488e-09)	0.669062139103511(2.394408e-03)	0.3381716526762(1.698820e-01)
MSTRG.16395	-0.00811157338740901(9.745166e-01)	-0.132102133730017(6.013047e-01)	0.307187961305182(2.149844e-01)	0.508249394084379(3.127073e-02)	0.582561694869491(1.118079e-02)	0.47549847513262(4.610889e-02)	0.0937481855088956(7.113809e-01)	0.191401828483734(4.467603e-01)	-0.398023239121667(1.018700e-01)	-0.677959477360024(1.987694e-03)	-0.299264051641245(2.276593e-01)	0.0681381847118773(7.882038e-01)	0.208090781620644(4.073300e-01)	0.215242842360239(3.910259e-01)	0.413996363648813(8.764387e-02)	-0.0967759902930992(7.024554e-01)
MSTRG.16407	0.729392570377578(5.925283e-04)	0.581126505345987(1.143062e-02)	0.618246106254711(6.242796e-03)	0.0836708523187249(7.413395e-01)	-0.103119586412683(6.838764e-01)	0.00401840382205098(9.873743e-01)	-0.108631558181771(6.678716e-01)	0.181558990350855(4.708996e-01)	-0.217910812091254(3.850370e-01)	-0.117147138517064(6.434134e-01)	-0.331174723244625(1.794540e-01)	-0.121747038269386(6.303434e-01)	-0.466732491251471(5.086370e-02)	-0.437956858913571(6.909562e-02)	-0.285689752692319(2.504672e-01)	0.468348829837068(4.996028e-02)
MSTRG.1645	0.120932328463232(6.326508e-01)	0.0550800634859506(8.281519e-01)	-0.0311134396673954(9.024592e-01)	0.125535214998436(6.196574e-01)	0.307613844116067(2.143164e-01)	-0.090612594898103(7.206618e-01)	0.110305496247915(6.630376e-01)	0.00126116494455948(9.960373e-01)	0.0485606181863028(8.482542e-01)	-0.685822683922463(1.677445e-03)	0.0318902292545343(9.000354e-01)	-0.0806809247756628(7.502989e-01)	0.485499777201706(4.110484e-02)	0.699517197447002(1.232891e-03)	0.650758404393507(3.448176e-03)	0.16470504631753(5.136909e-01)
MSTRG.16475	-0.115861355688273(6.470848e-01)	0.390687588132966(1.089302e-01)	-0.430016717670283(7.488569e-02)	-0.335873660160739(1.729867e-01)	-0.154782795100688(5.397061e-01)	-0.294779470325257(2.350411e-01)	-0.359290360905913(1.431044e-01)	-0.278463001562018(2.631761e-01)	0.920354051599897(6.327608e-08)	-0.0715475228723846(7.778519e-01)	-0.0177413679633706(9.442959e-01)	0.317084657973819(1.998109e-01)	0.133685636576873(5.969126e-01)	0.220079942722396(3.802054e-01)	0.133935706137114(5.962202e-01)	-0.387515732179399(1.120885e-01)
MSTRG.16482	0.330658521402609(1.801742e-01)	0.448368178181609(6.201459e-02)	0.676258054838488(2.060701e-03)	0.137381667797846(5.867129e-01)	-0.14226698831452(5.733444e-01)	0.343240396386894(1.631675e-01)	0.137007847124119(5.877412e-01)	0.63440384077128(4.685962e-03)	-0.224608137397749(3.702282e-01)	-0.154836880593537(5.395627e-01)	-0.525341577883229(2.516465e-02)	-0.499325764814844(3.488335e-02)	-0.390910220148655(1.087109e-01)	-0.645398312662249(3.820100e-03)	-0.124415861089819(6.228075e-01)	0.190990333329002(4.477566e-01)
MSTRG.16495	-0.152975161242074(5.445087e-01)	-0.181251107168795(4.716650e-01)	-0.379800621549673(1.200416e-01)	-0.24540106274107(3.263356e-01)	-0.201372533957821(4.229721e-01)	0.137262602770118(5.870404e-01)	0.347701153507561(1.574097e-01)	-0.0921377939147946(7.161427e-01)	0.156916298568232(5.340625e-01)	-0.180667717685052(4.731170e-01)	0.499286266839734(3.490003e-02)	0.0670245352711657(7.915926e-01)	0.234338656067799(3.492922e-01)	0.772865400604838(1.696586e-04)	0.744440752532792(3.950720e-04)	0.0903843151146991(7.213390e-01)
MSTRG.16501	-0.228192214786371(3.624364e-01)	-0.0031708696250507(9.900371e-01)	-0.134270601443763(5.952935e-01)	-0.105490030613812(6.769773e-01)	-0.0134622355838056(9.577183e-01)	0.223035367369842(3.736768e-01)	0.342705397661345(1.638675e-01)	0.377414779885647(1.225797e-01)	0.255697372843191(3.057860e-01)	-0.502467803886446(3.357650e-02)	-0.0291751868751283(9.085107e-01)	-0.177340324913901(4.814407e-01)	0.278412346093144(2.632666e-01)	0.444734122967026(6.442171e-02)	0.751940384677475(3.195027e-04)	-0.163300149877437(5.173382e-01)
MSTRG.16513	0.0846998542605666(7.382634e-01)	-0.233776132881409(3.504836e-01)	-0.356702035219629(1.462182e-01)	-0.269488718330153(2.795067e-01)	-0.0886777495980976(7.264074e-01)	-0.115457994172009(6.482382e-01)	0.349613111151689(1.549849e-01)	-0.236443903054483(3.448538e-01)	-0.0445323832042368(8.607204e-01)	-0.22290103632818(3.739721e-01)	0.626864489579338(5.367376e-03)	-0.0126020646881489(9.604178e-01)	0.329095769475844(1.823663e-01)	0.950123319667035(1.645998e-09)	0.711277759399364(9.337747e-04)	0.374013314463388(1.262633e-01)
MSTRG.16515	0.0518101864480542(8.382225e-01)	-0.289731091813389(2.435319e-01)	-0.367437333449688(1.336038e-01)	-0.244485389854634(3.282014e-01)	-0.132035373378307(6.014901e-01)	-0.115329772342466(6.486050e-01)	0.425288272604381(7.849916e-02)	-0.213255178420624(3.955207e-01)	-0.0867435600323609(7.321650e-01)	-0.154102680403771(5.415108e-01)	0.694032812733207(1.397413e-03)	-0.0641345528549723(8.004033e-01)	0.297870214437544(2.299374e-01)	0.925861129910939(3.630617e-08)	0.668325935540008(2.430922e-03)	0.463758733982579(5.255798e-02)
MSTRG.16544	-0.271600777726589(2.756087e-01)	-0.283802079020718(2.537488e-01)	-0.513789205489525(2.917817e-02)	-0.497543593139326(3.564181e-02)	-0.380410381862977(1.193989e-01)	0.289456548875936(2.439991e-01)	0.492064788343387(3.805305e-02)	-0.0672933981837994(7.907741e-01)	0.218214871384599(3.843577e-01)	-0.0262916160768044(9.175225e-01)	0.666196270933461(2.539140e-03)	-0.0269934857449826(9.153281e-01)	0.044169818079717(8.618440e-01)	0.80191226639378(6.267907e-05)	0.85519276841161(6.109072e-06)	0.0399006540225554(8.750930e-01)
MSTRG.16575	0.381149330767149(1.186233e-01)	0.137949844365099(5.851514e-01)	-0.0221619967292999(9.304447e-01)	0.212674155435679(3.968399e-01)	0.550983224774964(1.779382e-02)	-0.220586096816651(3.790828e-01)	-0.253620267745537(3.098677e-01)	-0.356943912998661(1.459252e-01)	-0.0667787398060549(7.923411e-01)	-0.592831033608855(9.517868e-03)	-0.0575334068697768(8.206128e-01)	0.0899214561850079(7.227126e-01)	0.741313450506744(4.307432e-04)	0.593941258834383(9.350700e-03)	0.292231571852741(2.393024e-01)	0.0546811326002548(8.293792e-01)
MSTRG.1658	0.17494348737367(4.874807e-01)	0.227454230451679(3.640332e-01)	0.803217609298263(5.971304e-05)	0.664328125980246(2.637304e-03)	0.874288328813796(2.098773e-06)	0.156493982785779(5.351774e-01)	-0.38036157343722(1.194503e-01)	0.145096374967285(5.656621e-01)	-0.545340736685554(1.924704e-02)	-0.686550079887576(1.650897e-03)	-0.825535342361855(2.457281e-05)	0.128245065347712(6.120574e-01)	0.214425789624894(3.928702e-01)	-0.372526312017182(1.278978e-01)	-0.270740219095349(2.771929e-01)	-0.0123600023819737(9.611776e-01)
MSTRG.16582	-0.165216603836543(5.123658e-01)	-0.0299195839852111(9.061860e-01)	-0.289459538396489(2.439940e-01)	-0.254023233546536(3.090734e-01)	0.173945565989041(4.900063e-01)	-0.0528826436743467(8.349168e-01)	0.128650408274752(6.109238e-01)	-0.0372240108961719(8.834160e-01)	0.207611907003345(4.084345e-01)	-0.525767033107478(2.502554e-02)	0.108571948021954(6.680440e-01)	0.251403106081432(3.142603e-01)	0.682728734347422(1.794348e-03)	0.705798072378587(1.064570e-03)	0.643410106271437(3.966132e-03)	-0.143355096054495(5.703847e-01)
MSTRG.16583	-0.141426733688448(5.756344e-01)	0.213191943507711(3.956642e-01)	-0.257109685910342(3.030292e-01)	-0.284375929437689(2.527484e-01)	-0.000395877586804211(9.987561e-01)	-0.045843542424291(8.566592e-01)	0.0794420306346275(7.540203e-01)	0.0413312303907086(8.706496e-01)	0.46509199378777(5.179318e-02)	-0.427175925247686(7.704160e-02)	0.0291947523077357(9.084496e-01)	-0.0944980808494867(7.091669e-01)	0.609030169492592(7.303457e-03)	0.51587837720039(2.841786e-02)	0.573696752428424(1.279626e-02)	-0.136585288357045(5.889045e-01)
MSTRG.16586	0.270419409834208(2.777849e-01)	0.0280453836135256(9.120404e-01)	0.656967230467476(3.054990e-03)	0.304804015128441(2.187483e-01)	0.280009572376358(2.604232e-01)	0.512306843564265(2.972713e-02)	0.444770138629288(6.439752e-02)	0.707450878491374(1.023607e-03)	-0.666279591272056(2.534833e-03)	-0.660690825468887(2.837395e-03)	-0.409282443674815(9.168202e-02)	-0.2783524886573(2.633735e-01)	-0.0580423094165761(8.190508e-01)	-0.077706431873082(7.592423e-01)	0.398155164110726(1.017462e-01)	0.263984093386473(2.898241e-01)
MSTRG.16608	-0.0840926295252198(7.400782e-01)	-0.347633280789759(1.574963e-01)	-0.102022685083098(6.870770e-01)	0.0914883349050563(7.180659e-01)	0.294315231434773(2.358139e-01)	-0.201276561605195(4.231979e-01)	0.125763468345257(6.190158e-01)	-0.236808415198286(3.440886e-01)	-0.24219121561054(3.329034e-01)	-0.248038681775047(3.209960e-01)	0.307486873556363(2.145154e-01)	0.354768066612138(1.485751e-01)	0.0938225375389892(7.111613e-01)	0.548449070324936(1.843537e-02)	0.233047326731871(3.520308e-01)	0.339347432300719(1.683080e-01)
MSTRG.16627	0.215725335527749(3.899391e-01)	0.33807132265715(1.700167e-01)	0.798221817184797(7.175110e-05)	0.566222704727677(1.429821e-02)	0.817838655339802(3.382458e-05)	0.0996708662935505(6.939563e-01)	-0.314418991119223(2.038264e-01)	0.12172222112547(6.304136e-01)	-0.47852448790964(4.454851e-02)	-0.808469051383492(4.895467e-05)	-0.726709136168676(6.352126e-04)	-0.0669897889761315(7.916984e-01)	0.392373961366307(1.072771e-01)	-0.141136285808861(5.764269e-01)	-0.0625748732134256(8.051679e-01)	0.165669928759272(5.111929e-01)
MSTRG.16673	-0.248750247436118(3.195644e-01)	0.23366859744131(3.507117e-01)	-0.479385610524499(4.411190e-02)	-0.357739011360358(1.449651e-01)	-0.526802855506188(2.468936e-02)	-0.219784861218654(3.808607e-01)	-0.240364796127307(3.366746e-01)	-0.238226125812901(3.411219e-01)	0.883328706529177(1.189935e-06)	0.52757482266585(2.444111e-02)	0.185114559149355(4.621056e-01)	0.0670114530470537(7.916324e-01)	-0.317708474529898(1.988787e-01)	-0.168089303720655(5.049547e-01)	-0.209811843370892(4.033736e-01)	-0.291903218701818(2.398551e-01)
MSTRG.16675	0.104854341450691(6.788251e-01)	-0.154862009582506(5.394961e-01)	0.143540228143595(5.698818e-01)	0.753138773094922(3.086374e-04)	0.747554550150872(3.620536e-04)	-0.210310273583359(4.022317e-01)	-0.394246977583802(1.054622e-01)	-0.179233937456551(4.766949e-01)	-0.221496767666535(3.770677e-01)	-0.393538350350552(1.061463e-01)	-0.385130032049536(1.145066e-01)	0.486431388134147(4.066076e-02)	0.173647744877927(4.907613e-01)	-0.026082936143107(9.181750e-01)	-0.252444680630847(3.121922e-01)	-0.200582939413012(4.248311e-01)
MSTRG.16717	-0.125682404596638(6.192437e-01)	-0.428555632974611(7.598890e-02)	-0.661564132037764(2.788252e-03)	-0.373005340308683(1.273696e-01)	-0.620922819163495(5.959349e-03)	-0.271186462870311(2.763707e-01)	0.327244631302447(1.849860e-01)	-0.393527077771631(1.061572e-01)	0.156771226728844(5.344454e-01)	0.683298063021613(1.772345e-03)	0.959721099417308(3.069602e-10)	-0.0704445978723809(7.811969e-01)	-0.213286334437088(3.954501e-01)	0.486762423270476(4.050385e-02)	0.123644699071223(6.249814e-01)	0.347252047815357(1.579830e-01)
MSTRG.16718	0.0987621721474378(6.966205e-01)	0.0267897316637851(9.159650e-01)	0.341730083210133(1.651490e-01)	0.38752494468257(1.120793e-01)	0.846071920252119(9.662149e-06)	-0.0245755941423217(9.228900e-01)	-0.385950148589099(1.136712e-01)	-0.0332075414633697(8.959269e-01)	-0.30222002437196(2.228760e-01)	-0.696996234674226(1.306394e-03)	-0.612634837661897(6.872509e-03)	0.663186150684207(2.698833e-03)	0.333652449711136(1.760239e-01)	0.00129684288746046(9.959252e-01)	-0.0579756481607743(8.192554e-01)	-0.317458837509508(1.992514e-01)
MSTRG.16737	0.3809829339732(1.187977e-01)	0.368234518361621(1.326984e-01)	0.70232344477976(1.155144e-03)	0.493962767212801(3.720401e-02)	0.743714451019847(4.031269e-04)	0.223971600845113(3.716217e-01)	-0.192116680853096(4.450323e-01)	0.205117794577293(4.142132e-01)	-0.427075697929075(7.711849e-02)	-0.909997452727947(1.627317e-07)	-0.678240443660617(1.975846e-03)	-0.0886083613362632(7.266137e-01)	0.426347215641859(7.767902e-02)	0.00594872710059292(9.813101e-01)	0.178294693051287(4.790459e-01)	0.100575595271845(6.913071e-01)
MSTRG.16738	0.685117324891928(1.703526e-03)	0.614804268244814(6.623227e-03)	0.909437607230656(1.706992e-07)	0.548156389232681(1.851063e-02)	0.446741549813073(6.308359e-02)	0.044834919114248(8.597830e-01)	-0.333550467816958(1.761642e-01)	0.0626132805221683(8.050505e-01)	-0.454725036199675(5.796620e-02)	-0.549502691107679(1.816646e-02)	-0.602073449087378(8.196841e-03)	-0.179881260355695(4.750779e-01)	-0.0592944524292459(8.152103e-01)	-0.318335229595082(1.979451e-01)	-0.246240422280389(3.246308e-01)	0.496294493961896(3.618091e-02)
MSTRG.16759	0.13488327906242(5.935996e-01)	-0.0900088413080232(7.224532e-01)	0.127729948376087(6.134992e-01)	0.103723476342223(6.821165e-01)	0.209138474267642(4.049191e-01)	0.0180425744784177(9.433516e-01)	0.369816293550327(1.309147e-01)	0.263799851068455(2.901734e-01)	-0.229135475216664(3.604013e-01)	-0.676558608638232(2.047646e-03)	0.0492298129975237(8.461864e-01)	-0.0633153104319035(8.029051e-01)	0.179040666835522(4.771782e-01)	0.616103959748824(6.477425e-03)	0.696175974588175(1.331080e-03)	0.329409907394495(1.819242e-01)
MSTRG.16775	0.755768833055803(2.858775e-04)	0.217534006003934(3.858798e-01)	0.0488325678027498(8.474138e-01)	0.0939841109768265(7.106841e-01)	0.250693383267514(3.156742e-01)	-0.262707968066125(2.922486e-01)	-0.319379692303902(1.963957e-01)	-0.209438063068721(4.042311e-01)	-0.196643910976027(4.341692e-01)	-0.116296433977582(6.458416e-01)	-0.202584101319665(4.201280e-01)	0.282958375928145(2.552243e-01)	0.300883151706336(2.250312e-01)	-0.0508862046027853(8.410725e-01)	-0.279059230881555(2.621126e-01)	-0.0891591438825242(7.249766e-01)
MSTRG.16777	0.0522786581667085(8.367782e-01)	0.367423108621739(1.336199e-01)	0.496004681001006(3.630688e-02)	0.281554437618455(2.576913e-01)	0.564168938752098(1.473454e-02)	-0.0816290312170587(7.474546e-01)	-0.569983462359915(1.352589e-02)	-0.266666077379424(2.847687e-01)	-0.0279480736918874(9.123445e-01)	-0.429246512855316(7.546576e-02)	-0.497865860147403(3.550373e-02)	0.37099143651013(1.296004e-01)	-0.0916808561941699(7.174957e-01)	-0.16563161649913(5.112920e-01)	-0.258810122571919(2.997298e-01)	0.0415789831202167(8.698805e-01)
MSTRG.16792	0.110123311508175(6.635631e-01)	0.382879248355003(1.168216e-01)	0.650461232659154(3.467987e-03)	0.822833519428684(2.753695e-05)	0.479982997561965(4.381093e-02)	-0.0217080335597674(9.318663e-01)	-0.461971183787377(5.359668e-02)	0.0533956240573516(8.333366e-01)	-0.106881140411403(6.729398e-01)	-0.288530002357736(2.455802e-01)	-0.660698348409428(2.836969e-03)	-0.204305891919493(4.161037e-01)	-0.0957940942317266(7.053459e-01)	-0.560684713641542(1.549890e-02)	-0.492415125987822(3.789523e-02)	0.113972851158419(6.524914e-01)
MSTRG.1683	0.0213769093814241(9.329034e-01)	-0.16710597347733(5.074858e-01)	-0.6103492315759(7.143297e-03)	-0.436025409896407(7.047248e-02)	-0.113922125369017(6.526369e-01)	-0.331222934124017(1.793868e-01)	0.0622169112528988(8.062623e-01)	-0.413181517369232(8.833248e-02)	0.240984242446774(3.353928e-01)	-0.00718928619094222(9.774133e-01)	0.537009898925174(2.156176e-02)	0.194524029121771(4.392385e-01)	0.547736173883707(1.861910e-02)	0.793958482172503(8.359734e-05)	0.422034234977806(8.105915e-02)	-0.0366694350923782(8.851420e-01)
MSTRG.16833	0.146566247668812(5.616888e-01)	-0.121898155567483(6.299157e-01)	0.225842208700692(3.675348e-01)	0.834778923254497(1.639591e-05)	0.578783465033672(1.184806e-02)	-0.157558175040095(5.323698e-01)	-0.220368085589015(3.795661e-01)	-0.199929062468247(4.263739e-01)	-0.322770311775941(1.914213e-01)	-0.28493226017561(2.517808e-01)	-0.157473504783828(5.325930e-01)	0.123847125260075(6.244105e-01)	0.126323765977114(6.174420e-01)	0.0255288937142635(9.199078e-01)	-0.236196247296455(3.453742e-01)	0.225219292483892(3.688929e-01)
MSTRG.16835	0.0691724052255298(7.850599e-01)	-0.25481586393799(3.075143e-01)	0.111284687042358(6.602158e-01)	0.655362398801547(3.152901e-03)	0.645477800213748(3.814354e-03)	-0.274163276226713(2.709245e-01)	-0.353516747534932(1.501139e-01)	-0.209032768897229(4.051619e-01)	-0.287618868075718(2.471413e-01)	-0.138682854765425(5.831396e-01)	-0.267754654863282(2.827323e-01)	0.254156745521982(3.088104e-01)	0.0703763709542344(7.814040e-01)	-0.12910119776213(6.096640e-01)	-0.397339632313746(1.025137e-01)	-0.118039965561702(6.408686e-01)
MSTRG.16837	-0.161683506121993(5.215502e-01)	-0.0503694423584342(8.426673e-01)	-0.324479640696483(1.889455e-01)	-0.584804629084689(1.079911e-02)	-0.903858661145859(2.704534e-07)	0.315903870929439(2.015831e-01)	0.484664640447949(4.150607e-02)	0.222891048837841(3.739941e-01)	0.275980555251434(2.676326e-01)	0.632434803122649(4.856710e-03)	0.509912388991515(3.063075e-02)	-0.483590035542161(4.202674e-02)	-0.45773071216143(5.612249e-02)	-0.0568956393560868(8.225713e-01)	0.223562675004045(3.725186e-01)	0.0606174818305724(8.111567e-01)
MSTRG.16849	-0.00452043449183639(9.857971e-01)	-0.169372978444613(5.016596e-01)	-0.349218312867305(1.554835e-01)	-0.264435653133156(2.889692e-01)	-0.109910443745198(6.641773e-01)	-0.110231013757063(6.632524e-01)	0.23706552525906(3.435495e-01)	-0.166797032559801(5.082822e-01)	0.0735829623648574(7.716884e-01)	-0.172148086902379(4.945715e-01)	0.458919025830475(5.540585e-02)	-0.0107571802236867(9.662091e-01)	0.366176810196328(1.350441e-01)	0.768831287866302(1.926341e-04)	0.630232715891814(5.053635e-03)	0.13258300479936(5.999695e-01)
MSTRG.16896	-0.325385333533897(1.876424e-01)	-0.571144277395555(1.329433e-02)	-0.662904058393372(2.714213e-03)	-0.562285816131083(1.514385e-02)	-0.6333261786412(4.778796e-03)	0.21446827804735(3.927742e-01)	0.672190253367422(2.244260e-03)	-0.0177357855557749(9.443134e-01)	0.0512149080750213(8.400584e-01)	0.452556128205342(5.932454e-02)	0.897652853914463(4.371974e-07)	-0.0729602426200199(7.735727e-01)	-0.145646218570696(5.641744e-01)	0.586444622741031(1.052670e-02)	0.560948407230989(1.543998e-02)	0.109188786965747(6.662611e-01)
MSTRG.16903	0.100722160521447(6.908783e-01)	0.233825876634113(3.503782e-01)	0.149039174434324(5.550318e-01)	-0.0559889729660108(8.253572e-01)	0.143484262178886(5.700338e-01)	-0.116532678259048(6.451669e-01)	-0.0414173765652946(8.703822e-01)	-0.342299576110053(1.643999e-01)	-0.00355246516529554(9.888382e-01)	-0.442576746437264(6.588321e-02)	0.236337083320023(3.450782e-01)	-0.13450288776608(5.946511e-01)	0.268187141596081(2.819257e-01)	0.676908616832634(2.032529e-03)	0.46111378590154(5.410035e-02)	0.567338615653146(1.406548e-02)
MSTRG.16966	0.0280197854815458(9.121204e-01)	0.0729734817228809(7.735326e-01)	0.240515995238409(3.363614e-01)	-0.0496457093179034(8.449019e-01)	0.0897075324141835(7.233477e-01)	0.50019495120767(3.451798e-02)	0.431087429559282(7.408476e-02)	0.376662562670331(1.233877e-01)	-0.209638571717004(4.037710e-01)	-0.637522967494418(4.425520e-03)	-0.029796972237013(9.065689e-01)	-0.321547451028149(1.932056e-01)	0.248317809827401(3.204339e-01)	0.456568289264661(5.683023e-02)	0.807834630186063(5.015957e-05)	0.195771867218391(4.362508e-01)
MSTRG.16972	-0.337853902331099(1.703090e-01)	-0.355339417270817(1.478761e-01)	-0.516117542866993(2.833182e-02)	-0.330989347742624(1.797124e-01)	-0.571945015161681(1.313644e-02)	-0.0849932747968024(7.373869e-01)	0.093612471764183(7.117818e-01)	-0.192113746590937(4.450394e-01)	0.214964130116135(3.916545e-01)	0.928808420368346(2.649391e-08)	0.506862252936613(3.181243e-02)	-0.113106682587446(6.549767e-01)	-0.265944109242756(2.861243e-01)	-0.200357108875464(4.253636e-01)	-0.327143462179763(1.851299e-01)	-0.161164260692441(5.229064e-01)
MSTRG.16974	-0.035165630744769(8.898245e-01)	-0.141092479584298(5.765465e-01)	0.146710294289(5.613001e-01)	0.629876831598819(5.086061e-03)	0.825982708685397(2.410932e-05)	-0.215867958048793(3.896182e-01)	-0.31926467683141(1.965660e-01)	-0.171930884964381(4.951245e-01)	-0.265386255557654(2.871744e-01)	-0.446410672111471(6.330271e-02)	-0.347461798249009(1.577151e-01)	-0.00484744732060858(9.847697e-01)	0.667583222231784(2.468222e-03)	0.0941308216164994(7.102509e-01)	-0.157462097608586(5.326230e-01)	-0.111904997218397(6.584304e-01)
MSTRG.17003	0.202373033133059(4.206228e-01)	0.0250974654639553(9.212573e-01)	0.0361791860057(8.866681e-01)	-0.244282469389394(3.286157e-01)	-0.574867352889753(1.257287e-02)	0.0913959701109768(7.183396e-01)	0.209953126483252(4.030497e-01)	0.164269792289578(5.148196e-01)	-0.131613973600117(6.026613e-01)	0.642306244506765(4.049160e-03)	0.194972842608686(4.381627e-01)	-0.412180099994917(8.918413e-02)	-0.441314476417139(6.674967e-02)	-0.464378632572144(5.220133e-02)	-0.338615152168209(1.692871e-01)	0.196648388364694(4.341585e-01)
MSTRG.17015	0.448071815840773(6.220834e-02)	0.474865484376602(4.644048e-02)	0.360116826565231(1.421199e-01)	-0.0621871867233426(8.063532e-01)	-0.153544329128693(5.429944e-01)	0.40693721195471(9.374052e-02)	-0.264029664051224(2.897378e-01)	-0.128452414199791(6.114774e-01)	-0.0510268664743465(8.406385e-01)	0.165483325124143(5.116755e-01)	-0.176103346848182(4.845533e-01)	-0.0449884015468906(8.593075e-01)	-0.406199878168142(9.439456e-02)	-0.407590960933821(9.316337e-02)	-0.241377699668744(3.345801e-01)	0.0472441468477388(8.523247e-01)
MSTRG.17023	0.0203907846888152(9.359924e-01)	0.420856454244429(8.200062e-02)	0.671268112829983(2.287692e-03)	0.291201146130301(2.410396e-01)	0.595501713418347(9.119736e-03)	0.148558291131463(5.563236e-01)	-0.439198386888144(6.822116e-02)	-0.156359664098836(5.355323e-01)	-0.288134246149013(2.462575e-01)	-0.457391134890706(5.632856e-02)	-0.528893892009637(2.402145e-02)	-0.122273475496962(6.288541e-01)	0.388422780159131(1.111788e-01)	-0.200691093238664(4.245763e-01)	-0.216781936809259(3.875648e-01)	0.157280159766129(5.331026e-01)
MSTRG.17027	0.135817824168185(5.910197e-01)	0.214300354150799(3.931537e-01)	0.77176048396464(1.757080e-04)	0.866155348977036(3.374159e-06)	0.725582801586185(6.538794e-04)	0.0757486274226808(7.651449e-01)	-0.414369859151018(8.732955e-02)	-0.04014444993112(8.743355e-01)	-0.458421175960918(5.570525e-02)	-0.447559274348131(6.254449e-02)	-0.604331953833453(7.897648e-03)	-0.11542463308423(6.483336e-01)	-0.0204953600146028(9.356648e-01)	-0.371021530079005(1.295669e-01)	-0.38074363497399(1.190487e-01)	0.249003901349357(3.190549e-01)
MSTRG.17030	0.155734501606398(5.371853e-01)	-0.0294516875689665(9.076472e-01)	0.348011893902803(1.570139e-01)	0.797093964549988(7.473677e-05)	0.847535869445557(8.994604e-06)	-0.130825284133821(6.048558e-01)	-0.460945490031958(5.419963e-02)	-0.203724144620189(4.174611e-01)	-0.31684472116651(2.001701e-01)	-0.500865078177843(3.423831e-02)	-0.4799139260584(4.384565e-02)	0.37471663524229(1.254953e-01)	0.176122874969022(4.845040e-01)	-0.0613008688627331(8.090647e-01)	-0.261648355475338(2.942710e-01)	-0.0822118426462112(7.457076e-01)
MSTRG.17056	0.0217742201536255(9.316591e-01)	-0.26956947038851(2.793571e-01)	-0.0523813441362436(8.364616e-01)	0.448741323091397(6.177128e-02)	0.718517973924196(7.817358e-04)	-0.285832412338653(2.502203e-01)	-0.370841361537104(1.297677e-01)	-0.292460164449995(2.389181e-01)	-0.181821959588374(4.702464e-01)	-0.359137377285118(1.432871e-01)	-0.236801399642163(3.441033e-01)	0.708871193853299(9.894624e-04)	0.274369128912811(2.705504e-01)	0.17269811410343(4.931724e-01)	-0.148575754183817(5.562767e-01)	-0.299491653484972(2.272886e-01)
MSTRG.17090	0.0749418444029809(7.675808e-01)	-0.0287648032838347(9.097926e-01)	0.320187368000654(1.952031e-01)	0.767453935359785(2.010568e-04)	0.814247270135481(3.906786e-05)	-0.190853736928633(4.480875e-01)	-0.51559299969731(2.852080e-02)	-0.290019628076431(2.430414e-01)	-0.251907251917738(3.132583e-01)	-0.422663378731525(8.055949e-02)	-0.430928488058004(7.420325e-02)	0.386009857507676(1.136106e-01)	0.129245663031889(6.092606e-01)	-0.0646169559342482(7.989310e-01)	-0.31719083202197(1.996520e-01)	-0.0576980723363293(8.201073e-01)
MSTRG.17091	0.62584677034597(5.465227e-03)	0.207013635114314(4.098167e-01)	0.193881621971552(4.407808e-01)	0.279326832080843(2.616362e-01)	0.539849550405859(2.074948e-02)	-0.152234954193794(5.464808e-01)	-0.264330689269344(2.891678e-01)	-0.25047137900003(3.161172e-01)	-0.235029775149056(3.478315e-01)	-0.553016209677272(1.729200e-02)	-0.18748930555408(4.562787e-01)	0.0786400208289749(7.564321e-01)	0.370961786318198(1.296334e-01)	0.33728469963223(1.710758e-01)	0.126751537463755(6.162415e-01)	0.139844185367865(5.799580e-01)
MSTRG.17106	-0.180297775227038(4.740389e-01)	-0.498306757111551(3.531548e-02)	-0.272438920040752(2.740712e-01)	-0.340271543771954(1.670780e-01)	-0.284274548299748(2.529249e-01)	-0.0798775554942456(7.527115e-01)	0.681400770026713(1.846549e-03)	0.151597603578825(5.481815e-01)	-0.239461156864571(3.385495e-01)	-0.0169210736448796(9.468680e-01)	0.644227244817345(3.905571e-03)	-0.191224869887594(4.471886e-01)	-0.0391115970161728(8.775453e-01)	0.672681903618516(2.221383e-03)	0.615584057267926(6.535433e-03)	0.4621855522843(5.347131e-02)
MSTRG.17135	-0.013315683661747(9.581782e-01)	-0.297727074821993(2.301722e-01)	-0.41662798457817(8.544663e-02)	-0.361867632605474(1.400498e-01)	-0.748987506181601(3.476569e-04)	-0.149592895498735(5.535460e-01)	0.328676053143935(1.829581e-01)	-0.211005396646872(4.006421e-01)	0.0515637809922244(8.389823e-01)	0.823687920028504(2.656830e-05)	0.794322303194868(8.252558e-05)	-0.26437309079929(2.890875e-01)	-0.517487840672453(2.784270e-02)	0.102621562220496(6.853289e-01)	-0.0810268594098302(7.492608e-01)	0.389734934193263(1.098721e-01)
MSTRG.17147	-0.315937363077025(2.015327e-01)	-0.441001437238896(6.696585e-02)	-0.733970930054957(5.252457e-04)	-0.553884073740078(1.708122e-02)	-0.519124184772616(2.726725e-02)	0.0911700432968368(7.190091e-01)	0.611713681890647(6.980626e-03)	0.154738494172728(5.398236e-01)	0.296883740443546(2.315586e-01)	0.148593196183964(5.562298e-01)	0.648641043449331(3.591377e-03)	-0.0388342774963744(8.784074e-01)	0.161554779406089(5.218862e-01)	0.672119645610984(2.247561e-03)	0.750101656353922(3.367986e-04)	-0.176966797682345(4.823795e-01)
MSTRG.17179	-0.0833783373880219(7.422147e-01)	0.461804034282339(5.369459e-02)	-0.0205614801505199(9.354577e-01)	-0.121733077362315(6.303829e-01)	0.169490772815938(5.013578e-01)	-0.33412647029982(1.753728e-01)	-0.403487459163069(9.682896e-02)	-0.0827001805519225(7.442448e-01)	0.609869000354291(7.201275e-03)	-0.345538780100936(1.601832e-01)	-0.372899639174325(1.274860e-01)	0.390559473779641(1.090565e-01)	0.201878849396935(4.217824e-01)	-0.0155076267890656(9.513010e-01)	-0.0582160337904531(8.185177e-01)	-0.233249683567386(3.516008e-01)
MSTRG.17191	-0.169527088860708(5.012648e-01)	-0.382232904174202(1.174925e-01)	-0.664824948739345(2.610898e-03)	-0.472298603482813(4.780369e-02)	-0.355762480203729(1.473600e-01)	-0.165768292295212(5.109386e-01)	0.407300686787403(9.341931e-02)	-0.30205767981734(2.231370e-01)	0.182333026477272(4.689781e-01)	0.114375512656886(6.513372e-01)	0.851250261601978(7.475445e-06)	0.0712146829727969(7.788610e-01)	0.229957946272423(3.586321e-01)	0.932632739064307(1.724353e-08)	0.646616048296773(3.732851e-03)	0.232738953077387(3.526865e-01)
MSTRG.17213	-0.48001320955607(4.379575e-02)	-0.00387740296684796(9.878173e-01)	-0.479992270797125(4.380627e-02)	-0.456396583179428(5.693534e-02)	-0.482170971319857(4.272193e-02)	0.0885792359373436(7.267003e-01)	-0.0297762050956672(9.066337e-01)	0.0564405047202942(8.239695e-01)	0.695742663472425(1.344276e-03)	0.433572199114218(7.225041e-02)	0.0714489472870572(7.781507e-01)	0.274157957322591(2.709342e-01)	-0.255124146523568(3.069093e-01)	-0.207550684820085(4.085758e-01)	-0.0211948363725586(9.334737e-01)	-0.611770880359794(6.973873e-03)
MSTRG.17215	0.13665727771821(5.887062e-01)	0.377944010449074(1.220134e-01)	0.296100502059951(2.328509e-01)	0.25513487819762(3.068882e-01)	0.450980983393602(6.032586e-02)	0.0162340722720485(9.490224e-01)	-0.322428554018364(1.919189e-01)	-0.209446495782668(4.042117e-01)	0.130543500367985(6.056406e-01)	-0.689631974908467(1.542243e-03)	-0.265767990885685(2.864555e-01)	0.108791809066558(6.674083e-01)	0.166899836812022(5.080171e-01)	0.36809802654716(1.328531e-01)	0.336700375242596(1.718654e-01)	0.122618513135245(6.278788e-01)
MSTRG.17228	0.00383924768365013(9.879372e-01)	0.357835737647998(1.448486e-01)	0.61539640993468(6.556473e-03)	0.0803993219293426(7.511444e-01)	0.388829460619922(1.107726e-01)	0.435186769810079(7.107659e-02)	-0.223100160766962(3.735343e-01)	-0.0781979737923315(7.577624e-01)	-0.294160519368945(2.360718e-01)	-0.438323514734468(6.883651e-02)	-0.352628337402404(1.512131e-01)	-0.0881985737449226(7.278325e-01)	0.119571820788393(6.365112e-01)	-0.0605276420408407(8.114318e-01)	0.0745650087685447(7.687193e-01)	0.170177281105097(4.996003e-01)
MSTRG.17230	-0.19655818107954(4.343736e-01)	-0.245209347349554(3.267257e-01)	-0.725685935336319(6.521513e-04)	-0.485956531710928(4.088665e-02)	-0.400228925842743(9.981298e-02)	-0.275602913559034(2.683147e-01)	0.281605719800327(2.576009e-01)	-0.366837166148979(1.342882e-01)	0.442561733546332(6.589347e-02)	0.137285658559912(5.869769e-01)	0.812429754126375(4.197514e-05)	0.12187277477301(6.299875e-01)	0.163005502143553(5.181047e-01)	0.886060393987223(9.933042e-07)	0.573720975408135(1.279160e-02)	0.191458352141957(4.466236e-01)
MSTRG.17232	-0.146347288621411(5.622799e-01)	-0.102691487787436(6.851249e-01)	-0.21863453584705(3.834212e-01)	-0.393854615080524(1.058406e-01)	-0.186717738518339(4.581678e-01)	-0.185360553578897(4.615003e-01)	0.309938653597982(2.106941e-01)	-0.132866783477001(5.991822e-01)	0.0511186664382831(8.403553e-01)	-0.101179334799652(6.895412e-01)	0.512332626861542(2.971752e-02)	-0.322024101357121(1.925088e-01)	0.320270105951099(1.950812e-01)	0.70356532904117(1.122063e-03)	0.535303242935261(2.206181e-02)	0.431007694438422(7.414418e-02)
MSTRG.1724	-0.170447733672451(4.989088e-01)	-0.36811197890642(1.328373e-01)	-0.680972016524441(1.863669e-03)	-0.541896069019204(2.017914e-02)	-0.474159128248514(4.681263e-02)	-0.124521768257214(6.225092e-01)	0.445257167154532(6.407104e-02)	-0.261800177435327(2.939807e-01)	0.250153121109841(3.167530e-01)	0.211511594851761(3.994867e-01)	0.881136135416961(1.371191e-06)	0.0489035344410944(8.471945e-01)	0.0118564863308871(9.627581e-01)	0.847554737354731(8.986265e-06)	0.626423127409707(5.409635e-03)	0.235551532357298(3.467311e-01)
MSTRG.17250	-0.236190397513768(3.453865e-01)	-0.227467617576821(3.640042e-01)	-0.685850267804975(1.676432e-03)	-0.340116132897621(1.672844e-01)	-0.425197583394279(7.856969e-02)	-0.437865581644712(6.916023e-02)	-0.139611406266474(5.805952e-01)	-0.529675974117726(2.377530e-02)	0.442162469332386(6.616666e-02)	0.681365723028367(1.847944e-03)	0.579357928823035(1.174460e-02)	0.126290271465262(6.175361e-01)	0.0251462033876979(9.211048e-01)	0.204592753234384(4.154352e-01)	-0.186883733383994(4.577610e-01)	-0.157157176594012(5.334270e-01)
MSTRG.17262	0.0952342259534007(7.069957e-01)	0.23618839875954(3.453907e-01)	0.670093229414447(2.344029e-03)	0.143527316247354(5.699169e-01)	0.0586915175163297(8.170591e-01)	0.688935410951912(1.566267e-03)	0.351069438093123(1.531552e-01)	0.820611267322316(3.019864e-05)	-0.365330879607226(1.360168e-01)	-0.458909885281602(5.541134e-02)	-0.572819240304007(1.296578e-02)	-0.395272188082762(1.044781e-01)	-0.252537436783357(3.120084e-01)	-0.440480912921038(6.732648e-02)	0.245776540235495(3.255723e-01)	0.0123482489853073(9.612145e-01)
MSTRG.17263	0.109377862320975(6.657149e-01)	0.235309620561508(3.472411e-01)	0.729293903579419(5.940541e-04)	0.201505389260093(4.226598e-01)	0.0899000349874499(7.227762e-01)	0.650218667559696(3.484227e-03)	0.296598251347419(2.320291e-01)	0.791221589389646(9.204525e-05)	-0.418609349349579(8.381901e-02)	-0.389601853920504(1.100041e-01)	-0.606352380851618(7.637519e-03)	-0.385940058198687(1.136815e-01)	-0.301804478202477(2.235445e-01)	-0.554177645245885(1.701038e-02)	0.103802466447287(6.818864e-01)	0.0504301580711236(8.424799e-01)
MSTRG.17281	-0.144715842518216(5.666927e-01)	-0.141413128786841(5.756715e-01)	0.404427968380731(9.597978e-02)	0.011725954481652(9.631678e-01)	-0.00290888750025006(9.908602e-01)	0.317228557867329(1.995956e-01)	0.571021415603622(1.331868e-02)	0.895019443282554(5.311622e-07)	-0.411676699106837(8.961449e-02)	-0.312859188710102(2.062004e-01)	-0.344539009119776(1.614767e-01)	-0.354672845865666(1.486918e-01)	-0.110475007494111(6.625488e-01)	-0.28200931932096(2.568903e-01)	0.251316999508116(3.144317e-01)	0.0677769201949993(7.893027e-01)
MSTRG.17282	0.163343504941556(5.172255e-01)	0.0945020912338833(7.091551e-01)	-0.575678855505598(1.241984e-02)	-0.331579178621477(1.788910e-01)	-0.481539547710009(4.303406e-02)	-0.412284764727422(8.909484e-02)	-0.109111168932367(6.664853e-01)	-0.432922090354301(7.272707e-02)	0.562910680487366(1.500704e-02)	0.391424806726413(1.082053e-01)	0.512008215626966(2.983869e-02)	-0.0568905774975965(8.225868e-01)	0.0325163166632479(8.980824e-01)	0.386142816532484(1.134756e-01)	0.102784783228628(6.848527e-01)	0.00555516028112038(9.825464e-01)
MSTRG.17296	-0.120773890977796(6.330999e-01)	-0.416722056663763(8.536883e-02)	-0.56562520701039(1.442408e-02)	-0.425500795443147(7.833406e-02)	-0.392672274050429(1.069866e-01)	-0.0352826107131998(8.894602e-01)	0.507088310912737(3.172366e-02)	-0.112587370753844(6.564684e-01)	0.00901250904985819(9.716873e-01)	0.161468475122183(5.221116e-01)	0.761883397137118(2.383661e-04)	-0.104083601734604(6.810677e-01)	0.27325781528792(2.725740e-01)	0.76595256271648(2.105899e-04)	0.614147575355708(6.697900e-03)	0.179403725980279(4.762705e-01)
MSTRG.17332	-0.374358235802268(1.258862e-01)	0.0880320324704957(7.283280e-01)	-0.613444029287734(6.778655e-03)	-0.464314428406819(5.223819e-02)	-0.653153683139242(3.291853e-03)	-0.166617089119706(5.087464e-01)	-0.0849865400680786(7.374070e-01)	-0.201416540475879(4.228687e-01)	0.868287598394345(2.988249e-06)	0.628482508072971(5.214743e-03)	0.352690637574954(1.511359e-01)	-0.0627722288483411(8.045646e-01)	-0.220800570723064(3.786077e-01)	-0.0458347079900541(8.566865e-01)	-0.066866076389848(7.920751e-01)	-0.310825333453196(2.093231e-01)
MSTRG.17336	-0.380478993572555(1.193267e-01)	-0.422094291274657(8.101136e-02)	-0.470505481583554(4.877382e-02)	-0.327332053369943(1.848617e-01)	-0.29171930468799(2.401650e-01)	-0.0427473526523312(8.662548e-01)	-0.0286214542367557(9.102405e-01)	-0.085356261607667(7.363030e-01)	0.133529511564571(5.973451e-01)	0.689996016556902(1.529809e-03)	0.191523875014666(4.464651e-01)	0.430354145351775(7.463260e-02)	-0.221911509927953(3.761520e-01)	-0.297188142442626(2.310575e-01)	-0.368247807134861(1.326833e-01)	-0.545233962491068(1.927542e-02)
MSTRG.1734	-0.452446799235886(5.939364e-02)	-0.304034818879585(2.199718e-01)	-0.848824079244297(8.440281e-06)	-0.605161936747359(7.789937e-03)	-0.530561835916297(2.349887e-02)	-0.136724985038971(5.885198e-01)	0.176239570905303(4.842100e-01)	-0.379643318034982(1.202078e-01)	0.585452786720131(1.069078e-02)	0.505768575729965(3.224461e-02)	0.764291353577286(2.215797e-04)	0.000513037350328781(9.983880e-01)	0.134949982276683(5.934153e-01)	0.565363080613375(1.447958e-02)	0.350415306353823(1.539752e-01)	-0.173819622936685(4.903255e-01)
MSTRG.17349	-0.424066404148372(7.945336e-02)	-0.100891619670165(6.903826e-01)	-0.628510932883138(5.212093e-03)	-0.440007249915608(6.765588e-02)	-0.654668014576024(3.196057e-03)	-0.166693255386769(5.085499e-01)	-0.0604688804790601(8.116118e-01)	-0.250239549321189(3.165802e-01)	0.660321714158893(2.858379e-03)	0.862924778342482(4.040256e-06)	0.432741682258527(7.285975e-02)	-0.100640714292799(6.911166e-01)	-0.244836757663611(3.274847e-01)	-0.179712876281121(4.754982e-01)	-0.275677428218473(2.681800e-01)	-0.302922377042133(2.217492e-01)
MSTRG.17358	-0.289318863716939(2.442336e-01)	0.193504094495796(4.416884e-01)	-0.346161765757054(1.593808e-01)	-0.375445772255778(1.247026e-01)	-0.262908067827493(2.918676e-01)	0.280489496268376(2.595726e-01)	0.046229720236262(8.554637e-01)	0.160237156424146(5.253319e-01)	0.601012779363019(8.340470e-03)	0.015343442951032(9.518160e-01)	-0.0597924632348674(8.136839e-01)	-0.127031621076362(6.154560e-01)	0.31994938052598(1.955540e-01)	0.0168364393661334(9.471334e-01)	0.30557821058495(2.175213e-01)	-0.553796622336884(1.710236e-02)
MSTRG.17360	-0.138052843901205(5.848686e-01)	-0.323924657730836(1.897470e-01)	-0.43170276563785(7.362733e-02)	-0.300359775596485(2.258786e-01)	-0.171969011226559(4.950274e-01)	-0.0115488838115012(9.637237e-01)	0.422986933551659(8.030341e-02)	-0.157944246489151(5.313529e-01)	0.0403735847810991(8.736236e-01)	-0.148786904547861(5.557093e-01)	0.65532036507117(3.155500e-03)	-0.0819847477523442(7.463882e-01)	0.275074444520441(2.692709e-01)	0.92457659350535(4.148313e-08)	0.780361575757911(1.330801e-04)	0.251463540811159(3.141401e-01)
MSTRG.17364	-0.631582232983948(4.932197e-03)	-0.635394894740733(4.601891e-03)	-0.618220887523405(6.245518e-03)	-0.282060473072042(2.568004e-01)	-0.264334545314321(2.891605e-01)	-0.107799424464967(6.702793e-01)	0.188313179240597(4.542658e-01)	-0.0770669535648608(7.611689e-01)	0.102653894649497(6.852346e-01)	0.650412390247362(3.471252e-03)	0.408825202323592(9.208076e-02)	-0.0207792231183588(9.347755e-01)	0.130432807319741(6.059490e-01)	-0.0104114125247107(9.672947e-01)	-0.130936607757819(6.045458e-01)	-0.425161258352892(7.859796e-02)
MSTRG.1737	-0.256546678736536(3.041264e-01)	-0.308947653411892(2.122332e-01)	-0.579444696163918(1.172904e-02)	-0.300450982451581(2.257308e-01)	-0.60296199529861(8.078061e-03)	-0.239361643300409(3.387564e-01)	0.0105518168290346(9.668539e-01)	-0.380291025316207(1.195245e-01)	0.281527161858826(2.577394e-01)	0.96620413778609(7.695984e-11)	0.626314924290375(5.420037e-03)	-0.0919155105193028(7.168008e-01)	-0.282361823795143(2.562707e-01)	-0.0924914070328485(7.150962e-01)	-0.370070968566304(1.306290e-01)	-0.0395662814311564(8.761320e-01)
MSTRG.17370	0.403252745093045(9.704172e-02)	0.683999407468934(1.745547e-03)	0.188567568652495(4.536453e-01)	-0.00830953568455171(9.738949e-01)	-0.0907612125831892(7.202211e-01)	0.132851018958292(5.992259e-01)	-0.565966617455275(1.435205e-02)	-0.185994322097285(4.599426e-01)	0.407147135397343(9.355491e-02)	0.0689070544996026(7.858662e-01)	-0.405540700364434(9.498206e-02)	0.0516602636838937(8.386848e-01)	-0.16900716327642(5.025976e-01)	-0.442240706936065(6.611306e-02)	-0.311307691723898(2.085797e-01)	-0.31668457656546(2.004102e-01)
MSTRG.17374	0.836867195423533(1.491303e-05)	0.798515854180837(7.098958e-05)	0.401212778688056(9.890513e-02)	0.178321842428906(4.789779e-01)	0.226369869033775(3.663865e-01)	-0.154371852134322(5.407962e-01)	-0.514218734194366(2.902058e-02)	-0.0861635023404401(7.338943e-01)	0.179467897470593(4.761101e-01)	-0.442840437701841(6.570326e-02)	-0.552095356438135(1.751790e-02)	0.143424070197064(5.701973e-01)	0.0168547014281806(9.470761e-01)	-0.209729775040817(4.035618e-01)	-0.19102254264945(4.476786e-01)	0.027957359581666(9.123154e-01)
MSTRG.17375	0.10785535045808(6.701174e-01)	-0.143579396889211(5.697754e-01)	0.369609883297581(1.311465e-01)	0.251987352222049(3.130993e-01)	0.277266647645974(2.653180e-01)	0.277499766050168(2.648998e-01)	0.441302057110761(6.675824e-02)	0.354923825804627(1.483843e-01)	-0.507049124027888(3.173903e-02)	-0.63849382267804(4.346909e-03)	-0.0231535949861251(9.273402e-01)	-0.0627836335211721(8.045298e-01)	-0.0256491402342333(9.195317e-01)	0.383264346884449(1.164232e-01)	0.558261011029109(1.604890e-02)	0.458520632453877(5.564534e-02)
MSTRG.17376	-0.0562543394603574(8.245416e-01)	-0.285244987898068(2.512380e-01)	-0.617351288678942(6.339953e-03)	-0.446813770229276(6.303584e-02)	-0.333134815081349(1.767368e-01)	-0.189055282024328(4.524567e-01)	0.326780861511305(1.856462e-01)	-0.307168325679457(2.150152e-01)	0.221361433598232(3.773668e-01)	0.0465866349542894(8.543590e-01)	0.769030954004549(1.914382e-04)	0.0788024899421813(7.559434e-01)	0.197570859550025(4.319621e-01)	0.925590387311374(3.734804e-08)	0.664202709017993(2.644005e-03)	0.193895757766683(4.407468e-01)
MSTRG.17428	-0.265230291640596(2.874684e-01)	-0.416600093517744(8.546970e-02)	-0.774249998770169(1.623272e-04)	-0.254293540777285(3.085412e-01)	-0.126495353200575(6.169604e-01)	-0.405390605924077(9.511620e-02)	0.0991831863811552(6.953857e-01)	-0.484077777517294(4.178980e-02)	0.304047580613095(2.199515e-01)	0.192820331817131(4.433348e-01)	0.69015795848818(1.524305e-03)	0.181076025888114(4.721005e-01)	0.465840788639879(5.136735e-02)	0.775737028630209(1.547536e-04)	0.325367320357643(1.876683e-01)	-0.0447729526724572(8.599750e-01)
MSTRG.17469	0.0145015016752255(9.544573e-01)	-0.21880292071579(3.830458e-01)	-0.00667210617892874(9.790378e-01)	0.319304750988239(1.965066e-01)	0.572173547639604(1.309166e-02)	-0.180635571602733(4.731971e-01)	-0.209016668078332(4.051990e-01)	-0.14304187653311(5.712360e-01)	-0.167090549855667(5.075255e-01)	-0.267228019491708(2.837164e-01)	-0.184957579197919(4.624921e-01)	0.142129502004066(5.737189e-01)	0.237510592319228(3.426174e-01)	0.107804404239594(6.702649e-01)	-0.0726703595012538(7.744503e-01)	-0.17191328297407(4.951693e-01)
MSTRG.1747	0.265027029731974(2.878518e-01)	0.152652173872597(5.453689e-01)	0.375967147377646(1.241380e-01)	0.207868430155502(4.078426e-01)	0.34679845633831(1.585635e-01)	0.200743653680314(4.244524e-01)	0.214431029660267(3.928583e-01)	0.14233966767383(5.731465e-01)	-0.323843716253946(1.898641e-01)	-0.789118352747325(9.901948e-05)	-0.0756346713188328(7.654888e-01)	-0.222125569660516(3.756798e-01)	0.298624241586291(2.287032e-01)	0.543165834955421(1.983151e-02)	0.643459427658607(3.962455e-03)	0.442038588746056(6.625159e-02)
MSTRG.17472	-0.210972957213099(4.007162e-01)	-0.386937753455381(1.126710e-01)	-0.536491722278828(2.171264e-02)	-0.316162219221699(2.011945e-01)	-0.623273077072218(5.719165e-03)	-0.157887799459345(5.315015e-01)	0.210427784853638(4.019627e-01)	-0.265900597483965(2.862061e-01)	0.11930385665988(6.372726e-01)	0.90864248948781(1.825940e-07)	0.702058114223875(1.162316e-03)	-0.151393088235342(5.487277e-01)	-0.313010660323134(2.059691e-01)	-0.0328183801482692(8.971403e-01)	-0.268149872502224(2.819951e-01)	0.115898920677442(6.469775e-01)
MSTRG.17478	0.339389150035819(1.682524e-01)	-0.0376208417780577(8.821813e-01)	-0.0337768007064777(8.941522e-01)	-0.144615675012375(5.669641e-01)	-0.123654176746751(6.249547e-01)	0.0912108001944408(7.188883e-01)	0.311052268800172(2.089731e-01)	-0.0641034721967983(8.004982e-01)	-0.224126233431177(3.712829e-01)	-0.227363319276511(3.642301e-01)	0.391088540760503(1.085355e-01)	-0.248588935241793(3.198886e-01)	0.110849968022105(6.614680e-01)	0.637322716943391(4.441877e-03)	0.599325970733603(8.573057e-03)	0.39356181849957(1.061235e-01)
MSTRG.17515	0.271843997876408(2.751620e-01)	-0.173429045780697(4.913161e-01)	-0.176621357721199(4.832486e-01)	-0.304317850062532(2.195211e-01)	-0.54528335214014(1.926229e-02)	0.0717480134432119(7.772442e-01)	0.546510318908128(1.893840e-02)	0.245410272907444(3.263168e-01)	-0.200140529059734(4.258746e-01)	0.30466106571985(2.189754e-01)	0.457363158283675(5.634556e-02)	-0.527008085760941(2.462317e-02)	-0.0984611939266291(6.975036e-01)	0.171567824012094(4.960496e-01)	0.285965417934539(2.499902e-01)	0.298027604699896(2.296794e-01)
MSTRG.17531	0.00981882261061094(9.691553e-01)	0.066504674159994(7.931758e-01)	-0.232215293947655(3.538018e-01)	-0.090271336238391(7.216742e-01)	0.308525233453394(2.128916e-01)	-0.110910511865052(6.612936e-01)	-0.0249710807000934(9.216527e-01)	-0.158222982521712(5.306193e-01)	0.238573192382356(3.403979e-01)	-0.647413166515557(3.676627e-03)	0.0451747729871719(8.587302e-01)	0.27057598595009(2.774959e-01)	0.631449789622166(4.944008e-03)	0.763367319669691(2.278994e-04)	0.64324348428127(3.978575e-03)	-0.111282012116032(6.602235e-01)
MSTRG.17533	0.0425827609050421(8.667654e-01)	0.616904402715413(6.388931e-03)	-0.0510096982872749(8.406915e-01)	-0.0448379080530972(8.597738e-01)	0.206107625396292(4.119146e-01)	-0.134413336409895(5.948987e-01)	-0.508316100112232(3.124487e-02)	-0.203208512754199(4.186662e-01)	0.685700921331746(1.681924e-03)	-0.378887456855857(1.210086e-01)	-0.387790235051202(1.118127e-01)	0.0696450932970689(7.836240e-01)	0.488377177145681(3.974507e-02)	0.0532503842132159(8.337839e-01)	0.0452758181191394(8.584173e-01)	-0.35456657306164(1.488222e-01)
MSTRG.17544	-0.20476181532443(4.150416e-01)	0.080163722445131(7.518519e-01)	-0.511206502862071(3.013978e-02)	-0.175883967621894(4.851063e-01)	0.114968890863306(6.496378e-01)	-0.391475666449594(1.081555e-01)	-0.290118579223682(2.428734e-01)	-0.509325693374714(3.085536e-02)	0.626958848306398(5.358376e-03)	-0.208028288508183(4.074740e-01)	0.223638650950418(3.723518e-01)	0.433980176092161(7.195246e-02)	0.494449156242689(3.698878e-02)	0.644051772396718(3.918512e-03)	0.293902429990407(2.365024e-01)	-0.198405930155282(4.299789e-01)
MSTRG.17561	0.144941499006913(5.660815e-01)	0.132760561568694(5.994769e-01)	-0.00132720199965455(9.958298e-01)	0.232800872682322(3.525548e-01)	0.414936832929816(8.685397e-02)	-0.280198108298567(2.600888e-01)	-0.239591784104982(3.382781e-01)	-0.411390950117437(8.985945e-02)	0.034460102630478(8.920226e-01)	-0.510706589435837(3.032871e-02)	0.0626498680574134(8.049386e-01)	0.0311489067250293(9.023485e-01)	0.571304271339857(1.326266e-02)	0.631679945014369(4.923497e-03)	0.312505260076178(2.067416e-01)	0.220389491550449(3.795186e-01)
MSTRG.17619	0.0557395320216502(8.261240e-01)	0.0908579909220768(7.199341e-01)	0.468757838035724(4.973361e-02)	0.589302531184101(1.006516e-02)	0.951643809722797(1.291107e-09)	-0.135222169390401(5.926635e-01)	-0.42788125526334(7.650211e-02)	-0.0256613601907842(9.194934e-01)	-0.38191209851475(1.178265e-01)	-0.663107680451172(2.703104e-03)	-0.684785390184907(1.715914e-03)	0.166419327472473(5.092568e-01)	0.672352557206274(2.236687e-03)	-0.119506103240196(6.366979e-01)	-0.241883877092214(3.335362e-01)	-0.148054736546316(5.576777e-01)
MSTRG.17682	-0.123224029349407(6.261685e-01)	-0.362543905589117(1.392558e-01)	-0.740240760017668(4.435847e-04)	-0.559784409146432(1.570143e-02)	-0.742956414668978(4.116803e-04)	-0.195636584775036(4.365742e-01)	0.333143838671681(1.767244e-01)	-0.330929653979064(1.797956e-01)	0.29251076348327(2.388331e-01)	0.720602779196013(7.420067e-04)	0.929390127087613(2.485707e-08)	-0.0585660812930195(8.174438e-01)	-0.225338397230616(3.686330e-01)	0.457162225295492(5.646778e-02)	0.198123982280574(4.306480e-01)	0.161107431010211(5.230549e-01)
MSTRG.17689	0.383729024352555(1.159437e-01)	0.255390971585529(3.063861e-01)	0.754097047348666(3.001744e-04)	0.321727909592761(1.929416e-01)	0.232040515054976(3.541744e-01)	0.464517656915312(5.212160e-02)	0.151332111503885(5.488906e-01)	0.726895330424082(6.321701e-04)	-0.499168887235439(3.494961e-02)	-0.469607173794204(4.926539e-02)	-0.713444052058256(8.859044e-04)	-0.130188929256306(6.066287e-01)	-0.315312675747326(2.024743e-01)	-0.573911527600478(1.275503e-02)	-0.0234667248244087(9.263601e-01)	0.00747598605938964(9.765128e-01)
MSTRG.17690	0.813202132816678(4.071791e-05)	0.588377471958179(1.021274e-02)	0.771412629565476(1.776498e-04)	0.461254835239047(5.401725e-02)	0.365877870665689(1.353873e-01)	0.00179535301603945(9.943589e-01)	-0.409628239695673(9.138130e-02)	0.0512988500462397(8.397995e-01)	-0.362974168840878(1.387523e-01)	-0.393645571032161(1.060425e-01)	-0.63243483111742(4.856707e-03)	0.0846189235658481(7.385052e-01)	-0.257904227617058(3.014848e-01)	-0.462271037758389(5.342138e-02)	-0.385497742975625(1.141315e-01)	0.264459083455145(2.889249e-01)
MSTRG.17699	-0.0114419075844092(9.640595e-01)	0.0521180906996457(8.372731e-01)	-0.244464650944801(3.282437e-01)	-0.120737653258606(6.332026e-01)	0.28826143606723(2.460397e-01)	-0.345675794969894(1.600065e-01)	-0.378744096567761(1.211609e-01)	-0.622206639186685(5.827156e-03)	0.259575723221463(2.982513e-01)	-0.252817112487201(3.114547e-01)	0.181037377927909(4.721967e-01)	0.40578431853882(9.476462e-02)	0.302913386396678(2.217636e-01)	0.615119963848093(6.587569e-03)	0.209914960750236(4.031372e-01)	-0.0318738866615529(9.000864e-01)
MSTRG.177	-0.334242337763689(1.752139e-01)	-0.414616204531325(8.712268e-02)	-0.465780400249746(5.140159e-02)	-0.549935274830621(1.805695e-02)	-0.411468462564079(8.979296e-02)	0.343293995591712(1.630975e-01)	0.737374157681573(4.794880e-04)	0.231489105428423(3.553516e-01)	0.0146175826849928(9.540931e-01)	-0.0248274420333349(9.221020e-01)	0.61550472336746(6.544322e-03)	-0.164760810052518(5.135463e-01)	0.196778656293672(4.338480e-01)	0.69956417886226(1.231554e-03)	0.864668390824197(3.667969e-06)	0.0438268589335524(8.629071e-01)
MSTRG.17708	0.222032014765859(3.758861e-01)	-0.300882473512751(2.250323e-01)	0.0733286179570624(7.724579e-01)	0.388923039092066(1.106793e-01)	0.131633744784405(6.026063e-01)	-0.0660624753778241(7.945230e-01)	0.259903849032699(2.976190e-01)	-0.146411107682362(5.621076e-01)	-0.476016378312947(4.583893e-02)	-0.14420544434972(5.680763e-01)	0.385611887912952(1.140153e-01)	-0.0229974941847432(9.278289e-01)	-0.0574246961630036(8.209466e-01)	0.459278699867131(5.519030e-02)	0.212751605722852(3.966639e-01)	0.617603018073821(6.312498e-03)
MSTRG.17722	-0.379929107947575(1.199060e-01)	-0.40401510681651(9.635188e-02)	-0.428833290191003(7.577834e-02)	-0.312847885544916(2.062177e-01)	-0.577284996284709(1.212135e-02)	0.0359064431806184(8.875173e-01)	0.207394048685854(4.089375e-01)	0.076983185687152(7.614214e-01)	0.114529978123095(6.508947e-01)	0.894938183942651(5.343191e-07)	0.338799998007964(1.690396e-01)	-0.181626724318249(4.707313e-01)	-0.355603383529363(1.475539e-01)	-0.405311501549985(9.518695e-02)	-0.348565002174839(1.563110e-01)	-0.305650251617477(2.174074e-01)
MSTRG.17754	0.193188514881872(4.424479e-01)	0.175822341275257(4.852617e-01)	0.67003568909773(2.346817e-03)	0.540596566197405(2.053985e-02)	0.523881325844566(2.564672e-02)	0.17985105833967(4.751533e-01)	-0.0101709502782024(9.680497e-01)	0.0652292772704171(7.970631e-01)	-0.544114694208358(1.957483e-02)	-0.658059007035706(2.989817e-03)	-0.27237622963682(2.741860e-01)	-0.26666914293981(2.847630e-01)	0.244494362266582(3.281830e-01)	0.170048836783202(4.999289e-01)	0.199090118051562(4.283576e-01)	0.530668111949907(2.346588e-02)
MSTRG.17804	0.139660239473089(5.804615e-01)	0.0964946673183801(7.032832e-01)	0.0320174840960035(8.996384e-01)	-0.0568488320999052(8.227150e-01)	-0.0133796447565498(9.579775e-01)	-0.252651356914805(3.117828e-01)	-0.153215526025644(5.438690e-01)	-0.623608151719327(5.685572e-03)	-0.0699541535609212(7.826856e-01)	-0.0011364946159917(9.964290e-01)	0.466389225282681(5.105714e-02)	-0.00556797258483641(9.825062e-01)	-0.00818021768808146(9.743010e-01)	0.541843946676093(2.019351e-02)	0.109710705977263(6.647538e-01)	0.636099750873935(4.542850e-03)
MSTRG.17820	-0.0379853841005144(8.810473e-01)	0.000661609268912428(9.979212e-01)	-0.464075122322417(5.237572e-02)	-0.358087303833407(1.445459e-01)	-0.751000891470006(3.282442e-04)	-0.237322073484184(3.430120e-01)	0.016193529343756(9.491496e-01)	-0.254436211593656(3.082605e-01)	0.490635128172647(3.870235e-02)	0.853994388798365(6.499626e-06)	0.529541593832082(2.381745e-02)	-0.116249610584209(6.459754e-01)	-0.553649009743226(1.713811e-02)	-0.165896379588597(5.106075e-01)	-0.318146279209986(1.982263e-01)	0.103817978020648(6.818412e-01)
MSTRG.17862	0.475264982789158(4.623099e-02)	0.350275282577049(1.541511e-01)	0.62427606620778(5.619088e-03)	0.203924714802004(4.169929e-01)	0.391099450046398(1.085248e-01)	0.369489230406397(1.312821e-01)	0.0774519092476663(7.600090e-01)	0.303281217959007(2.211748e-01)	-0.402789485122133(9.746265e-02)	-0.845488064708703(9.939978e-06)	-0.420549757436169(8.224709e-02)	-0.0273744922276033(9.141371e-01)	0.0769217605116804(7.616065e-01)	0.180519971836679(4.734851e-01)	0.477414893934029(4.511594e-02)	0.245115214169374(3.269174e-01)
MSTRG.17912	-0.363999367777062(1.375577e-01)	-0.377926766726799(1.220319e-01)	-0.753599996599185(3.045394e-04)	-0.579984901200018(1.163251e-02)	-0.695183352912312(1.361470e-03)	-0.110573722724712(6.622642e-01)	0.298593575206936(2.287533e-01)	-0.309916307720486(2.107287e-01)	0.368330376602724(1.325898e-01)	0.684116245545843(1.741115e-03)	0.860169495018258(4.694692e-06)	-0.114083986958292(6.521728e-01)	-0.0795505384028538(7.536942e-01)	0.453217886228879(5.890760e-02)	0.259139976472936(2.990922e-01)	-0.000743292465554733(9.976645e-01)
MSTRG.17927	-0.316313277494591(2.009674e-01)	-0.379329679015805(1.205396e-01)	-0.713252284607343(8.900577e-04)	-0.452419754962409(5.941074e-02)	-0.629842986778032(5.089154e-03)	-0.188237778921908(4.544499e-01)	0.197635336780337(4.318088e-01)	-0.397806177567465(1.020741e-01)	0.296591016697687(2.320410e-01)	0.821572943680217(2.902105e-05)	0.830614886664418(1.973225e-05)	-0.164679438300217(5.137572e-01)	-0.0754184497377959(7.661415e-01)	0.27057170478594(2.775038e-01)	-0.0300536788871809(9.057673e-01)	0.0568016530532767(8.228600e-01)
MSTRG.17938	-0.0504408965212436(8.424468e-01)	-0.262057572886818(2.934890e-01)	-0.0029758492254304(9.906498e-01)	-0.00808997221924385(9.745845e-01)	0.514390415592725(2.895777e-02)	0.201603637426634(4.224289e-01)	-0.0622982816526094(8.060135e-01)	0.0932251925809727(7.129262e-01)	-0.251880847742357(3.133107e-01)	-0.394531356719824(1.051886e-01)	-0.311771102610231(2.078672e-01)	0.595524485384164(9.116399e-03)	0.169053623588591(5.024784e-01)	0.0748963292345645(7.677183e-01)	0.14981273424641(5.529566e-01)	-0.527946494239626(2.432229e-02)
MSTRG.17952	-0.077960295657373(7.584779e-01)	0.0760748662576351(7.641604e-01)	0.650334435391148(3.476468e-03)	0.180232972943211(4.742004e-01)	0.149917150774625(5.526767e-01)	0.837483555691629(1.449793e-05)	0.31401116905492(2.044453e-01)	0.739058036472992(4.581144e-04)	-0.462176834557804(5.347640e-02)	-0.380794822723475(1.189950e-01)	-0.554920842731106(1.683208e-02)	-0.257815227214591(3.016576e-01)	-0.275996106183205(2.676046e-01)	-0.478334737486838(4.464516e-02)	0.199768082484709(4.267541e-01)	-0.118146826828483(6.405642e-01)
MSTRG.17953	0.311553633937922(2.082013e-01)	0.171291047907877(4.967554e-01)	0.0559828497303565(8.253760e-01)	0.108601168093765(6.679595e-01)	-0.0965647591349565(7.030769e-01)	-0.444596903416941(6.451394e-02)	-0.248608267535008(3.198497e-01)	-0.292953138521115(2.380906e-01)	0.0224800048661659(9.294490e-01)	0.31522846390806(2.026014e-01)	0.100016970240545(6.929425e-01)	-0.0209641336290141(9.341963e-01)	-0.11662896775342(6.448920e-01)	-0.168616420263857(5.036004e-01)	-0.478761530608031(4.442800e-02)	0.374177247129774(1.260840e-01)
MSTRG.17986	0.372635622329286(1.277771e-01)	0.395768929259051(1.040037e-01)	0.426573410548316(7.750465e-02)	0.251046799877363(3.149697e-01)	0.131610131517278(6.026720e-01)	0.265561402871292(2.868444e-01)	0.10516253434357(6.779290e-01)	0.255328998487667(3.065076e-01)	-0.0638550592231104(8.012566e-01)	-0.629566388791247(5.114486e-03)	-0.233899890326394(3.502213e-01)	-0.433163279149352(7.254996e-02)	0.00744463752474358(9.766113e-01)	0.218865394286658(3.829066e-01)	0.506691480514163(3.187962e-02)	0.308462817926744(2.129889e-01)
MSTRG.17987	-0.0765395844030834(7.627587e-01)	-0.0753209920512181(7.664358e-01)	-0.185081370050693(4.621873e-01)	-0.301295459769642(2.243651e-01)	0.120300037240104(6.344438e-01)	0.265810543677834(2.863755e-01)	0.293794264142492(2.366830e-01)	0.16904225773608(5.025076e-01)	0.0672472014807909(7.909148e-01)	-0.59564869037074(9.098220e-03)	0.0671437333402232(7.912297e-01)	0.15463586869608(5.400957e-01)	0.411202246885979(9.002148e-02)	0.681452510714215(1.844492e-03)	0.857420868419237(5.436241e-06)	-0.206702330549356(4.105369e-01)
MSTRG.18	-0.0211864581669901(9.334999e-01)	-0.494667424127285(3.689251e-02)	-0.197796842840535(4.314250e-01)	0.510059395113327(3.057467e-02)	0.327015017801597(1.853127e-01)	-0.207288974424122(4.091803e-01)	0.108090059032395(6.694380e-01)	-0.231312228905768(3.557297e-01)	-0.294763722559704(2.350673e-01)	-0.0874159946156166(7.301618e-01)	0.3171973644688(1.996422e-01)	-0.058463454716936(8.177586e-01)	0.223119945786855(3.734909e-01)	0.45701562199766(5.655709e-02)	0.120598910626216(6.335960e-01)	0.217129466724786(3.867857e-01)
MSTRG.1801	-0.0572733410057946(8.214113e-01)	-0.223891468501466(3.717974e-01)	-0.540500506446563(2.056671e-02)	-0.32553674165486(1.874251e-01)	-0.134060697491611(5.958743e-01)	-0.205647211748449(4.129830e-01)	0.223588923914412(3.724609e-01)	-0.346595166600561(1.588241e-01)	0.161707934934818(5.214864e-01)	-0.0936778743900221(7.115886e-01)	0.634016475055776(4.719160e-03)	0.126994662733612(6.155596e-01)	0.468936258506811(4.963497e-02)	0.906062333658549(2.262701e-07)	0.588482957573806(1.019583e-02)	0.160604677629684(5.243697e-01)
MSTRG.1802	-0.0729439556868143(7.736220e-01)	-0.320372534096898(1.949304e-01)	-0.560590767532444(1.551994e-02)	-0.299584559385728(2.271375e-01)	-0.0305265103324591(9.042912e-01)	-0.17788192310844(4.800809e-01)	0.202668082381687(4.199313e-01)	-0.378433610740245(1.214912e-01)	0.107072699211816(6.723845e-01)	-0.151696566207288(5.479173e-01)	0.620758132303653(5.976481e-03)	0.258443755495756(3.004388e-01)	0.433496274246055(7.230596e-02)	0.965857106066842(8.342246e-11)	0.636581819544697(4.502828e-03)	0.0748785987689568(7.677719e-01)
MSTRG.18049	-0.3369686517515(1.715026e-01)	-0.625514298877295(5.497506e-03)	-0.0629673179888263(8.039684e-01)	-0.187533232612808(4.561712e-01)	-0.36481842147777(1.366084e-01)	0.652500606354538(3.333886e-03)	0.913994872494194(1.146123e-07)	0.748715749168673(3.503496e-04)	-0.472416870352401(4.774022e-02)	0.124668596021886(6.220957e-01)	0.262165733400693(2.932825e-01)	-0.363187580483094(1.385030e-01)	-0.312205617331649(2.072005e-01)	0.0141706853441814(9.554953e-01)	0.528468003186507(2.415632e-02)	-0.0383548714682771(8.798981e-01)
MSTRG.1805	-0.0289300112992729(9.092766e-01)	-0.221836836177739(3.763168e-01)	-0.0870788089538737(7.311661e-01)	0.368367600042177(1.325477e-01)	0.20482844710263(4.148864e-01)	-0.13567058678074(5.914258e-01)	0.0148519364979667(9.533579e-01)	-0.353118692128864(1.506058e-01)	-0.16820337662828(5.046615e-01)	-0.163834144623498(5.159504e-01)	0.325915272873895(1.868827e-01)	0.117894510400323(6.412829e-01)	0.168186622256612(5.047046e-01)	0.51020809004497(3.051802e-02)	0.17438933450125(4.888824e-01)	0.332803235851773(1.771945e-01)
MSTRG.18082	-0.0133389372811008(9.581053e-01)	-0.124933083939089(6.213512e-01)	-0.238909230731273(3.396977e-01)	-0.221222178974269(3.776747e-01)	0.0706037575644113(7.807140e-01)	0.00477805486955928(9.849877e-01)	0.271828709120799(2.751900e-01)	-0.130242109555511(6.064804e-01)	0.0275098811987774(9.137139e-01)	-0.470969722409454(4.852124e-02)	0.383773538106012(1.158979e-01)	0.0581976785228262(8.185740e-01)	0.392806630933678(1.068559e-01)	0.916534533129237(9.091715e-08)	0.808859661980363(4.822514e-05)	0.204542616232076(4.155520e-01)
MSTRG.18086	0.0902513604095031(7.217335e-01)	0.00430850740935559(9.864629e-01)	0.100704802904715(6.909291e-01)	0.171215974552746(4.969469e-01)	0.69377151064079(1.405685e-03)	0.0505736097166122(8.420372e-01)	-0.129801403058908(6.077094e-01)	-0.0672512116415201(7.909025e-01)	-0.162859963285314(5.184835e-01)	-0.809037763606561(4.789559e-05)	-0.279965519540175(2.605013e-01)	0.304322473368143(2.195138e-01)	0.627580718662663(5.299370e-03)	0.504704286325788(3.266952e-02)	0.450855557559223(6.040613e-02)	-0.182377804602222(4.688671e-01)
MSTRG.18088	0.123772281040878(6.246216e-01)	0.00661099455260052(9.792298e-01)	0.168635938599516(5.035503e-01)	0.119173421775244(6.376434e-01)	0.604381548898386(7.891179e-03)	0.187624421722461(4.559482e-01)	-0.0487670867279899(8.476161e-01)	-0.0117485594583416(9.630969e-01)	-0.235783409177922(3.462428e-01)	-0.810937322093968(4.449830e-05)	-0.243227969527699(3.307737e-01)	0.33904496777372(1.687120e-01)	0.463316175882374(5.281371e-02)	0.517371716572035(2.788389e-02)	0.545253329150971(1.927027e-02)	-0.12804092061984(6.126286e-01)
MSTRG.18089	-0.283442832889928(2.543764e-01)	-0.249929642032731(3.171998e-01)	-0.661976973854505(2.765265e-03)	-0.529565128393194(2.381006e-02)	-0.256708615198485(3.038106e-01)	-0.148373754398983(5.568197e-01)	0.260151516683524(2.971423e-01)	-0.275072903041665(2.692737e-01)	0.392726790941366(1.069336e-01)	-0.0527380557128671(8.353623e-01)	0.643840430942594(3.934144e-03)	0.211027722796307(4.005911e-01)	0.313143471081528(2.057664e-01)	0.907566873625865(1.998221e-07)	0.706426729938588(1.048831e-03)	-0.0195766581867531(9.385433e-01)
MSTRG.18101	-0.0812477507179096(7.485981e-01)	0.0419449642035524(8.687445e-01)	0.490518635001503(3.875563e-02)	0.459450785738613(5.508739e-02)	0.69376661444866(1.405840e-03)	0.251245631663023(3.145737e-01)	-0.0351277494189248(8.899425e-01)	0.267045685390092(2.840576e-01)	-0.442020680056729(6.626387e-02)	-0.646005303460582(3.776404e-03)	-0.53881307110161(2.104313e-02)	-0.27837867369048(2.633267e-01)	0.65019515091811(3.485805e-03)	-0.0533153380709326(8.335838e-01)	0.0951307080872284(7.073009e-01)	-0.0401953510570736(8.741773e-01)
MSTRG.18105	-0.0137642152001103(9.567707e-01)	-0.167279461768916(5.070388e-01)	0.15703869466879(5.337395e-01)	0.597239041026622(8.868012e-03)	0.712925850982535(8.971650e-04)	-0.024780428988344(9.222491e-01)	-0.0989597771567411(6.960408e-01)	-0.117371484701651(6.427736e-01)	-0.298475603313364(2.289461e-01)	-0.653785708001227(3.251589e-03)	-0.16559083065698(5.113975e-01)	0.160780217444679(5.239105e-01)	0.513661299490851(2.922522e-02)	0.428751208138075(7.584054e-02)	0.271718149263734(2.753931e-01)	0.0670648160288457(7.914700e-01)
MSTRG.18106	-0.255903487056727(3.053828e-01)	-0.241085623325416(3.351832e-01)	-0.461049451310378(5.413828e-02)	0.0471686843220133(8.525581e-01)	0.131851430815464(6.020013e-01)	-0.181317612771841(4.714996e-01)	0.0056701236725714(9.821853e-01)	-0.406707346366712(9.394406e-02)	0.179071532318212(4.771010e-01)	-0.0572937361259434(8.213487e-01)	0.413192159527645(8.832346e-02)	-0.0675755132630594(7.899155e-01)	0.659632114596904(2.897924e-03)	0.650486418829943(3.466304e-03)	0.312891720383139(2.061507e-01)	-0.00620989646042562(9.804897e-01)
MSTRG.18147	0.129329062449594(6.090277e-01)	-0.0344840445978262(8.919480e-01)	0.141861353068785(5.744494e-01)	0.369100229523348(1.317201e-01)	0.504925379606551(3.258090e-02)	-0.0180812503678455(9.432304e-01)	-0.0219955415407546(9.309660e-01)	-0.195412775419993(4.371095e-01)	-0.265269795106041(2.873939e-01)	-0.633048019990169(4.802999e-03)	0.0268962743656078(9.156320e-01)	-0.0150416203101226(9.527628e-01)	0.516380984939352(2.823727e-02)	0.633584847496894(4.756378e-03)	0.453233808740024(5.889759e-02)	0.271526966302282(2.757444e-01)
MSTRG.18155	0.670410023450457(2.328727e-03)	0.684883914539771(1.712229e-03)	0.826288638903634(2.379668e-05)	0.516920816037281(2.804429e-02)	0.297224955277152(2.309970e-01)	-0.0527476472971301(8.353328e-01)	-0.461412272442327(5.392461e-02)	0.0641717833657373(8.002896e-01)	-0.216834566577598(3.874468e-01)	-0.278762418422589(2.626417e-01)	-0.666364654441486(2.530441e-03)	-0.162213024022717(5.201688e-01)	-0.327661649490114(1.843937e-01)	-0.627662496586275(5.291649e-03)	-0.53262990987642(2.286333e-02)	0.354305582845115(1.491426e-01)
MSTRG.18156	0.166496676628807(5.090571e-01)	0.287329779617099(2.476379e-01)	0.284662425828531(2.522498e-01)	0.215083949075101(3.913842e-01)	0.726263510488933(6.425439e-04)	-0.177907190319181(4.800175e-01)	-0.477671720805023(4.498412e-02)	-0.0552945833424818(8.274921e-01)	0.025612341585948(9.196468e-01)	-0.712722421564167(9.016181e-04)	-0.644809839871217(3.862857e-03)	0.54659038036221(1.891741e-02)	0.356006975500785(1.470623e-01)	0.00924957754230675(9.709428e-01)	-0.0476284278812801(8.511361e-01)	-0.296072180782429(2.328978e-01)
MSTRG.18157	0.120813255333693(6.329883e-01)	0.410374407439804(9.073483e-02)	0.0579434657399019(8.193541e-01)	-0.299406298118939(2.274276e-01)	-0.474301050112258(4.673767e-02)	-0.199091678839553(4.283539e-01)	-0.229321947161906(3.599998e-01)	-0.182315061752498(4.690227e-01)	0.341953299543713(1.648551e-01)	0.537923101746805(2.129787e-02)	0.0761568774816336(7.639130e-01)	-0.16802617031807(5.051171e-01)	-0.448506828858721(6.192410e-02)	-0.429638746934776(7.516994e-02)	-0.498132868065776(3.538964e-02)	0.245111266225072(3.269254e-01)
MSTRG.18161	0.67162425532437(2.270836e-03)	0.469063592151156(4.956467e-02)	0.40063500135548(9.943755e-02)	0.503226776135902(3.326656e-02)	0.0587383512157137(8.169154e-01)	-0.101337786102213(6.890780e-01)	-0.464088090320305(5.236826e-02)	-0.134646955375125(5.942527e-01)	-0.0285946543051518(9.103242e-01)	0.105182980627531(6.778696e-01)	-0.357244035622847(1.455623e-01)	-0.0880912256083428(7.281519e-01)	-0.429087750668916(7.558574e-02)	-0.549005338175236(1.829301e-02)	-0.566003540447122(1.434428e-02)	0.136800059897201(5.883131e-01)
MSTRG.18188	0.735657696304188(5.021295e-04)	0.717018814830408(8.113890e-04)	0.749135241923369(3.462004e-04)	0.379289208340544(1.205825e-01)	0.241750976386117(3.338101e-01)	0.177337638060691(4.814474e-01)	-0.260580318832754(2.963180e-01)	0.301043954384839(2.247713e-01)	-0.178711043628422(4.780030e-01)	-0.466679453785379(5.089355e-02)	-0.709230140462465(9.809852e-04)	-0.282351771677778(2.562884e-01)	-0.11144284847215(6.597604e-01)	-0.498031424234355(3.543295e-02)	-0.195982906541001(4.357466e-01)	0.173264157160766(4.917345e-01)
MSTRG.18190	-0.464802947821082(5.195827e-02)	-0.290969112850967(2.414319e-01)	-0.682851789999626(1.789573e-03)	-0.403532180193536(9.678845e-02)	-0.502468660009286(3.357614e-02)	-0.281258980923325(2.582124e-01)	0.0498405937210664(8.443000e-01)	-0.350758182539885(1.535450e-01)	0.436797182942872(6.991989e-02)	0.764825208321883(2.179964e-04)	0.614257061229668(6.685403e-03)	-0.146593056990502(5.616165e-01)	0.135729948679488(5.912621e-01)	0.130314483413322(6.062787e-01)	-0.156649507535963(5.347667e-01)	-0.100183996742338(6.924534e-01)
MSTRG.18204	0.401235804134653(9.888396e-02)	0.541484538890667(2.029283e-02)	0.919639918529078(6.780402e-08)	0.609870429300978(7.201102e-03)	0.482070805795974(4.277133e-02)	0.0603282317202924(8.120425e-01)	-0.444038744315363(6.489013e-02)	-0.0914900806682046(7.180608e-01)	-0.410623944761931(9.051937e-02)	-0.389963316860502(1.096457e-01)	-0.555915601426986(1.659574e-02)	-0.210855779202782(4.009839e-01)	-0.165316390504967(5.121075e-01)	-0.408103054583447(9.271308e-02)	-0.40059556546973(9.947397e-02)	0.509907333060178(3.063268e-02)
MSTRG.18214	0.0334704981475736(8.951070e-01)	-0.422247916054818(8.088919e-02)	-0.164183737460087(5.150429e-01)	0.0519595830493153(8.377618e-01)	0.14452367861875(5.672135e-01)	-0.0327707544147272(8.972889e-01)	0.367871340672383(1.331103e-01)	0.0214587329397584(9.326471e-01)	-0.295129318594384(2.344598e-01)	-0.335584307494605(1.733804e-01)	0.339197110264563(1.685087e-01)	0.18334474181124(4.664725e-01)	0.136527110676733(5.890647e-01)	0.677858673855115(1.991959e-03)	0.597919628090117(8.770938e-03)	0.205786424793727(4.126598e-01)
MSTRG.18255	-0.350677419729805(1.536463e-01)	-0.385293393312871(1.143399e-01)	-0.691362562094467(1.483874e-03)	-0.566823950597686(1.417244e-02)	-0.334016534457074(1.755236e-01)	0.259410199499774(2.985706e-01)	0.482725580906769(4.244919e-02)	0.00501534558435153(9.842423e-01)	0.271438889447599(2.759063e-01)	0.0355713446659426(8.885609e-01)	0.587135985421114(1.041353e-02)	0.0142758254189822(9.551654e-01)	0.332448919349318(1.776845e-01)	0.730360268184227(5.777370e-04)	0.793177716554185(8.593731e-05)	-0.277471166359577(2.649511e-01)
MSTRG.1827	-0.0410137338995713(8.716354e-01)	-0.101574098630727(6.883873e-01)	0.0913324666697183(7.185278e-01)	0.429422893803002(7.533263e-02)	0.832124640073381(1.846122e-05)	-0.209054436689502(4.051122e-01)	-0.386125193123123(1.134935e-01)	-0.21222126889574(3.978699e-01)	-0.195764726184171(4.362679e-01)	-0.460792197811056(5.429018e-02)	-0.386675647334442(1.129358e-01)	0.156935990717342(5.340105e-01)	0.705817243024618(1.064087e-03)	0.107757959071184(6.703994e-01)	-0.136295761711627(5.897021e-01)	-0.26711090770922(2.839355e-01)
MSTRG.1828	-0.315834329600339(2.016878e-01)	-0.405167577841765(9.531577e-02)	-0.415013102421628(8.679014e-02)	-0.0937211004999355(7.114609e-01)	0.114388770350664(6.512992e-01)	-0.155082530831302(5.389116e-01)	0.306196469801311(2.165447e-01)	-0.210674554082652(4.013982e-01)	-0.00646711695914509(9.796817e-01)	-0.257990074913091(3.013182e-01)	0.52222460373916(2.620232e-02)	0.0331168877097354(8.962095e-01)	0.554882126449331(1.684133e-02)	0.88729006147489(9.143751e-07)	0.607606578467133(7.479551e-03)	0.195770232222115(4.362547e-01)
MSTRG.18282	-0.0433112215095923(8.645059e-01)	-0.0300294957322177(9.058428e-01)	-0.0424686530129986(8.671194e-01)	-0.374545820152278(1.256815e-01)	0.11219568987483(6.575943e-01)	0.321506918999271(1.932650e-01)	0.319155514342443(1.967276e-01)	0.202475693609983(4.203821e-01)	-0.121817779484646(6.301432e-01)	-0.46297505444763(5.301147e-02)	0.0234689291632979(9.263532e-01)	-0.0310381296698259(9.026942e-01)	0.493037890455499(3.761591e-02)	0.451458336601897(6.002108e-02)	0.632885039782041(4.817227e-03)	-0.0924963510712327(7.150816e-01)
MSTRG.18310	0.631532348008588(4.936643e-03)	0.384944739221519(1.146959e-01)	0.433280547004694(7.246396e-02)	-0.0624695085050591(8.054900e-01)	-0.222641441764681(3.745433e-01)	0.478259598222904(4.468348e-02)	0.219354882560469(3.818166e-01)	0.413003086010495(8.848379e-02)	-0.249561640318047(3.179365e-01)	-0.199860722247218(4.265353e-01)	-0.214626295345408(3.924172e-01)	-0.390274381853766(1.093380e-01)	-0.341885840851474(1.649439e-01)	-0.19762088885878(4.318432e-01)	0.255986337092311(3.052208e-01)	0.158593692605205(5.296443e-01)
MSTRG.18311	0.109549627224315(6.652189e-01)	-0.0707439407225055(7.802887e-01)	0.45611611046251(5.710734e-02)	0.0367788036994147(8.848016e-01)	0.0447277084576941(8.601152e-01)	0.475985321481217(4.585508e-02)	0.614724676867925(6.632241e-03)	0.868446161044591(2.961134e-06)	-0.481953241348649(4.282936e-02)	-0.534913469380275(2.217728e-02)	-0.313977527666852(2.044964e-01)	-0.233110924744549(3.518956e-01)	-0.210402158896156(4.020214e-01)	-0.0751791253714081(7.668642e-01)	0.490655182124423(3.869319e-02)	0.140574492774971(5.779611e-01)
MSTRG.18321	-0.537279029156674(2.148372e-02)	-0.399120745543264(1.008427e-01)	-0.63344453163598(4.768528e-03)	-0.46358337800447(5.265920e-02)	-0.770053519741751(1.854114e-04)	0.124396800304668(6.228612e-01)	0.369838964176057(1.308892e-01)	0.0575665519230229(8.205111e-01)	0.383471452355951(1.162093e-01)	0.860194476620334(4.688372e-06)	0.586271186498426(1.055525e-02)	-0.280215987973844(2.600571e-01)	-0.318204869863999(1.981391e-01)	-0.0835689932402938(7.416443e-01)	0.0158698871153803(9.501647e-01)	-0.234619499665035(3.486982e-01)
MSTRG.18323	0.853297381805871(6.736486e-06)	0.713226938812872(8.906079e-04)	0.606016700501319(7.680252e-03)	0.143552907241021(5.698474e-01)	0.0130821570720653(9.589111e-01)	0.125731107230169(6.191068e-01)	-0.212231861176542(3.978458e-01)	0.195491651865498(4.369208e-01)	-0.105723654067005(6.762986e-01)	-0.328930707653666(1.825989e-01)	-0.494095280022612(3.714527e-02)	-0.0926788097251244(7.145418e-01)	-0.322875854025051(1.912678e-01)	-0.376270057580159(1.238108e-01)	-0.129502438621192(6.085437e-01)	0.229106234662645(3.604643e-01)
MSTRG.18360	-0.333477397244557(1.762648e-01)	-0.484516992189333(4.157731e-02)	-0.877929226503111(1.678942e-06)	-0.551224724532555(1.773362e-02)	-0.486861576315228(4.045694e-02)	-0.265155455176052(2.876095e-01)	0.149182969295182(5.546458e-01)	-0.450985075402068(6.032324e-02)	0.363191043562461(1.384990e-01)	0.634905451275972(4.643255e-03)	0.809581689403345(4.690098e-05)	0.186868196874436(4.577991e-01)	0.0361550139734565(8.867434e-01)	0.50681813542373(3.182978e-02)	0.166207315712639(5.098042e-01)	-0.196006341120161(4.356906e-01)
MSTRG.18373	-0.155396787706147(5.380792e-01)	-0.437589935728387(6.935564e-02)	-0.54611349905157(1.904268e-02)	-0.382150855729718(1.175779e-01)	-0.336111507520879(1.726636e-01)	-0.123077998718566(6.265808e-01)	0.495998877578268(3.630941e-02)	-0.218051898371865(3.847217e-01)	0.0122558205210916(9.615046e-01)	0.106666110094315(6.735634e-01)	0.848454393336205(8.596277e-06)	-0.0416480577186661(8.696660e-01)	0.174557686016083(4.884564e-01)	0.883084290384257(1.209059e-06)	0.634697908057921(4.660887e-03)	0.36583352631822(1.354382e-01)
MSTRG.18395	0.141955620911059(5.741926e-01)	0.263601471006797(2.905498e-01)	0.489962655815149(3.901068e-02)	0.653879246862518(3.245664e-03)	0.74995289868394(3.382317e-04)	-0.135421081352598(5.921144e-01)	-0.466857531532983(5.079337e-02)	-0.189505460179154(4.513610e-01)	-0.145411926027462(5.648081e-01)	-0.579528027363808(1.171410e-02)	-0.503816954715691(3.302707e-02)	0.147837545369636(5.582622e-01)	0.152223966762976(5.465101e-01)	-0.0740467255967721(7.702859e-01)	-0.225412491405385(3.684714e-01)	0.165500881757644(5.116301e-01)
MSTRG.18411	0.219499247881807(3.814955e-01)	-0.0257225369913711(9.193021e-01)	-0.437844712492471(6.917501e-02)	-0.472787336525263(4.754183e-02)	-0.51078868824988(3.029762e-02)	0.314582371840384(2.035787e-01)	0.266992769525729(2.841566e-01)	-0.0829490051542441(7.434997e-01)	0.26588734571949(2.862310e-01)	0.193582337265228(4.415003e-01)	0.480280808376472(4.366147e-02)	0.0141142872620166(9.556722e-01)	-0.28402911906405(2.533527e-01)	0.399240491530038(1.007311e-01)	0.508269990175975(3.126275e-02)	-0.112865543542892(6.556692e-01)
MSTRG.18418	0.00532923237870048(9.832562e-01)	0.106161906835886(6.750262e-01)	-0.552595834464016(1.739484e-02)	-0.313713632585344(2.048977e-01)	0.0484471538521208(8.486049e-01)	-0.349931103558012(1.545841e-01)	-0.166938592056681(5.079172e-01)	-0.465096957205387(5.179035e-02)	0.565454195438961(1.446027e-02)	-0.272788317287979(2.734318e-01)	0.307697020776646(2.141861e-01)	0.3734864467786(1.268407e-01)	0.544781044953665(1.939614e-02)	0.784334644043251(1.165676e-04)	0.445814374590822(6.369903e-02)	-0.132127070885137(6.012354e-01)
MSTRG.1842	-0.193790057835936(4.410008e-01)	-0.325641095569476(1.872755e-01)	-0.551084497971032(1.776856e-02)	-0.386548398644084(1.130646e-01)	-0.706477674851825(1.047564e-03)	-0.210673594292441(4.014004e-01)	0.145978202659759(5.632769e-01)	-0.262651294400222(2.923565e-01)	0.221652804718274(3.767230e-01)	0.966765052843244(6.743483e-11)	0.670645083102831(2.317426e-03)	-0.137032371069643(5.876737e-01)	-0.384164034098583(1.154962e-01)	-0.0721055564962157(7.761608e-01)	-0.276830689812104(2.661012e-01)	0.0425737179832229(8.667935e-01)
MSTRG.18440	-0.157264831680753(5.331431e-01)	-0.466825121170602(5.081160e-02)	-0.504040965163196(3.293652e-02)	-0.316047315353394(2.013672e-01)	-0.699725606919651(1.226971e-03)	-0.198037508230168(4.308533e-01)	0.389486000614714(1.101191e-01)	-0.0716221974745522(7.776255e-01)	0.0448616928658485(8.597001e-01)	0.834637235493902(1.650093e-05)	0.727647465145455(6.200039e-04)	-0.121882071016902(6.299612e-01)	-0.497463853033459(3.567604e-02)	0.0300889797065257(9.056571e-01)	-0.139293885140228(5.814647e-01)	0.223303541832981(3.730875e-01)
MSTRG.1846	0.305859594873226(2.170765e-01)	-0.0220086143068583(9.309250e-01)	0.292861936266837(2.382436e-01)	0.23236841471368(3.534755e-01)	0.213915139904886(3.940252e-01)	-0.136762244340471(5.884172e-01)	0.190190405360296(4.496965e-01)	-0.0474567281227813(8.516671e-01)	-0.413579762182331(8.799544e-02)	-0.481720079015288(4.294464e-02)	0.17743286451308(4.812082e-01)	-0.14985959520955(5.528310e-01)	0.0573319986132896(8.212312e-01)	0.560300205527248(1.558515e-02)	0.418765811500554(8.369145e-02)	0.68735890540669(1.621786e-03)
MSTRG.18472	0.0873229648819871(7.304388e-01)	0.191888564319586(4.455834e-01)	-0.0333747170495623(8.954056e-01)	0.26168160746007(2.942074e-01)	0.646643289791888(3.730918e-03)	-0.393477852784731(1.062048e-01)	-0.673485040045852(2.184427e-03)	-0.61947687754204(6.111138e-03)	0.1858777770118(4.602288e-01)	-0.458762569851438(5.549981e-02)	-0.228758176484018(3.612146e-01)	0.713872757070566(8.766779e-04)	0.472927140097186(4.746712e-02)	0.341178808422067(1.658763e-01)	-0.102295100811388(6.862816e-01)	-0.202326426911333(4.207321e-01)
MSTRG.18473	0.0909177489333469(7.197570e-01)	0.133023689499724(5.987470e-01)	0.0228492652446111(9.282929e-01)	0.33657294717036(1.720379e-01)	0.732515140300142(5.459070e-04)	-0.414405123804539(8.729992e-02)	-0.58918820118235(1.008331e-02)	-0.543945099141757(1.962051e-02)	0.0812888940760322(7.484746e-01)	-0.578865114389019(1.183331e-02)	-0.236697391263621(3.443216e-01)	0.603513460798377(8.005042e-03)	0.547994717253065(1.855230e-02)	0.425297827792342(7.849173e-02)	-0.0100288331935316(9.684959e-01)	-0.108182410348076(6.691708e-01)
MSTRG.18477	0.41124401270874(8.998560e-02)	0.628694026156549(5.195053e-03)	0.776934449209561(1.488742e-04)	0.226840253586146(3.653646e-01)	0.0541408755793775(8.310419e-01)	0.103120357754806(6.838741e-01)	-0.321576806615074(1.931627e-01)	0.0667631148093504(7.923886e-01)	-0.239631253329956(3.381961e-01)	-0.0167474855333785(9.474123e-01)	-0.478796415110952(4.441029e-02)	-0.445239562419576(6.408282e-02)	-0.231397469436403(3.555475e-01)	-0.651276673599644(3.413847e-03)	-0.501724363389167(3.388225e-02)	0.390227362527829(1.093845e-01)
MSTRG.18493	-0.116162811239023(6.462233e-01)	-0.0275476661365561(9.135958e-01)	0.364281924332374(1.372297e-01)	0.00898366036258941(9.717778e-01)	-0.0192820248345538(9.394667e-01)	0.979299210806355(1.589076e-12)	0.413356024277881(8.818468e-02)	0.666965865071721(2.499585e-03)	-0.329064523161559(1.824103e-01)	-0.239240851344012(3.390076e-01)	-0.333885110774446(1.757041e-01)	-0.247204778625816(3.226785e-01)	-0.229573628758442(3.594582e-01)	-0.315459162294072(2.022532e-01)	0.372620365388584(1.277939e-01)	-0.283763022226666(2.538170e-01)
MSTRG.18494	-0.117001090535008(6.438300e-01)	-0.113288486700069(6.544547e-01)	-0.511108504283686(3.017674e-02)	-0.410557824774304(9.057642e-02)	-0.822075751905832(2.842111e-05)	-0.125650775658773(6.193326e-01)	0.212823899793309(3.964997e-01)	-0.1073140091227(6.716852e-01)	0.409911008323104(9.113592e-02)	0.821657029084602(2.891998e-05)	0.596594880785372(8.960685e-03)	-0.218940622778264(3.827389e-01)	-0.467920888717238(5.019828e-02)	-0.073812973891101(7.709927e-01)	-0.138552237338431(5.834978e-01)	0.0802823478587031(7.514956e-01)
MSTRG.18500	-0.297965025545261(2.297820e-01)	0.353689646773546(1.499007e-01)	-0.315843929548624(2.016733e-01)	-0.284739860994476(2.521152e-01)	-0.345266935157656(1.605342e-01)	-0.0384194516160353(8.796973e-01)	-0.340317943761004(1.670164e-01)	-0.252495105283739(3.120923e-01)	0.858124130491422(5.237548e-06)	0.304018479637246(2.199979e-01)	0.0197483151646868(9.380054e-01)	0.034171668576896(8.929215e-01)	-0.182146111136246(4.694418e-01)	-0.135181938198463(5.927746e-01)	-0.0958697348655086(7.051231e-01)	-0.357882473116311(1.447924e-01)
MSTRG.18520	-0.226499651512561(3.661044e-01)	-0.072485232200769(7.750108e-01)	-0.348418374389751(1.564971e-01)	-0.30333777874058(2.210844e-01)	-0.00111368110698656(9.965007e-01)	0.227110100759788(3.647791e-01)	0.250329010421916(3.164015e-01)	-0.00782940907313958(9.754028e-01)	0.308746833943752(2.125460e-01)	-0.435807655590628(7.062897e-02)	0.252074773511354(3.129258e-01)	0.0874417532249074(7.300851e-01)	0.340891330233287(1.662564e-01)	0.757108281808982(2.748405e-04)	0.853073884809091(6.813987e-06)	-0.156902531998956(5.340988e-01)
MSTRG.18523	0.405157499323432(9.532480e-02)	0.150146421577778(5.520625e-01)	0.333489860416646(1.762476e-01)	0.609048535274246(7.301207e-03)	0.815918006143285(3.654848e-05)	-0.183250774706195(4.667050e-01)	-0.299950431190052(2.265428e-01)	-0.108997875778788(6.668127e-01)	-0.315592477897581(2.020522e-01)	-0.742918368455049(4.121136e-04)	-0.42896433818364(7.567910e-02)	0.108640435587642(6.678460e-01)	0.619169219291397(6.143836e-03)	0.218456769884767(3.838177e-01)	0.0273106933077188(9.143365e-01)	0.0938940315465012(7.109501e-01)
MSTRG.18527	0.395118628801708(1.046251e-01)	0.211655586879211(3.991583e-01)	0.143177921109815(5.708662e-01)	0.126539361374703(6.168369e-01)	0.514949168781672(2.875410e-02)	-0.0759704807430546(7.644754e-01)	-0.162694448376268(5.189144e-01)	-0.204618293021639(4.153758e-01)	-0.100876310116931(6.904274e-01)	-0.799645983679924(6.812628e-05)	-0.133276463318209(5.980463e-01)	0.3354911929473(1.735072e-01)	0.451415051811423(6.004867e-02)	0.637392378132653(4.436181e-03)	0.491302711948283(3.839811e-02)	0.121159996910859(6.320057e-01)
MSTRG.18535	0.299662205646184(2.270112e-01)	0.102199504200332(6.865607e-01)	0.0708549137173275(7.799521e-01)	0.0860916708084291(7.341086e-01)	0.402028467242997(9.815697e-02)	0.0199420231195426(9.373985e-01)	-0.00571470500134987(9.820453e-01)	-0.113563375986107(6.536659e-01)	-0.14333883258075(5.704289e-01)	-0.70012308889007(1.215747e-03)	-0.0316391161794011(9.008188e-01)	0.16277689866969(5.186997e-01)	0.541607724724508(2.025874e-02)	0.657820244332111(3.003972e-03)	0.581314061077853(1.139772e-02)	0.103242578745615(6.835178e-01)
MSTRG.18555	0.0297871596486407(9.065995e-01)	-0.00606966994005384(9.809302e-01)	-0.100305829464454(6.920967e-01)	-0.121411824479695(6.312924e-01)	-0.52999351885239(2.367592e-02)	-0.189113997025612(4.523137e-01)	-0.0458010744166448(8.567907e-01)	-0.180953521576574(4.724054e-01)	0.10835015224515(6.686855e-01)	0.811389884985018(4.371990e-05)	0.31190363021433(2.076637e-01)	-0.196865428204682(4.336412e-01)	-0.626763880267003(5.376985e-03)	-0.44980700725672(6.108033e-02)	-0.584727476806984(1.081207e-02)	0.252526513138667(3.120301e-01)
MSTRG.18580	-0.333564513266638(1.761449e-01)	-0.549220085309193(1.823828e-02)	-0.506200837168459(3.207326e-02)	-0.44009706765135(6.759333e-02)	-0.551804691316583(1.758969e-02)	0.241174248054011(3.350002e-01)	0.823630571104669(2.663240e-05)	0.216834335870944(3.874473e-01)	-0.0130847958419871(9.589028e-01)	0.188702433937986(4.533164e-01)	0.791383798383953(9.152514e-05)	-0.296822251331391(2.316599e-01)	-0.126276184825247(6.175756e-01)	0.651548027679932(3.395985e-03)	0.769793818010165(1.869267e-04)	0.237802635091801(3.420065e-01)
MSTRG.18608	-0.0774417918643507(7.600395e-01)	-0.194218673479775(4.399713e-01)	-0.270833844231662(2.770203e-01)	-0.302715305214238(2.220810e-01)	-0.175294472680918(4.865939e-01)	0.320931614015068(1.941084e-01)	0.486342240700361(4.070309e-02)	0.0645631054000852(7.990953e-01)	0.0470246172685188(8.530038e-01)	-0.318893140037496(1.971165e-01)	0.459457210500745(5.508356e-02)	-0.0348644669759328(8.907627e-01)	0.0627102378808137(8.047541e-01)	0.793418947622361(8.520848e-05)	0.923991617882752(4.404520e-08)	0.133060756135292(5.986443e-01)
MSTRG.18636	0.173625719851508(4.908172e-01)	0.483072796105415(4.227912e-02)	-0.465076244852323(5.180217e-02)	-0.421988673815966(8.109542e-02)	-0.348720949154644(1.561132e-01)	-0.311906174093353(2.076598e-01)	-0.349987506847492(1.545131e-01)	-0.379354283651553(1.205136e-01)	0.906269136755423(2.224644e-07)	0.0879559594444967(7.285544e-01)	0.139782262486686(5.801275e-01)	0.204409772875327(4.158616e-01)	0.0273555173925665(9.141964e-01)	0.249677831912936(3.177038e-01)	0.115623555638637(6.477647e-01)	-0.248058185384924(3.209567e-01)
MSTRG.18641	0.130213682387374(6.065597e-01)	0.0130975821920886(9.588627e-01)	0.442418783745435(6.599118e-02)	0.96623479821731(7.641044e-11)	0.773194208274207(1.678927e-04)	-0.0877178257889863(7.292631e-01)	-0.416158454337547(8.583568e-02)	-0.11916119815131(6.376781e-01)	-0.343826369563774(1.624031e-01)	-0.411445604614285(8.981256e-02)	-0.49777859661722(3.554108e-02)	0.0734309734320132(7.721482e-01)	0.176278707772748(4.841114e-01)	-0.205537743195136(4.132372e-01)	-0.34978713972874(1.547655e-01)	0.0315534896780923(9.010860e-01)
MSTRG.18669	-0.359716846931214(1.425957e-01)	-0.468409016204587(4.992688e-02)	-0.331340410480498(1.792232e-01)	-0.273403233336286(2.723087e-01)	-0.0637082491168964(8.017049e-01)	0.56744358201519(1.404374e-02)	0.651179191142579(3.420282e-03)	0.457220030992249(5.643260e-02)	-0.109257087655178(6.660638e-01)	-0.273633706712671(2.718885e-01)	0.201444445624333(4.228031e-01)	-0.0856259382626337(7.354981e-01)	0.314861917347465(2.031555e-01)	0.474857476171444(4.644468e-02)	0.834188030945681(1.683771e-05)	-0.367474805263541(1.335611e-01)
MSTRG.18688	0.134182214811925(5.955380e-01)	0.187609048103816(4.559858e-01)	0.360937124842977(1.411474e-01)	0.505275041212982(3.244112e-02)	0.90766439942994(1.982042e-07)	-0.15546079223169(5.379097e-01)	-0.533610899479202(2.256661e-02)	-0.122183523787905(6.291085e-01)	-0.217968746245199(3.849075e-01)	-0.618145325290215(6.253678e-03)	-0.683769122334878(1.754309e-03)	0.188329473164257(4.542261e-01)	0.722385184628639(7.093911e-04)	-0.107376507393994(6.715042e-01)	-0.248236869537891(3.205969e-01)	-0.280140594255092(2.601908e-01)
MSTRG.18689	-0.0791934821582754(7.547675e-01)	0.0140489492665086(9.558773e-01)	0.0583742206045105(8.180324e-01)	0.248738174057683(3.195886e-01)	0.604972643710334(7.814397e-03)	-0.241438547178358(3.344545e-01)	-0.245186144505926(3.267729e-01)	-0.409669180719814(9.134574e-02)	-0.0886142163975425(7.265963e-01)	-0.58032535867773(1.157201e-02)	-0.00232718716903012(9.926879e-01)	0.139189437284593(5.817508e-01)	0.720274655059673(7.481453e-04)	0.625851579181904(5.464761e-03)	0.270620720105266(2.774133e-01)	0.187591835172689(4.560279e-01)
MSTRG.18701	-0.191602562158354(4.462748e-01)	-0.0737836741027082(7.710813e-01)	-0.341084075696208(1.660015e-01)	-0.373563111370058(1.267566e-01)	-0.673157745301502(2.199425e-03)	-0.291795326960258(2.400369e-01)	0.0948927829658327(7.080025e-01)	-0.374511796558294(1.257186e-01)	0.30219413698748(2.229177e-01)	0.767055785269592(2.035487e-04)	0.702231929851702(1.157613e-03)	-0.289305573843878(2.442563e-01)	-0.445547351530472(6.387710e-02)	0.0776181464693751(7.595082e-01)	-0.190486644177665(4.489776e-01)	0.462556611169863(5.325482e-02)
MSTRG.18714	-0.308851096457263(2.123836e-01)	-0.433693220466006(7.216193e-02)	-0.580753303387937(1.149631e-02)	-0.324539230818637(1.888596e-01)	-0.505083856931138(3.251749e-02)	-0.14892704027962(5.553329e-01)	0.0947918431491689(7.083002e-01)	-0.32462849386464(1.887309e-01)	0.143855320193338(5.690263e-01)	0.913257575305545(1.224211e-07)	0.621302611198881(5.919992e-03)	0.0071550528563416(9.775209e-01)	-0.202531416493708(4.202515e-01)	-0.0606503032613134(8.110562e-01)	-0.332653075661415(1.774021e-01)	-0.0763578729602143(7.633067e-01)
MSTRG.18725	-0.145171951544443(5.654575e-01)	-0.239833929579054(3.377753e-01)	-0.445059628473872(6.420331e-02)	-0.337095134241546(1.713317e-01)	-0.70589117461518(1.062226e-03)	-0.139452604500976(5.810300e-01)	0.116562426254571(6.450820e-01)	-0.19115749562963(4.473517e-01)	0.206710006818257(4.105191e-01)	0.979884941925023(1.265371e-12)	0.55584366239722(1.661274e-02)	-0.180955514076797(4.724004e-01)	-0.481055452797459(4.327454e-02)	-0.253602912138901(3.099020e-01)	-0.390205875562977(1.094057e-01)	0.036214918063975(8.865569e-01)
MSTRG.18755	0.519161853738088(2.725411e-02)	0.326128131535305(1.865781e-01)	0.371874126150826(1.286193e-01)	0.633866429737687(4.732071e-03)	0.307985584742943(2.137345e-01)	0.193329696168346(4.421081e-01)	-0.306669835103296(2.157988e-01)	-0.0401513378784754(8.743141e-01)	-0.0921575308540255(7.160843e-01)	-0.31084922740044(2.092862e-01)	-0.386849584462953(1.127600e-01)	0.0419792316313029(8.686381e-01)	-0.235813011286974(3.461804e-01)	-0.221290641408502(3.775233e-01)	-0.1219844460056(6.296716e-01)	-0.00224879579347743(9.929342e-01)
MSTRG.18798	0.424123792935224(7.940836e-02)	0.0457691961477685(8.568894e-01)	0.346405154844673(1.590680e-01)	-0.00551881988285372(9.826606e-01)	0.10639176323386(6.743592e-01)	0.147184993441086(5.600199e-01)	0.46663434389291(5.091895e-02)	0.39334071634457(1.063376e-01)	-0.507531930422123(3.155001e-02)	-0.570599275415543(1.340265e-02)	-0.00356717911210591(9.887919e-01)	-0.27619339677029(2.672487e-01)	0.194404944342564(4.395242e-01)	0.372386998584529(1.280516e-01)	0.533063787156404(2.273172e-02)	0.513552099187961(2.926544e-02)
MSTRG.188	-0.208789632327166(4.057209e-01)	-0.389155170310257(1.104481e-01)	-0.24794084388734(3.211931e-01)	-0.230398848772196(3.576857e-01)	-0.422870134401113(8.039579e-02)	-0.0571300199703669(8.218514e-01)	0.363923762668181(1.376455e-01)	0.348945504738241(1.558287e-01)	-0.105878674135032(6.758485e-01)	0.601472007864816(8.278038e-03)	0.184465146116716(4.637056e-01)	-0.213127362654783(3.958107e-01)	-0.163914860718977(5.157408e-01)	-0.359803101984979(1.424930e-01)	-0.256703654259912(3.038202e-01)	-0.128178802696612(6.122428e-01)
MSTRG.18801	0.079855494685182(7.527778e-01)	0.238908223130298(3.396998e-01)	-0.435410992865565(7.091470e-02)	-0.256797921323917(3.036365e-01)	0.209521422388334(4.040397e-01)	-0.440872223915599(6.705524e-02)	-0.544302613005581(1.952430e-02)	-0.496925668904892(3.590772e-02)	0.564176813215566(1.473285e-02)	-0.140320637284235(5.786549e-01)	-0.0906853024624601(7.204462e-01)	0.668102945633257(2.442072e-03)	0.563093622887824(1.496718e-02)	0.282022862501586(2.568665e-01)	-0.0659303344541809(7.949257e-01)	-0.513779565931577(2.918171e-02)
MSTRG.18912	0.139429713251131(5.810927e-01)	0.235715891575594(3.463849e-01)	0.898979949913362(3.955516e-07)	0.710258422083901(9.570344e-04)	0.672884302711723(2.212022e-03)	0.180548763905586(4.734133e-01)	-0.174402379657245(4.888494e-01)	0.370576831075914(1.300630e-01)	-0.56996819327792(1.352895e-02)	-0.602535657249226(8.134879e-03)	-0.780687088250447(1.316567e-04)	-0.20462645831905(4.153567e-01)	0.0380710738113889(8.807808e-01)	-0.481598682439112(4.300475e-02)	-0.251276760838037(3.145117e-01)	0.204519117024828(4.156068e-01)
MSTRG.18923	0.380456948582829(1.193499e-01)	0.0520139969054841(8.375940e-01)	-0.117738796149999(6.417266e-01)	-0.355265373397192(1.479666e-01)	-0.260298355840523(2.968599e-01)	-0.0314971769805183(9.012617e-01)	0.366750440363725(1.343873e-01)	-0.0683739116140305(7.874869e-01)	-0.0319508123722002(8.998464e-01)	-0.262360715567835(2.929104e-01)	0.484902216001591(4.139162e-02)	0.0423936792142207(8.673520e-01)	-0.0971933998895162(7.012278e-01)	0.721830508647457(7.194099e-04)	0.652407884289242(3.339890e-03)	0.524174828029551(2.554925e-02)
MSTRG.18927	0.0507533439888001(8.414825e-01)	-0.0922541267919409(7.157984e-01)	-0.120355952672073(6.342852e-01)	0.106251383070269(6.747665e-01)	0.350984015891418(1.532621e-01)	-0.116820228843374(6.443461e-01)	0.102341897120526(6.861450e-01)	-0.18882632304918(4.530145e-01)	-0.0335067525562929(8.949940e-01)	-0.63968325332198(4.252158e-03)	0.201640590671155(4.223420e-01)	0.21397672845266(3.938858e-01)	0.475653434776334(4.602799e-02)	0.85327456103442(6.744365e-06)	0.644004755010501(3.921985e-03)	0.227808793662236(3.632655e-01)
MSTRG.18945	-0.367732360715002(1.332682e-01)	-0.399282034238331(1.006924e-01)	-0.355758304690502(1.473651e-01)	-0.272847759875281(2.733231e-01)	-0.549333266632582(1.820949e-02)	0.0402678443577385(8.739521e-01)	0.217623985260336(3.856784e-01)	0.147369849958061(5.595218e-01)	0.0659006279998762(7.950163e-01)	0.878056288109941(1.665705e-06)	0.272046506865105(2.747904e-01)	-0.182502359278817(4.685583e-01)	-0.392256416960396(1.073918e-01)	-0.485301439367059(4.119986e-02)	-0.391792208602213(1.078454e-01)	-0.283408024123566(2.544373e-01)
MSTRG.18947	-0.11998479276881(6.353385e-01)	-0.31644536751584(2.007691e-01)	-0.590518898922694(9.873717e-03)	-0.424961276458521(7.875370e-02)	-0.513819125262212(2.916717e-02)	-0.0460718279510741(8.559524e-01)	0.278662476456984(2.628200e-01)	-0.354681846319552(1.486808e-01)	0.23453513723481(3.488766e-01)	0.352555916701213(1.513030e-01)	0.81987540313418(3.112703e-05)	0.116533436795802(6.451648e-01)	-0.227569487432019(3.637835e-01)	0.675744992423244(2.083146e-03)	0.467073431881383(5.067212e-02)	0.161523704290592(5.219674e-01)
MSTRG.18955	0.241658677030531(3.340004e-01)	0.411014720095583(9.018272e-02)	0.809441004586208(4.715653e-05)	0.242063989678798(3.331653e-01)	0.34674159971535(1.586364e-01)	0.0385990039312222(8.791390e-01)	-0.0895289598229334(7.238780e-01)	0.113402969622517(6.541262e-01)	-0.435779534873398(7.064920e-02)	-0.533201231517208(2.269015e-02)	-0.368496276732732(1.324020e-01)	-0.266908667787299(2.843141e-01)	-0.0132162733388718(9.584902e-01)	-0.0818669461373027(7.467413e-01)	-0.0160145372639952(9.497110e-01)	0.637401474836761(4.435438e-03)
MSTRG.18975	-0.421576723200998(8.142392e-02)	-0.605443185063745(7.753708e-03)	-0.235242985867889(3.473816e-01)	-0.392762770775691(1.068986e-01)	-0.567624434738874(1.400636e-02)	0.588747343921108(1.015353e-02)	0.900219439584007(3.597961e-07)	0.715565137044221(8.410332e-04)	-0.250642403169843(3.157759e-01)	0.336885158495048(1.716154e-01)	0.352977496369477(1.507805e-01)	-0.341274833049021(1.657494e-01)	-0.378381578648268(1.215467e-01)	-0.0350586882189947(8.901577e-01)	0.471501848303879(4.823294e-02)	-0.133157513186507(5.983760e-01)
MSTRG.19018	-0.0621672281712138(8.064143e-01)	-0.0378941685651278(8.813310e-01)	0.0928651393438154(7.139907e-01)	-0.1706258192565(4.984537e-01)	0.0624162777742207(8.056527e-01)	0.421437842005778(8.153489e-02)	0.503537970899051(3.314011e-02)	0.476416719000425(4.563107e-02)	-0.101792041293618(6.877506e-01)	-0.662949312671183(2.711741e-03)	-0.0276772049497407(9.131910e-01)	-0.168747893558996(5.032629e-01)	0.179916760119227(4.749893e-01)	0.508301278112079(3.125061e-02)	0.892914009353379(6.183635e-07)	0.0404184215610124(8.734844e-01)
MSTRG.19020	-0.35722063191323(1.455906e-01)	-0.0752085284372255(7.667754e-01)	-0.749965128213053(3.381137e-04)	-0.553457618536937(1.718454e-02)	-0.641302179489115(4.125909e-03)	-0.336500091087391(1.721366e-01)	-0.00747638203576824(9.765116e-01)	-0.443529418797279(6.523482e-02)	0.777447438059063(1.464139e-04)	0.599971928942437(8.483379e-03)	0.683818912939911(1.752411e-03)	0.050611984721213(8.419187e-01)	-0.189702504201925(4.508818e-01)	0.363289428983887(1.383842e-01)	0.1003610434346(6.919351e-01)	-0.0452412390799659(8.585244e-01)
MSTRG.1903	-0.39560058570466(1.041643e-01)	-0.407207449537429(9.350163e-02)	-0.0606061638236189(8.111913e-01)	-0.259203015887492(2.989705e-01)	-0.37470327357543(1.255099e-01)	0.601778129594903(8.236630e-03)	0.744268751678285(3.969672e-04)	0.883626744900642(1.166970e-06)	-0.194220811477346(4.399661e-01)	0.134245739274715(5.953623e-01)	-0.0450238962585077(8.591976e-01)	-0.344857669881439(1.610637e-01)	-0.228357064280921(3.620803e-01)	-0.298083082652225(2.295886e-01)	0.338239302744901(1.697911e-01)	-0.348914244598808(1.558682e-01)
MSTRG.19033	-0.241243884621791(3.348563e-01)	-0.276619502240479(2.664811e-01)	-0.864344571584289(3.734788e-06)	-0.578486991506971(1.190173e-02)	-0.565878735032595(1.437057e-02)	-0.278689238234906(2.627722e-01)	0.166928403877272(5.079435e-01)	-0.468261491368565(5.000879e-02)	0.540381362968674(2.060007e-02)	0.485617687425936(4.104843e-02)	0.85701938549045(5.552548e-06)	0.0864465343349359(7.330504e-01)	0.0889740662047019(7.255266e-01)	0.685033297549697(1.706655e-03)	0.356778519516975(1.461255e-01)	-0.0279386864993831(9.123738e-01)
MSTRG.1904	-0.241155974417785(3.350379e-01)	-0.279898282782945(2.606207e-01)	0.201541437621068(4.225750e-01)	-0.058123578217665(8.188014e-01)	-0.154702647580475(5.399186e-01)	0.627869181399061(5.272179e-03)	0.702083594520428(1.161625e-03)	0.985550912745885(9.130215e-14)	-0.331889381806632(1.784601e-01)	-0.174942496259763(4.874832e-01)	-0.266633133060496(2.848305e-01)	-0.328101845306331(1.837698e-01)	-0.203253455041016(4.185611e-01)	-0.308350890352467(2.131637e-01)	0.382568081318861(1.171443e-01)	-0.237048647311731(3.435848e-01)
MSTRG.19045	-0.017591287696461(9.447665e-01)	-0.466308186927883(5.110289e-02)	-0.623579610271323(5.688428e-03)	-0.401682189221114(9.847408e-02)	-0.558335798824806(1.603170e-02)	-0.0720796602004513(7.762393e-01)	0.542894613010115(1.990536e-02)	-0.0934950336839251(7.121288e-01)	0.0826854470050252(7.442889e-01)	0.374188727648544(1.260714e-01)	0.854311901121454(6.394120e-06)	-0.116097796143613(6.464091e-01)	-0.190166535666336(4.497545e-01)	0.63629821618946(4.526338e-03)	0.498430461652097(3.526281e-02)	0.247408741847797(3.222665e-01)
MSTRG.19046	0.0803725846588596(7.512246e-01)	-0.208656816649324(4.060265e-01)	-0.35507274359951(1.482021e-01)	-0.399783557396604(1.002259e-01)	-0.717848826315738(7.948577e-04)	-0.050684418241931(8.416952e-01)	0.537546565183787(2.140637e-02)	-0.0648417350892821(7.982451e-01)	0.0267014963059834(9.162409e-01)	0.4381684059496(6.894603e-02)	0.828851417847113(2.131086e-05)	-0.411792313422602(8.951552e-02)	-0.311863076855698(2.077259e-01)	0.46582899460722(5.137404e-02)	0.370832767459975(1.297773e-01)	0.570376771080185(1.344707e-02)
MSTRG.19048	0.282436184853338(2.561401e-01)	0.176565708940412(4.833887e-01)	0.484119826056453(4.176942e-02)	0.175680098876551(4.856205e-01)	0.60960877458007(7.232850e-03)	0.289175768605808(2.444776e-01)	0.0280403952675877(9.120560e-01)	0.21108277600461(4.004653e-01)	-0.427886771311802(7.649790e-02)	-0.911490306878828(1.430388e-07)	-0.426256098505941(7.774934e-02)	0.0959767273362297(7.048080e-01)	0.411648564385133(8.963859e-02)	0.308655820710204(2.126879e-01)	0.48074738369762(4.342810e-02)	0.0662238287373817(7.940314e-01)
MSTRG.19113	-0.0113034800328955(9.644940e-01)	-0.29152310449792(2.404960e-01)	0.222127641250355(3.756753e-01)	0.54398173306449(1.961064e-02)	0.783341952520229(1.205211e-04)	-0.147565772667603(5.589940e-01)	-0.122567366872699(6.280233e-01)	-0.235720754074794(3.463747e-01)	-0.577752743554572(1.203550e-02)	-0.481184623819684(4.321027e-02)	-0.0947599814719701(7.083942e-01)	0.0695199830879997(7.840040e-01)	0.617517396764001(6.321825e-03)	0.357227458710311(1.455823e-01)	0.0295950203301487(9.071995e-01)	0.208244303058619(4.069762e-01)
MSTRG.19131	-0.373485605933419(1.268416e-01)	0.0377530628640144(8.817700e-01)	-0.660649275402544(2.839751e-03)	-0.43790786528095(6.913030e-02)	-0.54163056375165(2.025243e-02)	-0.260814397783422(2.958687e-01)	-0.144780014182633(5.665189e-01)	-0.310791944721066(2.093746e-01)	0.809972277475688(4.619765e-05)	0.629780094334727(5.094905e-03)	0.371331120108515(1.292222e-01)	-0.0290081036779711(9.090326e-01)	-0.000550090405278012(9.982716e-01)	0.00660117844741288(9.792606e-01)	-0.135674980843536(5.914137e-01)	-0.326013239178831(1.867425e-01)
MSTRG.19145	-0.223863206111921(3.718593e-01)	-0.60929276710838(7.271343e-03)	-0.417729125634005(8.453926e-02)	-0.475943646258312(4.587677e-02)	-0.426471782746029(7.758296e-02)	0.28907629522214(2.446472e-01)	0.843423888458461(1.097781e-05)	0.262127938933036(2.933546e-01)	-0.263279044029356(2.911621e-01)	0.0951273487526125(7.073108e-01)	0.712951465421569(8.966056e-04)	-0.165523490248949(5.115716e-01)	-0.00562152663968529(9.823380e-01)	0.657011813831428(3.052306e-03)	0.771096355723485(1.794310e-04)	0.19234232767345(4.444876e-01)
MSTRG.19152	-0.204676673404533(4.152398e-01)	-0.0855224190256827(7.358070e-01)	-0.22948629582675(3.596461e-01)	0.0624034495044238(8.056920e-01)	0.259255621682618(2.988689e-01)	0.0130831959307321(9.589078e-01)	0.0447857781042184(8.599353e-01)	-0.239643928770596(3.381698e-01)	0.163461105702431(5.169197e-01)	-0.457481128296503(5.627389e-02)	0.220187919346697(3.799657e-01)	-0.0268182355551412(9.158759e-01)	0.545439575262102(1.922081e-02)	0.752260714282053(3.165674e-04)	0.61854173969089(6.210964e-03)	0.0257920092670132(9.190848e-01)
MSTRG.19189	0.1924027214881(4.443419e-01)	0.136660414919288(5.886976e-01)	0.395005324987623(1.047337e-01)	0.444151570370748(6.481395e-02)	0.92306616031589(4.837880e-08)	-0.0827592443434328(7.440679e-01)	-0.384034523947643(1.156293e-01)	-0.102844832093883(6.846776e-01)	-0.358200220006049(1.444102e-01)	-0.78432924401433(1.165888e-04)	-0.571812805400185(1.316241e-02)	0.253125403990008(3.108450e-01)	0.738503685861383(4.650607e-04)	0.137901650485801(5.852838e-01)	-0.00305668725981022(9.903958e-01)	-0.119407979129936(6.369767e-01)
MSTRG.19198	-0.113668841878748(6.533633e-01)	-0.367053159935315(1.340416e-01)	-0.0748906814333458(7.677354e-01)	-0.164934699384159(5.130958e-01)	-0.115009081071306(6.495227e-01)	0.132923285895635(5.990255e-01)	0.67598315719434(2.072702e-03)	0.234927287631797(3.480479e-01)	-0.297656064274009(2.302887e-01)	-0.312230850907973(2.071618e-01)	0.480570373827993(4.351653e-02)	-0.247408125146089(3.222678e-01)	0.0352187787748428(8.896590e-01)	0.71993949748431(7.544593e-04)	0.78750206525635(1.046789e-04)	0.498036384254685(3.543083e-02)
MSTRG.19205	-0.168424080206746(5.040944e-01)	-0.322691105321424(1.915365e-01)	-0.530155205476704(2.362544e-02)	-0.399674463932651(1.003272e-01)	-0.353614096491176(1.499938e-01)	-0.0742669993212245(7.696200e-01)	0.472470607565085(4.771141e-02)	-0.199863909850362(4.265278e-01)	0.118984324853587(6.381810e-01)	0.0383165021972027(8.800175e-01)	0.801314862201576(6.407771e-05)	-0.120289263516319(6.344744e-01)	0.240241098691684(3.369309e-01)	0.904188707908486(2.633958e-07)	0.703996086361569(1.110775e-03)	0.339386602890207(1.682558e-01)
MSTRG.19212	-0.270213567997188(2.781652e-01)	0.408256758067168(9.257823e-02)	-0.0946342838880843(7.087650e-01)	-0.279226540985924(2.618147e-01)	-0.307765550401984(2.140788e-01)	-0.0179648272337801(9.435954e-01)	-0.0430775028245865(8.652307e-01)	0.136268984973528(5.897758e-01)	0.742190280230231(4.204795e-04)	-0.0903332984217892(7.214903e-01)	-0.089811778200261(7.230382e-01)	-0.0672483097635392(7.909114e-01)	-0.189717193860921(4.508461e-01)	-0.0146694824617352(9.539303e-01)	0.204313088397358(4.160869e-01)	-0.0804224970258841(7.510748e-01)
MSTRG.1924	-0.425372629291106(7.843360e-02)	-0.539662425591679(2.080226e-02)	-0.441591287980889(6.655894e-02)	-0.358010956642844(1.446377e-01)	-0.623590521605024(5.687336e-03)	0.294190842141022(2.360212e-01)	0.717763752777959(7.965391e-04)	0.148988480628411(5.551679e-01)	-0.00794928996148765(9.750263e-01)	0.385683894272572(1.139420e-01)	0.764706942383252(2.187860e-04)	-0.220374650533478(3.795515e-01)	-0.3662524256222(1.349574e-01)	0.422645350054275(8.057378e-02)	0.543910336220409(1.962989e-02)	0.206512979802437(4.109753e-01)
MSTRG.19253	0.303608329220914(2.206521e-01)	0.259263079469705(2.988545e-01)	0.763428624713715(2.274754e-04)	0.323898020123383(1.897855e-01)	0.183787144160616(4.653790e-01)	0.343772804363911(1.624728e-01)	0.265778014963395(2.864367e-01)	0.757857254666832(2.688270e-04)	-0.477291405749098(4.517943e-02)	-0.519862199273032(2.701076e-02)	-0.603037395010353(8.068046e-03)	-0.391281262133402(1.083462e-01)	-0.195313940130051(4.373460e-01)	-0.424283796878975(7.928297e-02)	0.0905689090182584(7.207914e-01)	0.248305782201288(3.204582e-01)
MSTRG.1926	0.339340633929892(1.683171e-01)	0.0338387881208006(8.939590e-01)	0.613364299092909(6.787856e-03)	0.421910258801049(8.115788e-02)	0.438244040733399(6.889261e-02)	0.360937112673979(1.411474e-01)	0.315785266614036(2.017617e-01)	0.433599912424116(7.223014e-02)	-0.673974538089891(2.162152e-03)	-0.673075960042379(2.203187e-03)	-0.297633903314721(2.303251e-01)	-0.356504661737264(1.464575e-01)	0.135592880519427(5.916402e-01)	0.078623864775205(7.564807e-01)	0.330814119821818(1.799569e-01)	0.43124702456514(7.396592e-02)
MSTRG.19260	0.105404440254624(6.772260e-01)	-0.0667663568257642(7.923788e-01)	0.0906789547056944(7.204650e-01)	0.146195745686604(5.626892e-01)	0.562219506556876(1.515842e-02)	0.216091572265171(3.891152e-01)	0.0519811112787966(8.376954e-01)	0.0932662784531989(7.128048e-01)	-0.204574708720545(4.154773e-01)	-0.821105312746226(2.958868e-05)	-0.227882301977575(3.631065e-01)	0.393625779121046(1.060617e-01)	0.406367351711512(9.424571e-02)	0.524802776074455(2.534169e-02)	0.602029594687108(8.202740e-03)	-0.188671157431365(4.533927e-01)
MSTRG.19311	-0.293268143160144(2.375629e-01)	0.0826776918992767(7.443121e-01)	-0.72161659360952(7.233052e-04)	-0.49058311470248(3.872613e-02)	-0.298308151094659(2.292201e-01)	-0.302562621250976(2.223259e-01)	-0.178550391297383(4.784053e-01)	-0.401303443637204(9.882177e-02)	0.879784719804128(1.494366e-06)	0.164414516199125(5.144441e-01)	0.346435600252375(1.590289e-01)	0.330917894566972(1.798120e-01)	0.196593763766358(4.342887e-01)	0.442549730804665(6.590167e-02)	0.233131691047113(3.518515e-01)	-0.37230728472237(1.281398e-01)
MSTRG.19317	-0.154021040950037(5.417276e-01)	-0.130740735778913(6.050912e-01)	-0.801874902152836(6.276578e-05)	-0.397942062235616(1.019463e-01)	-0.511482595738093(3.003582e-02)	-0.458491063691002(5.566315e-02)	-0.0488368899260494(8.474004e-01)	-0.573449524688224(1.284384e-02)	0.674130483067041(2.155095e-03)	0.493246054792796(3.752290e-02)	0.744675473765776(3.924980e-04)	0.154413751700636(5.406850e-01)	-0.045799566784686(8.567953e-01)	0.553251365591205(1.723469e-02)	0.149002538652419(5.551302e-01)	0.00368424326839741(9.884241e-01)
MSTRG.19325	-0.297375729885302(2.307491e-01)	-0.234313118295752(3.493462e-01)	-0.048783952557513(8.475640e-01)	-0.0672165702669848(7.910080e-01)	-0.341870169797685(1.649645e-01)	0.579983997256546(1.163267e-02)	0.266232325939908(2.855827e-01)	-0.0174274984235158(9.452800e-01)	-0.165107115484287(5.126493e-01)	0.436566398232099(7.008480e-02)	0.356868021145954(1.460171e-01)	-0.423210907772346(8.012649e-02)	-0.22644971323661(3.662130e-01)	-0.047182102627322(8.525166e-01)	0.123719020896281(6.247718e-01)	0.0388687678335239(8.783002e-01)
MSTRG.19326	-0.108129849203651(6.693229e-01)	-0.341139959170098(1.659276e-01)	-0.408476163306529(9.238599e-02)	-0.392016529039838(1.076260e-01)	-0.633340815983412(4.777525e-03)	-0.0657076215774967(7.956046e-01)	0.45862539788355(5.558229e-02)	-0.243972114024221(3.292499e-01)	0.000494243308606833(9.984470e-01)	0.546048218189724(1.905987e-02)	0.911130197593201(1.475897e-07)	-0.285425035551509(2.509258e-01)	-0.332485484503328(1.776339e-01)	0.472454979230845(4.771979e-02)	0.267108772079526(2.839395e-01)	0.552583283326932(1.739792e-02)
MSTRG.19354	-0.377400997491827(1.225944e-01)	-0.400868551348449(9.922209e-02)	-0.665815435137424(2.558903e-03)	-0.343160946898358(1.632713e-01)	-0.512843663218784(2.952741e-02)	-0.233120919640186(3.518744e-01)	0.0149813862061914(9.529518e-01)	-0.323361559673056(1.905625e-01)	0.322142286085335(1.923363e-01)	0.884822668149674(1.078615e-06)	0.563261548825536(1.493066e-02)	-0.0258485249067512(9.189081e-01)	-0.147393343830014(5.594585e-01)	-0.0362065462731088(8.865829e-01)	-0.273030928961896(2.729883e-01)	-0.247608342129518(3.218636e-01)
MSTRG.19355	-0.351900568919492(1.521177e-01)	-0.36093353898641(1.411516e-01)	-0.752536013406708(3.140629e-04)	-0.604814960240833(7.834821e-03)	-0.569976880673591(1.352721e-02)	0.0694308689462133(7.842747e-01)	0.462256250012236(5.343001e-02)	-0.18786960103473(4.553490e-01)	0.383472578790792(1.162082e-01)	0.277732520671323(2.644826e-01)	0.844448367725566(1.045168e-05)	-0.011657638866641(9.633823e-01)	0.049626914680696(8.449599e-01)	0.777270230683076(1.472598e-04)	0.688088355660602(1.595898e-03)	0.00833875396652664(9.738031e-01)
MSTRG.19369	0.143606125489681(5.697029e-01)	0.0207017792481158(9.350181e-01)	-0.271318947433895(2.761269e-01)	-0.0480695119371405(8.497722e-01)	-0.543810714579203(1.965677e-02)	-0.437511785652855(6.941111e-02)	-0.054924541681237(8.286304e-01)	-0.404808665487058(9.563758e-02)	0.244416084320404(3.283428e-01)	0.699726171903262(1.226955e-03)	0.555849829377596(1.661128e-02)	-0.200622345548974(4.247383e-01)	-0.441941217842871(6.631840e-02)	-0.031544851001664(9.011130e-01)	-0.392338592087662(1.073116e-01)	0.477878894099503(4.487800e-02)
MSTRG.19372	-0.0234371602920687(9.264526e-01)	-0.151747766669992(5.477806e-01)	-0.384326179911201(1.153296e-01)	-0.188413795152561(4.540203e-01)	-0.60204784340969(8.200285e-03)	-0.272680833062435(2.736284e-01)	-0.00483020868242874(9.848239e-01)	-0.307313758619568(2.147869e-01)	0.19401640751307(4.404570e-01)	0.919902324056404(6.610867e-08)	0.523610234093696(2.573700e-02)	-0.242668497806213(3.319219e-01)	-0.395470128877621(1.042889e-01)	-0.225160327652763(3.690216e-01)	-0.477144087499172(4.525526e-02)	0.147078684706584(5.603065e-01)
MSTRG.19381	-0.00201496721799104(9.936689e-01)	-0.0420293458797728(8.684826e-01)	0.00731113991726523(9.770306e-01)	-0.0785392348406124(7.567354e-01)	0.405692114348153(9.484687e-02)	0.198753523529538(4.291548e-01)	0.16553010106285(5.115545e-01)	0.11183634272651(6.586279e-01)	-0.11958813353107(6.364649e-01)	-0.75821516248874(2.659927e-04)	-0.0917293373182519(7.173521e-01)	0.149205878766807(5.545843e-01)	0.588150417631305(1.024923e-02)	0.63932557747705(4.280472e-03)	0.732574670180916(5.450490e-04)	-0.115597022209254(6.478406e-01)
MSTRG.19382	-0.10308898221259(6.839656e-01)	-0.0284204293125895(9.108685e-01)	-0.57021119220727(1.348021e-02)	-0.27277357217504(2.734587e-01)	-0.214046241467451(3.937285e-01)	-0.544602758754593(1.944382e-02)	-0.243968351451033(3.292576e-01)	-0.644602618507561(3.878006e-03)	0.496912421113281(3.591344e-02)	0.387946482663836(1.116559e-01)	0.52264660372176(2.605992e-02)	0.0937429779672044(7.113962e-01)	0.260454279191712(2.965602e-01)	0.416312433395235(8.570795e-02)	-0.0784268178135666(7.570736e-01)	0.0664233156618316(7.934236e-01)
MSTRG.19410	-0.0284821494571528(9.106757e-01)	-0.379276264782669(1.205962e-01)	-0.524712433671903(2.537147e-02)	-0.370477010758735(1.301746e-01)	-0.422851585542416(8.041046e-02)	-0.136532274793448(5.890505e-01)	0.419386343986085(8.318695e-02)	-0.266368676907172(2.853266e-01)	0.0391153254445846(8.775337e-01)	0.204189572401182(4.163749e-01)	0.844763769004259(1.029412e-05)	-0.0393927011425791(8.766715e-01)	-0.0397448209689674(8.755772e-01)	0.799697829221228(6.799731e-05)	0.567015987263253(1.413246e-02)	0.343838654177909(1.623871e-01)
MSTRG.19413	-0.140009890557711(5.795047e-01)	-0.513838453964355(2.916006e-02)	-0.55643751095906(1.647280e-02)	-0.36435797047392(1.371415e-01)	-0.52176113576679(2.635942e-02)	-0.102917796434678(6.844648e-01)	0.540834678162003(2.047338e-02)	-0.220487332495575(3.793017e-01)	-0.0452453920219563(8.585115e-01)	0.431337509361928(7.389860e-02)	0.955632146293233(6.567291e-10)	-0.122300930395796(6.287765e-01)	-0.129299743090691(6.091095e-01)	0.658586970982173(2.958713e-03)	0.396866670427458(1.029607e-01)	0.44921009187455(6.146663e-02)
MSTRG.19431	0.139559928565736(5.807361e-01)	0.0384280539156507(8.796705e-01)	0.262936725020205(2.918131e-01)	0.0122927181324704(9.613888e-01)	0.0733131324188926(7.725047e-01)	0.308321634636017(2.132093e-01)	0.461559694838344(5.383796e-02)	0.385532374044655(1.140962e-01)	-0.264736238465116(2.884009e-01)	-0.646566051024934(3.736401e-03)	0.0164032430243814(9.484919e-01)	-0.321220661789894(1.936843e-01)	0.121380078746763(6.313823e-01)	0.495954509966546(3.632872e-02)	0.780881875790243(1.308111e-04)	0.351397619910635(1.527449e-01)
MSTRG.19474	-0.165808998029984(5.108333e-01)	-0.354183882041339(1.492922e-01)	-0.572261374843466(1.307448e-02)	-0.442698192766634(6.580029e-02)	-0.46325395081989(5.284974e-02)	-0.105213599579521(6.777806e-01)	0.45837954575649(5.573034e-02)	-0.251210626611877(3.146434e-01)	0.165863571586455(5.106923e-01)	0.173613936549967(4.908470e-01)	0.88055763173017(1.422803e-06)	-0.045545553576298(8.575819e-01)	-0.0103327447911963(9.675417e-01)	0.865754710204622(3.451257e-06)	0.651035276781375(3.429801e-03)	0.356500088256605(1.464631e-01)
MSTRG.19477	0.0706067412149868(7.807049e-01)	-0.0186955522488067(9.413048e-01)	-0.398660865420236(1.012723e-01)	-0.391932327285963(1.077083e-01)	-0.575739319142787(1.240850e-02)	-0.27209470757996(2.747020e-01)	-0.000271039693975184(9.991484e-01)	-0.465296950235236(5.167636e-02)	0.264657563182387(2.885496e-01)	0.650827950634231(3.443553e-03)	0.664322875699045(2.637584e-03)	-0.27602591420375(2.675508e-01)	-0.177433924316683(4.812055e-01)	0.235369301182651(3.471152e-01)	-0.0487545082204871(8.476550e-01)	0.294634911927818(2.352816e-01)
MSTRG.195	-0.0648753559346244(7.981426e-01)	-0.0915803412431639(7.177934e-01)	-0.721136230873915(7.321166e-04)	-0.593726273580558(9.382885e-03)	-0.726006109499942(6.468108e-04)	-0.219045650123207(3.825050e-01)	0.210838300689932(4.010239e-01)	-0.428023372312789(7.639375e-02)	0.539558930187287(2.083149e-02)	0.527106987075407(2.459132e-02)	0.883484702411212(1.177867e-06)	-0.0877218022981603(7.292513e-01)	-0.11537634552546(6.484718e-01)	0.600668799545637(8.387482e-03)	0.338210497642104(1.698298e-01)	0.210221054149862(4.024360e-01)
MSTRG.19506	0.561725684183128(1.526732e-02)	0.463293783798559(5.282668e-02)	0.599931534090361(8.488965e-03)	0.410640281038471(9.050528e-02)	0.485861964106147(4.093175e-02)	0.200253646826172(4.256077e-01)	-0.145811815090636(5.637267e-01)	0.0492977073447977(8.459767e-01)	-0.269083071051696(2.802593e-01)	-0.852767124314287(6.921604e-06)	-0.40228641887914(9.792123e-02)	-0.0161139856245742(9.493991e-01)	0.122478610939906(6.282742e-01)	0.242581506492657(3.321007e-01)	0.356411071487254(1.465711e-01)	0.328400668259627(1.833471e-01)
MSTRG.19519	-0.375428370196083(1.247215e-01)	0.0365243628591373(8.855935e-01)	-0.692337920857221(1.451793e-03)	-0.462798365899904(5.311412e-02)	-0.133199516322575(5.982596e-01)	-0.333332344548043(1.764646e-01)	-0.174327731807935(4.890384e-01)	-0.32303611115772(1.910349e-01)	0.818280992891203(3.322240e-05)	0.0358019087992199(8.878429e-01)	0.233182962077707(3.517425e-01)	0.317224829629086(1.996012e-01)	0.42632109097373(7.769918e-02)	0.45089591137299(6.038029e-02)	0.241222573252634(3.349003e-01)	-0.437124296491296(6.968665e-02)
MSTRG.19520	0.00556778187740824(9.825068e-01)	0.118257963479347(6.402478e-01)	0.759054646361997(2.594435e-04)	0.655867237242764(3.121827e-03)	0.726987055716919(6.306758e-04)	0.345354835074616(1.604207e-01)	-0.128787710233782(6.105400e-01)	0.437087418725511(6.971292e-02)	-0.542160288948621(2.010641e-02)	-0.642360065546375(4.045079e-03)	-0.822725047929296(2.766206e-05)	-0.0555853996507582(8.265979e-01)	0.209209908377127(4.047550e-01)	-0.450386293569188(6.070717e-02)	-0.144292588431482(5.678400e-01)	-0.101544048801631(6.884752e-01)
MSTRG.19522	-0.238981420682808(3.395474e-01)	-0.563400735195941(1.490044e-02)	-0.56942019846652(1.363940e-02)	-0.359685678876051(1.426329e-01)	-0.268210345743395(2.818825e-01)	0.0969274001699461(7.020100e-01)	0.522358800073225(2.615697e-02)	-0.172303725859137(4.941754e-01)	-0.0895242760533776(7.238919e-01)	0.210364290193065(4.021080e-01)	0.792503265431614(8.800317e-05)	-0.00680250491468504(9.786282e-01)	0.140684479317421(5.776606e-01)	0.699502492082159(1.233309e-03)	0.510108211614569(3.055606e-02)	0.176080804342843(4.846101e-01)
MSTRG.19527	-0.268916653579441(2.805683e-01)	-0.229645032614039(3.593046e-01)	-0.543935838608884(1.962301e-02)	-0.536031036656376(2.184747e-02)	-0.370920060704438(1.296800e-01)	0.317267081624319(1.995380e-01)	0.487889706979724(3.997298e-02)	0.0846056448834603(7.385448e-01)	0.328078475337923(1.838029e-01)	-0.0750242736345996(7.673318e-01)	0.512335614750567(2.971640e-02)	-0.0614932766431884(8.084759e-01)	0.128772420640913(6.105827e-01)	0.699384993683192(1.236658e-03)	0.877765179605871(1.696166e-06)	-0.16500356042273(5.129174e-01)
MSTRG.19532	0.457364777133491(5.634457e-02)	0.533594262438597(2.257161e-02)	0.970348612353403(2.737724e-11)	0.411885527227494(8.943578e-02)	0.322719015492969(1.914959e-01)	0.302153060305544(2.229837e-01)	-0.163206371311239(5.175821e-01)	0.324473701215762(1.889541e-01)	-0.486385602803328(4.068250e-02)	-0.459268829246921(5.519621e-02)	-0.670360155203596(2.331130e-03)	-0.257751938583128(3.017804e-01)	-0.265316033532136(2.873067e-01)	-0.531059235971636(2.334477e-02)	-0.21933065097(3.818706e-01)	0.374168511490746(1.260935e-01)
MSTRG.19540	-0.104472725226846(6.799351e-01)	-0.3842438299794(1.154142e-01)	-0.426893680539972(7.725826e-02)	-0.347275575457328(1.579530e-01)	-0.414193981685075(8.747746e-02)	-0.0505679406247587(8.420547e-01)	0.545367765114601(1.923987e-02)	-0.172190406616788(4.944638e-01)	-0.033333404044798(8.955344e-01)	0.129649799996342(6.081324e-01)	0.862292358155732(4.183082e-06)	-0.117924532993388(6.411974e-01)	-0.0573292410161665(8.212396e-01)	0.817572874240372(3.419087e-05)	0.625664483982841(5.482906e-03)	0.519023464304178(2.730240e-02)
MSTRG.19542	-0.0992625681140571(6.951529e-01)	-0.22413178584577(3.712708e-01)	0.0959118559170361(7.049990e-01)	-0.302482621267121(2.224543e-01)	-0.326513315111358(1.860278e-01)	0.770496728554765(1.828495e-04)	0.820502007979986(3.033497e-05)	0.822021370924134(2.848548e-05)	-0.287427964447416(2.474692e-01)	-0.235008282243851(3.478769e-01)	0.0382437768593176(8.802436e-01)	-0.285433092945721(2.509118e-01)	-0.267745307463169(2.827497e-01)	0.085079550698463(7.371292e-01)	0.745789664924198(3.804707e-04)	-0.0584126517077898(8.179145e-01)
MSTRG.1958	0.116820243268915(6.443461e-01)	0.333556759885334(1.761556e-01)	0.852417254195288(7.046122e-06)	0.384376474584945(1.152780e-01)	0.288421749006145(2.457653e-01)	0.649976259902284(3.500518e-03)	0.0775517459585701(7.597083e-01)	0.59176452452188(9.680707e-03)	-0.448457085886913(6.195655e-02)	-0.468777100622241(4.972295e-02)	-0.688283429496041(1.589034e-03)	-0.429699814855425(7.512396e-02)	-0.182741244051896(4.679663e-01)	-0.552335966864833(1.745865e-02)	0.0122385336547186(9.615589e-01)	0.0885030040232179(7.269270e-01)
MSTRG.19632	-0.0808922611775909(7.496646e-01)	-0.452016151170461(5.966639e-02)	-0.388978325277452(1.106242e-01)	-0.0445156246415792(8.607724e-01)	-0.125394676156695(6.200526e-01)	-0.139336854642167(5.813470e-01)	0.440287014136529(6.746118e-02)	-0.214192223183849(3.933983e-01)	-0.12861865929415(6.110125e-01)	0.00912760290476937(9.713258e-01)	0.734735775205284(5.146558e-04)	-0.0994555908578344(6.945871e-01)	0.13818524381005(5.845050e-01)	0.785490140305646(1.121045e-04)	0.50244453773786(3.358603e-02)	0.486737336461786(4.051572e-02)
MSTRG.1966	0.551931443223711(1.755835e-02)	0.301754318183985(2.236253e-01)	0.416790057983378(8.531263e-02)	0.160512131450196(5.246120e-01)	0.552636215903904(1.738494e-02)	-0.0710196006107915(7.794525e-01)	-0.375256121606477(1.249085e-01)	-0.128538193835339(6.112375e-01)	-0.275768638774204(2.680152e-01)	-0.60237604645449(8.156233e-03)	-0.451992121999284(5.968164e-02)	0.585694777886978(1.065056e-02)	0.0259676111036358(9.185357e-01)	0.0479870046624321(8.500273e-01)	-0.0253427622942094(9.204900e-01)	-0.000392109975297441(9.987680e-01)
MSTRG.19660	-0.156549044683221(5.350320e-01)	-0.26856362368265(2.812247e-01)	-0.55069520887835(1.786584e-02)	-0.337448302843787(1.708552e-01)	0.144889366099481(5.662227e-01)	-0.261954769132409(2.936853e-01)	0.0966685470297651(7.027715e-01)	-0.341544378232345(1.653937e-01)	0.179985282186858(4.748183e-01)	-0.277347099690932(2.651736e-01)	0.427468741892868(7.681729e-02)	0.344596119817787(1.614026e-01)	0.650557525756723(3.461557e-03)	0.900637896048364(3.483731e-07)	0.566481474142003(1.424397e-02)	-0.084988793075024(7.374003e-01)
MSTRG.1967	0.648305987963249(3.614477e-03)	0.671759762352798(2.264450e-03)	0.876420788464446(1.843146e-06)	0.423689126525684(7.974970e-02)	0.491192983744963(3.844799e-02)	0.261448694300442(2.946530e-01)	-0.387014226301636(1.125938e-01)	0.182698357191642(4.680726e-01)	-0.341929670283127(1.648862e-01)	-0.609080717688787(7.297267e-03)	-0.80836420503422(4.915208e-05)	-0.0398660436738463(8.752005e-01)	-0.0560491650409922(8.251721e-01)	-0.465555880278704(5.152906e-02)	-0.212957220104563(3.961969e-01)	0.118200126721091(6.404125e-01)
MSTRG.19691	-0.137416273497323(5.866178e-01)	-0.19503415249305(4.380159e-01)	-0.121449914505959(6.311845e-01)	-0.240045591795497(3.373362e-01)	-0.0251333007827844(9.211452e-01)	0.309076592202057(2.120326e-01)	0.581396955587069(1.138320e-02)	0.387163041077012(1.124437e-01)	-0.0792436696365249(7.546166e-01)	-0.517631231083493(2.779190e-02)	0.186253609482008(4.593061e-01)	-0.193273287054402(4.422438e-01)	0.32950494384396(1.817906e-01)	0.649962658252678(3.501434e-03)	0.919302943316962(7.003631e-08)	0.0478256680861058(8.505262e-01)
MSTRG.19730	-0.337009903608294(1.714468e-01)	-0.0178774878139351(9.438692e-01)	-0.670329473280601(2.332610e-03)	-0.492611588469581(3.780694e-02)	-0.45159042972353(5.993695e-02)	-0.235139440298957(3.476001e-01)	0.0235154262163963(9.262077e-01)	-0.294302725710517(2.358347e-01)	0.727064619088046(6.294145e-04)	0.26314793455767(2.914113e-01)	0.498307763809478(3.531506e-02)	-0.0335025010078349(8.950073e-01)	0.1747102505879(4.880704e-01)	0.495001630148839(3.674547e-02)	0.357704366443626(1.450069e-01)	-0.179026543922641(4.772135e-01)
MSTRG.19731	-0.378012949678577(1.219398e-01)	-0.315480311774939(2.022213e-01)	-0.676084876376426(2.068255e-03)	-0.469361118019686(4.940069e-02)	-0.624604346966803(5.586644e-03)	-0.168671772784767(5.034583e-01)	0.115632891629384(6.477380e-01)	-0.275942728057472(2.677009e-01)	0.405044045497094(9.542645e-02)	0.78949055888859(9.775364e-05)	0.63619871603228(4.534610e-03)	-0.105413824035293(6.771987e-01)	-0.11886568716198(6.385184e-01)	0.126831165303671(6.160182e-01)	-0.0486048792649961(8.481174e-01)	-0.164690425631602(5.137288e-01)
MSTRG.19747	-0.378740002734019(1.211653e-01)	-0.292834983974114(2.382888e-01)	-0.294251311050635(2.359204e-01)	-0.282982651490014(2.551817e-01)	-0.564236298915353(1.472007e-02)	-0.0924384422797659(7.152529e-01)	0.142998887238643(5.713529e-01)	-0.0702231821536872(7.818689e-01)	0.124824291927876(6.216574e-01)	0.857249936658595(5.485501e-06)	0.427959444587426(7.644248e-02)	-0.166347160263893(5.094431e-01)	-0.431076954762438(7.409256e-02)	-0.299972792035944(2.265064e-01)	-0.376684219864992(1.233644e-01)	0.0653631538736522(7.966548e-01)
MSTRG.19757	0.575901292775765(1.237815e-02)	0.22015739173522(3.800335e-01)	0.0808765947177346(7.497117e-01)	-0.0104764617743632(9.670904e-01)	-0.167985660640381(5.052212e-01)	-0.476681816867441(4.549383e-02)	0.0036116668958586(9.886522e-01)	-0.250753818765895(3.155536e-01)	-0.08921034200754(7.248245e-01)	-0.0320355234959446(8.995821e-01)	0.311633878666339(2.080780e-01)	-0.225469454908222(3.683472e-01)	-0.084380565234529(7.392175e-01)	0.348739996577864(1.560890e-01)	0.0459122116112402(8.564466e-01)	0.700606738132499(1.202205e-03)
MSTRG.19760	-0.0930076612101838(7.135693e-01)	0.0407942458223902(8.723171e-01)	0.00683819982127783(9.785161e-01)	-0.0612772794430797(8.091368e-01)	0.253731960614395(3.096474e-01)	0.457938580693865(5.599663e-02)	0.15324166184687(5.437995e-01)	0.105353867601361(6.773729e-01)	0.0139227708650269(9.562732e-01)	-0.598741521609371(8.654851e-03)	-0.0728397071596287(7.739376e-01)	-0.0276279064843062(9.133450e-01)	0.429914125554689(7.496277e-02)	0.492199945742682(3.799211e-02)	0.725892304055325(6.487049e-04)	-0.195094862969568(4.378705e-01)
MSTRG.19865	-0.0414690779285896(8.702217e-01)	-0.460430915102416(5.450403e-02)	-0.544811443608163(1.938802e-02)	-0.327156749160317(1.851110e-01)	-0.612264702836657(6.915788e-03)	-0.123085599634494(6.265593e-01)	0.409006115255877(9.192285e-02)	-0.271763746369676(2.753093e-01)	-0.0348750330428386(8.907298e-01)	0.667718030532674(2.461417e-03)	0.904419121207889(2.585637e-07)	-0.20677532326274(4.103680e-01)	-0.226660280606225(3.657554e-01)	0.413672793117581(8.791685e-02)	0.154679930616782(5.399789e-01)	0.345054381990486(1.608090e-01)
MSTRG.19866	-0.0370834643995052(8.838534e-01)	-0.0786253227896525(7.564764e-01)	-0.0758685041020603(7.647831e-01)	-0.0914604169095847(7.181487e-01)	0.320355692828239(1.949552e-01)	0.182601928960937(4.683115e-01)	0.215511252524853(3.904211e-01)	0.0446999176705931(8.602013e-01)	-0.0634075616095078(8.026233e-01)	-0.699394584348883(1.236384e-03)	0.0585775456508016(8.174087e-01)	0.111444386146014(6.597559e-01)	0.544009962868408(1.960303e-02)	0.751839429176716(3.204326e-04)	0.793864064467642(8.387741e-05)	-0.023185044964055(9.272418e-01)
MSTRG.19873	-0.171830499642463(4.953802e-01)	-0.408636090668924(9.224605e-02)	-0.563046997581293(1.497733e-02)	-0.406013859291747(9.456008e-02)	-0.458194487191719(5.584198e-02)	-0.0862040658366443(7.337734e-01)	0.536174694422672(2.180535e-02)	-0.180045054455723(4.746692e-01)	0.0991138645011627(6.955889e-01)	0.178104209963436(4.795234e-01)	0.888022794087204(8.699641e-07)	-0.10629940405623(6.746272e-01)	0.0198350354663063(9.377337e-01)	0.842815205383268(1.130101e-05)	0.650768248312182(3.447521e-03)	0.391526490210301(1.081056e-01)
MSTRG.19874	-0.457673179317695(5.615737e-02)	-0.507479045704879(3.157068e-02)	-0.732641524690717(5.440867e-04)	-0.514436177838095(2.894105e-02)	-0.67538121942087(2.099182e-03)	-0.0781078417813676(7.580337e-01)	0.299441833118355(2.273697e-01)	-0.172986564624075(4.924394e-01)	0.27139845078121(2.759807e-01)	0.899631089459208(3.764036e-07)	0.730981582144088(5.684041e-04)	-0.148129474818106(5.574766e-01)	-0.158060371216103(5.310472e-01)	0.090524235269051(7.209239e-01)	-0.0433613966358821(8.643503e-01)	-0.160324181029846(5.251040e-01)
MSTRG.19885	0.489335205672932(3.930006e-02)	0.861491562480329(4.370139e-06)	0.157760619236487(5.318365e-01)	0.0474025628951626(8.518346e-01)	0.120997771831206(6.324653e-01)	-0.278737786999006(2.626856e-01)	-0.64035963224514(4.199034e-03)	-0.28988290939837(2.432737e-01)	0.631528075500534(4.937024e-03)	-0.361803956419709(1.401247e-01)	-0.419967691640883(8.271633e-02)	0.155443401205628(5.379558e-01)	0.0968901251983206(7.021197e-01)	-0.0572075319383354(8.216134e-01)	-0.126059793553465(6.181833e-01)	-0.0630740862564456(8.036421e-01)
MSTRG.19895	0.212276681202125(3.977438e-01)	0.149057634406359(5.549822e-01)	0.407037795300169(9.365155e-02)	0.432150366709328(7.329590e-02)	0.936338435791947(1.109682e-08)	-0.102170362663791(6.866458e-01)	-0.505605445140271(3.230946e-02)	-0.190484204060271(4.489835e-01)	-0.357793940883223(1.448990e-01)	-0.701572187569128(1.175546e-03)	-0.612950353895524(6.835790e-03)	0.458005930782933(5.595590e-02)	0.613113436659868(6.816873e-03)	0.0277819168110814(9.128637e-01)	-0.155997714460355(5.364890e-01)	-0.192862212012847(4.432339e-01)
MSTRG.19906	-0.448117362002633(6.217854e-02)	0.113169808409842(6.547954e-01)	-0.422125396355412(8.098661e-02)	-0.347489661397512(1.576795e-01)	-0.341675594656103(1.652208e-01)	-0.0272891238840591(9.144039e-01)	0.0271980779627489(9.146885e-01)	0.167348241394607(5.068616e-01)	0.717481792850353(8.021329e-04)	0.190250625552088(4.495503e-01)	-0.0221322025972884(9.305380e-01)	-0.161819723293351(5.211947e-01)	0.199162971540108(4.281851e-01)	-0.0945590195628274(7.089871e-01)	0.0932949004749325(7.127202e-01)	-0.487843381350392(3.999469e-02)
MSTRG.19954	-0.0748018101634148(7.680038e-01)	-0.0490151886938779(8.468495e-01)	-0.00296216366351516(9.906928e-01)	0.429035496154401(7.562526e-02)	0.777511979718215(1.461068e-04)	-0.265551587899749(2.868629e-01)	-0.425895665913725(7.802797e-02)	-0.278957796372654(2.622934e-01)	-0.0885009945265002(7.269330e-01)	-0.436971320369303(6.979566e-02)	-0.348010485482634(1.570157e-01)	0.240324824735975(3.367574e-01)	0.902282506450773(3.064589e-07)	0.160769770573825(5.239378e-01)	-0.148266183635348(5.571089e-01)	-0.307281328925423(2.148378e-01)
MSTRG.19973	0.46280026483913(5.311302e-02)	0.438823517263441(6.848433e-02)	0.0751971706939294(7.668097e-01)	-0.0794746297175294(7.539223e-01)	-0.512724721721589(2.957158e-02)	-0.145746649133395(5.639028e-01)	-0.227929100572912(3.630053e-01)	-0.108840626040668(6.672672e-01)	0.255404158251055(3.063603e-01)	0.571692721000263(1.318603e-02)	0.0158261867251441(9.503017e-01)	-0.277160834366691(2.655080e-01)	-0.559452126197277(1.577671e-02)	-0.545684710929951(1.915586e-02)	-0.542954473759321(1.988905e-02)	0.170458043629004(4.988824e-01)
MSTRG.19976	-0.485770326882721(4.097549e-02)	0.000936934318414108(9.970561e-01)	-0.652065311679721(3.362147e-03)	-0.465074794665673(5.180299e-02)	-0.461960734827776(5.360280e-02)	-0.132717681027463(5.995958e-01)	-0.0882894121396688(7.275623e-01)	-0.2272925899293(3.643834e-01)	0.756284474691234(2.815852e-04)	0.531533203907832(2.319866e-02)	0.305907250780209(2.170012e-01)	-0.116031448446583(6.465987e-01)	0.202190116623189(4.210518e-01)	0.0271448343405714(9.148549e-01)	-0.0467668304864871(8.538014e-01)	-0.439332383809574(6.812728e-02)
MSTRG.19998	-0.452282077136084(5.949786e-02)	-0.142844982172703(5.717714e-01)	-0.602625311328954(8.122904e-03)	-0.436159283118934(7.037639e-02)	-0.595938757735865(9.055878e-03)	-0.0504901013987665(8.422949e-01)	-0.05699427643934(8.222683e-01)	-0.188061940252892(4.548792e-01)	0.582769143690764(1.114504e-02)	0.841934666367719(1.178297e-05)	0.344745715844758(1.612087e-01)	-0.0379032774421537(8.813027e-01)	-0.195018260727996(4.380539e-01)	-0.251500258741776(3.140671e-01)	-0.284696327381278(2.521909e-01)	-0.44686547352787(6.300167e-02)
MSTRG.200	-0.112260659561195(6.574075e-01)	-0.058507799356646(8.176226e-01)	-0.640031948474093(4.224703e-03)	-0.453952560511105(5.844728e-02)	-0.564605460650544(1.464093e-02)	-0.171439847846825(4.963759e-01)	0.186937805908962(4.576285e-01)	-0.383955233719467(1.157108e-01)	0.560792804124333(1.547473e-02)	0.253183296109941(3.107306e-01)	0.767751778708054(1.992096e-04)	0.00947000001868253(9.702506e-01)	-0.104084633111817(6.810647e-01)	0.715235374148451(8.478821e-04)	0.495845134076048(3.637637e-02)	0.186463706258312(4.587906e-01)
MSTRG.20018	-0.218870411113762(3.828954e-01)	-0.273702261229366(2.717636e-01)	-0.519755463460021(2.704773e-02)	-0.400802418938699(9.928307e-02)	-0.495969556901172(3.632217e-02)	-0.352003939861131(1.519890e-01)	-0.0240112345309508(9.246559e-01)	-0.490375292947864(3.882127e-02)	0.288760541613767(2.451862e-01)	0.70279422149427(1.142510e-03)	0.663989443635214(2.655431e-03)	0.329631112661554(1.816134e-01)	-0.461828408950269(5.368031e-02)	0.170926044645998(4.976868e-01)	-0.191507046042897(4.465058e-01)	0.123679177296258(6.248842e-01)
MSTRG.20022	0.380171251503182(1.196507e-01)	-0.0595368221070498(8.144673e-01)	0.237995740473783(3.416030e-01)	0.202904138623026(4.193785e-01)	0.407663591048364(9.309941e-02)	-0.00693717929860575(9.782052e-01)	0.157674765757452(5.320626e-01)	-0.0333130727721007(8.955978e-01)	-0.47385558480952(4.697325e-02)	-0.669531517425097(2.371365e-03)	0.0573954525537047(8.210364e-01)	0.0604097311479595(8.117929e-01)	0.274759725616564(2.698413e-01)	0.639003343741451(4.306112e-03)	0.529526877080534(2.382207e-02)	0.417113009537012(8.504608e-02)
MSTRG.20026	0.827960279888304(2.214879e-05)	0.669960028611443(2.350487e-03)	0.774809250758388(1.594430e-04)	0.307476492802613(2.145317e-01)	0.192741933642499(4.435238e-01)	-0.019470380327011(9.388764e-01)	-0.280795701755792(2.590308e-01)	0.144077466133293(5.684235e-01)	-0.315835081834642(2.016867e-01)	-0.341822380981382(1.650274e-01)	-0.554307285595262(1.697917e-02)	-0.20176418620656(4.220517e-01)	-0.215513529476737(3.904160e-01)	-0.447790310487179(6.239280e-02)	-0.320236339913365(1.951310e-01)	0.411464275032033(8.979655e-02)
MSTRG.20032	-0.307894542442966(2.138769e-01)	-0.52272663260513(2.603298e-02)	-0.64441517960151(3.891750e-03)	-0.455324514267659(5.759490e-02)	-0.63917304714918(4.292593e-03)	-0.027851484779797(9.126463e-01)	0.488320205238876(3.977166e-02)	-0.206312347089254(4.114401e-01)	0.110805865156441(6.615951e-01)	0.638430500003746(4.352002e-03)	0.922309902533187(5.218984e-08)	-0.131378938157555(6.033149e-01)	-0.228832747681489(3.610538e-01)	0.455758030718086(5.732750e-02)	0.286647006262262(2.488133e-01)	0.22011816879504(3.801205e-01)
[truncated: 20,411 more rows]
