# Supplementary material for: Genome-scale transcriptomic insights into the gene co-expression network of seed abortion in triploid Siraitia grosvenorii
Source: BMC Plant Biol. 2022 Apr 5;22:173. doi: 10.1186/s12870-022-03562-4 (PMC8981669; doi:10.1186/s12870-022-03562-4)
Supplement: Supplementary file 13 — Additional file 13: Table S13. qRT-PCR primers used in this study. [file 12870_2022_3562_MOESM13_ESM.xlsx]

## Sheet: Sheet1
Table S13. qRT-PCR primers used in this study.
Primer name	Sequence
18SrRNA-F	CTTCGGGATCGGAGTAATGA
18SrRNA-R	GCGGAGTCCTAGAAGCAACA
tig00003469.15(2)-S	TTATGAGTGGGTTGGAGCAGG
tig00003469.15(2)-R	GGAGCGTCCAGAATAACCTTGT
tig00003469.14(1)-S	CAATATGATGCTCCTGATCCTGTG
tig00003469.14(1)-R	TCCAGGCCAATTCTCAGTCCA
tig00004479.11-S	AGCCCATGTCTTCCTGCAATAA
tig00004479.11-R	GCCGGGAATATAAGGCTTAAAGT
tig00153447.44-S	AACTTTCATAGCCGTCTCCCACA
tig00153447.44-R	CAGGCAAAGAGTTGAGAACATCC
tig00153640.294-S	CAGCCTCGAAGCAGCCATTA
tig00153640.294-R	TGCCATGTAACACCTCCATCACT
tig00003424.1(1)-S	CCGATACTCAGATGTGGTAGATGC
tig00003424.1(1)-R	GGCACATAATCAAAGTCACCCAG
tig00001291.417(2)-S	TAAGGTGGTGAAGAAGGAGGAGTC
tig00001291.417(2)-R	TGTCATCACTATCCCACACCGT
tig00007935.101(2)-S	GTCGGAAGACGCCATTGTTAGT
tig00007935.101(2)-R	TTCATCCTCTTCACGTACCCCT
tig00153869.1(3)-S	CAAAAGTTAAGGTTCGGCGAG
tig00153869.1(3)-R	AAGCTGAGCCAATCTGGGAAG
tig00003412.51(3)-S	ATACAAGAATTGAAAGCCGTCG
tig00003412.51(3)-R	AAGGTAAGCGCATCTACCACAT
